# Supplementary material for: Adaptive bias correction for improved subseasonal forecasting
Source: Nat Commun. 2023 Jun 15;14:3482. doi: 10.1038/s41467-023-38874-y (PMC10272189; doi:10.1038/s41467-023-38874-y)
Supplement: Supplementary file 3 — Source data [file 41467_2023_38874_MOESM3_ESM.zip]

Archive with 23 entries (23 files):
- fig_1-average_forecast_skill.xlsx
- fig_1-average_forecast_skill_new.xlsx
- fig_2-spatial_skill_distribution.xlsx
- fig_3-fraction_above_skill_threshold.xlsx
- fig_4-spatial_bias_distribution.xlsx
- fig_5-impact_hgt_500_pc1.xlsx
- fig_6-impact_mjo_phase.xlsx
- fig_7-windows_opportunity_abc.xlsx
- fig_s10-average_crps_baselines.xlsx
- fig_s11-spatial_bias_subx_mean.xlsx
- fig_s12-spatial_bias_baselines.xlsx
- fig_s13-spatial_bias_deb.xlsx
- fig_s14-variable_importance.xlsx
- fig_s15-schematic_abc_anoms.xlsx
- fig_s1-average_skill_season.xlsx
- fig_s2-average_skill_baselines.xlsx
- fig_s3-spatial_skill_subx_mean.xlsx
- fig_s4-spatial_skill_baselines.xlsx
- fig_s5-fraction_above_skill_threshold.xlsx
- fig_s6-fraction_above_skill_threshold.xlsx
- fig_s7-average_bss.xlsx
- fig_s8-average_crps.xlsx
- fig_s9-average_bss_baselines.xlsx
