# Supplementary material for: Adaptive bias correction for improved subseasonal forecasting
Source: Nat Commun. 2023 Jun 15;14:3482. doi: 10.1038/s41467-023-38874-y (PMC10272189; doi:10.1038/s41467-023-38874-y)
Supplement: Supplementary file 3 — Source data [file 41467_2023_38874_MOESM3_ESM.zip › fig_1-average_forecast_skill.xlsx]

## Sheet: us_precip_1.5x1.5_34w
	start_date	skill	debias_method	model
0	2018-01-01	NaN	Dynamical	ECMWF
1	2018-01-02	0.0550155	Dynamical	ECMWF
2	2018-01-03	NaN	Dynamical	ECMWF
3	2018-01-04	NaN	Dynamical	ECMWF
4	2018-01-05	0.0210638	Dynamical	ECMWF
5	2018-01-06	NaN	Dynamical	ECMWF
6	2018-01-07	NaN	Dynamical	ECMWF
7	2018-01-08	NaN	Dynamical	ECMWF
8	2018-01-09	0.0455628	Dynamical	ECMWF
9	2018-01-10	NaN	Dynamical	ECMWF
10	2018-01-11	NaN	Dynamical	ECMWF
11	2018-01-12	0.250895	Dynamical	ECMWF
12	2018-01-13	NaN	Dynamical	ECMWF
13	2018-01-14	NaN	Dynamical	ECMWF
14	2018-01-15	NaN	Dynamical	ECMWF
15	2018-01-16	0.212257	Dynamical	ECMWF
16	2018-01-17	NaN	Dynamical	ECMWF
17	2018-01-18	NaN	Dynamical	ECMWF
18	2018-01-19	-0.38648	Dynamical	ECMWF
19	2018-01-20	NaN	Dynamical	ECMWF
20	2018-01-21	NaN	Dynamical	ECMWF
21	2018-01-22	NaN	Dynamical	ECMWF
22	2018-01-23	-0.260439	Dynamical	ECMWF
23	2018-01-24	NaN	Dynamical	ECMWF
24	2018-01-25	NaN	Dynamical	ECMWF
25	2018-01-26	0.274242	Dynamical	ECMWF
26	2018-01-27	NaN	Dynamical	ECMWF
27	2018-01-28	NaN	Dynamical	ECMWF
28	2018-01-29	NaN	Dynamical	ECMWF
29	2018-01-30	0.117185	Dynamical	ECMWF
30	2018-01-31	NaN	Dynamical	ECMWF
31	2018-02-01	NaN	Dynamical	ECMWF
32	2018-02-02	0.538552	Dynamical	ECMWF
33	2018-02-03	NaN	Dynamical	ECMWF
34	2018-02-04	NaN	Dynamical	ECMWF
35	2018-02-05	NaN	Dynamical	ECMWF
36	2018-02-06	0.23859	Dynamical	ECMWF
37	2018-02-07	NaN	Dynamical	ECMWF
38	2018-02-08	NaN	Dynamical	ECMWF
39	2018-02-09	0.282042	Dynamical	ECMWF
40	2018-02-10	NaN	Dynamical	ECMWF
41	2018-02-11	NaN	Dynamical	ECMWF
42	2018-02-12	NaN	Dynamical	ECMWF
43	2018-02-13	-0.0665725	Dynamical	ECMWF
44	2018-02-14	NaN	Dynamical	ECMWF
45	2018-02-15	NaN	Dynamical	ECMWF
46	2018-02-16	0.307134	Dynamical	ECMWF
47	2018-02-17	NaN	Dynamical	ECMWF
48	2018-02-18	NaN	Dynamical	ECMWF
49	2018-02-19	NaN	Dynamical	ECMWF
50	2018-02-20	0.458048	Dynamical	ECMWF
51	2018-02-21	NaN	Dynamical	ECMWF
52	2018-02-22	NaN	Dynamical	ECMWF
53	2018-02-23	0.555826	Dynamical	ECMWF
54	2018-02-24	NaN	Dynamical	ECMWF
55	2018-02-25	NaN	Dynamical	ECMWF
56	2018-02-26	NaN	Dynamical	ECMWF
57	2018-02-27	0.000317121	Dynamical	ECMWF
58	2018-02-28	NaN	Dynamical	ECMWF
59	2018-03-01	NaN	Dynamical	ECMWF
60	2018-03-02	-0.0951038	Dynamical	ECMWF
61	2018-03-03	NaN	Dynamical	ECMWF
62	2018-03-04	NaN	Dynamical	ECMWF
63	2018-03-05	NaN	Dynamical	ECMWF
64	2018-03-06	0.167119	Dynamical	ECMWF
65	2018-03-07	NaN	Dynamical	ECMWF
66	2018-03-08	NaN	Dynamical	ECMWF
67	2018-03-09	-0.00984702	Dynamical	ECMWF
68	2018-03-10	NaN	Dynamical	ECMWF
69	2018-03-11	NaN	Dynamical	ECMWF
70	2018-03-12	NaN	Dynamical	ECMWF
71	2018-03-13	0.0368432	Dynamical	ECMWF
72	2018-03-14	NaN	Dynamical	ECMWF
73	2018-03-15	NaN	Dynamical	ECMWF
74	2018-03-16	0.22613	Dynamical	ECMWF
75	2018-03-17	NaN	Dynamical	ECMWF
76	2018-03-18	NaN	Dynamical	ECMWF
77	2018-03-19	NaN	Dynamical	ECMWF
78	2018-03-20	0.427694	Dynamical	ECMWF
79	2018-03-21	NaN	Dynamical	ECMWF
80	2018-03-22	NaN	Dynamical	ECMWF
81	2018-03-23	0.492638	Dynamical	ECMWF
82	2018-03-24	NaN	Dynamical	ECMWF
83	2018-03-25	NaN	Dynamical	ECMWF
84	2018-03-26	NaN	Dynamical	ECMWF
85	2018-03-27	0.485991	Dynamical	ECMWF
86	2018-03-28	NaN	Dynamical	ECMWF
87	2018-03-29	NaN	Dynamical	ECMWF
88	2018-03-30	0.0961711	Dynamical	ECMWF
89	2018-03-31	NaN	Dynamical	ECMWF
90	2018-04-01	NaN	Dynamical	ECMWF
91	2018-04-02	NaN	Dynamical	ECMWF
92	2018-04-03	-0.0569189	Dynamical	ECMWF
93	2018-04-04	NaN	Dynamical	ECMWF
94	2018-04-05	NaN	Dynamical	ECMWF
95	2018-04-06	0.24243	Dynamical	ECMWF
96	2018-04-07	NaN	Dynamical	ECMWF
97	2018-04-08	NaN	Dynamical	ECMWF
98	2018-04-09	NaN	Dynamical	ECMWF
99	2018-04-10	0.303963	Dynamical	ECMWF
100	2018-04-11	NaN	Dynamical	ECMWF
101	2018-04-12	NaN	Dynamical	ECMWF
102	2018-04-13	0.0809509	Dynamical	ECMWF
103	2018-04-14	NaN	Dynamical	ECMWF
104	2018-04-15	NaN	Dynamical	ECMWF
105	2018-04-16	NaN	Dynamical	ECMWF
106	2018-04-17	-0.453441	Dynamical	ECMWF
107	2018-04-18	NaN	Dynamical	ECMWF
108	2018-04-19	NaN	Dynamical	ECMWF
109	2018-04-20	-0.393565	Dynamical	ECMWF
110	2018-04-21	NaN	Dynamical	ECMWF
111	2018-04-22	NaN	Dynamical	ECMWF
112	2018-04-23	NaN	Dynamical	ECMWF
113	2018-04-24	0.0684667	Dynamical	ECMWF
114	2018-04-25	NaN	Dynamical	ECMWF
115	2018-04-26	NaN	Dynamical	ECMWF
116	2018-04-27	0.0154283	Dynamical	ECMWF
117	2018-04-28	NaN	Dynamical	ECMWF
118	2018-04-29	NaN	Dynamical	ECMWF
119	2018-04-30	NaN	Dynamical	ECMWF
120	2018-05-01	0.0195826	Dynamical	ECMWF
121	2018-05-02	NaN	Dynamical	ECMWF
122	2018-05-03	NaN	Dynamical	ECMWF
123	2018-05-04	0.177702	Dynamical	ECMWF
124	2018-05-05	NaN	Dynamical	ECMWF
125	2018-05-06	NaN	Dynamical	ECMWF
126	2018-05-07	NaN	Dynamical	ECMWF
127	2018-05-08	0.0926672	Dynamical	ECMWF
128	2018-05-09	NaN	Dynamical	ECMWF
129	2018-05-10	NaN	Dynamical	ECMWF
130	2018-05-11	0.0216886	Dynamical	ECMWF
131	2018-05-12	NaN	Dynamical	ECMWF
132	2018-05-13	NaN	Dynamical	ECMWF
133	2018-05-14	NaN	Dynamical	ECMWF
134	2018-05-15	0.161031	Dynamical	ECMWF
135	2018-05-16	NaN	Dynamical	ECMWF
136	2018-05-17	NaN	Dynamical	ECMWF
137	2018-05-18	-0.0181597	Dynamical	ECMWF
138	2018-05-19	NaN	Dynamical	ECMWF
139	2018-05-20	NaN	Dynamical	ECMWF
140	2018-05-21	NaN	Dynamical	ECMWF
141	2018-05-22	0.467038	Dynamical	ECMWF
142	2018-05-23	NaN	Dynamical	ECMWF
143	2018-05-24	NaN	Dynamical	ECMWF
144	2018-05-25	0.5492	Dynamical	ECMWF
145	2018-05-26	NaN	Dynamical	ECMWF
146	2018-05-27	NaN	Dynamical	ECMWF
147	2018-05-28	NaN	Dynamical	ECMWF
148	2018-05-29	0.526894	Dynamical	ECMWF
149	2018-05-30	NaN	Dynamical	ECMWF
150	2018-05-31	NaN	Dynamical	ECMWF
151	2018-06-01	0.587736	Dynamical	ECMWF
152	2018-06-02	NaN	Dynamical	ECMWF
153	2018-06-03	NaN	Dynamical	ECMWF
154	2018-06-04	NaN	Dynamical	ECMWF
155	2018-06-05	0.174258	Dynamical	ECMWF
156	2018-06-06	NaN	Dynamical	ECMWF
157	2018-06-07	NaN	Dynamical	ECMWF
158	2018-06-08	0.0163764	Dynamical	ECMWF
159	2018-06-09	NaN	Dynamical	ECMWF
160	2018-06-10	NaN	Dynamical	ECMWF
161	2018-06-11	NaN	Dynamical	ECMWF
162	2018-06-12	-0.017654	Dynamical	ECMWF
163	2018-06-13	NaN	Dynamical	ECMWF
164	2018-06-14	NaN	Dynamical	ECMWF
165	2018-06-15	-0.0931078	Dynamical	ECMWF
166	2018-06-16	NaN	Dynamical	ECMWF
167	2018-06-17	NaN	Dynamical	ECMWF
168	2018-06-18	NaN	Dynamical	ECMWF
169	2018-06-19	-0.0862275	Dynamical	ECMWF
170	2018-06-20	NaN	Dynamical	ECMWF
171	2018-06-21	NaN	Dynamical	ECMWF
172	2018-06-22	0.157254	Dynamical	ECMWF
173	2018-06-23	NaN	Dynamical	ECMWF
174	2018-06-24	NaN	Dynamical	ECMWF
175	2018-06-25	NaN	Dynamical	ECMWF
176	2018-06-26	0.287066	Dynamical	ECMWF
177	2018-06-27	NaN	Dynamical	ECMWF
178	2018-06-28	NaN	Dynamical	ECMWF
179	2018-06-29	0.210399	Dynamical	ECMWF
180	2018-06-30	NaN	Dynamical	ECMWF
181	2018-07-01	NaN	Dynamical	ECMWF
182	2018-07-02	NaN	Dynamical	ECMWF
183	2018-07-03	0.185604	Dynamical	ECMWF
184	2018-07-04	NaN	Dynamical	ECMWF
185	2018-07-05	NaN	Dynamical	ECMWF
186	2018-07-06	0.199829	Dynamical	ECMWF
187	2018-07-07	NaN	Dynamical	ECMWF
188	2018-07-08	NaN	Dynamical	ECMWF
189	2018-07-09	NaN	Dynamical	ECMWF
190	2018-07-10	0.285615	Dynamical	ECMWF
191	2018-07-11	NaN	Dynamical	ECMWF
192	2018-07-12	NaN	Dynamical	ECMWF
193	2018-07-13	0.296482	Dynamical	ECMWF
194	2018-07-14	NaN	Dynamical	ECMWF
195	2018-07-15	NaN	Dynamical	ECMWF
196	2018-07-16	NaN	Dynamical	ECMWF
197	2018-07-17	0.181157	Dynamical	ECMWF
198	2018-07-18	NaN	Dynamical	ECMWF
199	2018-07-19	NaN	Dynamical	ECMWF
200	2018-07-20	0.169974	Dynamical	ECMWF
201	2018-07-21	NaN	Dynamical	ECMWF
202	2018-07-22	NaN	Dynamical	ECMWF
203	2018-07-23	NaN	Dynamical	ECMWF
204	2018-07-24	0.36951	Dynamical	ECMWF
205	2018-07-25	NaN	Dynamical	ECMWF
206	2018-07-26	NaN	Dynamical	ECMWF
207	2018-07-27	0.335593	Dynamical	ECMWF
208	2018-07-28	NaN	Dynamical	ECMWF
209	2018-07-29	NaN	Dynamical	ECMWF
210	2018-07-30	NaN	Dynamical	ECMWF
211	2018-07-31	0.419566	Dynamical	ECMWF
212	2018-08-01	NaN	Dynamical	ECMWF
213	2018-08-02	NaN	Dynamical	ECMWF
214	2018-08-03	0.220948	Dynamical	ECMWF
215	2018-08-04	NaN	Dynamical	ECMWF
216	2018-08-05	NaN	Dynamical	ECMWF
217	2018-08-06	NaN	Dynamical	ECMWF
218	2018-08-07	0.0767667	Dynamical	ECMWF
219	2018-08-08	NaN	Dynamical	ECMWF
220	2018-08-09	NaN	Dynamical	ECMWF
221	2018-08-10	0.0910369	Dynamical	ECMWF
222	2018-08-11	NaN	Dynamical	ECMWF
223	2018-08-12	NaN	Dynamical	ECMWF
224	2018-08-13	NaN	Dynamical	ECMWF
225	2018-08-14	-0.110709	Dynamical	ECMWF
226	2018-08-15	NaN	Dynamical	ECMWF
227	2018-08-16	NaN	Dynamical	ECMWF
228	2018-08-17	-0.204873	Dynamical	ECMWF
229	2018-08-18	NaN	Dynamical	ECMWF
230	2018-08-19	NaN	Dynamical	ECMWF
231	2018-08-20	NaN	Dynamical	ECMWF
232	2018-08-21	-0.0822008	Dynamical	ECMWF
233	2018-08-22	NaN	Dynamical	ECMWF
234	2018-08-23	NaN	Dynamical	ECMWF
235	2018-08-24	0.092649	Dynamical	ECMWF
236	2018-08-25	NaN	Dynamical	ECMWF
237	2018-08-26	NaN	Dynamical	ECMWF
238	2018-08-27	NaN	Dynamical	ECMWF
239	2018-08-28	0.148986	Dynamical	ECMWF
240	2018-08-29	NaN	Dynamical	ECMWF
241	2018-08-30	NaN	Dynamical	ECMWF
242	2018-08-31	-0.09515	Dynamical	ECMWF
243	2018-09-01	NaN	Dynamical	ECMWF
244	2018-09-02	NaN	Dynamical	ECMWF
245	2018-09-03	NaN	Dynamical	ECMWF
246	2018-09-04	-0.36247	Dynamical	ECMWF
247	2018-09-05	NaN	Dynamical	ECMWF
248	2018-09-06	NaN	Dynamical	ECMWF
249	2018-09-07	-0.0390667	Dynamical	ECMWF
250	2018-09-08	NaN	Dynamical	ECMWF
251	2018-09-09	NaN	Dynamical	ECMWF
252	2018-09-10	NaN	Dynamical	ECMWF
253	2018-09-11	0.0608478	Dynamical	ECMWF
254	2018-09-12	NaN	Dynamical	ECMWF
255	2018-09-13	NaN	Dynamical	ECMWF
256	2018-09-14	-0.242666	Dynamical	ECMWF
257	2018-09-15	NaN	Dynamical	ECMWF
258	2018-09-16	NaN	Dynamical	ECMWF
259	2018-09-17	NaN	Dynamical	ECMWF
260	2018-09-18	0.049197	Dynamical	ECMWF
261	2018-09-19	NaN	Dynamical	ECMWF
262	2018-09-20	NaN	Dynamical	ECMWF
263	2018-09-21	0.153889	Dynamical	ECMWF
264	2018-09-22	NaN	Dynamical	ECMWF
265	2018-09-23	NaN	Dynamical	ECMWF
266	2018-09-24	NaN	Dynamical	ECMWF
267	2018-09-25	0.0939715	Dynamical	ECMWF
268	2018-09-26	NaN	Dynamical	ECMWF
269	2018-09-27	NaN	Dynamical	ECMWF
270	2018-09-28	0.026637	Dynamical	ECMWF
271	2018-09-29	NaN	Dynamical	ECMWF
272	2018-09-30	NaN	Dynamical	ECMWF
273	2018-10-01	NaN	Dynamical	ECMWF
274	2018-10-02	0.327411	Dynamical	ECMWF
275	2018-10-03	NaN	Dynamical	ECMWF
276	2018-10-04	NaN	Dynamical	ECMWF
277	2018-10-05	0.0973806	Dynamical	ECMWF
278	2018-10-06	NaN	Dynamical	ECMWF
279	2018-10-07	NaN	Dynamical	ECMWF
280	2018-10-08	NaN	Dynamical	ECMWF
281	2018-10-09	-0.151378	Dynamical	ECMWF
282	2018-10-10	NaN	Dynamical	ECMWF
283	2018-10-11	NaN	Dynamical	ECMWF
284	2018-10-12	-0.249684	Dynamical	ECMWF
285	2018-10-13	NaN	Dynamical	ECMWF
286	2018-10-14	NaN	Dynamical	ECMWF
287	2018-10-15	NaN	Dynamical	ECMWF
288	2018-10-16	0.00685073	Dynamical	ECMWF
289	2018-10-17	NaN	Dynamical	ECMWF
290	2018-10-18	NaN	Dynamical	ECMWF
291	2018-10-19	-0.1352	Dynamical	ECMWF
292	2018-10-20	NaN	Dynamical	ECMWF
293	2018-10-21	NaN	Dynamical	ECMWF
294	2018-10-22	NaN	Dynamical	ECMWF
295	2018-10-23	-0.136612	Dynamical	ECMWF
296	2018-10-24	NaN	Dynamical	ECMWF
297	2018-10-25	NaN	Dynamical	ECMWF
298	2018-10-26	0.0144194	Dynamical	ECMWF
299	2018-10-27	NaN	Dynamical	ECMWF
300	2018-10-28	NaN	Dynamical	ECMWF
301	2018-10-29	NaN	Dynamical	ECMWF
302	2018-10-30	0.644089	Dynamical	ECMWF
303	2018-10-31	NaN	Dynamical	ECMWF
304	2018-11-01	NaN	Dynamical	ECMWF
305	2018-11-02	0.402527	Dynamical	ECMWF
306	2018-11-03	NaN	Dynamical	ECMWF
307	2018-11-04	NaN	Dynamical	ECMWF
308	2018-11-05	NaN	Dynamical	ECMWF
309	2018-11-06	0.336055	Dynamical	ECMWF
310	2018-11-07	NaN	Dynamical	ECMWF
311	2018-11-08	NaN	Dynamical	ECMWF
312	2018-11-09	0.165829	Dynamical	ECMWF
313	2018-11-10	NaN	Dynamical	ECMWF
314	2018-11-11	NaN	Dynamical	ECMWF
315	2018-11-12	NaN	Dynamical	ECMWF
316	2018-11-13	0.284366	Dynamical	ECMWF
317	2018-11-14	NaN	Dynamical	ECMWF
318	2018-11-15	NaN	Dynamical	ECMWF
319	2018-11-16	0.398382	Dynamical	ECMWF
320	2018-11-17	NaN	Dynamical	ECMWF
321	2018-11-18	NaN	Dynamical	ECMWF
322	2018-11-19	NaN	Dynamical	ECMWF
323	2018-11-20	-0.0914179	Dynamical	ECMWF
324	2018-11-21	NaN	Dynamical	ECMWF
325	2018-11-22	NaN	Dynamical	ECMWF
326	2018-11-23	0.411159	Dynamical	ECMWF
327	2018-11-24	NaN	Dynamical	ECMWF
328	2018-11-25	NaN	Dynamical	ECMWF
329	2018-11-26	NaN	Dynamical	ECMWF
330	2018-11-27	0.425707	Dynamical	ECMWF
331	2018-11-28	NaN	Dynamical	ECMWF
332	2018-11-29	NaN	Dynamical	ECMWF
333	2018-11-30	0.254549	Dynamical	ECMWF
334	2018-12-01	NaN	Dynamical	ECMWF
335	2018-12-02	NaN	Dynamical	ECMWF
336	2018-12-03	NaN	Dynamical	ECMWF
337	2018-12-04	-0.330798	Dynamical	ECMWF
338	2018-12-05	NaN	Dynamical	ECMWF
339	2018-12-06	NaN	Dynamical	ECMWF
340	2018-12-07	0.164828	Dynamical	ECMWF
341	2018-12-08	NaN	Dynamical	ECMWF
342	2018-12-09	NaN	Dynamical	ECMWF
343	2018-12-10	NaN	Dynamical	ECMWF
344	2018-12-11	0.0810923	Dynamical	ECMWF
345	2018-12-12	NaN	Dynamical	ECMWF
346	2018-12-13	NaN	Dynamical	ECMWF
347	2018-12-14	0.308549	Dynamical	ECMWF
348	2018-12-15	NaN	Dynamical	ECMWF
349	2018-12-16	NaN	Dynamical	ECMWF
350	2018-12-17	NaN	Dynamical	ECMWF
351	2018-12-18	0.540745	Dynamical	ECMWF
352	2018-12-19	NaN	Dynamical	ECMWF
353	2018-12-20	NaN	Dynamical	ECMWF
354	2018-12-21	0.83866	Dynamical	ECMWF
355	2018-12-22	NaN	Dynamical	ECMWF
356	2018-12-23	NaN	Dynamical	ECMWF
357	2018-12-24	NaN	Dynamical	ECMWF
358	2018-12-25	0.638702	Dynamical	ECMWF
359	2018-12-26	NaN	Dynamical	ECMWF
360	2018-12-27	NaN	Dynamical	ECMWF
361	2018-12-28	0.626426	Dynamical	ECMWF
362	2018-12-29	NaN	Dynamical	ECMWF
363	2018-12-30	NaN	Dynamical	ECMWF
364	2018-12-31	NaN	Dynamical	ECMWF
365	2019-01-01	0.388517	Dynamical	ECMWF
366	2019-01-02	NaN	Dynamical	ECMWF
367	2019-01-03	NaN	Dynamical	ECMWF
368	2019-01-04	0.23782	Dynamical	ECMWF
369	2019-01-05	NaN	Dynamical	ECMWF
370	2019-01-06	NaN	Dynamical	ECMWF
371	2019-01-07	NaN	Dynamical	ECMWF
372	2019-01-08	0.524881	Dynamical	ECMWF
373	2019-01-09	NaN	Dynamical	ECMWF
374	2019-01-10	NaN	Dynamical	ECMWF
375	2019-01-11	0.262859	Dynamical	ECMWF
376	2019-01-12	NaN	Dynamical	ECMWF
377	2019-01-13	NaN	Dynamical	ECMWF
378	2019-01-14	NaN	Dynamical	ECMWF
379	2019-01-15	0.186038	Dynamical	ECMWF
380	2019-01-16	NaN	Dynamical	ECMWF
381	2019-01-17	NaN	Dynamical	ECMWF
382	2019-01-18	0.59236	Dynamical	ECMWF
383	2019-01-19	NaN	Dynamical	ECMWF
384	2019-01-20	NaN	Dynamical	ECMWF
385	2019-01-21	NaN	Dynamical	ECMWF
386	2019-01-22	0.37681	Dynamical	ECMWF
387	2019-01-23	NaN	Dynamical	ECMWF
388	2019-01-24	NaN	Dynamical	ECMWF
389	2019-01-25	0.457647	Dynamical	ECMWF
390	2019-01-26	NaN	Dynamical	ECMWF
391	2019-01-27	NaN	Dynamical	ECMWF
392	2019-01-28	NaN	Dynamical	ECMWF
393	2019-01-29	0.47431	Dynamical	ECMWF
394	2019-01-30	NaN	Dynamical	ECMWF
395	2019-01-31	NaN	Dynamical	ECMWF
396	2019-02-01	0.047292	Dynamical	ECMWF
397	2019-02-02	NaN	Dynamical	ECMWF
398	2019-02-03	NaN	Dynamical	ECMWF
399	2019-02-04	NaN	Dynamical	ECMWF
400	2019-02-05	-0.111428	Dynamical	ECMWF
401	2019-02-06	NaN	Dynamical	ECMWF
402	2019-02-07	NaN	Dynamical	ECMWF
403	2019-02-08	-0.250486	Dynamical	ECMWF
404	2019-02-09	NaN	Dynamical	ECMWF
405	2019-02-10	NaN	Dynamical	ECMWF
406	2019-02-11	NaN	Dynamical	ECMWF
407	2019-02-12	0.509597	Dynamical	ECMWF
408	2019-02-13	NaN	Dynamical	ECMWF
409	2019-02-14	NaN	Dynamical	ECMWF
410	2019-02-15	0.214589	Dynamical	ECMWF
411	2019-02-16	NaN	Dynamical	ECMWF
412	2019-02-17	NaN	Dynamical	ECMWF
413	2019-02-18	NaN	Dynamical	ECMWF
414	2019-02-19	0.33474	Dynamical	ECMWF
415	2019-02-20	NaN	Dynamical	ECMWF
416	2019-02-21	NaN	Dynamical	ECMWF
417	2019-02-22	-0.0736755	Dynamical	ECMWF
418	2019-02-23	NaN	Dynamical	ECMWF
419	2019-02-24	NaN	Dynamical	ECMWF
420	2019-02-25	NaN	Dynamical	ECMWF
421	2019-02-26	-0.400791	Dynamical	ECMWF
422	2019-02-27	NaN	Dynamical	ECMWF
423	2019-02-28	NaN	Dynamical	ECMWF
424	2019-03-01	-0.0176644	Dynamical	ECMWF
425	2019-03-02	NaN	Dynamical	ECMWF
426	2019-03-03	NaN	Dynamical	ECMWF
427	2019-03-04	NaN	Dynamical	ECMWF
428	2019-03-05	-0.136169	Dynamical	ECMWF
429	2019-03-06	NaN	Dynamical	ECMWF
430	2019-03-07	NaN	Dynamical	ECMWF
431	2019-03-08	-0.159679	Dynamical	ECMWF
432	2019-03-09	NaN	Dynamical	ECMWF
433	2019-03-10	NaN	Dynamical	ECMWF
434	2019-03-11	NaN	Dynamical	ECMWF
435	2019-03-12	-0.328734	Dynamical	ECMWF
436	2019-03-13	NaN	Dynamical	ECMWF
437	2019-03-14	NaN	Dynamical	ECMWF
438	2019-03-15	-0.478615	Dynamical	ECMWF
439	2019-03-16	NaN	Dynamical	ECMWF
440	2019-03-17	NaN	Dynamical	ECMWF
441	2019-03-18	NaN	Dynamical	ECMWF
442	2019-03-19	-0.436311	Dynamical	ECMWF
443	2019-03-20	NaN	Dynamical	ECMWF
444	2019-03-21	NaN	Dynamical	ECMWF
445	2019-03-22	-0.487657	Dynamical	ECMWF
446	2019-03-23	NaN	Dynamical	ECMWF
447	2019-03-24	NaN	Dynamical	ECMWF
448	2019-03-25	NaN	Dynamical	ECMWF
449	2019-03-26	-0.15329	Dynamical	ECMWF
450	2019-03-27	NaN	Dynamical	ECMWF
451	2019-03-28	NaN	Dynamical	ECMWF
452	2019-03-29	0.164769	Dynamical	ECMWF
453	2019-03-30	NaN	Dynamical	ECMWF
454	2019-03-31	NaN	Dynamical	ECMWF
455	2019-04-01	NaN	Dynamical	ECMWF
456	2019-04-02	0.314421	Dynamical	ECMWF
457	2019-04-03	NaN	Dynamical	ECMWF
458	2019-04-04	NaN	Dynamical	ECMWF
459	2019-04-05	0.638722	Dynamical	ECMWF
460	2019-04-06	NaN	Dynamical	ECMWF
461	2019-04-07	NaN	Dynamical	ECMWF
462	2019-04-08	NaN	Dynamical	ECMWF
463	2019-04-09	0.588175	Dynamical	ECMWF
464	2019-04-10	NaN	Dynamical	ECMWF
465	2019-04-11	NaN	Dynamical	ECMWF
466	2019-04-12	0.541836	Dynamical	ECMWF
467	2019-04-13	NaN	Dynamical	ECMWF
468	2019-04-14	NaN	Dynamical	ECMWF
469	2019-04-15	NaN	Dynamical	ECMWF
470	2019-04-16	0.33959	Dynamical	ECMWF
471	2019-04-17	NaN	Dynamical	ECMWF
472	2019-04-18	NaN	Dynamical	ECMWF
473	2019-04-19	0.37204	Dynamical	ECMWF
474	2019-04-20	NaN	Dynamical	ECMWF
475	2019-04-21	NaN	Dynamical	ECMWF
476	2019-04-22	NaN	Dynamical	ECMWF
477	2019-04-23	0.394185	Dynamical	ECMWF
478	2019-04-24	NaN	Dynamical	ECMWF
479	2019-04-25	NaN	Dynamical	ECMWF
480	2019-04-26	0.0750726	Dynamical	ECMWF
481	2019-04-27	NaN	Dynamical	ECMWF
482	2019-04-28	NaN	Dynamical	ECMWF
483	2019-04-29	NaN	Dynamical	ECMWF
484	2019-04-30	0.2704	Dynamical	ECMWF
485	2019-05-01	NaN	Dynamical	ECMWF
486	2019-05-02	NaN	Dynamical	ECMWF
487	2019-05-03	0.0863099	Dynamical	ECMWF
488	2019-05-04	NaN	Dynamical	ECMWF
489	2019-05-05	NaN	Dynamical	ECMWF
490	2019-05-06	NaN	Dynamical	ECMWF
491	2019-05-07	0.354029	Dynamical	ECMWF
492	2019-05-08	NaN	Dynamical	ECMWF
493	2019-05-09	NaN	Dynamical	ECMWF
494	2019-05-10	0.504864	Dynamical	ECMWF
495	2019-05-11	NaN	Dynamical	ECMWF
496	2019-05-12	NaN	Dynamical	ECMWF
497	2019-05-13	NaN	Dynamical	ECMWF
498	2019-05-14	0.322852	Dynamical	ECMWF
499	2019-05-15	NaN	Dynamical	ECMWF
500	2019-05-16	NaN	Dynamical	ECMWF
501	2019-05-17	0.563139	Dynamical	ECMWF
502	2019-05-18	NaN	Dynamical	ECMWF
503	2019-05-19	NaN	Dynamical	ECMWF
504	2019-05-20	NaN	Dynamical	ECMWF
505	2019-05-21	0.443075	Dynamical	ECMWF
506	2019-05-22	NaN	Dynamical	ECMWF
507	2019-05-23	NaN	Dynamical	ECMWF
508	2019-05-24	0.353811	Dynamical	ECMWF
509	2019-05-25	NaN	Dynamical	ECMWF
510	2019-05-26	NaN	Dynamical	ECMWF
511	2019-05-27	NaN	Dynamical	ECMWF
512	2019-05-28	-0.158601	Dynamical	ECMWF
513	2019-05-29	NaN	Dynamical	ECMWF
514	2019-05-30	NaN	Dynamical	ECMWF
515	2019-05-31	-0.204497	Dynamical	ECMWF
516	2019-06-01	NaN	Dynamical	ECMWF
517	2019-06-02	NaN	Dynamical	ECMWF
518	2019-06-03	NaN	Dynamical	ECMWF
519	2019-06-04	-0.225767	Dynamical	ECMWF
520	2019-06-05	NaN	Dynamical	ECMWF
521	2019-06-06	NaN	Dynamical	ECMWF
522	2019-06-07	-0.0358822	Dynamical	ECMWF
523	2019-06-08	NaN	Dynamical	ECMWF
524	2019-06-09	NaN	Dynamical	ECMWF
525	2019-06-10	NaN	Dynamical	ECMWF
526	2019-06-11	-0.0311453	Dynamical	ECMWF
527	2019-06-12	NaN	Dynamical	ECMWF
528	2019-06-13	NaN	Dynamical	ECMWF
529	2019-06-14	0.23616	Dynamical	ECMWF
530	2019-06-15	NaN	Dynamical	ECMWF
531	2019-06-16	NaN	Dynamical	ECMWF
532	2019-06-17	NaN	Dynamical	ECMWF
533	2019-06-18	0.433935	Dynamical	ECMWF
534	2019-06-19	NaN	Dynamical	ECMWF
535	2019-06-20	NaN	Dynamical	ECMWF
536	2019-06-21	0.482943	Dynamical	ECMWF
537	2019-06-22	NaN	Dynamical	ECMWF
538	2019-06-23	NaN	Dynamical	ECMWF
539	2019-06-24	NaN	Dynamical	ECMWF
540	2019-06-25	0.446724	Dynamical	ECMWF
541	2019-06-26	NaN	Dynamical	ECMWF
542	2019-06-27	NaN	Dynamical	ECMWF
543	2019-06-28	0.349301	Dynamical	ECMWF
544	2019-06-29	NaN	Dynamical	ECMWF
545	2019-06-30	NaN	Dynamical	ECMWF
546	2019-07-01	NaN	Dynamical	ECMWF
547	2019-07-02	0.223664	Dynamical	ECMWF
548	2019-07-03	NaN	Dynamical	ECMWF
549	2019-07-04	NaN	Dynamical	ECMWF
550	2019-07-05	0.137707	Dynamical	ECMWF
551	2019-07-06	NaN	Dynamical	ECMWF
552	2019-07-07	NaN	Dynamical	ECMWF
553	2019-07-08	NaN	Dynamical	ECMWF
554	2019-07-09	-0.140482	Dynamical	ECMWF
555	2019-07-10	NaN	Dynamical	ECMWF
556	2019-07-11	NaN	Dynamical	ECMWF
557	2019-07-12	0.13401	Dynamical	ECMWF
558	2019-07-13	NaN	Dynamical	ECMWF
559	2019-07-14	NaN	Dynamical	ECMWF
560	2019-07-15	NaN	Dynamical	ECMWF
561	2019-07-16	0.299542	Dynamical	ECMWF
562	2019-07-17	NaN	Dynamical	ECMWF
563	2019-07-18	NaN	Dynamical	ECMWF
564	2019-07-19	0.315121	Dynamical	ECMWF
565	2019-07-20	NaN	Dynamical	ECMWF
566	2019-07-21	NaN	Dynamical	ECMWF
567	2019-07-22	NaN	Dynamical	ECMWF
568	2019-07-23	0.162249	Dynamical	ECMWF
569	2019-07-24	NaN	Dynamical	ECMWF
570	2019-07-25	NaN	Dynamical	ECMWF
571	2019-07-26	0.2112	Dynamical	ECMWF
572	2019-07-27	NaN	Dynamical	ECMWF
573	2019-07-28	NaN	Dynamical	ECMWF
574	2019-07-29	NaN	Dynamical	ECMWF
575	2019-07-30	0.0337261	Dynamical	ECMWF
576	2019-07-31	NaN	Dynamical	ECMWF
577	2019-08-01	NaN	Dynamical	ECMWF
578	2019-08-02	0.173919	Dynamical	ECMWF
579	2019-08-03	NaN	Dynamical	ECMWF
580	2019-08-04	NaN	Dynamical	ECMWF
581	2019-08-05	NaN	Dynamical	ECMWF
582	2019-08-06	-0.0199387	Dynamical	ECMWF
583	2019-08-07	NaN	Dynamical	ECMWF
584	2019-08-08	NaN	Dynamical	ECMWF
585	2019-08-09	0.0862899	Dynamical	ECMWF
586	2019-08-10	NaN	Dynamical	ECMWF
587	2019-08-11	NaN	Dynamical	ECMWF
588	2019-08-12	NaN	Dynamical	ECMWF
589	2019-08-13	0.232031	Dynamical	ECMWF
590	2019-08-14	NaN	Dynamical	ECMWF
591	2019-08-15	NaN	Dynamical	ECMWF
592	2019-08-16	0.143884	Dynamical	ECMWF
593	2019-08-17	NaN	Dynamical	ECMWF
594	2019-08-18	NaN	Dynamical	ECMWF
595	2019-08-19	NaN	Dynamical	ECMWF
596	2019-08-20	-0.209853	Dynamical	ECMWF
597	2019-08-21	NaN	Dynamical	ECMWF
598	2019-08-22	NaN	Dynamical	ECMWF
599	2019-08-23	0.227667	Dynamical	ECMWF
600	2019-08-24	NaN	Dynamical	ECMWF
601	2019-08-25	NaN	Dynamical	ECMWF
602	2019-08-26	NaN	Dynamical	ECMWF
603	2019-08-27	0.323785	Dynamical	ECMWF
604	2019-08-28	NaN	Dynamical	ECMWF
605	2019-08-29	NaN	Dynamical	ECMWF
606	2019-08-30	0.355428	Dynamical	ECMWF
607	2019-08-31	NaN	Dynamical	ECMWF
608	2019-09-01	NaN	Dynamical	ECMWF
609	2019-09-02	NaN	Dynamical	ECMWF
610	2019-09-03	0.50259	Dynamical	ECMWF
611	2019-09-04	NaN	Dynamical	ECMWF
612	2019-09-05	NaN	Dynamical	ECMWF
613	2019-09-06	0.357998	Dynamical	ECMWF
614	2019-09-07	NaN	Dynamical	ECMWF
615	2019-09-08	NaN	Dynamical	ECMWF
616	2019-09-09	NaN	Dynamical	ECMWF
617	2019-09-10	0.293038	Dynamical	ECMWF
618	2019-09-11	NaN	Dynamical	ECMWF
619	2019-09-12	NaN	Dynamical	ECMWF
620	2019-09-13	0.286785	Dynamical	ECMWF
621	2019-09-14	NaN	Dynamical	ECMWF
622	2019-09-15	NaN	Dynamical	ECMWF
623	2019-09-16	NaN	Dynamical	ECMWF
624	2019-09-17	0.432733	Dynamical	ECMWF
625	2019-09-18	NaN	Dynamical	ECMWF
626	2019-09-19	NaN	Dynamical	ECMWF
627	2019-09-20	0.0347562	Dynamical	ECMWF
628	2019-09-21	NaN	Dynamical	ECMWF
629	2019-09-22	NaN	Dynamical	ECMWF
630	2019-09-23	NaN	Dynamical	ECMWF
631	2019-09-24	-0.178764	Dynamical	ECMWF
632	2019-09-25	NaN	Dynamical	ECMWF
633	2019-09-26	NaN	Dynamical	ECMWF
634	2019-09-27	0.202212	Dynamical	ECMWF
635	2019-09-28	NaN	Dynamical	ECMWF
636	2019-09-29	NaN	Dynamical	ECMWF
637	2019-09-30	NaN	Dynamical	ECMWF
638	2019-10-01	0.432347	Dynamical	ECMWF
639	2019-10-02	NaN	Dynamical	ECMWF
640	2019-10-03	NaN	Dynamical	ECMWF
641	2019-10-04	0.00129269	Dynamical	ECMWF
642	2019-10-05	NaN	Dynamical	ECMWF
643	2019-10-06	NaN	Dynamical	ECMWF
644	2019-10-07	NaN	Dynamical	ECMWF
645	2019-10-08	0.0735233	Dynamical	ECMWF
646	2019-10-09	NaN	Dynamical	ECMWF
647	2019-10-10	NaN	Dynamical	ECMWF
648	2019-10-11	-0.0162776	Dynamical	ECMWF
649	2019-10-12	NaN	Dynamical	ECMWF
650	2019-10-13	NaN	Dynamical	ECMWF
651	2019-10-14	NaN	Dynamical	ECMWF
652	2019-10-15	-0.522402	Dynamical	ECMWF
653	2019-10-16	NaN	Dynamical	ECMWF
654	2019-10-17	NaN	Dynamical	ECMWF
655	2019-10-18	-0.224715	Dynamical	ECMWF
656	2019-10-19	NaN	Dynamical	ECMWF
657	2019-10-20	NaN	Dynamical	ECMWF
658	2019-10-21	NaN	Dynamical	ECMWF
659	2019-10-22	0.169061	Dynamical	ECMWF
660	2019-10-23	NaN	Dynamical	ECMWF
661	2019-10-24	NaN	Dynamical	ECMWF
662	2019-10-25	0.109304	Dynamical	ECMWF
663	2019-10-26	NaN	Dynamical	ECMWF
664	2019-10-27	NaN	Dynamical	ECMWF
665	2019-10-28	NaN	Dynamical	ECMWF
666	2019-10-29	0.410478	Dynamical	ECMWF
667	2019-10-30	NaN	Dynamical	ECMWF
668	2019-10-31	NaN	Dynamical	ECMWF
669	2019-11-01	0.419728	Dynamical	ECMWF
670	2019-11-02	NaN	Dynamical	ECMWF
671	2019-11-03	NaN	Dynamical	ECMWF
672	2019-11-04	NaN	Dynamical	ECMWF
673	2019-11-05	-0.0881656	Dynamical	ECMWF
674	2019-11-06	NaN	Dynamical	ECMWF
675	2019-11-07	NaN	Dynamical	ECMWF
676	2019-11-08	-0.0709945	Dynamical	ECMWF
677	2019-11-09	NaN	Dynamical	ECMWF
678	2019-11-10	NaN	Dynamical	ECMWF
679	2019-11-11	NaN	Dynamical	ECMWF
680	2019-11-12	0.058215	Dynamical	ECMWF
681	2019-11-13	NaN	Dynamical	ECMWF
682	2019-11-14	NaN	Dynamical	ECMWF
683	2019-11-15	0.4009	Dynamical	ECMWF
684	2019-11-16	NaN	Dynamical	ECMWF
685	2019-11-17	NaN	Dynamical	ECMWF
686	2019-11-18	NaN	Dynamical	ECMWF
687	2019-11-19	0.222106	Dynamical	ECMWF
688	2019-11-20	NaN	Dynamical	ECMWF
689	2019-11-21	NaN	Dynamical	ECMWF
690	2019-11-22	0.171166	Dynamical	ECMWF
691	2019-11-23	NaN	Dynamical	ECMWF
692	2019-11-24	NaN	Dynamical	ECMWF
693	2019-11-25	NaN	Dynamical	ECMWF
694	2019-11-26	0.0882077	Dynamical	ECMWF
695	2019-11-27	NaN	Dynamical	ECMWF
696	2019-11-28	NaN	Dynamical	ECMWF
697	2019-11-29	0.020236	Dynamical	ECMWF
698	2019-11-30	NaN	Dynamical	ECMWF
699	2019-12-01	NaN	Dynamical	ECMWF
700	2019-12-02	NaN	Dynamical	ECMWF
701	2019-12-03	0.181045	Dynamical	ECMWF
702	2019-12-04	NaN	Dynamical	ECMWF
703	2019-12-05	NaN	Dynamical	ECMWF
704	2019-12-06	0.239315	Dynamical	ECMWF
705	2019-12-07	NaN	Dynamical	ECMWF
706	2019-12-08	NaN	Dynamical	ECMWF
707	2019-12-09	NaN	Dynamical	ECMWF
708	2019-12-10	0.0420551	Dynamical	ECMWF
709	2019-12-11	NaN	Dynamical	ECMWF
710	2019-12-12	NaN	Dynamical	ECMWF
711	2019-12-13	0.0498017	Dynamical	ECMWF
712	2019-12-14	NaN	Dynamical	ECMWF
713	2019-12-15	NaN	Dynamical	ECMWF
714	2019-12-16	NaN	Dynamical	ECMWF
715	2019-12-17	0.408493	Dynamical	ECMWF
716	2019-12-18	NaN	Dynamical	ECMWF
717	2019-12-19	NaN	Dynamical	ECMWF
718	2019-12-20	0.27165	Dynamical	ECMWF
719	2019-12-21	NaN	Dynamical	ECMWF
720	2019-12-22	NaN	Dynamical	ECMWF
721	2019-12-23	NaN	Dynamical	ECMWF
722	2019-12-24	0.29483	Dynamical	ECMWF
723	2019-12-25	NaN	Dynamical	ECMWF
724	2019-12-26	NaN	Dynamical	ECMWF
725	2019-12-27	0.419679	Dynamical	ECMWF
726	2019-12-28	NaN	Dynamical	ECMWF
727	2019-12-29	NaN	Dynamical	ECMWF
728	2019-12-30	NaN	Dynamical	ECMWF
729	2019-12-31	-0.2318	Dynamical	ECMWF
730	2020-01-01	NaN	Dynamical	ECMWF
731	2020-01-02	NaN	Dynamical	ECMWF
732	2020-01-03	0.39761	Dynamical	ECMWF
733	2020-01-04	NaN	Dynamical	ECMWF
734	2020-01-05	NaN	Dynamical	ECMWF
735	2020-01-06	NaN	Dynamical	ECMWF
736	2020-01-07	0.555322	Dynamical	ECMWF
737	2020-01-08	NaN	Dynamical	ECMWF
738	2020-01-09	NaN	Dynamical	ECMWF
739	2020-01-10	0.691973	Dynamical	ECMWF
740	2020-01-11	NaN	Dynamical	ECMWF
741	2020-01-12	NaN	Dynamical	ECMWF
742	2020-01-13	NaN	Dynamical	ECMWF
743	2020-01-14	0.332994	Dynamical	ECMWF
744	2020-01-15	NaN	Dynamical	ECMWF
745	2020-01-16	NaN	Dynamical	ECMWF
746	2020-01-17	0.134612	Dynamical	ECMWF
747	2020-01-18	NaN	Dynamical	ECMWF
748	2020-01-19	NaN	Dynamical	ECMWF
749	2020-01-20	NaN	Dynamical	ECMWF
750	2020-01-21	-0.255439	Dynamical	ECMWF
751	2020-01-22	NaN	Dynamical	ECMWF
752	2020-01-23	NaN	Dynamical	ECMWF
753	2020-01-24	0.230093	Dynamical	ECMWF
754	2020-01-25	NaN	Dynamical	ECMWF
755	2020-01-26	NaN	Dynamical	ECMWF
756	2020-01-27	NaN	Dynamical	ECMWF
757	2020-01-28	0.374712	Dynamical	ECMWF
758	2020-01-29	NaN	Dynamical	ECMWF
759	2020-01-30	NaN	Dynamical	ECMWF
760	2020-01-31	0.386785	Dynamical	ECMWF
761	2020-02-01	NaN	Dynamical	ECMWF
762	2020-02-02	NaN	Dynamical	ECMWF
763	2020-02-03	NaN	Dynamical	ECMWF
764	2020-02-04	0.0928626	Dynamical	ECMWF
765	2020-02-05	NaN	Dynamical	ECMWF
766	2020-02-06	NaN	Dynamical	ECMWF
767	2020-02-07	0.613147	Dynamical	ECMWF
768	2020-02-08	NaN	Dynamical	ECMWF
769	2020-02-09	NaN	Dynamical	ECMWF
770	2020-02-10	NaN	Dynamical	ECMWF
771	2020-02-11	0.413994	Dynamical	ECMWF
772	2020-02-12	NaN	Dynamical	ECMWF
773	2020-02-13	NaN	Dynamical	ECMWF
774	2020-02-14	8.87234e-05	Dynamical	ECMWF
775	2020-02-15	NaN	Dynamical	ECMWF
776	2020-02-16	NaN	Dynamical	ECMWF
777	2020-02-17	NaN	Dynamical	ECMWF
778	2020-02-18	0.279675	Dynamical	ECMWF
779	2020-02-19	NaN	Dynamical	ECMWF
780	2020-02-20	NaN	Dynamical	ECMWF
781	2020-02-21	0.132809	Dynamical	ECMWF
782	2020-02-22	NaN	Dynamical	ECMWF
783	2020-02-23	NaN	Dynamical	ECMWF
784	2020-02-24	NaN	Dynamical	ECMWF
785	2020-02-25	-0.0966354	Dynamical	ECMWF
786	2020-02-26	NaN	Dynamical	ECMWF
787	2020-02-27	NaN	Dynamical	ECMWF
788	2020-02-28	0.0273586	Dynamical	ECMWF
789	2020-02-29	NaN	Dynamical	ECMWF
790	2020-03-01	NaN	Dynamical	ECMWF
791	2020-03-02	NaN	Dynamical	ECMWF
792	2020-03-03	0.21296	Dynamical	ECMWF
793	2020-03-04	NaN	Dynamical	ECMWF
794	2020-03-05	NaN	Dynamical	ECMWF
795	2020-03-06	0.0762272	Dynamical	ECMWF
796	2020-03-07	NaN	Dynamical	ECMWF
797	2020-03-08	NaN	Dynamical	ECMWF
798	2020-03-09	NaN	Dynamical	ECMWF
799	2020-03-10	0.374736	Dynamical	ECMWF
800	2020-03-11	NaN	Dynamical	ECMWF
801	2020-03-12	NaN	Dynamical	ECMWF
802	2020-03-13	0.389573	Dynamical	ECMWF
803	2020-03-14	NaN	Dynamical	ECMWF
804	2020-03-15	NaN	Dynamical	ECMWF
805	2020-03-16	NaN	Dynamical	ECMWF
806	2020-03-17	0.497265	Dynamical	ECMWF
807	2020-03-18	NaN	Dynamical	ECMWF
808	2020-03-19	NaN	Dynamical	ECMWF
809	2020-03-20	0.625052	Dynamical	ECMWF
810	2020-03-21	NaN	Dynamical	ECMWF
811	2020-03-22	NaN	Dynamical	ECMWF
812	2020-03-23	NaN	Dynamical	ECMWF
813	2020-03-24	0.143886	Dynamical	ECMWF
814	2020-03-25	NaN	Dynamical	ECMWF
815	2020-03-26	NaN	Dynamical	ECMWF
816	2020-03-27	0.194984	Dynamical	ECMWF
817	2020-03-28	NaN	Dynamical	ECMWF
818	2020-03-29	NaN	Dynamical	ECMWF
819	2020-03-30	NaN	Dynamical	ECMWF
820	2020-03-31	0.278455	Dynamical	ECMWF
821	2020-04-01	NaN	Dynamical	ECMWF
822	2020-04-02	NaN	Dynamical	ECMWF
823	2020-04-03	0.0729646	Dynamical	ECMWF
824	2020-04-04	NaN	Dynamical	ECMWF
825	2020-04-05	NaN	Dynamical	ECMWF
826	2020-04-06	NaN	Dynamical	ECMWF
827	2020-04-07	0.331207	Dynamical	ECMWF
828	2020-04-08	NaN	Dynamical	ECMWF
829	2020-04-09	NaN	Dynamical	ECMWF
830	2020-04-10	0.395005	Dynamical	ECMWF
831	2020-04-11	NaN	Dynamical	ECMWF
832	2020-04-12	NaN	Dynamical	ECMWF
833	2020-04-13	NaN	Dynamical	ECMWF
834	2020-04-14	0.0365087	Dynamical	ECMWF
835	2020-04-15	NaN	Dynamical	ECMWF
836	2020-04-16	NaN	Dynamical	ECMWF
837	2020-04-17	0.493138	Dynamical	ECMWF
838	2020-04-18	NaN	Dynamical	ECMWF
839	2020-04-19	NaN	Dynamical	ECMWF
840	2020-04-20	NaN	Dynamical	ECMWF
841	2020-04-21	0.22433	Dynamical	ECMWF
842	2020-04-22	NaN	Dynamical	ECMWF
843	2020-04-23	NaN	Dynamical	ECMWF
844	2020-04-24	-0.15942	Dynamical	ECMWF
845	2020-04-25	NaN	Dynamical	ECMWF
846	2020-04-26	NaN	Dynamical	ECMWF
847	2020-04-27	NaN	Dynamical	ECMWF
848	2020-04-28	-0.214561	Dynamical	ECMWF
849	2020-04-29	NaN	Dynamical	ECMWF
850	2020-04-30	NaN	Dynamical	ECMWF
851	2020-05-01	-0.509788	Dynamical	ECMWF
852	2020-05-02	NaN	Dynamical	ECMWF
853	2020-05-03	NaN	Dynamical	ECMWF
854	2020-05-04	NaN	Dynamical	ECMWF
855	2020-05-05	0.228762	Dynamical	ECMWF
856	2020-05-06	NaN	Dynamical	ECMWF
857	2020-05-07	NaN	Dynamical	ECMWF
858	2020-05-08	0.174531	Dynamical	ECMWF
859	2020-05-09	NaN	Dynamical	ECMWF
860	2020-05-10	NaN	Dynamical	ECMWF
861	2020-05-11	NaN	Dynamical	ECMWF
862	2020-05-12	0.282202	Dynamical	ECMWF
863	2020-05-13	NaN	Dynamical	ECMWF
864	2020-05-14	NaN	Dynamical	ECMWF
865	2020-05-15	0.345238	Dynamical	ECMWF
866	2020-05-16	NaN	Dynamical	ECMWF
867	2020-05-17	NaN	Dynamical	ECMWF
868	2020-05-18	NaN	Dynamical	ECMWF
869	2020-05-19	0.0788601	Dynamical	ECMWF
870	2020-05-20	NaN	Dynamical	ECMWF
871	2020-05-21	NaN	Dynamical	ECMWF
872	2020-05-22	0.146438	Dynamical	ECMWF
873	2020-05-23	NaN	Dynamical	ECMWF
874	2020-05-24	NaN	Dynamical	ECMWF
875	2020-05-25	NaN	Dynamical	ECMWF
876	2020-05-26	-0.080493	Dynamical	ECMWF
877	2020-05-27	NaN	Dynamical	ECMWF
878	2020-05-28	NaN	Dynamical	ECMWF
879	2020-05-29	-0.0675933	Dynamical	ECMWF
880	2020-05-30	NaN	Dynamical	ECMWF
881	2020-05-31	NaN	Dynamical	ECMWF
882	2020-06-01	NaN	Dynamical	ECMWF
883	2020-06-02	0.215955	Dynamical	ECMWF
884	2020-06-03	NaN	Dynamical	ECMWF
885	2020-06-04	NaN	Dynamical	ECMWF
886	2020-06-05	0.18986	Dynamical	ECMWF
887	2020-06-06	NaN	Dynamical	ECMWF
888	2020-06-07	NaN	Dynamical	ECMWF
889	2020-06-08	NaN	Dynamical	ECMWF
890	2020-06-09	0.220051	Dynamical	ECMWF
891	2020-06-10	NaN	Dynamical	ECMWF
892	2020-06-11	NaN	Dynamical	ECMWF
893	2020-06-12	0.408968	Dynamical	ECMWF
894	2020-06-13	NaN	Dynamical	ECMWF
895	2020-06-14	NaN	Dynamical	ECMWF
896	2020-06-15	NaN	Dynamical	ECMWF
897	2020-06-16	0.132696	Dynamical	ECMWF
898	2020-06-17	NaN	Dynamical	ECMWF
899	2020-06-18	NaN	Dynamical	ECMWF
900	2020-06-19	0.24812	Dynamical	ECMWF
901	2020-06-20	NaN	Dynamical	ECMWF
902	2020-06-21	NaN	Dynamical	ECMWF
903	2020-06-22	NaN	Dynamical	ECMWF
904	2020-06-23	0.0904014	Dynamical	ECMWF
905	2020-06-24	NaN	Dynamical	ECMWF
906	2020-06-25	NaN	Dynamical	ECMWF
907	2020-06-26	0.0516832	Dynamical	ECMWF
908	2020-06-27	NaN	Dynamical	ECMWF
909	2020-06-28	NaN	Dynamical	ECMWF
910	2020-06-29	NaN	Dynamical	ECMWF
911	2020-06-30	-0.0652574	Dynamical	ECMWF
912	2020-07-01	NaN	Dynamical	ECMWF
913	2020-07-02	NaN	Dynamical	ECMWF
914	2020-07-03	-0.00198149	Dynamical	ECMWF
915	2020-07-04	NaN	Dynamical	ECMWF
916	2020-07-05	NaN	Dynamical	ECMWF
917	2020-07-06	NaN	Dynamical	ECMWF
918	2020-07-07	0.127655	Dynamical	ECMWF
919	2020-07-08	NaN	Dynamical	ECMWF
920	2020-07-09	NaN	Dynamical	ECMWF
921	2020-07-10	-0.066041	Dynamical	ECMWF
922	2020-07-11	NaN	Dynamical	ECMWF
923	2020-07-12	NaN	Dynamical	ECMWF
924	2020-07-13	NaN	Dynamical	ECMWF
925	2020-07-14	-0.177416	Dynamical	ECMWF
926	2020-07-15	NaN	Dynamical	ECMWF
927	2020-07-16	NaN	Dynamical	ECMWF
928	2020-07-17	-0.232083	Dynamical	ECMWF
929	2020-07-18	NaN	Dynamical	ECMWF
930	2020-07-19	NaN	Dynamical	ECMWF
931	2020-07-20	NaN	Dynamical	ECMWF
932	2020-07-21	-0.186101	Dynamical	ECMWF
933	2020-07-22	NaN	Dynamical	ECMWF
934	2020-07-23	NaN	Dynamical	ECMWF
935	2020-07-24	0.0200615	Dynamical	ECMWF
936	2020-07-25	NaN	Dynamical	ECMWF
937	2020-07-26	NaN	Dynamical	ECMWF
938	2020-07-27	NaN	Dynamical	ECMWF
939	2020-07-28	0.128917	Dynamical	ECMWF
940	2020-07-29	NaN	Dynamical	ECMWF
941	2020-07-30	NaN	Dynamical	ECMWF
942	2020-07-31	0.258194	Dynamical	ECMWF
943	2020-08-01	NaN	Dynamical	ECMWF
944	2020-08-02	NaN	Dynamical	ECMWF
945	2020-08-03	NaN	Dynamical	ECMWF
946	2020-08-04	0.142288	Dynamical	ECMWF
947	2020-08-05	NaN	Dynamical	ECMWF
948	2020-08-06	NaN	Dynamical	ECMWF
949	2020-08-07	-0.069151	Dynamical	ECMWF
950	2020-08-08	NaN	Dynamical	ECMWF
951	2020-08-09	NaN	Dynamical	ECMWF
952	2020-08-10	NaN	Dynamical	ECMWF
953	2020-08-11	0.148105	Dynamical	ECMWF
954	2020-08-12	NaN	Dynamical	ECMWF
955	2020-08-13	NaN	Dynamical	ECMWF
956	2020-08-14	0.480769	Dynamical	ECMWF
957	2020-08-15	NaN	Dynamical	ECMWF
958	2020-08-16	NaN	Dynamical	ECMWF
959	2020-08-17	NaN	Dynamical	ECMWF
960	2020-08-18	0.496425	Dynamical	ECMWF
961	2020-08-19	NaN	Dynamical	ECMWF
962	2020-08-20	NaN	Dynamical	ECMWF
963	2020-08-21	0.0192764	Dynamical	ECMWF
964	2020-08-22	NaN	Dynamical	ECMWF
965	2020-08-23	NaN	Dynamical	ECMWF
966	2020-08-24	NaN	Dynamical	ECMWF
967	2020-08-25	-0.0316949	Dynamical	ECMWF
968	2020-08-26	NaN	Dynamical	ECMWF
969	2020-08-27	NaN	Dynamical	ECMWF
970	2020-08-28	-0.0585093	Dynamical	ECMWF
971	2020-08-29	NaN	Dynamical	ECMWF
972	2020-08-30	NaN	Dynamical	ECMWF
973	2020-08-31	NaN	Dynamical	ECMWF
974	2020-09-01	-0.279075	Dynamical	ECMWF
975	2020-09-02	NaN	Dynamical	ECMWF
976	2020-09-03	NaN	Dynamical	ECMWF
977	2020-09-04	0.150398	Dynamical	ECMWF
978	2020-09-05	NaN	Dynamical	ECMWF
979	2020-09-06	NaN	Dynamical	ECMWF
980	2020-09-07	NaN	Dynamical	ECMWF
981	2020-09-08	0.262714	Dynamical	ECMWF
982	2020-09-09	NaN	Dynamical	ECMWF
983	2020-09-10	NaN	Dynamical	ECMWF
984	2020-09-11	0.358142	Dynamical	ECMWF
985	2020-09-12	NaN	Dynamical	ECMWF
986	2020-09-13	NaN	Dynamical	ECMWF
987	2020-09-14	NaN	Dynamical	ECMWF
988	2020-09-15	0.361558	Dynamical	ECMWF
989	2020-09-16	NaN	Dynamical	ECMWF
990	2020-09-17	NaN	Dynamical	ECMWF
991	2020-09-18	-0.0621113	Dynamical	ECMWF
992	2020-09-19	NaN	Dynamical	ECMWF
993	2020-09-20	NaN	Dynamical	ECMWF
994	2020-09-21	NaN	Dynamical	ECMWF
995	2020-09-22	0.320487	Dynamical	ECMWF
996	2020-09-23	NaN	Dynamical	ECMWF
997	2020-09-24	NaN	Dynamical	ECMWF
998	2020-09-25	0.0998172	Dynamical	ECMWF
999	2020-09-26	NaN	Dynamical	ECMWF
1000	2020-09-27	NaN	Dynamical	ECMWF
1001	2020-09-28	NaN	Dynamical	ECMWF
1002	2020-09-29	0.178131	Dynamical	ECMWF
1003	2020-09-30	NaN	Dynamical	ECMWF
1004	2020-10-01	NaN	Dynamical	ECMWF
1005	2020-10-02	0.358665	Dynamical	ECMWF
1006	2020-10-03	NaN	Dynamical	ECMWF
1007	2020-10-04	NaN	Dynamical	ECMWF
1008	2020-10-05	NaN	Dynamical	ECMWF
1009	2020-10-06	0.339549	Dynamical	ECMWF
1010	2020-10-07	NaN	Dynamical	ECMWF
1011	2020-10-08	NaN	Dynamical	ECMWF
1012	2020-10-09	0.29913	Dynamical	ECMWF
1013	2020-10-10	NaN	Dynamical	ECMWF
1014	2020-10-11	NaN	Dynamical	ECMWF
1015	2020-10-12	NaN	Dynamical	ECMWF
1016	2020-10-13	0.469838	Dynamical	ECMWF
1017	2020-10-14	NaN	Dynamical	ECMWF
1018	2020-10-15	NaN	Dynamical	ECMWF
1019	2020-10-16	-0.233921	Dynamical	ECMWF
1020	2020-10-17	NaN	Dynamical	ECMWF
1021	2020-10-18	NaN	Dynamical	ECMWF
1022	2020-10-19	NaN	Dynamical	ECMWF
1023	2020-10-20	-0.21471	Dynamical	ECMWF
1024	2020-10-21	NaN	Dynamical	ECMWF
1025	2020-10-22	NaN	Dynamical	ECMWF
1026	2020-10-23	-0.0384201	Dynamical	ECMWF
1027	2020-10-24	NaN	Dynamical	ECMWF
1028	2020-10-25	NaN	Dynamical	ECMWF
1029	2020-10-26	NaN	Dynamical	ECMWF
1030	2020-10-27	-0.000262874	Dynamical	ECMWF
1031	2020-10-28	NaN	Dynamical	ECMWF
1032	2020-10-29	NaN	Dynamical	ECMWF
1033	2020-10-30	0.13204	Dynamical	ECMWF
1034	2020-10-31	NaN	Dynamical	ECMWF
1035	2020-11-01	NaN	Dynamical	ECMWF
1036	2020-11-02	NaN	Dynamical	ECMWF
1037	2020-11-03	0.132526	Dynamical	ECMWF
1038	2020-11-04	NaN	Dynamical	ECMWF
1039	2020-11-05	NaN	Dynamical	ECMWF
1040	2020-11-06	-0.12016	Dynamical	ECMWF
1041	2020-11-07	NaN	Dynamical	ECMWF
1042	2020-11-08	NaN	Dynamical	ECMWF
1043	2020-11-09	NaN	Dynamical	ECMWF
1044	2020-11-10	0.0531718	Dynamical	ECMWF
1045	2020-11-11	NaN	Dynamical	ECMWF
1046	2020-11-12	NaN	Dynamical	ECMWF
1047	2020-11-13	0.0927689	Dynamical	ECMWF
1048	2020-11-14	NaN	Dynamical	ECMWF
1049	2020-11-15	NaN	Dynamical	ECMWF
1050	2020-11-16	NaN	Dynamical	ECMWF
1051	2020-11-17	0.0687478	Dynamical	ECMWF
1052	2020-11-18	NaN	Dynamical	ECMWF
1053	2020-11-19	NaN	Dynamical	ECMWF
1054	2020-11-20	0.163609	Dynamical	ECMWF
1055	2020-11-21	NaN	Dynamical	ECMWF
1056	2020-11-22	NaN	Dynamical	ECMWF
1057	2020-11-23	NaN	Dynamical	ECMWF
1058	2020-11-24	-0.34745	Dynamical	ECMWF
1059	2020-11-25	NaN	Dynamical	ECMWF
1060	2020-11-26	NaN	Dynamical	ECMWF
1061	2020-11-27	-0.0494322	Dynamical	ECMWF
1062	2020-11-28	NaN	Dynamical	ECMWF
1063	2020-11-29	NaN	Dynamical	ECMWF
1064	2020-11-30	NaN	Dynamical	ECMWF
1065	2020-12-01	-0.151735	Dynamical	ECMWF
1066	2020-12-02	NaN	Dynamical	ECMWF
1067	2020-12-03	NaN	Dynamical	ECMWF
1068	2020-12-04	-0.176601	Dynamical	ECMWF
1069	2020-12-05	NaN	Dynamical	ECMWF
1070	2020-12-06	NaN	Dynamical	ECMWF
1071	2020-12-07	NaN	Dynamical	ECMWF
1072	2020-12-08	0.183729	Dynamical	ECMWF
1073	2020-12-09	NaN	Dynamical	ECMWF
1074	2020-12-10	NaN	Dynamical	ECMWF
1075	2020-12-11	0.135405	Dynamical	ECMWF
1076	2020-12-12	NaN	Dynamical	ECMWF
1077	2020-12-13	NaN	Dynamical	ECMWF
1078	2020-12-14	NaN	Dynamical	ECMWF
1079	2020-12-15	0.510713	Dynamical	ECMWF
1080	2020-12-16	NaN	Dynamical	ECMWF
1081	2020-12-17	NaN	Dynamical	ECMWF
1082	2020-12-18	0.436179	Dynamical	ECMWF
1083	2020-12-19	NaN	Dynamical	ECMWF
1084	2020-12-20	NaN	Dynamical	ECMWF
1085	2020-12-21	NaN	Dynamical	ECMWF
1086	2020-12-22	0.60815	Dynamical	ECMWF
1087	2020-12-23	NaN	Dynamical	ECMWF
1088	2020-12-24	NaN	Dynamical	ECMWF
1089	2020-12-25	0.38646	Dynamical	ECMWF
1090	2020-12-26	NaN	Dynamical	ECMWF
1091	2020-12-27	NaN	Dynamical	ECMWF
1092	2020-12-28	NaN	Dynamical	ECMWF
1093	2020-12-29	0.0835328	Dynamical	ECMWF
1094	2020-12-30	NaN	Dynamical	ECMWF
1095	2020-12-31	NaN	Dynamical	ECMWF
1096	2021-01-01	0.187117	Dynamical	ECMWF
1097	2021-01-02	NaN	Dynamical	ECMWF
1098	2021-01-03	NaN	Dynamical	ECMWF
1099	2021-01-04	NaN	Dynamical	ECMWF
1100	2021-01-05	0.113078	Dynamical	ECMWF
1101	2021-01-06	NaN	Dynamical	ECMWF
1102	2021-01-07	NaN	Dynamical	ECMWF
1103	2021-01-08	0.23266	Dynamical	ECMWF
1104	2021-01-09	NaN	Dynamical	ECMWF
1105	2021-01-10	NaN	Dynamical	ECMWF
1106	2021-01-11	NaN	Dynamical	ECMWF
1107	2021-01-12	0.155582	Dynamical	ECMWF
1108	2021-01-13	NaN	Dynamical	ECMWF
1109	2021-01-14	NaN	Dynamical	ECMWF
1110	2021-01-15	-0.00271426	Dynamical	ECMWF
1111	2021-01-16	NaN	Dynamical	ECMWF
1112	2021-01-17	NaN	Dynamical	ECMWF
1113	2021-01-18	NaN	Dynamical	ECMWF
1114	2021-01-19	-0.254342	Dynamical	ECMWF
1115	2021-01-20	NaN	Dynamical	ECMWF
1116	2021-01-21	NaN	Dynamical	ECMWF
1117	2021-01-22	-0.0915106	Dynamical	ECMWF
1118	2021-01-23	NaN	Dynamical	ECMWF
1119	2021-01-24	NaN	Dynamical	ECMWF
1120	2021-01-25	NaN	Dynamical	ECMWF
1121	2021-01-26	0.290643	Dynamical	ECMWF
1122	2021-01-27	NaN	Dynamical	ECMWF
1123	2021-01-28	NaN	Dynamical	ECMWF
1124	2021-01-29	0.16326	Dynamical	ECMWF
1125	2021-01-30	NaN	Dynamical	ECMWF
1126	2021-01-31	NaN	Dynamical	ECMWF
1127	2021-02-01	NaN	Dynamical	ECMWF
1128	2021-02-02	0.0622182	Dynamical	ECMWF
1129	2021-02-03	NaN	Dynamical	ECMWF
1130	2021-02-04	NaN	Dynamical	ECMWF
1131	2021-02-05	0.101428	Dynamical	ECMWF
1132	2021-02-06	NaN	Dynamical	ECMWF
1133	2021-02-07	NaN	Dynamical	ECMWF
1134	2021-02-08	NaN	Dynamical	ECMWF
1135	2021-02-09	-0.104143	Dynamical	ECMWF
1136	2021-02-10	NaN	Dynamical	ECMWF
1137	2021-02-11	NaN	Dynamical	ECMWF
1138	2021-02-12	0.248763	Dynamical	ECMWF
1139	2021-02-13	NaN	Dynamical	ECMWF
1140	2021-02-14	NaN	Dynamical	ECMWF
1141	2021-02-15	NaN	Dynamical	ECMWF
1142	2021-02-16	0.547875	Dynamical	ECMWF
1143	2021-02-17	NaN	Dynamical	ECMWF
1144	2021-02-18	NaN	Dynamical	ECMWF
1145	2021-02-19	0.43291	Dynamical	ECMWF
1146	2021-02-20	NaN	Dynamical	ECMWF
1147	2021-02-21	NaN	Dynamical	ECMWF
1148	2021-02-22	NaN	Dynamical	ECMWF
1149	2021-02-23	0.240477	Dynamical	ECMWF
1150	2021-02-24	NaN	Dynamical	ECMWF
1151	2021-02-25	NaN	Dynamical	ECMWF
1152	2021-02-26	0.0421878	Dynamical	ECMWF
1153	2021-02-27	NaN	Dynamical	ECMWF
1154	2021-02-28	NaN	Dynamical	ECMWF
1155	2021-03-01	NaN	Dynamical	ECMWF
1156	2021-03-02	-0.228992	Dynamical	ECMWF
1157	2021-03-03	NaN	Dynamical	ECMWF
1158	2021-03-04	NaN	Dynamical	ECMWF
1159	2021-03-05	0.200364	Dynamical	ECMWF
1160	2021-03-06	NaN	Dynamical	ECMWF
1161	2021-03-07	NaN	Dynamical	ECMWF
1162	2021-03-08	NaN	Dynamical	ECMWF
1163	2021-03-09	0.178477	Dynamical	ECMWF
1164	2021-03-10	NaN	Dynamical	ECMWF
1165	2021-03-11	NaN	Dynamical	ECMWF
1166	2021-03-12	0.192071	Dynamical	ECMWF
1167	2021-03-13	NaN	Dynamical	ECMWF
1168	2021-03-14	NaN	Dynamical	ECMWF
1169	2021-03-15	NaN	Dynamical	ECMWF
1170	2021-03-16	0.243079	Dynamical	ECMWF
1171	2021-03-17	NaN	Dynamical	ECMWF
1172	2021-03-18	NaN	Dynamical	ECMWF
1173	2021-03-19	0.185219	Dynamical	ECMWF
1174	2021-03-20	NaN	Dynamical	ECMWF
1175	2021-03-21	NaN	Dynamical	ECMWF
1176	2021-03-22	NaN	Dynamical	ECMWF
1177	2021-03-23	-0.0573355	Dynamical	ECMWF
1178	2021-03-24	NaN	Dynamical	ECMWF
1179	2021-03-25	NaN	Dynamical	ECMWF
1180	2021-03-26	-0.105832	Dynamical	ECMWF
1181	2021-03-27	NaN	Dynamical	ECMWF
1182	2021-03-28	NaN	Dynamical	ECMWF
1183	2021-03-29	NaN	Dynamical	ECMWF
1184	2021-03-30	-0.134947	Dynamical	ECMWF
1185	2021-03-31	NaN	Dynamical	ECMWF
1186	2021-04-01	NaN	Dynamical	ECMWF
1187	2021-04-02	0.0305555	Dynamical	ECMWF
1188	2021-04-03	NaN	Dynamical	ECMWF
1189	2021-04-04	NaN	Dynamical	ECMWF
1190	2021-04-05	NaN	Dynamical	ECMWF
1191	2021-04-06	-0.0282859	Dynamical	ECMWF
1192	2021-04-07	NaN	Dynamical	ECMWF
1193	2021-04-08	NaN	Dynamical	ECMWF
1194	2021-04-09	-0.07975	Dynamical	ECMWF
1195	2021-04-10	NaN	Dynamical	ECMWF
1196	2021-04-11	NaN	Dynamical	ECMWF
1197	2021-04-12	NaN	Dynamical	ECMWF
1198	2021-04-13	-0.183558	Dynamical	ECMWF
1199	2021-04-14	NaN	Dynamical	ECMWF
1200	2021-04-15	NaN	Dynamical	ECMWF
1201	2021-04-16	0.0773207	Dynamical	ECMWF
1202	2021-04-17	NaN	Dynamical	ECMWF
1203	2021-04-18	NaN	Dynamical	ECMWF
1204	2021-04-19	NaN	Dynamical	ECMWF
1205	2021-04-20	0.0544744	Dynamical	ECMWF
1206	2021-04-21	NaN	Dynamical	ECMWF
1207	2021-04-22	NaN	Dynamical	ECMWF
1208	2021-04-23	-0.162484	Dynamical	ECMWF
1209	2021-04-24	NaN	Dynamical	ECMWF
1210	2021-04-25	NaN	Dynamical	ECMWF
1211	2021-04-26	NaN	Dynamical	ECMWF
1212	2021-04-27	0.163852	Dynamical	ECMWF
1213	2021-04-28	NaN	Dynamical	ECMWF
1214	2021-04-29	NaN	Dynamical	ECMWF
1215	2021-04-30	-0.169207	Dynamical	ECMWF
1216	2021-05-01	NaN	Dynamical	ECMWF
1217	2021-05-02	NaN	Dynamical	ECMWF
1218	2021-05-03	NaN	Dynamical	ECMWF
1219	2021-05-04	-0.107533	Dynamical	ECMWF
1220	2021-05-05	NaN	Dynamical	ECMWF
1221	2021-05-06	NaN	Dynamical	ECMWF
1222	2021-05-07	-0.200623	Dynamical	ECMWF
1223	2021-05-08	NaN	Dynamical	ECMWF
1224	2021-05-09	NaN	Dynamical	ECMWF
1225	2021-05-10	NaN	Dynamical	ECMWF
1226	2021-05-11	-0.279412	Dynamical	ECMWF
1227	2021-05-12	NaN	Dynamical	ECMWF
1228	2021-05-13	NaN	Dynamical	ECMWF
1229	2021-05-14	-0.0407232	Dynamical	ECMWF
1230	2021-05-15	NaN	Dynamical	ECMWF
1231	2021-05-16	NaN	Dynamical	ECMWF
1232	2021-05-17	NaN	Dynamical	ECMWF
1233	2021-05-18	0.0359732	Dynamical	ECMWF
1234	2021-05-19	NaN	Dynamical	ECMWF
1235	2021-05-20	NaN	Dynamical	ECMWF
1236	2021-05-21	0.189268	Dynamical	ECMWF
1237	2021-05-22	NaN	Dynamical	ECMWF
1238	2021-05-23	NaN	Dynamical	ECMWF
1239	2021-05-24	NaN	Dynamical	ECMWF
1240	2021-05-25	-0.289767	Dynamical	ECMWF
1241	2021-05-26	NaN	Dynamical	ECMWF
1242	2021-05-27	NaN	Dynamical	ECMWF
1243	2021-05-28	0.0121482	Dynamical	ECMWF
1244	2021-05-29	NaN	Dynamical	ECMWF
1245	2021-05-30	NaN	Dynamical	ECMWF
1246	2021-05-31	NaN	Dynamical	ECMWF
1247	2021-06-01	-0.0953309	Dynamical	ECMWF
1248	2021-06-02	NaN	Dynamical	ECMWF
1249	2021-06-03	NaN	Dynamical	ECMWF
1250	2021-06-04	-0.0357502	Dynamical	ECMWF
1251	2021-06-05	NaN	Dynamical	ECMWF
1252	2021-06-06	NaN	Dynamical	ECMWF
1253	2021-06-07	NaN	Dynamical	ECMWF
1254	2021-06-08	0.326839	Dynamical	ECMWF
1255	2021-06-09	NaN	Dynamical	ECMWF
1256	2021-06-10	NaN	Dynamical	ECMWF
1257	2021-06-11	0.310278	Dynamical	ECMWF
1258	2021-06-12	NaN	Dynamical	ECMWF
1259	2021-06-13	NaN	Dynamical	ECMWF
1260	2021-06-14	NaN	Dynamical	ECMWF
1261	2021-06-15	0.105965	Dynamical	ECMWF
1262	2021-06-16	NaN	Dynamical	ECMWF
1263	2021-06-17	NaN	Dynamical	ECMWF
1264	2021-06-18	0.0121888	Dynamical	ECMWF
1265	2021-06-19	NaN	Dynamical	ECMWF
1266	2021-06-20	NaN	Dynamical	ECMWF
1267	2021-06-21	NaN	Dynamical	ECMWF
1268	2021-06-22	-0.145368	Dynamical	ECMWF
1269	2021-06-23	NaN	Dynamical	ECMWF
1270	2021-06-24	NaN	Dynamical	ECMWF
1271	2021-06-25	-0.142744	Dynamical	ECMWF
1272	2021-06-26	NaN	Dynamical	ECMWF
1273	2021-06-27	NaN	Dynamical	ECMWF
1274	2021-06-28	NaN	Dynamical	ECMWF
1275	2021-06-29	-0.0936698	Dynamical	ECMWF
1276	2021-06-30	NaN	Dynamical	ECMWF
1277	2021-07-01	NaN	Dynamical	ECMWF
1278	2021-07-02	0.071245	Dynamical	ECMWF
1279	2021-07-03	NaN	Dynamical	ECMWF
1280	2021-07-04	NaN	Dynamical	ECMWF
1281	2021-07-05	NaN	Dynamical	ECMWF
1282	2021-07-06	0.0866332	Dynamical	ECMWF
1283	2021-07-07	NaN	Dynamical	ECMWF
1284	2021-07-08	NaN	Dynamical	ECMWF
1285	2021-07-09	0.202092	Dynamical	ECMWF
1286	2021-07-10	NaN	Dynamical	ECMWF
1287	2021-07-11	NaN	Dynamical	ECMWF
1288	2021-07-12	NaN	Dynamical	ECMWF
1289	2021-07-13	0.271345	Dynamical	ECMWF
1290	2021-07-14	NaN	Dynamical	ECMWF
1291	2021-07-15	NaN	Dynamical	ECMWF
1292	2021-07-16	0.266439	Dynamical	ECMWF
1293	2021-07-17	NaN	Dynamical	ECMWF
1294	2021-07-18	NaN	Dynamical	ECMWF
1295	2021-07-19	NaN	Dynamical	ECMWF
1296	2021-07-20	0.173008	Dynamical	ECMWF
1297	2021-07-21	NaN	Dynamical	ECMWF
1298	2021-07-22	NaN	Dynamical	ECMWF
1299	2021-07-23	0.111076	Dynamical	ECMWF
1300	2021-07-24	NaN	Dynamical	ECMWF
1301	2021-07-25	NaN	Dynamical	ECMWF
1302	2021-07-26	NaN	Dynamical	ECMWF
1303	2021-07-27	-0.12041	Dynamical	ECMWF
1304	2021-07-28	NaN	Dynamical	ECMWF
1305	2021-07-29	NaN	Dynamical	ECMWF
1306	2021-07-30	0.0435082	Dynamical	ECMWF
1307	2021-07-31	NaN	Dynamical	ECMWF
1308	2021-08-01	NaN	Dynamical	ECMWF
1309	2021-08-02	NaN	Dynamical	ECMWF
1310	2021-08-03	0.101671	Dynamical	ECMWF
1311	2021-08-04	NaN	Dynamical	ECMWF
1312	2021-08-05	NaN	Dynamical	ECMWF
1313	2021-08-06	0.356149	Dynamical	ECMWF
1314	2021-08-07	NaN	Dynamical	ECMWF
1315	2021-08-08	NaN	Dynamical	ECMWF
1316	2021-08-09	NaN	Dynamical	ECMWF
1317	2021-08-10	0.253162	Dynamical	ECMWF
1318	2021-08-11	NaN	Dynamical	ECMWF
1319	2021-08-12	NaN	Dynamical	ECMWF
1320	2021-08-13	0.234391	Dynamical	ECMWF
1321	2021-08-14	NaN	Dynamical	ECMWF
1322	2021-08-15	NaN	Dynamical	ECMWF
1323	2021-08-16	NaN	Dynamical	ECMWF
1324	2021-08-17	0.335443	Dynamical	ECMWF
1325	2021-08-18	NaN	Dynamical	ECMWF
1326	2021-08-19	NaN	Dynamical	ECMWF
1327	2021-08-20	0.196319	Dynamical	ECMWF
1328	2021-08-21	NaN	Dynamical	ECMWF
1329	2021-08-22	NaN	Dynamical	ECMWF
1330	2021-08-23	NaN	Dynamical	ECMWF
1331	2021-08-24	0.325511	Dynamical	ECMWF
1332	2021-08-25	NaN	Dynamical	ECMWF
1333	2021-08-26	NaN	Dynamical	ECMWF
1334	2021-08-27	0.291253	Dynamical	ECMWF
1335	2021-08-28	NaN	Dynamical	ECMWF
1336	2021-08-29	NaN	Dynamical	ECMWF
1337	2021-08-30	NaN	Dynamical	ECMWF
1338	2021-08-31	0.296641	Dynamical	ECMWF
1339	2021-09-01	NaN	Dynamical	ECMWF
1340	2021-09-02	NaN	Dynamical	ECMWF
1341	2021-09-03	0.37852	Dynamical	ECMWF
1342	2021-09-04	NaN	Dynamical	ECMWF
1343	2021-09-05	NaN	Dynamical	ECMWF
1344	2021-09-06	NaN	Dynamical	ECMWF
1345	2021-09-07	0.155707	Dynamical	ECMWF
1346	2021-09-08	NaN	Dynamical	ECMWF
1347	2021-09-09	NaN	Dynamical	ECMWF
1348	2021-09-10	0.0145704	Dynamical	ECMWF
1349	2021-09-11	NaN	Dynamical	ECMWF
1350	2021-09-12	NaN	Dynamical	ECMWF
1351	2021-09-13	NaN	Dynamical	ECMWF
1352	2021-09-14	-0.13456	Dynamical	ECMWF
1353	2021-09-15	NaN	Dynamical	ECMWF
1354	2021-09-16	NaN	Dynamical	ECMWF
1355	2021-09-17	0.0101543	Dynamical	ECMWF
1356	2021-09-18	NaN	Dynamical	ECMWF
1357	2021-09-19	NaN	Dynamical	ECMWF
1358	2021-09-20	NaN	Dynamical	ECMWF
1359	2021-09-21	-0.0197271	Dynamical	ECMWF
1360	2021-09-22	NaN	Dynamical	ECMWF
1361	2021-09-23	NaN	Dynamical	ECMWF
1362	2021-09-24	0.049466	Dynamical	ECMWF
1363	2021-09-25	NaN	Dynamical	ECMWF
1364	2021-09-26	NaN	Dynamical	ECMWF
1365	2021-09-27	NaN	Dynamical	ECMWF
1366	2021-09-28	-0.340985	Dynamical	ECMWF
1367	2021-09-29	NaN	Dynamical	ECMWF
1368	2021-09-30	NaN	Dynamical	ECMWF
1369	2021-10-01	-0.286451	Dynamical	ECMWF
1370	2021-10-02	NaN	Dynamical	ECMWF
1371	2021-10-03	NaN	Dynamical	ECMWF
1372	2021-10-04	NaN	Dynamical	ECMWF
1373	2021-10-05	0.153379	Dynamical	ECMWF
1374	2021-10-06	NaN	Dynamical	ECMWF
1375	2021-10-07	NaN	Dynamical	ECMWF
1376	2021-10-08	0.434399	Dynamical	ECMWF
1377	2021-10-09	NaN	Dynamical	ECMWF
1378	2021-10-10	NaN	Dynamical	ECMWF
1379	2021-10-11	NaN	Dynamical	ECMWF
1380	2021-10-12	0.295615	Dynamical	ECMWF
1381	2021-10-13	NaN	Dynamical	ECMWF
1382	2021-10-14	NaN	Dynamical	ECMWF
1383	2021-10-15	0.223245	Dynamical	ECMWF
1384	2021-10-16	NaN	Dynamical	ECMWF
1385	2021-10-17	NaN	Dynamical	ECMWF
1386	2021-10-18	NaN	Dynamical	ECMWF
1387	2021-10-19	0.324799	Dynamical	ECMWF
1388	2021-10-20	NaN	Dynamical	ECMWF
1389	2021-10-21	NaN	Dynamical	ECMWF
1390	2021-10-22	0.412622	Dynamical	ECMWF
1391	2021-10-23	NaN	Dynamical	ECMWF
1392	2021-10-24	NaN	Dynamical	ECMWF
1393	2021-10-25	NaN	Dynamical	ECMWF
1394	2021-10-26	0.201503	Dynamical	ECMWF
1395	2021-10-27	NaN	Dynamical	ECMWF
1396	2021-10-28	NaN	Dynamical	ECMWF
1397	2021-10-29	-0.0729474	Dynamical	ECMWF
1398	2021-10-30	NaN	Dynamical	ECMWF
1399	2021-10-31	NaN	Dynamical	ECMWF
1400	2021-11-01	NaN	Dynamical	ECMWF
1401	2021-11-02	0.0571108	Dynamical	ECMWF
1402	2021-11-03	NaN	Dynamical	ECMWF
1403	2021-11-04	NaN	Dynamical	ECMWF
1404	2021-11-05	-0.152113	Dynamical	ECMWF
1405	2021-11-06	NaN	Dynamical	ECMWF
1406	2021-11-07	NaN	Dynamical	ECMWF
1407	2021-11-08	NaN	Dynamical	ECMWF
1408	2021-11-09	0.476465	Dynamical	ECMWF
1409	2021-11-10	NaN	Dynamical	ECMWF
1410	2021-11-11	NaN	Dynamical	ECMWF
1411	2021-11-12	0.100564	Dynamical	ECMWF
1412	2021-11-13	NaN	Dynamical	ECMWF
1413	2021-11-14	NaN	Dynamical	ECMWF
1414	2021-11-15	NaN	Dynamical	ECMWF
1415	2021-11-16	0.0647985	Dynamical	ECMWF
1416	2021-11-17	NaN	Dynamical	ECMWF
1417	2021-11-18	NaN	Dynamical	ECMWF
1418	2021-11-19	0.527568	Dynamical	ECMWF
1419	2021-11-20	NaN	Dynamical	ECMWF
1420	2021-11-21	NaN	Dynamical	ECMWF
1421	2021-11-22	NaN	Dynamical	ECMWF
1422	2021-11-23	0.40812	Dynamical	ECMWF
1423	2021-11-24	NaN	Dynamical	ECMWF
1424	2021-11-25	NaN	Dynamical	ECMWF
1425	2021-11-26	0.373219	Dynamical	ECMWF
1426	2021-11-27	NaN	Dynamical	ECMWF
1427	2021-11-28	NaN	Dynamical	ECMWF
1428	2021-11-29	NaN	Dynamical	ECMWF
1429	2021-11-30	0.576034	Dynamical	ECMWF
1430	2021-12-01	NaN	Dynamical	ECMWF
1431	2021-12-02	NaN	Dynamical	ECMWF
1432	2021-12-03	0.568365	Dynamical	ECMWF
1433	2021-12-04	NaN	Dynamical	ECMWF
1434	2021-12-05	NaN	Dynamical	ECMWF
1435	2021-12-06	NaN	Dynamical	ECMWF
1436	2021-12-07	0.51691	Dynamical	ECMWF
1437	2021-12-08	NaN	Dynamical	ECMWF
1438	2021-12-09	NaN	Dynamical	ECMWF
1439	2021-12-10	0.597648	Dynamical	ECMWF
1440	2021-12-11	NaN	Dynamical	ECMWF
1441	2021-12-12	NaN	Dynamical	ECMWF
1442	2021-12-13	NaN	Dynamical	ECMWF
1443	2021-12-14	0.439628	Dynamical	ECMWF
1444	2021-12-15	NaN	Dynamical	ECMWF
1445	2021-12-16	NaN	Dynamical	ECMWF
1446	2021-12-17	0.414928	Dynamical	ECMWF
1447	2021-12-18	NaN	Dynamical	ECMWF
1448	2021-12-19	NaN	Dynamical	ECMWF
1449	2021-12-20	NaN	Dynamical	ECMWF
1450	2021-12-21	0.273958	Dynamical	ECMWF
1451	2021-12-22	NaN	Dynamical	ECMWF
1452	2021-12-23	NaN	Dynamical	ECMWF
1453	2021-12-24	0.453796	Dynamical	ECMWF
1454	2021-12-25	NaN	Dynamical	ECMWF
1455	2021-12-26	NaN	Dynamical	ECMWF
1456	2021-12-27	NaN	Dynamical	ECMWF
1457	2021-12-28	0.00730487	Dynamical	ECMWF
1458	2021-12-29	NaN	Dynamical	ECMWF
1459	2021-12-30	NaN	Dynamical	ECMWF
1460	2021-12-31	0.0796999	Dynamical	ECMWF
0	2018-01-01	0.167632	Dynamical	CCSM4
1	2018-01-02	NaN	Dynamical	CCSM4
2	2018-01-03	NaN	Dynamical	CCSM4
3	2018-01-04	NaN	Dynamical	CCSM4
4	2018-01-05	NaN	Dynamical	CCSM4
5	2018-01-06	NaN	Dynamical	CCSM4
6	2018-01-07	NaN	Dynamical	CCSM4
7	2018-01-08	-0.0185189	Dynamical	CCSM4
8	2018-01-09	NaN	Dynamical	CCSM4
9	2018-01-10	NaN	Dynamical	CCSM4
10	2018-01-11	NaN	Dynamical	CCSM4
11	2018-01-12	NaN	Dynamical	CCSM4
12	2018-01-13	NaN	Dynamical	CCSM4
13	2018-01-14	NaN	Dynamical	CCSM4
14	2018-01-15	-0.242847	Dynamical	CCSM4
15	2018-01-16	NaN	Dynamical	CCSM4
16	2018-01-17	NaN	Dynamical	CCSM4
17	2018-01-18	NaN	Dynamical	CCSM4
18	2018-01-19	NaN	Dynamical	CCSM4
19	2018-01-20	NaN	Dynamical	CCSM4
20	2018-01-21	NaN	Dynamical	CCSM4
21	2018-01-22	0.164413	Dynamical	CCSM4
22	2018-01-23	NaN	Dynamical	CCSM4
23	2018-01-24	NaN	Dynamical	CCSM4
24	2018-01-25	NaN	Dynamical	CCSM4
25	2018-01-26	NaN	Dynamical	CCSM4
26	2018-01-27	NaN	Dynamical	CCSM4
27	2018-01-28	NaN	Dynamical	CCSM4
28	2018-01-29	-0.168569	Dynamical	CCSM4
29	2018-01-30	NaN	Dynamical	CCSM4
30	2018-01-31	NaN	Dynamical	CCSM4
31	2018-02-01	NaN	Dynamical	CCSM4
32	2018-02-02	NaN	Dynamical	CCSM4
33	2018-02-03	NaN	Dynamical	CCSM4
34	2018-02-04	NaN	Dynamical	CCSM4
35	2018-02-05	0.154812	Dynamical	CCSM4
36	2018-02-06	NaN	Dynamical	CCSM4
37	2018-02-07	NaN	Dynamical	CCSM4
38	2018-02-08	NaN	Dynamical	CCSM4
39	2018-02-09	NaN	Dynamical	CCSM4
40	2018-02-10	NaN	Dynamical	CCSM4
41	2018-02-11	NaN	Dynamical	CCSM4
42	2018-02-12	-0.107926	Dynamical	CCSM4
43	2018-02-13	NaN	Dynamical	CCSM4
44	2018-02-14	NaN	Dynamical	CCSM4
45	2018-02-15	NaN	Dynamical	CCSM4
46	2018-02-16	NaN	Dynamical	CCSM4
47	2018-02-17	NaN	Dynamical	CCSM4
48	2018-02-18	NaN	Dynamical	CCSM4
49	2018-02-19	-0.342798	Dynamical	CCSM4
50	2018-02-20	NaN	Dynamical	CCSM4
51	2018-02-21	NaN	Dynamical	CCSM4
52	2018-02-22	NaN	Dynamical	CCSM4
53	2018-02-23	NaN	Dynamical	CCSM4
54	2018-02-24	NaN	Dynamical	CCSM4
55	2018-02-25	NaN	Dynamical	CCSM4
56	2018-02-26	-0.122266	Dynamical	CCSM4
57	2018-02-27	NaN	Dynamical	CCSM4
58	2018-02-28	NaN	Dynamical	CCSM4
59	2018-03-01	NaN	Dynamical	CCSM4
60	2018-03-02	NaN	Dynamical	CCSM4
61	2018-03-03	NaN	Dynamical	CCSM4
62	2018-03-04	NaN	Dynamical	CCSM4
63	2018-03-05	0.574089	Dynamical	CCSM4
64	2018-03-06	NaN	Dynamical	CCSM4
65	2018-03-07	NaN	Dynamical	CCSM4
66	2018-03-08	NaN	Dynamical	CCSM4
67	2018-03-09	NaN	Dynamical	CCSM4
68	2018-03-10	NaN	Dynamical	CCSM4
69	2018-03-11	NaN	Dynamical	CCSM4
70	2018-03-12	0.531656	Dynamical	CCSM4
71	2018-03-13	NaN	Dynamical	CCSM4
72	2018-03-14	NaN	Dynamical	CCSM4
73	2018-03-15	NaN	Dynamical	CCSM4
74	2018-03-16	NaN	Dynamical	CCSM4
75	2018-03-17	NaN	Dynamical	CCSM4
76	2018-03-18	NaN	Dynamical	CCSM4
77	2018-03-19	-0.0880124	Dynamical	CCSM4
78	2018-03-20	NaN	Dynamical	CCSM4
79	2018-03-21	NaN	Dynamical	CCSM4
80	2018-03-22	NaN	Dynamical	CCSM4
81	2018-03-23	NaN	Dynamical	CCSM4
82	2018-03-24	NaN	Dynamical	CCSM4
83	2018-03-25	NaN	Dynamical	CCSM4
84	2018-03-26	-0.289796	Dynamical	CCSM4
85	2018-03-27	NaN	Dynamical	CCSM4
86	2018-03-28	NaN	Dynamical	CCSM4
87	2018-03-29	NaN	Dynamical	CCSM4
88	2018-03-30	NaN	Dynamical	CCSM4
89	2018-03-31	NaN	Dynamical	CCSM4
90	2018-04-01	NaN	Dynamical	CCSM4
91	2018-04-02	-0.0164436	Dynamical	CCSM4
92	2018-04-03	NaN	Dynamical	CCSM4
93	2018-04-04	NaN	Dynamical	CCSM4
94	2018-04-05	NaN	Dynamical	CCSM4
95	2018-04-06	NaN	Dynamical	CCSM4
96	2018-04-07	NaN	Dynamical	CCSM4
97	2018-04-08	NaN	Dynamical	CCSM4
98	2018-04-09	0.242712	Dynamical	CCSM4
99	2018-04-10	NaN	Dynamical	CCSM4
100	2018-04-11	NaN	Dynamical	CCSM4
101	2018-04-12	NaN	Dynamical	CCSM4
102	2018-04-13	NaN	Dynamical	CCSM4
103	2018-04-14	NaN	Dynamical	CCSM4
104	2018-04-15	NaN	Dynamical	CCSM4
105	2018-04-16	0.333797	Dynamical	CCSM4
106	2018-04-17	NaN	Dynamical	CCSM4
107	2018-04-18	NaN	Dynamical	CCSM4
108	2018-04-19	NaN	Dynamical	CCSM4
109	2018-04-20	NaN	Dynamical	CCSM4
110	2018-04-21	NaN	Dynamical	CCSM4
111	2018-04-22	NaN	Dynamical	CCSM4
112	2018-04-23	0.251443	Dynamical	CCSM4
113	2018-04-24	NaN	Dynamical	CCSM4
114	2018-04-25	NaN	Dynamical	CCSM4
115	2018-04-26	NaN	Dynamical	CCSM4
116	2018-04-27	NaN	Dynamical	CCSM4
117	2018-04-28	NaN	Dynamical	CCSM4
118	2018-04-29	NaN	Dynamical	CCSM4
119	2018-04-30	-0.277705	Dynamical	CCSM4
120	2018-05-01	NaN	Dynamical	CCSM4
121	2018-05-02	NaN	Dynamical	CCSM4
122	2018-05-03	NaN	Dynamical	CCSM4
123	2018-05-04	NaN	Dynamical	CCSM4
124	2018-05-05	NaN	Dynamical	CCSM4
125	2018-05-06	NaN	Dynamical	CCSM4
126	2018-05-07	0.266218	Dynamical	CCSM4
127	2018-05-08	NaN	Dynamical	CCSM4
128	2018-05-09	NaN	Dynamical	CCSM4
129	2018-05-10	NaN	Dynamical	CCSM4
130	2018-05-11	NaN	Dynamical	CCSM4
131	2018-05-12	NaN	Dynamical	CCSM4
132	2018-05-13	NaN	Dynamical	CCSM4
133	2018-05-14	0.186058	Dynamical	CCSM4
134	2018-05-15	NaN	Dynamical	CCSM4
135	2018-05-16	NaN	Dynamical	CCSM4
136	2018-05-17	NaN	Dynamical	CCSM4
137	2018-05-18	NaN	Dynamical	CCSM4
138	2018-05-19	NaN	Dynamical	CCSM4
139	2018-05-20	NaN	Dynamical	CCSM4
140	2018-05-21	0.335057	Dynamical	CCSM4
141	2018-05-22	NaN	Dynamical	CCSM4
142	2018-05-23	NaN	Dynamical	CCSM4
143	2018-05-24	NaN	Dynamical	CCSM4
144	2018-05-25	NaN	Dynamical	CCSM4
145	2018-05-26	NaN	Dynamical	CCSM4
146	2018-05-27	NaN	Dynamical	CCSM4
147	2018-05-28	0.259808	Dynamical	CCSM4
148	2018-05-29	NaN	Dynamical	CCSM4
149	2018-05-30	NaN	Dynamical	CCSM4
150	2018-05-31	NaN	Dynamical	CCSM4
151	2018-06-01	NaN	Dynamical	CCSM4
152	2018-06-02	NaN	Dynamical	CCSM4
153	2018-06-03	NaN	Dynamical	CCSM4
154	2018-06-04	-0.0399724	Dynamical	CCSM4
155	2018-06-05	NaN	Dynamical	CCSM4
156	2018-06-06	NaN	Dynamical	CCSM4
157	2018-06-07	NaN	Dynamical	CCSM4
158	2018-06-08	NaN	Dynamical	CCSM4
159	2018-06-09	NaN	Dynamical	CCSM4
160	2018-06-10	NaN	Dynamical	CCSM4
161	2018-06-11	-0.0433456	Dynamical	CCSM4
162	2018-06-12	NaN	Dynamical	CCSM4
163	2018-06-13	NaN	Dynamical	CCSM4
164	2018-06-14	NaN	Dynamical	CCSM4
165	2018-06-15	NaN	Dynamical	CCSM4
166	2018-06-16	NaN	Dynamical	CCSM4
167	2018-06-17	NaN	Dynamical	CCSM4
168	2018-06-18	0.289953	Dynamical	CCSM4
169	2018-06-19	NaN	Dynamical	CCSM4
170	2018-06-20	NaN	Dynamical	CCSM4
171	2018-06-21	NaN	Dynamical	CCSM4
172	2018-06-22	NaN	Dynamical	CCSM4
173	2018-06-23	NaN	Dynamical	CCSM4
174	2018-06-24	NaN	Dynamical	CCSM4
175	2018-06-25	0.144971	Dynamical	CCSM4
176	2018-06-26	NaN	Dynamical	CCSM4
177	2018-06-27	NaN	Dynamical	CCSM4
178	2018-06-28	NaN	Dynamical	CCSM4
179	2018-06-29	NaN	Dynamical	CCSM4
180	2018-06-30	NaN	Dynamical	CCSM4
181	2018-07-01	NaN	Dynamical	CCSM4
182	2018-07-02	-0.105998	Dynamical	CCSM4
183	2018-07-03	NaN	Dynamical	CCSM4
184	2018-07-04	NaN	Dynamical	CCSM4
185	2018-07-05	NaN	Dynamical	CCSM4
186	2018-07-06	NaN	Dynamical	CCSM4
187	2018-07-07	NaN	Dynamical	CCSM4
188	2018-07-08	NaN	Dynamical	CCSM4
189	2018-07-09	0.192575	Dynamical	CCSM4
190	2018-07-10	NaN	Dynamical	CCSM4
191	2018-07-11	NaN	Dynamical	CCSM4
192	2018-07-12	NaN	Dynamical	CCSM4
193	2018-07-13	NaN	Dynamical	CCSM4
194	2018-07-14	NaN	Dynamical	CCSM4
195	2018-07-15	NaN	Dynamical	CCSM4
196	2018-07-16	0.396359	Dynamical	CCSM4
197	2018-07-17	NaN	Dynamical	CCSM4
198	2018-07-18	NaN	Dynamical	CCSM4
199	2018-07-19	NaN	Dynamical	CCSM4
200	2018-07-20	NaN	Dynamical	CCSM4
201	2018-07-21	NaN	Dynamical	CCSM4
202	2018-07-22	NaN	Dynamical	CCSM4
203	2018-07-23	0.213495	Dynamical	CCSM4
204	2018-07-24	NaN	Dynamical	CCSM4
205	2018-07-25	NaN	Dynamical	CCSM4
206	2018-07-26	NaN	Dynamical	CCSM4
207	2018-07-27	NaN	Dynamical	CCSM4
208	2018-07-28	NaN	Dynamical	CCSM4
209	2018-07-29	NaN	Dynamical	CCSM4
210	2018-07-30	0.0663403	Dynamical	CCSM4
211	2018-07-31	NaN	Dynamical	CCSM4
212	2018-08-01	NaN	Dynamical	CCSM4
213	2018-08-02	NaN	Dynamical	CCSM4
214	2018-08-03	NaN	Dynamical	CCSM4
215	2018-08-04	NaN	Dynamical	CCSM4
216	2018-08-05	NaN	Dynamical	CCSM4
217	2018-08-06	0.309385	Dynamical	CCSM4
218	2018-08-07	NaN	Dynamical	CCSM4
219	2018-08-08	NaN	Dynamical	CCSM4
220	2018-08-09	NaN	Dynamical	CCSM4
221	2018-08-10	NaN	Dynamical	CCSM4
222	2018-08-11	NaN	Dynamical	CCSM4
223	2018-08-12	NaN	Dynamical	CCSM4
224	2018-08-13	-0.0821395	Dynamical	CCSM4
225	2018-08-14	NaN	Dynamical	CCSM4
226	2018-08-15	NaN	Dynamical	CCSM4
227	2018-08-16	NaN	Dynamical	CCSM4
228	2018-08-17	NaN	Dynamical	CCSM4
229	2018-08-18	NaN	Dynamical	CCSM4
230	2018-08-19	NaN	Dynamical	CCSM4
231	2018-08-20	-0.0769872	Dynamical	CCSM4
232	2018-08-21	NaN	Dynamical	CCSM4
233	2018-08-22	NaN	Dynamical	CCSM4
234	2018-08-23	NaN	Dynamical	CCSM4
235	2018-08-24	NaN	Dynamical	CCSM4
236	2018-08-25	NaN	Dynamical	CCSM4
237	2018-08-26	NaN	Dynamical	CCSM4
238	2018-08-27	0.17349	Dynamical	CCSM4
239	2018-08-28	NaN	Dynamical	CCSM4
240	2018-08-29	NaN	Dynamical	CCSM4
241	2018-08-30	NaN	Dynamical	CCSM4
242	2018-08-31	NaN	Dynamical	CCSM4
243	2018-09-01	NaN	Dynamical	CCSM4
244	2018-09-02	NaN	Dynamical	CCSM4
245	2018-09-03	-0.286129	Dynamical	CCSM4
246	2018-09-04	NaN	Dynamical	CCSM4
247	2018-09-05	NaN	Dynamical	CCSM4
248	2018-09-06	NaN	Dynamical	CCSM4
249	2018-09-07	NaN	Dynamical	CCSM4
250	2018-09-08	NaN	Dynamical	CCSM4
251	2018-09-09	NaN	Dynamical	CCSM4
252	2018-09-10	-0.0212512	Dynamical	CCSM4
253	2018-09-11	NaN	Dynamical	CCSM4
254	2018-09-12	NaN	Dynamical	CCSM4
255	2018-09-13	NaN	Dynamical	CCSM4
256	2018-09-14	NaN	Dynamical	CCSM4
257	2018-09-15	NaN	Dynamical	CCSM4
258	2018-09-16	NaN	Dynamical	CCSM4
259	2018-09-17	-0.339412	Dynamical	CCSM4
260	2018-09-18	NaN	Dynamical	CCSM4
261	2018-09-19	NaN	Dynamical	CCSM4
262	2018-09-20	NaN	Dynamical	CCSM4
263	2018-09-21	NaN	Dynamical	CCSM4
264	2018-09-22	NaN	Dynamical	CCSM4
265	2018-09-23	NaN	Dynamical	CCSM4
266	2018-09-24	-0.466082	Dynamical	CCSM4
267	2018-09-25	NaN	Dynamical	CCSM4
268	2018-09-26	NaN	Dynamical	CCSM4
269	2018-09-27	NaN	Dynamical	CCSM4
270	2018-09-28	NaN	Dynamical	CCSM4
271	2018-09-29	NaN	Dynamical	CCSM4
272	2018-09-30	NaN	Dynamical	CCSM4
273	2018-10-01	-0.516145	Dynamical	CCSM4
274	2018-10-02	NaN	Dynamical	CCSM4
275	2018-10-03	NaN	Dynamical	CCSM4
276	2018-10-04	NaN	Dynamical	CCSM4
277	2018-10-05	NaN	Dynamical	CCSM4
278	2018-10-06	NaN	Dynamical	CCSM4
279	2018-10-07	NaN	Dynamical	CCSM4
280	2018-10-08	-0.391386	Dynamical	CCSM4
281	2018-10-09	NaN	Dynamical	CCSM4
282	2018-10-10	NaN	Dynamical	CCSM4
283	2018-10-11	NaN	Dynamical	CCSM4
284	2018-10-12	NaN	Dynamical	CCSM4
285	2018-10-13	NaN	Dynamical	CCSM4
286	2018-10-14	NaN	Dynamical	CCSM4
287	2018-10-15	-0.0791836	Dynamical	CCSM4
288	2018-10-16	NaN	Dynamical	CCSM4
289	2018-10-17	NaN	Dynamical	CCSM4
290	2018-10-18	NaN	Dynamical	CCSM4
291	2018-10-19	NaN	Dynamical	CCSM4
292	2018-10-20	NaN	Dynamical	CCSM4
293	2018-10-21	NaN	Dynamical	CCSM4
294	2018-10-22	-0.179482	Dynamical	CCSM4
295	2018-10-23	NaN	Dynamical	CCSM4
296	2018-10-24	NaN	Dynamical	CCSM4
297	2018-10-25	NaN	Dynamical	CCSM4
298	2018-10-26	NaN	Dynamical	CCSM4
299	2018-10-27	NaN	Dynamical	CCSM4
300	2018-10-28	NaN	Dynamical	CCSM4
301	2018-10-29	-0.44811	Dynamical	CCSM4
302	2018-10-30	NaN	Dynamical	CCSM4
303	2018-10-31	NaN	Dynamical	CCSM4
304	2018-11-01	NaN	Dynamical	CCSM4
305	2018-11-02	NaN	Dynamical	CCSM4
306	2018-11-03	NaN	Dynamical	CCSM4
307	2018-11-04	NaN	Dynamical	CCSM4
308	2018-11-05	-0.237072	Dynamical	CCSM4
309	2018-11-06	NaN	Dynamical	CCSM4
310	2018-11-07	NaN	Dynamical	CCSM4
311	2018-11-08	NaN	Dynamical	CCSM4
312	2018-11-09	NaN	Dynamical	CCSM4
313	2018-11-10	NaN	Dynamical	CCSM4
314	2018-11-11	NaN	Dynamical	CCSM4
315	2018-11-12	0.0198925	Dynamical	CCSM4
316	2018-11-13	NaN	Dynamical	CCSM4
317	2018-11-14	NaN	Dynamical	CCSM4
318	2018-11-15	NaN	Dynamical	CCSM4
319	2018-11-16	NaN	Dynamical	CCSM4
320	2018-11-17	NaN	Dynamical	CCSM4
321	2018-11-18	NaN	Dynamical	CCSM4
322	2018-11-19	0.387545	Dynamical	CCSM4
323	2018-11-20	NaN	Dynamical	CCSM4
324	2018-11-21	NaN	Dynamical	CCSM4
325	2018-11-22	NaN	Dynamical	CCSM4
326	2018-11-23	NaN	Dynamical	CCSM4
327	2018-11-24	NaN	Dynamical	CCSM4
328	2018-11-25	NaN	Dynamical	CCSM4
329	2018-11-26	-0.0607395	Dynamical	CCSM4
330	2018-11-27	NaN	Dynamical	CCSM4
331	2018-11-28	NaN	Dynamical	CCSM4
332	2018-11-29	NaN	Dynamical	CCSM4
333	2018-11-30	NaN	Dynamical	CCSM4
334	2018-12-01	NaN	Dynamical	CCSM4
335	2018-12-02	NaN	Dynamical	CCSM4
336	2018-12-03	-0.275858	Dynamical	CCSM4
337	2018-12-04	NaN	Dynamical	CCSM4
338	2018-12-05	NaN	Dynamical	CCSM4
339	2018-12-06	NaN	Dynamical	CCSM4
340	2018-12-07	NaN	Dynamical	CCSM4
341	2018-12-08	NaN	Dynamical	CCSM4
342	2018-12-09	NaN	Dynamical	CCSM4
343	2018-12-10	-0.153839	Dynamical	CCSM4
344	2018-12-11	NaN	Dynamical	CCSM4
345	2018-12-12	NaN	Dynamical	CCSM4
346	2018-12-13	NaN	Dynamical	CCSM4
347	2018-12-14	NaN	Dynamical	CCSM4
348	2018-12-15	NaN	Dynamical	CCSM4
349	2018-12-16	NaN	Dynamical	CCSM4
350	2018-12-17	-0.0877626	Dynamical	CCSM4
351	2018-12-18	NaN	Dynamical	CCSM4
352	2018-12-19	NaN	Dynamical	CCSM4
353	2018-12-20	NaN	Dynamical	CCSM4
354	2018-12-21	NaN	Dynamical	CCSM4
355	2018-12-22	NaN	Dynamical	CCSM4
356	2018-12-23	NaN	Dynamical	CCSM4
357	2018-12-24	-0.499109	Dynamical	CCSM4
358	2018-12-25	NaN	Dynamical	CCSM4
359	2018-12-26	NaN	Dynamical	CCSM4
360	2018-12-27	NaN	Dynamical	CCSM4
361	2018-12-28	NaN	Dynamical	CCSM4
362	2018-12-29	NaN	Dynamical	CCSM4
363	2018-12-30	NaN	Dynamical	CCSM4
364	2018-12-31	-0.424048	Dynamical	CCSM4
365	2019-01-01	NaN	Dynamical	CCSM4
366	2019-01-02	NaN	Dynamical	CCSM4
367	2019-01-03	NaN	Dynamical	CCSM4
368	2019-01-04	NaN	Dynamical	CCSM4
369	2019-01-05	NaN	Dynamical	CCSM4
370	2019-01-06	NaN	Dynamical	CCSM4
371	2019-01-07	0.362963	Dynamical	CCSM4
372	2019-01-08	NaN	Dynamical	CCSM4
373	2019-01-09	NaN	Dynamical	CCSM4
374	2019-01-10	NaN	Dynamical	CCSM4
375	2019-01-11	NaN	Dynamical	CCSM4
376	2019-01-12	NaN	Dynamical	CCSM4
377	2019-01-13	NaN	Dynamical	CCSM4
378	2019-01-14	-0.100419	Dynamical	CCSM4
379	2019-01-15	NaN	Dynamical	CCSM4
380	2019-01-16	NaN	Dynamical	CCSM4
381	2019-01-17	NaN	Dynamical	CCSM4
382	2019-01-18	NaN	Dynamical	CCSM4
383	2019-01-19	NaN	Dynamical	CCSM4
384	2019-01-20	NaN	Dynamical	CCSM4
385	2019-01-21	0.625589	Dynamical	CCSM4
386	2019-01-22	NaN	Dynamical	CCSM4
387	2019-01-23	NaN	Dynamical	CCSM4
388	2019-01-24	NaN	Dynamical	CCSM4
389	2019-01-25	NaN	Dynamical	CCSM4
390	2019-01-26	NaN	Dynamical	CCSM4
391	2019-01-27	NaN	Dynamical	CCSM4
392	2019-01-28	0.327802	Dynamical	CCSM4
393	2019-01-29	NaN	Dynamical	CCSM4
394	2019-01-30	NaN	Dynamical	CCSM4
395	2019-01-31	NaN	Dynamical	CCSM4
396	2019-02-01	NaN	Dynamical	CCSM4
397	2019-02-02	NaN	Dynamical	CCSM4
398	2019-02-03	NaN	Dynamical	CCSM4
399	2019-02-04	0.23549	Dynamical	CCSM4
400	2019-02-05	NaN	Dynamical	CCSM4
401	2019-02-06	NaN	Dynamical	CCSM4
402	2019-02-07	NaN	Dynamical	CCSM4
403	2019-02-08	NaN	Dynamical	CCSM4
404	2019-02-09	NaN	Dynamical	CCSM4
405	2019-02-10	NaN	Dynamical	CCSM4
406	2019-02-11	-0.532389	Dynamical	CCSM4
407	2019-02-12	NaN	Dynamical	CCSM4
408	2019-02-13	NaN	Dynamical	CCSM4
409	2019-02-14	NaN	Dynamical	CCSM4
410	2019-02-15	NaN	Dynamical	CCSM4
411	2019-02-16	NaN	Dynamical	CCSM4
412	2019-02-17	NaN	Dynamical	CCSM4
413	2019-02-18	-0.122971	Dynamical	CCSM4
414	2019-02-19	NaN	Dynamical	CCSM4
415	2019-02-20	NaN	Dynamical	CCSM4
416	2019-02-21	NaN	Dynamical	CCSM4
417	2019-02-22	NaN	Dynamical	CCSM4
418	2019-02-23	NaN	Dynamical	CCSM4
419	2019-02-24	NaN	Dynamical	CCSM4
420	2019-02-25	-0.0335228	Dynamical	CCSM4
421	2019-02-26	NaN	Dynamical	CCSM4
422	2019-02-27	NaN	Dynamical	CCSM4
423	2019-02-28	NaN	Dynamical	CCSM4
424	2019-03-01	NaN	Dynamical	CCSM4
425	2019-03-02	NaN	Dynamical	CCSM4
426	2019-03-03	NaN	Dynamical	CCSM4
427	2019-03-04	-0.257132	Dynamical	CCSM4
428	2019-03-05	NaN	Dynamical	CCSM4
429	2019-03-06	NaN	Dynamical	CCSM4
430	2019-03-07	NaN	Dynamical	CCSM4
431	2019-03-08	NaN	Dynamical	CCSM4
432	2019-03-09	NaN	Dynamical	CCSM4
433	2019-03-10	NaN	Dynamical	CCSM4
434	2019-03-11	-0.0981833	Dynamical	CCSM4
435	2019-03-12	NaN	Dynamical	CCSM4
436	2019-03-13	NaN	Dynamical	CCSM4
437	2019-03-14	NaN	Dynamical	CCSM4
438	2019-03-15	NaN	Dynamical	CCSM4
439	2019-03-16	NaN	Dynamical	CCSM4
440	2019-03-17	NaN	Dynamical	CCSM4
441	2019-03-18	-0.0907752	Dynamical	CCSM4
442	2019-03-19	NaN	Dynamical	CCSM4
443	2019-03-20	NaN	Dynamical	CCSM4
444	2019-03-21	NaN	Dynamical	CCSM4
445	2019-03-22	NaN	Dynamical	CCSM4
446	2019-03-23	NaN	Dynamical	CCSM4
447	2019-03-24	NaN	Dynamical	CCSM4
448	2019-03-25	-0.0387306	Dynamical	CCSM4
449	2019-03-26	NaN	Dynamical	CCSM4
450	2019-03-27	NaN	Dynamical	CCSM4
451	2019-03-28	NaN	Dynamical	CCSM4
452	2019-03-29	NaN	Dynamical	CCSM4
453	2019-03-30	NaN	Dynamical	CCSM4
454	2019-03-31	NaN	Dynamical	CCSM4
455	2019-04-01	-0.0294169	Dynamical	CCSM4
456	2019-04-02	NaN	Dynamical	CCSM4
457	2019-04-03	NaN	Dynamical	CCSM4
458	2019-04-04	NaN	Dynamical	CCSM4
459	2019-04-05	NaN	Dynamical	CCSM4
460	2019-04-06	NaN	Dynamical	CCSM4
461	2019-04-07	NaN	Dynamical	CCSM4
462	2019-04-08	0.583987	Dynamical	CCSM4
463	2019-04-09	NaN	Dynamical	CCSM4
464	2019-04-10	NaN	Dynamical	CCSM4
465	2019-04-11	NaN	Dynamical	CCSM4
466	2019-04-12	NaN	Dynamical	CCSM4
467	2019-04-13	NaN	Dynamical	CCSM4
468	2019-04-14	NaN	Dynamical	CCSM4
469	2019-04-15	0.387954	Dynamical	CCSM4
470	2019-04-16	NaN	Dynamical	CCSM4
471	2019-04-17	NaN	Dynamical	CCSM4
472	2019-04-18	NaN	Dynamical	CCSM4
473	2019-04-19	NaN	Dynamical	CCSM4
474	2019-04-20	NaN	Dynamical	CCSM4
475	2019-04-21	NaN	Dynamical	CCSM4
476	2019-04-22	0.0971388	Dynamical	CCSM4
477	2019-04-23	NaN	Dynamical	CCSM4
478	2019-04-24	NaN	Dynamical	CCSM4
479	2019-04-25	NaN	Dynamical	CCSM4
480	2019-04-26	NaN	Dynamical	CCSM4
481	2019-04-27	NaN	Dynamical	CCSM4
482	2019-04-28	NaN	Dynamical	CCSM4
483	2019-04-29	-0.231319	Dynamical	CCSM4
484	2019-04-30	NaN	Dynamical	CCSM4
485	2019-05-01	NaN	Dynamical	CCSM4
486	2019-05-02	NaN	Dynamical	CCSM4
487	2019-05-03	NaN	Dynamical	CCSM4
488	2019-05-04	NaN	Dynamical	CCSM4
489	2019-05-05	NaN	Dynamical	CCSM4
490	2019-05-06	0.00761013	Dynamical	CCSM4
491	2019-05-07	NaN	Dynamical	CCSM4
492	2019-05-08	NaN	Dynamical	CCSM4
493	2019-05-09	NaN	Dynamical	CCSM4
494	2019-05-10	NaN	Dynamical	CCSM4
495	2019-05-11	NaN	Dynamical	CCSM4
496	2019-05-12	NaN	Dynamical	CCSM4
497	2019-05-13	-0.0995926	Dynamical	CCSM4
498	2019-05-14	NaN	Dynamical	CCSM4
499	2019-05-15	NaN	Dynamical	CCSM4
500	2019-05-16	NaN	Dynamical	CCSM4
501	2019-05-17	NaN	Dynamical	CCSM4
502	2019-05-18	NaN	Dynamical	CCSM4
503	2019-05-19	NaN	Dynamical	CCSM4
504	2019-05-20	0.359384	Dynamical	CCSM4
505	2019-05-21	NaN	Dynamical	CCSM4
506	2019-05-22	NaN	Dynamical	CCSM4
507	2019-05-23	NaN	Dynamical	CCSM4
508	2019-05-24	NaN	Dynamical	CCSM4
509	2019-05-25	NaN	Dynamical	CCSM4
510	2019-05-26	NaN	Dynamical	CCSM4
511	2019-05-27	0.173248	Dynamical	CCSM4
512	2019-05-28	NaN	Dynamical	CCSM4
513	2019-05-29	NaN	Dynamical	CCSM4
514	2019-05-30	NaN	Dynamical	CCSM4
515	2019-05-31	NaN	Dynamical	CCSM4
516	2019-06-01	NaN	Dynamical	CCSM4
517	2019-06-02	NaN	Dynamical	CCSM4
518	2019-06-03	0.0481359	Dynamical	CCSM4
519	2019-06-04	NaN	Dynamical	CCSM4
520	2019-06-05	NaN	Dynamical	CCSM4
521	2019-06-06	NaN	Dynamical	CCSM4
522	2019-06-07	NaN	Dynamical	CCSM4
523	2019-06-08	NaN	Dynamical	CCSM4
524	2019-06-09	NaN	Dynamical	CCSM4
525	2019-06-10	0.085164	Dynamical	CCSM4
526	2019-06-11	NaN	Dynamical	CCSM4
527	2019-06-12	NaN	Dynamical	CCSM4
528	2019-06-13	NaN	Dynamical	CCSM4
529	2019-06-14	NaN	Dynamical	CCSM4
530	2019-06-15	NaN	Dynamical	CCSM4
531	2019-06-16	NaN	Dynamical	CCSM4
532	2019-06-17	0.101609	Dynamical	CCSM4
533	2019-06-18	NaN	Dynamical	CCSM4
534	2019-06-19	NaN	Dynamical	CCSM4
535	2019-06-20	NaN	Dynamical	CCSM4
536	2019-06-21	NaN	Dynamical	CCSM4
537	2019-06-22	NaN	Dynamical	CCSM4
[truncated: 24,299 more rows]

## Sheet: us_tmp2m_1.5x1.5_34w
	start_date	skill	debias_method	model
0	2018-01-01	NaN	Dynamical	ECMWF
1	2018-01-02	-0.0703666	Dynamical	ECMWF
2	2018-01-03	NaN	Dynamical	ECMWF
3	2018-01-04	NaN	Dynamical	ECMWF
4	2018-01-05	-0.490191	Dynamical	ECMWF
5	2018-01-06	NaN	Dynamical	ECMWF
6	2018-01-07	NaN	Dynamical	ECMWF
7	2018-01-08	NaN	Dynamical	ECMWF
8	2018-01-09	-0.450013	Dynamical	ECMWF
9	2018-01-10	NaN	Dynamical	ECMWF
10	2018-01-11	NaN	Dynamical	ECMWF
11	2018-01-12	-0.425311	Dynamical	ECMWF
12	2018-01-13	NaN	Dynamical	ECMWF
13	2018-01-14	NaN	Dynamical	ECMWF
14	2018-01-15	NaN	Dynamical	ECMWF
15	2018-01-16	-0.00965474	Dynamical	ECMWF
16	2018-01-17	NaN	Dynamical	ECMWF
17	2018-01-18	NaN	Dynamical	ECMWF
18	2018-01-19	0.356965	Dynamical	ECMWF
19	2018-01-20	NaN	Dynamical	ECMWF
20	2018-01-21	NaN	Dynamical	ECMWF
21	2018-01-22	NaN	Dynamical	ECMWF
22	2018-01-23	-0.452774	Dynamical	ECMWF
23	2018-01-24	NaN	Dynamical	ECMWF
24	2018-01-25	NaN	Dynamical	ECMWF
25	2018-01-26	-0.443001	Dynamical	ECMWF
26	2018-01-27	NaN	Dynamical	ECMWF
27	2018-01-28	NaN	Dynamical	ECMWF
28	2018-01-29	NaN	Dynamical	ECMWF
29	2018-01-30	-0.318244	Dynamical	ECMWF
30	2018-01-31	NaN	Dynamical	ECMWF
31	2018-02-01	NaN	Dynamical	ECMWF
32	2018-02-02	0.143578	Dynamical	ECMWF
33	2018-02-03	NaN	Dynamical	ECMWF
34	2018-02-04	NaN	Dynamical	ECMWF
35	2018-02-05	NaN	Dynamical	ECMWF
36	2018-02-06	0.140068	Dynamical	ECMWF
37	2018-02-07	NaN	Dynamical	ECMWF
38	2018-02-08	NaN	Dynamical	ECMWF
39	2018-02-09	0.422773	Dynamical	ECMWF
40	2018-02-10	NaN	Dynamical	ECMWF
41	2018-02-11	NaN	Dynamical	ECMWF
42	2018-02-12	NaN	Dynamical	ECMWF
43	2018-02-13	-0.401645	Dynamical	ECMWF
44	2018-02-14	NaN	Dynamical	ECMWF
45	2018-02-15	NaN	Dynamical	ECMWF
46	2018-02-16	0.306812	Dynamical	ECMWF
47	2018-02-17	NaN	Dynamical	ECMWF
48	2018-02-18	NaN	Dynamical	ECMWF
49	2018-02-19	NaN	Dynamical	ECMWF
50	2018-02-20	0.548251	Dynamical	ECMWF
51	2018-02-21	NaN	Dynamical	ECMWF
52	2018-02-22	NaN	Dynamical	ECMWF
53	2018-02-23	0.757866	Dynamical	ECMWF
54	2018-02-24	NaN	Dynamical	ECMWF
55	2018-02-25	NaN	Dynamical	ECMWF
56	2018-02-26	NaN	Dynamical	ECMWF
57	2018-02-27	0.590058	Dynamical	ECMWF
58	2018-02-28	NaN	Dynamical	ECMWF
59	2018-03-01	NaN	Dynamical	ECMWF
60	2018-03-02	0.338576	Dynamical	ECMWF
61	2018-03-03	NaN	Dynamical	ECMWF
62	2018-03-04	NaN	Dynamical	ECMWF
63	2018-03-05	NaN	Dynamical	ECMWF
64	2018-03-06	0.478379	Dynamical	ECMWF
65	2018-03-07	NaN	Dynamical	ECMWF
66	2018-03-08	NaN	Dynamical	ECMWF
67	2018-03-09	0.251697	Dynamical	ECMWF
68	2018-03-10	NaN	Dynamical	ECMWF
69	2018-03-11	NaN	Dynamical	ECMWF
70	2018-03-12	NaN	Dynamical	ECMWF
71	2018-03-13	0.349541	Dynamical	ECMWF
72	2018-03-14	NaN	Dynamical	ECMWF
73	2018-03-15	NaN	Dynamical	ECMWF
74	2018-03-16	0.39851	Dynamical	ECMWF
75	2018-03-17	NaN	Dynamical	ECMWF
76	2018-03-18	NaN	Dynamical	ECMWF
77	2018-03-19	NaN	Dynamical	ECMWF
78	2018-03-20	0.315772	Dynamical	ECMWF
79	2018-03-21	NaN	Dynamical	ECMWF
80	2018-03-22	NaN	Dynamical	ECMWF
81	2018-03-23	0.555414	Dynamical	ECMWF
82	2018-03-24	NaN	Dynamical	ECMWF
83	2018-03-25	NaN	Dynamical	ECMWF
84	2018-03-26	NaN	Dynamical	ECMWF
85	2018-03-27	0.49326	Dynamical	ECMWF
86	2018-03-28	NaN	Dynamical	ECMWF
87	2018-03-29	NaN	Dynamical	ECMWF
88	2018-03-30	0.633188	Dynamical	ECMWF
89	2018-03-31	NaN	Dynamical	ECMWF
90	2018-04-01	NaN	Dynamical	ECMWF
91	2018-04-02	NaN	Dynamical	ECMWF
92	2018-04-03	0.478557	Dynamical	ECMWF
93	2018-04-04	NaN	Dynamical	ECMWF
94	2018-04-05	NaN	Dynamical	ECMWF
95	2018-04-06	0.620815	Dynamical	ECMWF
96	2018-04-07	NaN	Dynamical	ECMWF
97	2018-04-08	NaN	Dynamical	ECMWF
98	2018-04-09	NaN	Dynamical	ECMWF
99	2018-04-10	0.512846	Dynamical	ECMWF
100	2018-04-11	NaN	Dynamical	ECMWF
101	2018-04-12	NaN	Dynamical	ECMWF
102	2018-04-13	0.408598	Dynamical	ECMWF
103	2018-04-14	NaN	Dynamical	ECMWF
104	2018-04-15	NaN	Dynamical	ECMWF
105	2018-04-16	NaN	Dynamical	ECMWF
106	2018-04-17	0.0810937	Dynamical	ECMWF
107	2018-04-18	NaN	Dynamical	ECMWF
108	2018-04-19	NaN	Dynamical	ECMWF
109	2018-04-20	-0.258039	Dynamical	ECMWF
110	2018-04-21	NaN	Dynamical	ECMWF
111	2018-04-22	NaN	Dynamical	ECMWF
112	2018-04-23	NaN	Dynamical	ECMWF
113	2018-04-24	-0.499957	Dynamical	ECMWF
114	2018-04-25	NaN	Dynamical	ECMWF
115	2018-04-26	NaN	Dynamical	ECMWF
116	2018-04-27	-0.382523	Dynamical	ECMWF
117	2018-04-28	NaN	Dynamical	ECMWF
118	2018-04-29	NaN	Dynamical	ECMWF
119	2018-04-30	NaN	Dynamical	ECMWF
120	2018-05-01	-0.307575	Dynamical	ECMWF
121	2018-05-02	NaN	Dynamical	ECMWF
122	2018-05-03	NaN	Dynamical	ECMWF
123	2018-05-04	-0.411277	Dynamical	ECMWF
124	2018-05-05	NaN	Dynamical	ECMWF
125	2018-05-06	NaN	Dynamical	ECMWF
126	2018-05-07	NaN	Dynamical	ECMWF
127	2018-05-08	0.0465659	Dynamical	ECMWF
128	2018-05-09	NaN	Dynamical	ECMWF
129	2018-05-10	NaN	Dynamical	ECMWF
130	2018-05-11	0.221733	Dynamical	ECMWF
131	2018-05-12	NaN	Dynamical	ECMWF
132	2018-05-13	NaN	Dynamical	ECMWF
133	2018-05-14	NaN	Dynamical	ECMWF
134	2018-05-15	0.363551	Dynamical	ECMWF
135	2018-05-16	NaN	Dynamical	ECMWF
136	2018-05-17	NaN	Dynamical	ECMWF
137	2018-05-18	0.3512	Dynamical	ECMWF
138	2018-05-19	NaN	Dynamical	ECMWF
139	2018-05-20	NaN	Dynamical	ECMWF
140	2018-05-21	NaN	Dynamical	ECMWF
141	2018-05-22	0.43594	Dynamical	ECMWF
142	2018-05-23	NaN	Dynamical	ECMWF
143	2018-05-24	NaN	Dynamical	ECMWF
144	2018-05-25	0.50087	Dynamical	ECMWF
145	2018-05-26	NaN	Dynamical	ECMWF
146	2018-05-27	NaN	Dynamical	ECMWF
147	2018-05-28	NaN	Dynamical	ECMWF
148	2018-05-29	0.654332	Dynamical	ECMWF
149	2018-05-30	NaN	Dynamical	ECMWF
150	2018-05-31	NaN	Dynamical	ECMWF
151	2018-06-01	0.725	Dynamical	ECMWF
152	2018-06-02	NaN	Dynamical	ECMWF
153	2018-06-03	NaN	Dynamical	ECMWF
154	2018-06-04	NaN	Dynamical	ECMWF
155	2018-06-05	0.565992	Dynamical	ECMWF
156	2018-06-06	NaN	Dynamical	ECMWF
157	2018-06-07	NaN	Dynamical	ECMWF
158	2018-06-08	0.52206	Dynamical	ECMWF
159	2018-06-09	NaN	Dynamical	ECMWF
160	2018-06-10	NaN	Dynamical	ECMWF
161	2018-06-11	NaN	Dynamical	ECMWF
162	2018-06-12	0.499721	Dynamical	ECMWF
163	2018-06-13	NaN	Dynamical	ECMWF
164	2018-06-14	NaN	Dynamical	ECMWF
165	2018-06-15	0.54947	Dynamical	ECMWF
166	2018-06-16	NaN	Dynamical	ECMWF
167	2018-06-17	NaN	Dynamical	ECMWF
168	2018-06-18	NaN	Dynamical	ECMWF
169	2018-06-19	0.435645	Dynamical	ECMWF
170	2018-06-20	NaN	Dynamical	ECMWF
171	2018-06-21	NaN	Dynamical	ECMWF
172	2018-06-22	0.408525	Dynamical	ECMWF
173	2018-06-23	NaN	Dynamical	ECMWF
174	2018-06-24	NaN	Dynamical	ECMWF
175	2018-06-25	NaN	Dynamical	ECMWF
176	2018-06-26	0.619301	Dynamical	ECMWF
177	2018-06-27	NaN	Dynamical	ECMWF
178	2018-06-28	NaN	Dynamical	ECMWF
179	2018-06-29	0.66215	Dynamical	ECMWF
180	2018-06-30	NaN	Dynamical	ECMWF
181	2018-07-01	NaN	Dynamical	ECMWF
182	2018-07-02	NaN	Dynamical	ECMWF
183	2018-07-03	0.72867	Dynamical	ECMWF
184	2018-07-04	NaN	Dynamical	ECMWF
185	2018-07-05	NaN	Dynamical	ECMWF
186	2018-07-06	0.719009	Dynamical	ECMWF
187	2018-07-07	NaN	Dynamical	ECMWF
188	2018-07-08	NaN	Dynamical	ECMWF
189	2018-07-09	NaN	Dynamical	ECMWF
190	2018-07-10	0.733013	Dynamical	ECMWF
191	2018-07-11	NaN	Dynamical	ECMWF
192	2018-07-12	NaN	Dynamical	ECMWF
193	2018-07-13	0.611322	Dynamical	ECMWF
194	2018-07-14	NaN	Dynamical	ECMWF
195	2018-07-15	NaN	Dynamical	ECMWF
196	2018-07-16	NaN	Dynamical	ECMWF
197	2018-07-17	0.292807	Dynamical	ECMWF
198	2018-07-18	NaN	Dynamical	ECMWF
199	2018-07-19	NaN	Dynamical	ECMWF
200	2018-07-20	0.125933	Dynamical	ECMWF
201	2018-07-21	NaN	Dynamical	ECMWF
202	2018-07-22	NaN	Dynamical	ECMWF
203	2018-07-23	NaN	Dynamical	ECMWF
204	2018-07-24	0.220881	Dynamical	ECMWF
205	2018-07-25	NaN	Dynamical	ECMWF
206	2018-07-26	NaN	Dynamical	ECMWF
207	2018-07-27	0.25899	Dynamical	ECMWF
208	2018-07-28	NaN	Dynamical	ECMWF
209	2018-07-29	NaN	Dynamical	ECMWF
210	2018-07-30	NaN	Dynamical	ECMWF
211	2018-07-31	0.502039	Dynamical	ECMWF
212	2018-08-01	NaN	Dynamical	ECMWF
213	2018-08-02	NaN	Dynamical	ECMWF
214	2018-08-03	0.589207	Dynamical	ECMWF
215	2018-08-04	NaN	Dynamical	ECMWF
216	2018-08-05	NaN	Dynamical	ECMWF
217	2018-08-06	NaN	Dynamical	ECMWF
218	2018-08-07	0.622987	Dynamical	ECMWF
219	2018-08-08	NaN	Dynamical	ECMWF
220	2018-08-09	NaN	Dynamical	ECMWF
221	2018-08-10	0.403609	Dynamical	ECMWF
222	2018-08-11	NaN	Dynamical	ECMWF
223	2018-08-12	NaN	Dynamical	ECMWF
224	2018-08-13	NaN	Dynamical	ECMWF
225	2018-08-14	0.0695057	Dynamical	ECMWF
226	2018-08-15	NaN	Dynamical	ECMWF
227	2018-08-16	NaN	Dynamical	ECMWF
228	2018-08-17	-0.145883	Dynamical	ECMWF
229	2018-08-18	NaN	Dynamical	ECMWF
230	2018-08-19	NaN	Dynamical	ECMWF
231	2018-08-20	NaN	Dynamical	ECMWF
232	2018-08-21	-0.0603673	Dynamical	ECMWF
233	2018-08-22	NaN	Dynamical	ECMWF
234	2018-08-23	NaN	Dynamical	ECMWF
235	2018-08-24	-0.00267157	Dynamical	ECMWF
236	2018-08-25	NaN	Dynamical	ECMWF
237	2018-08-26	NaN	Dynamical	ECMWF
238	2018-08-27	NaN	Dynamical	ECMWF
239	2018-08-28	0.254803	Dynamical	ECMWF
240	2018-08-29	NaN	Dynamical	ECMWF
241	2018-08-30	NaN	Dynamical	ECMWF
242	2018-08-31	0.465029	Dynamical	ECMWF
243	2018-09-01	NaN	Dynamical	ECMWF
244	2018-09-02	NaN	Dynamical	ECMWF
245	2018-09-03	NaN	Dynamical	ECMWF
246	2018-09-04	0.605944	Dynamical	ECMWF
247	2018-09-05	NaN	Dynamical	ECMWF
248	2018-09-06	NaN	Dynamical	ECMWF
249	2018-09-07	0.650869	Dynamical	ECMWF
250	2018-09-08	NaN	Dynamical	ECMWF
251	2018-09-09	NaN	Dynamical	ECMWF
252	2018-09-10	NaN	Dynamical	ECMWF
253	2018-09-11	0.400785	Dynamical	ECMWF
254	2018-09-12	NaN	Dynamical	ECMWF
255	2018-09-13	NaN	Dynamical	ECMWF
256	2018-09-14	0.554029	Dynamical	ECMWF
257	2018-09-15	NaN	Dynamical	ECMWF
258	2018-09-16	NaN	Dynamical	ECMWF
259	2018-09-17	NaN	Dynamical	ECMWF
260	2018-09-18	0.356064	Dynamical	ECMWF
261	2018-09-19	NaN	Dynamical	ECMWF
262	2018-09-20	NaN	Dynamical	ECMWF
263	2018-09-21	0.200944	Dynamical	ECMWF
264	2018-09-22	NaN	Dynamical	ECMWF
265	2018-09-23	NaN	Dynamical	ECMWF
266	2018-09-24	NaN	Dynamical	ECMWF
267	2018-09-25	-0.0950263	Dynamical	ECMWF
268	2018-09-26	NaN	Dynamical	ECMWF
269	2018-09-27	NaN	Dynamical	ECMWF
270	2018-09-28	-0.00204149	Dynamical	ECMWF
271	2018-09-29	NaN	Dynamical	ECMWF
272	2018-09-30	NaN	Dynamical	ECMWF
273	2018-10-01	NaN	Dynamical	ECMWF
274	2018-10-02	0.01307	Dynamical	ECMWF
275	2018-10-03	NaN	Dynamical	ECMWF
276	2018-10-04	NaN	Dynamical	ECMWF
277	2018-10-05	-0.185298	Dynamical	ECMWF
278	2018-10-06	NaN	Dynamical	ECMWF
279	2018-10-07	NaN	Dynamical	ECMWF
280	2018-10-08	NaN	Dynamical	ECMWF
281	2018-10-09	-0.00756756	Dynamical	ECMWF
282	2018-10-10	NaN	Dynamical	ECMWF
283	2018-10-11	NaN	Dynamical	ECMWF
284	2018-10-12	0.0744413	Dynamical	ECMWF
285	2018-10-13	NaN	Dynamical	ECMWF
286	2018-10-14	NaN	Dynamical	ECMWF
287	2018-10-15	NaN	Dynamical	ECMWF
288	2018-10-16	-0.159536	Dynamical	ECMWF
289	2018-10-17	NaN	Dynamical	ECMWF
290	2018-10-18	NaN	Dynamical	ECMWF
291	2018-10-19	-0.116678	Dynamical	ECMWF
292	2018-10-20	NaN	Dynamical	ECMWF
293	2018-10-21	NaN	Dynamical	ECMWF
294	2018-10-22	NaN	Dynamical	ECMWF
295	2018-10-23	0.434549	Dynamical	ECMWF
296	2018-10-24	NaN	Dynamical	ECMWF
297	2018-10-25	NaN	Dynamical	ECMWF
298	2018-10-26	0.0102409	Dynamical	ECMWF
299	2018-10-27	NaN	Dynamical	ECMWF
300	2018-10-28	NaN	Dynamical	ECMWF
301	2018-10-29	NaN	Dynamical	ECMWF
302	2018-10-30	0.421614	Dynamical	ECMWF
303	2018-10-31	NaN	Dynamical	ECMWF
304	2018-11-01	NaN	Dynamical	ECMWF
305	2018-11-02	0.368181	Dynamical	ECMWF
306	2018-11-03	NaN	Dynamical	ECMWF
307	2018-11-04	NaN	Dynamical	ECMWF
308	2018-11-05	NaN	Dynamical	ECMWF
309	2018-11-06	0.303599	Dynamical	ECMWF
310	2018-11-07	NaN	Dynamical	ECMWF
311	2018-11-08	NaN	Dynamical	ECMWF
312	2018-11-09	0.131828	Dynamical	ECMWF
313	2018-11-10	NaN	Dynamical	ECMWF
314	2018-11-11	NaN	Dynamical	ECMWF
315	2018-11-12	NaN	Dynamical	ECMWF
316	2018-11-13	0.349987	Dynamical	ECMWF
317	2018-11-14	NaN	Dynamical	ECMWF
318	2018-11-15	NaN	Dynamical	ECMWF
319	2018-11-16	0.223796	Dynamical	ECMWF
320	2018-11-17	NaN	Dynamical	ECMWF
321	2018-11-18	NaN	Dynamical	ECMWF
322	2018-11-19	NaN	Dynamical	ECMWF
323	2018-11-20	0.1084	Dynamical	ECMWF
324	2018-11-21	NaN	Dynamical	ECMWF
325	2018-11-22	NaN	Dynamical	ECMWF
326	2018-11-23	0.113938	Dynamical	ECMWF
327	2018-11-24	NaN	Dynamical	ECMWF
328	2018-11-25	NaN	Dynamical	ECMWF
329	2018-11-26	NaN	Dynamical	ECMWF
330	2018-11-27	0.141253	Dynamical	ECMWF
331	2018-11-28	NaN	Dynamical	ECMWF
332	2018-11-29	NaN	Dynamical	ECMWF
333	2018-11-30	0.531191	Dynamical	ECMWF
334	2018-12-01	NaN	Dynamical	ECMWF
335	2018-12-02	NaN	Dynamical	ECMWF
336	2018-12-03	NaN	Dynamical	ECMWF
337	2018-12-04	0.251275	Dynamical	ECMWF
338	2018-12-05	NaN	Dynamical	ECMWF
339	2018-12-06	NaN	Dynamical	ECMWF
340	2018-12-07	-0.0805869	Dynamical	ECMWF
341	2018-12-08	NaN	Dynamical	ECMWF
342	2018-12-09	NaN	Dynamical	ECMWF
343	2018-12-10	NaN	Dynamical	ECMWF
344	2018-12-11	0.402401	Dynamical	ECMWF
345	2018-12-12	NaN	Dynamical	ECMWF
346	2018-12-13	NaN	Dynamical	ECMWF
347	2018-12-14	0.273959	Dynamical	ECMWF
348	2018-12-15	NaN	Dynamical	ECMWF
349	2018-12-16	NaN	Dynamical	ECMWF
350	2018-12-17	NaN	Dynamical	ECMWF
351	2018-12-18	-0.0459308	Dynamical	ECMWF
352	2018-12-19	NaN	Dynamical	ECMWF
353	2018-12-20	NaN	Dynamical	ECMWF
354	2018-12-21	0.218403	Dynamical	ECMWF
355	2018-12-22	NaN	Dynamical	ECMWF
356	2018-12-23	NaN	Dynamical	ECMWF
357	2018-12-24	NaN	Dynamical	ECMWF
358	2018-12-25	-0.0731783	Dynamical	ECMWF
359	2018-12-26	NaN	Dynamical	ECMWF
360	2018-12-27	NaN	Dynamical	ECMWF
361	2018-12-28	0.389894	Dynamical	ECMWF
362	2018-12-29	NaN	Dynamical	ECMWF
363	2018-12-30	NaN	Dynamical	ECMWF
364	2018-12-31	NaN	Dynamical	ECMWF
365	2019-01-01	0.0388665	Dynamical	ECMWF
366	2019-01-02	NaN	Dynamical	ECMWF
367	2019-01-03	NaN	Dynamical	ECMWF
368	2019-01-04	-0.115451	Dynamical	ECMWF
369	2019-01-05	NaN	Dynamical	ECMWF
370	2019-01-06	NaN	Dynamical	ECMWF
371	2019-01-07	NaN	Dynamical	ECMWF
372	2019-01-08	-0.622585	Dynamical	ECMWF
373	2019-01-09	NaN	Dynamical	ECMWF
374	2019-01-10	NaN	Dynamical	ECMWF
375	2019-01-11	-0.28918	Dynamical	ECMWF
376	2019-01-12	NaN	Dynamical	ECMWF
377	2019-01-13	NaN	Dynamical	ECMWF
378	2019-01-14	NaN	Dynamical	ECMWF
379	2019-01-15	-0.331092	Dynamical	ECMWF
380	2019-01-16	NaN	Dynamical	ECMWF
381	2019-01-17	NaN	Dynamical	ECMWF
382	2019-01-18	-0.095504	Dynamical	ECMWF
383	2019-01-19	NaN	Dynamical	ECMWF
384	2019-01-20	NaN	Dynamical	ECMWF
385	2019-01-21	NaN	Dynamical	ECMWF
386	2019-01-22	0.0285	Dynamical	ECMWF
387	2019-01-23	NaN	Dynamical	ECMWF
388	2019-01-24	NaN	Dynamical	ECMWF
389	2019-01-25	0.212627	Dynamical	ECMWF
390	2019-01-26	NaN	Dynamical	ECMWF
391	2019-01-27	NaN	Dynamical	ECMWF
392	2019-01-28	NaN	Dynamical	ECMWF
393	2019-01-29	0.341795	Dynamical	ECMWF
394	2019-01-30	NaN	Dynamical	ECMWF
395	2019-01-31	NaN	Dynamical	ECMWF
396	2019-02-01	-0.0262541	Dynamical	ECMWF
397	2019-02-02	NaN	Dynamical	ECMWF
398	2019-02-03	NaN	Dynamical	ECMWF
399	2019-02-04	NaN	Dynamical	ECMWF
400	2019-02-05	0.295159	Dynamical	ECMWF
401	2019-02-06	NaN	Dynamical	ECMWF
402	2019-02-07	NaN	Dynamical	ECMWF
403	2019-02-08	0.558066	Dynamical	ECMWF
404	2019-02-09	NaN	Dynamical	ECMWF
405	2019-02-10	NaN	Dynamical	ECMWF
406	2019-02-11	NaN	Dynamical	ECMWF
407	2019-02-12	0.782688	Dynamical	ECMWF
408	2019-02-13	NaN	Dynamical	ECMWF
409	2019-02-14	NaN	Dynamical	ECMWF
410	2019-02-15	0.779869	Dynamical	ECMWF
411	2019-02-16	NaN	Dynamical	ECMWF
412	2019-02-17	NaN	Dynamical	ECMWF
413	2019-02-18	NaN	Dynamical	ECMWF
414	2019-02-19	0.796716	Dynamical	ECMWF
415	2019-02-20	NaN	Dynamical	ECMWF
416	2019-02-21	NaN	Dynamical	ECMWF
417	2019-02-22	0.73282	Dynamical	ECMWF
418	2019-02-23	NaN	Dynamical	ECMWF
419	2019-02-24	NaN	Dynamical	ECMWF
420	2019-02-25	NaN	Dynamical	ECMWF
421	2019-02-26	0.70517	Dynamical	ECMWF
422	2019-02-27	NaN	Dynamical	ECMWF
423	2019-02-28	NaN	Dynamical	ECMWF
424	2019-03-01	0.762736	Dynamical	ECMWF
425	2019-03-02	NaN	Dynamical	ECMWF
426	2019-03-03	NaN	Dynamical	ECMWF
427	2019-03-04	NaN	Dynamical	ECMWF
428	2019-03-05	0.780977	Dynamical	ECMWF
429	2019-03-06	NaN	Dynamical	ECMWF
430	2019-03-07	NaN	Dynamical	ECMWF
431	2019-03-08	0.801978	Dynamical	ECMWF
432	2019-03-09	NaN	Dynamical	ECMWF
433	2019-03-10	NaN	Dynamical	ECMWF
434	2019-03-11	NaN	Dynamical	ECMWF
435	2019-03-12	0.659282	Dynamical	ECMWF
436	2019-03-13	NaN	Dynamical	ECMWF
437	2019-03-14	NaN	Dynamical	ECMWF
438	2019-03-15	0.157006	Dynamical	ECMWF
439	2019-03-16	NaN	Dynamical	ECMWF
440	2019-03-17	NaN	Dynamical	ECMWF
441	2019-03-18	NaN	Dynamical	ECMWF
442	2019-03-19	0.0846364	Dynamical	ECMWF
443	2019-03-20	NaN	Dynamical	ECMWF
444	2019-03-21	NaN	Dynamical	ECMWF
445	2019-03-22	-0.0317733	Dynamical	ECMWF
446	2019-03-23	NaN	Dynamical	ECMWF
447	2019-03-24	NaN	Dynamical	ECMWF
448	2019-03-25	NaN	Dynamical	ECMWF
449	2019-03-26	-0.552436	Dynamical	ECMWF
450	2019-03-27	NaN	Dynamical	ECMWF
451	2019-03-28	NaN	Dynamical	ECMWF
452	2019-03-29	-0.398143	Dynamical	ECMWF
453	2019-03-30	NaN	Dynamical	ECMWF
454	2019-03-31	NaN	Dynamical	ECMWF
455	2019-04-01	NaN	Dynamical	ECMWF
456	2019-04-02	-0.0762408	Dynamical	ECMWF
457	2019-04-03	NaN	Dynamical	ECMWF
458	2019-04-04	NaN	Dynamical	ECMWF
459	2019-04-05	0.00513701	Dynamical	ECMWF
460	2019-04-06	NaN	Dynamical	ECMWF
461	2019-04-07	NaN	Dynamical	ECMWF
462	2019-04-08	NaN	Dynamical	ECMWF
463	2019-04-09	0.0203445	Dynamical	ECMWF
464	2019-04-10	NaN	Dynamical	ECMWF
465	2019-04-11	NaN	Dynamical	ECMWF
466	2019-04-12	-0.332917	Dynamical	ECMWF
467	2019-04-13	NaN	Dynamical	ECMWF
468	2019-04-14	NaN	Dynamical	ECMWF
469	2019-04-15	NaN	Dynamical	ECMWF
470	2019-04-16	-0.436862	Dynamical	ECMWF
471	2019-04-17	NaN	Dynamical	ECMWF
472	2019-04-18	NaN	Dynamical	ECMWF
473	2019-04-19	-0.154439	Dynamical	ECMWF
474	2019-04-20	NaN	Dynamical	ECMWF
475	2019-04-21	NaN	Dynamical	ECMWF
476	2019-04-22	NaN	Dynamical	ECMWF
477	2019-04-23	0.131869	Dynamical	ECMWF
478	2019-04-24	NaN	Dynamical	ECMWF
479	2019-04-25	NaN	Dynamical	ECMWF
480	2019-04-26	0.144739	Dynamical	ECMWF
481	2019-04-27	NaN	Dynamical	ECMWF
482	2019-04-28	NaN	Dynamical	ECMWF
483	2019-04-29	NaN	Dynamical	ECMWF
484	2019-04-30	-0.0911627	Dynamical	ECMWF
485	2019-05-01	NaN	Dynamical	ECMWF
486	2019-05-02	NaN	Dynamical	ECMWF
487	2019-05-03	-0.100397	Dynamical	ECMWF
488	2019-05-04	NaN	Dynamical	ECMWF
489	2019-05-05	NaN	Dynamical	ECMWF
490	2019-05-06	NaN	Dynamical	ECMWF
491	2019-05-07	0.160043	Dynamical	ECMWF
492	2019-05-08	NaN	Dynamical	ECMWF
493	2019-05-09	NaN	Dynamical	ECMWF
494	2019-05-10	0.382598	Dynamical	ECMWF
495	2019-05-11	NaN	Dynamical	ECMWF
496	2019-05-12	NaN	Dynamical	ECMWF
497	2019-05-13	NaN	Dynamical	ECMWF
498	2019-05-14	0.295189	Dynamical	ECMWF
499	2019-05-15	NaN	Dynamical	ECMWF
500	2019-05-16	NaN	Dynamical	ECMWF
501	2019-05-17	0.198431	Dynamical	ECMWF
502	2019-05-18	NaN	Dynamical	ECMWF
503	2019-05-19	NaN	Dynamical	ECMWF
504	2019-05-20	NaN	Dynamical	ECMWF
505	2019-05-21	0.023403	Dynamical	ECMWF
506	2019-05-22	NaN	Dynamical	ECMWF
507	2019-05-23	NaN	Dynamical	ECMWF
508	2019-05-24	-0.140136	Dynamical	ECMWF
509	2019-05-25	NaN	Dynamical	ECMWF
510	2019-05-26	NaN	Dynamical	ECMWF
511	2019-05-27	NaN	Dynamical	ECMWF
512	2019-05-28	0.0146411	Dynamical	ECMWF
513	2019-05-29	NaN	Dynamical	ECMWF
514	2019-05-30	NaN	Dynamical	ECMWF
515	2019-05-31	0.111727	Dynamical	ECMWF
516	2019-06-01	NaN	Dynamical	ECMWF
517	2019-06-02	NaN	Dynamical	ECMWF
518	2019-06-03	NaN	Dynamical	ECMWF
519	2019-06-04	0.134257	Dynamical	ECMWF
520	2019-06-05	NaN	Dynamical	ECMWF
521	2019-06-06	NaN	Dynamical	ECMWF
522	2019-06-07	0.342666	Dynamical	ECMWF
523	2019-06-08	NaN	Dynamical	ECMWF
524	2019-06-09	NaN	Dynamical	ECMWF
525	2019-06-10	NaN	Dynamical	ECMWF
526	2019-06-11	0.267909	Dynamical	ECMWF
527	2019-06-12	NaN	Dynamical	ECMWF
528	2019-06-13	NaN	Dynamical	ECMWF
529	2019-06-14	0.0993198	Dynamical	ECMWF
530	2019-06-15	NaN	Dynamical	ECMWF
531	2019-06-16	NaN	Dynamical	ECMWF
532	2019-06-17	NaN	Dynamical	ECMWF
533	2019-06-18	-0.277356	Dynamical	ECMWF
534	2019-06-19	NaN	Dynamical	ECMWF
535	2019-06-20	NaN	Dynamical	ECMWF
536	2019-06-21	-0.276527	Dynamical	ECMWF
537	2019-06-22	NaN	Dynamical	ECMWF
538	2019-06-23	NaN	Dynamical	ECMWF
539	2019-06-24	NaN	Dynamical	ECMWF
540	2019-06-25	-0.132598	Dynamical	ECMWF
541	2019-06-26	NaN	Dynamical	ECMWF
542	2019-06-27	NaN	Dynamical	ECMWF
543	2019-06-28	0.181257	Dynamical	ECMWF
544	2019-06-29	NaN	Dynamical	ECMWF
545	2019-06-30	NaN	Dynamical	ECMWF
546	2019-07-01	NaN	Dynamical	ECMWF
547	2019-07-02	0.220171	Dynamical	ECMWF
548	2019-07-03	NaN	Dynamical	ECMWF
549	2019-07-04	NaN	Dynamical	ECMWF
550	2019-07-05	0.156008	Dynamical	ECMWF
551	2019-07-06	NaN	Dynamical	ECMWF
552	2019-07-07	NaN	Dynamical	ECMWF
553	2019-07-08	NaN	Dynamical	ECMWF
554	2019-07-09	0.167292	Dynamical	ECMWF
555	2019-07-10	NaN	Dynamical	ECMWF
556	2019-07-11	NaN	Dynamical	ECMWF
557	2019-07-12	0.251761	Dynamical	ECMWF
558	2019-07-13	NaN	Dynamical	ECMWF
559	2019-07-14	NaN	Dynamical	ECMWF
560	2019-07-15	NaN	Dynamical	ECMWF
561	2019-07-16	0.18027	Dynamical	ECMWF
562	2019-07-17	NaN	Dynamical	ECMWF
563	2019-07-18	NaN	Dynamical	ECMWF
564	2019-07-19	0.161501	Dynamical	ECMWF
565	2019-07-20	NaN	Dynamical	ECMWF
566	2019-07-21	NaN	Dynamical	ECMWF
567	2019-07-22	NaN	Dynamical	ECMWF
568	2019-07-23	0.204718	Dynamical	ECMWF
569	2019-07-24	NaN	Dynamical	ECMWF
570	2019-07-25	NaN	Dynamical	ECMWF
571	2019-07-26	0.44214	Dynamical	ECMWF
572	2019-07-27	NaN	Dynamical	ECMWF
573	2019-07-28	NaN	Dynamical	ECMWF
574	2019-07-29	NaN	Dynamical	ECMWF
575	2019-07-30	0.326921	Dynamical	ECMWF
576	2019-07-31	NaN	Dynamical	ECMWF
577	2019-08-01	NaN	Dynamical	ECMWF
578	2019-08-02	0.37493	Dynamical	ECMWF
579	2019-08-03	NaN	Dynamical	ECMWF
580	2019-08-04	NaN	Dynamical	ECMWF
581	2019-08-05	NaN	Dynamical	ECMWF
582	2019-08-06	0.181059	Dynamical	ECMWF
583	2019-08-07	NaN	Dynamical	ECMWF
584	2019-08-08	NaN	Dynamical	ECMWF
585	2019-08-09	0.321337	Dynamical	ECMWF
586	2019-08-10	NaN	Dynamical	ECMWF
587	2019-08-11	NaN	Dynamical	ECMWF
588	2019-08-12	NaN	Dynamical	ECMWF
589	2019-08-13	0.257459	Dynamical	ECMWF
590	2019-08-14	NaN	Dynamical	ECMWF
591	2019-08-15	NaN	Dynamical	ECMWF
592	2019-08-16	0.362223	Dynamical	ECMWF
593	2019-08-17	NaN	Dynamical	ECMWF
594	2019-08-18	NaN	Dynamical	ECMWF
595	2019-08-19	NaN	Dynamical	ECMWF
596	2019-08-20	0.249175	Dynamical	ECMWF
597	2019-08-21	NaN	Dynamical	ECMWF
598	2019-08-22	NaN	Dynamical	ECMWF
599	2019-08-23	0.334865	Dynamical	ECMWF
600	2019-08-24	NaN	Dynamical	ECMWF
601	2019-08-25	NaN	Dynamical	ECMWF
602	2019-08-26	NaN	Dynamical	ECMWF
603	2019-08-27	0.343269	Dynamical	ECMWF
604	2019-08-28	NaN	Dynamical	ECMWF
605	2019-08-29	NaN	Dynamical	ECMWF
606	2019-08-30	0.339289	Dynamical	ECMWF
607	2019-08-31	NaN	Dynamical	ECMWF
608	2019-09-01	NaN	Dynamical	ECMWF
609	2019-09-02	NaN	Dynamical	ECMWF
610	2019-09-03	0.337865	Dynamical	ECMWF
611	2019-09-04	NaN	Dynamical	ECMWF
612	2019-09-05	NaN	Dynamical	ECMWF
613	2019-09-06	0.262257	Dynamical	ECMWF
614	2019-09-07	NaN	Dynamical	ECMWF
615	2019-09-08	NaN	Dynamical	ECMWF
616	2019-09-09	NaN	Dynamical	ECMWF
617	2019-09-10	0.501763	Dynamical	ECMWF
618	2019-09-11	NaN	Dynamical	ECMWF
619	2019-09-12	NaN	Dynamical	ECMWF
620	2019-09-13	0.710971	Dynamical	ECMWF
621	2019-09-14	NaN	Dynamical	ECMWF
622	2019-09-15	NaN	Dynamical	ECMWF
623	2019-09-16	NaN	Dynamical	ECMWF
624	2019-09-17	0.679858	Dynamical	ECMWF
625	2019-09-18	NaN	Dynamical	ECMWF
626	2019-09-19	NaN	Dynamical	ECMWF
627	2019-09-20	0.434769	Dynamical	ECMWF
628	2019-09-21	NaN	Dynamical	ECMWF
629	2019-09-22	NaN	Dynamical	ECMWF
630	2019-09-23	NaN	Dynamical	ECMWF
631	2019-09-24	0.205624	Dynamical	ECMWF
632	2019-09-25	NaN	Dynamical	ECMWF
633	2019-09-26	NaN	Dynamical	ECMWF
634	2019-09-27	0.0479622	Dynamical	ECMWF
635	2019-09-28	NaN	Dynamical	ECMWF
636	2019-09-29	NaN	Dynamical	ECMWF
637	2019-09-30	NaN	Dynamical	ECMWF
638	2019-10-01	0.078525	Dynamical	ECMWF
639	2019-10-02	NaN	Dynamical	ECMWF
640	2019-10-03	NaN	Dynamical	ECMWF
641	2019-10-04	0.02128	Dynamical	ECMWF
642	2019-10-05	NaN	Dynamical	ECMWF
643	2019-10-06	NaN	Dynamical	ECMWF
644	2019-10-07	NaN	Dynamical	ECMWF
645	2019-10-08	-0.164705	Dynamical	ECMWF
646	2019-10-09	NaN	Dynamical	ECMWF
647	2019-10-10	NaN	Dynamical	ECMWF
648	2019-10-11	-0.450388	Dynamical	ECMWF
649	2019-10-12	NaN	Dynamical	ECMWF
650	2019-10-13	NaN	Dynamical	ECMWF
651	2019-10-14	NaN	Dynamical	ECMWF
652	2019-10-15	-0.096548	Dynamical	ECMWF
653	2019-10-16	NaN	Dynamical	ECMWF
654	2019-10-17	NaN	Dynamical	ECMWF
655	2019-10-18	-0.0147367	Dynamical	ECMWF
656	2019-10-19	NaN	Dynamical	ECMWF
657	2019-10-20	NaN	Dynamical	ECMWF
658	2019-10-21	NaN	Dynamical	ECMWF
659	2019-10-22	0.218836	Dynamical	ECMWF
660	2019-10-23	NaN	Dynamical	ECMWF
661	2019-10-24	NaN	Dynamical	ECMWF
662	2019-10-25	0.0113622	Dynamical	ECMWF
663	2019-10-26	NaN	Dynamical	ECMWF
664	2019-10-27	NaN	Dynamical	ECMWF
665	2019-10-28	NaN	Dynamical	ECMWF
666	2019-10-29	-0.253021	Dynamical	ECMWF
667	2019-10-30	NaN	Dynamical	ECMWF
668	2019-10-31	NaN	Dynamical	ECMWF
669	2019-11-01	0.0673273	Dynamical	ECMWF
670	2019-11-02	NaN	Dynamical	ECMWF
671	2019-11-03	NaN	Dynamical	ECMWF
672	2019-11-04	NaN	Dynamical	ECMWF
673	2019-11-05	-0.361425	Dynamical	ECMWF
674	2019-11-06	NaN	Dynamical	ECMWF
675	2019-11-07	NaN	Dynamical	ECMWF
676	2019-11-08	-0.0534552	Dynamical	ECMWF
677	2019-11-09	NaN	Dynamical	ECMWF
678	2019-11-10	NaN	Dynamical	ECMWF
679	2019-11-11	NaN	Dynamical	ECMWF
680	2019-11-12	-0.228127	Dynamical	ECMWF
681	2019-11-13	NaN	Dynamical	ECMWF
682	2019-11-14	NaN	Dynamical	ECMWF
683	2019-11-15	0.454554	Dynamical	ECMWF
684	2019-11-16	NaN	Dynamical	ECMWF
685	2019-11-17	NaN	Dynamical	ECMWF
686	2019-11-18	NaN	Dynamical	ECMWF
687	2019-11-19	0.139838	Dynamical	ECMWF
688	2019-11-20	NaN	Dynamical	ECMWF
689	2019-11-21	NaN	Dynamical	ECMWF
690	2019-11-22	0.502793	Dynamical	ECMWF
691	2019-11-23	NaN	Dynamical	ECMWF
692	2019-11-24	NaN	Dynamical	ECMWF
693	2019-11-25	NaN	Dynamical	ECMWF
694	2019-11-26	0.292507	Dynamical	ECMWF
695	2019-11-27	NaN	Dynamical	ECMWF
696	2019-11-28	NaN	Dynamical	ECMWF
697	2019-11-29	-0.0065386	Dynamical	ECMWF
698	2019-11-30	NaN	Dynamical	ECMWF
699	2019-12-01	NaN	Dynamical	ECMWF
700	2019-12-02	NaN	Dynamical	ECMWF
701	2019-12-03	-0.396841	Dynamical	ECMWF
702	2019-12-04	NaN	Dynamical	ECMWF
703	2019-12-05	NaN	Dynamical	ECMWF
704	2019-12-06	-0.250921	Dynamical	ECMWF
705	2019-12-07	NaN	Dynamical	ECMWF
706	2019-12-08	NaN	Dynamical	ECMWF
707	2019-12-09	NaN	Dynamical	ECMWF
708	2019-12-10	-0.460076	Dynamical	ECMWF
709	2019-12-11	NaN	Dynamical	ECMWF
710	2019-12-12	NaN	Dynamical	ECMWF
711	2019-12-13	0.184213	Dynamical	ECMWF
712	2019-12-14	NaN	Dynamical	ECMWF
713	2019-12-15	NaN	Dynamical	ECMWF
714	2019-12-16	NaN	Dynamical	ECMWF
715	2019-12-17	0.0233121	Dynamical	ECMWF
716	2019-12-18	NaN	Dynamical	ECMWF
717	2019-12-19	NaN	Dynamical	ECMWF
718	2019-12-20	0.141829	Dynamical	ECMWF
719	2019-12-21	NaN	Dynamical	ECMWF
720	2019-12-22	NaN	Dynamical	ECMWF
721	2019-12-23	NaN	Dynamical	ECMWF
722	2019-12-24	0.164636	Dynamical	ECMWF
723	2019-12-25	NaN	Dynamical	ECMWF
724	2019-12-26	NaN	Dynamical	ECMWF
725	2019-12-27	0.13286	Dynamical	ECMWF
726	2019-12-28	NaN	Dynamical	ECMWF
727	2019-12-29	NaN	Dynamical	ECMWF
728	2019-12-30	NaN	Dynamical	ECMWF
729	2019-12-31	-0.482671	Dynamical	ECMWF
730	2020-01-01	NaN	Dynamical	ECMWF
731	2020-01-02	NaN	Dynamical	ECMWF
732	2020-01-03	-0.0597876	Dynamical	ECMWF
733	2020-01-04	NaN	Dynamical	ECMWF
734	2020-01-05	NaN	Dynamical	ECMWF
735	2020-01-06	NaN	Dynamical	ECMWF
736	2020-01-07	0.275256	Dynamical	ECMWF
737	2020-01-08	NaN	Dynamical	ECMWF
738	2020-01-09	NaN	Dynamical	ECMWF
739	2020-01-10	0.452266	Dynamical	ECMWF
740	2020-01-11	NaN	Dynamical	ECMWF
741	2020-01-12	NaN	Dynamical	ECMWF
742	2020-01-13	NaN	Dynamical	ECMWF
743	2020-01-14	-0.0377839	Dynamical	ECMWF
744	2020-01-15	NaN	Dynamical	ECMWF
745	2020-01-16	NaN	Dynamical	ECMWF
746	2020-01-17	-0.638157	Dynamical	ECMWF
747	2020-01-18	NaN	Dynamical	ECMWF
748	2020-01-19	NaN	Dynamical	ECMWF
749	2020-01-20	NaN	Dynamical	ECMWF
750	2020-01-21	-0.732398	Dynamical	ECMWF
751	2020-01-22	NaN	Dynamical	ECMWF
752	2020-01-23	NaN	Dynamical	ECMWF
753	2020-01-24	-0.74056	Dynamical	ECMWF
754	2020-01-25	NaN	Dynamical	ECMWF
755	2020-01-26	NaN	Dynamical	ECMWF
756	2020-01-27	NaN	Dynamical	ECMWF
757	2020-01-28	-0.785172	Dynamical	ECMWF
758	2020-01-29	NaN	Dynamical	ECMWF
759	2020-01-30	NaN	Dynamical	ECMWF
760	2020-01-31	-0.39103	Dynamical	ECMWF
761	2020-02-01	NaN	Dynamical	ECMWF
762	2020-02-02	NaN	Dynamical	ECMWF
763	2020-02-03	NaN	Dynamical	ECMWF
764	2020-02-04	0.000572422	Dynamical	ECMWF
765	2020-02-05	NaN	Dynamical	ECMWF
766	2020-02-06	NaN	Dynamical	ECMWF
767	2020-02-07	0.490216	Dynamical	ECMWF
768	2020-02-08	NaN	Dynamical	ECMWF
769	2020-02-09	NaN	Dynamical	ECMWF
770	2020-02-10	NaN	Dynamical	ECMWF
771	2020-02-11	0.607791	Dynamical	ECMWF
772	2020-02-12	NaN	Dynamical	ECMWF
773	2020-02-13	NaN	Dynamical	ECMWF
774	2020-02-14	0.451477	Dynamical	ECMWF
775	2020-02-15	NaN	Dynamical	ECMWF
776	2020-02-16	NaN	Dynamical	ECMWF
777	2020-02-17	NaN	Dynamical	ECMWF
778	2020-02-18	0.385303	Dynamical	ECMWF
779	2020-02-19	NaN	Dynamical	ECMWF
780	2020-02-20	NaN	Dynamical	ECMWF
781	2020-02-21	-0.258646	Dynamical	ECMWF
782	2020-02-22	NaN	Dynamical	ECMWF
783	2020-02-23	NaN	Dynamical	ECMWF
784	2020-02-24	NaN	Dynamical	ECMWF
785	2020-02-25	-0.246707	Dynamical	ECMWF
786	2020-02-26	NaN	Dynamical	ECMWF
787	2020-02-27	NaN	Dynamical	ECMWF
788	2020-02-28	-0.499082	Dynamical	ECMWF
789	2020-02-29	NaN	Dynamical	ECMWF
790	2020-03-01	NaN	Dynamical	ECMWF
791	2020-03-02	NaN	Dynamical	ECMWF
792	2020-03-03	-0.547933	Dynamical	ECMWF
793	2020-03-04	NaN	Dynamical	ECMWF
794	2020-03-05	NaN	Dynamical	ECMWF
795	2020-03-06	-0.270381	Dynamical	ECMWF
796	2020-03-07	NaN	Dynamical	ECMWF
797	2020-03-08	NaN	Dynamical	ECMWF
798	2020-03-09	NaN	Dynamical	ECMWF
799	2020-03-10	0.334883	Dynamical	ECMWF
800	2020-03-11	NaN	Dynamical	ECMWF
801	2020-03-12	NaN	Dynamical	ECMWF
802	2020-03-13	0.42458	Dynamical	ECMWF
803	2020-03-14	NaN	Dynamical	ECMWF
804	2020-03-15	NaN	Dynamical	ECMWF
805	2020-03-16	NaN	Dynamical	ECMWF
806	2020-03-17	0.479261	Dynamical	ECMWF
807	2020-03-18	NaN	Dynamical	ECMWF
808	2020-03-19	NaN	Dynamical	ECMWF
809	2020-03-20	0.49031	Dynamical	ECMWF
810	2020-03-21	NaN	Dynamical	ECMWF
811	2020-03-22	NaN	Dynamical	ECMWF
812	2020-03-23	NaN	Dynamical	ECMWF
813	2020-03-24	0.499495	Dynamical	ECMWF
814	2020-03-25	NaN	Dynamical	ECMWF
815	2020-03-26	NaN	Dynamical	ECMWF
816	2020-03-27	0.235274	Dynamical	ECMWF
817	2020-03-28	NaN	Dynamical	ECMWF
818	2020-03-29	NaN	Dynamical	ECMWF
819	2020-03-30	NaN	Dynamical	ECMWF
820	2020-03-31	0.491321	Dynamical	ECMWF
821	2020-04-01	NaN	Dynamical	ECMWF
822	2020-04-02	NaN	Dynamical	ECMWF
823	2020-04-03	0.173386	Dynamical	ECMWF
824	2020-04-04	NaN	Dynamical	ECMWF
825	2020-04-05	NaN	Dynamical	ECMWF
826	2020-04-06	NaN	Dynamical	ECMWF
827	2020-04-07	0.538297	Dynamical	ECMWF
828	2020-04-08	NaN	Dynamical	ECMWF
829	2020-04-09	NaN	Dynamical	ECMWF
830	2020-04-10	0.638421	Dynamical	ECMWF
831	2020-04-11	NaN	Dynamical	ECMWF
832	2020-04-12	NaN	Dynamical	ECMWF
833	2020-04-13	NaN	Dynamical	ECMWF
834	2020-04-14	0.406605	Dynamical	ECMWF
835	2020-04-15	NaN	Dynamical	ECMWF
836	2020-04-16	NaN	Dynamical	ECMWF
837	2020-04-17	0.191113	Dynamical	ECMWF
838	2020-04-18	NaN	Dynamical	ECMWF
839	2020-04-19	NaN	Dynamical	ECMWF
840	2020-04-20	NaN	Dynamical	ECMWF
841	2020-04-21	-0.158309	Dynamical	ECMWF
842	2020-04-22	NaN	Dynamical	ECMWF
843	2020-04-23	NaN	Dynamical	ECMWF
844	2020-04-24	0.131401	Dynamical	ECMWF
845	2020-04-25	NaN	Dynamical	ECMWF
846	2020-04-26	NaN	Dynamical	ECMWF
847	2020-04-27	NaN	Dynamical	ECMWF
848	2020-04-28	0.209306	Dynamical	ECMWF
849	2020-04-29	NaN	Dynamical	ECMWF
850	2020-04-30	NaN	Dynamical	ECMWF
851	2020-05-01	0.482901	Dynamical	ECMWF
852	2020-05-02	NaN	Dynamical	ECMWF
853	2020-05-03	NaN	Dynamical	ECMWF
854	2020-05-04	NaN	Dynamical	ECMWF
855	2020-05-05	0.331627	Dynamical	ECMWF
856	2020-05-06	NaN	Dynamical	ECMWF
857	2020-05-07	NaN	Dynamical	ECMWF
858	2020-05-08	0.230131	Dynamical	ECMWF
859	2020-05-09	NaN	Dynamical	ECMWF
860	2020-05-10	NaN	Dynamical	ECMWF
861	2020-05-11	NaN	Dynamical	ECMWF
862	2020-05-12	-0.0934826	Dynamical	ECMWF
863	2020-05-13	NaN	Dynamical	ECMWF
864	2020-05-14	NaN	Dynamical	ECMWF
865	2020-05-15	-0.166063	Dynamical	ECMWF
866	2020-05-16	NaN	Dynamical	ECMWF
867	2020-05-17	NaN	Dynamical	ECMWF
868	2020-05-18	NaN	Dynamical	ECMWF
869	2020-05-19	-0.0285159	Dynamical	ECMWF
870	2020-05-20	NaN	Dynamical	ECMWF
871	2020-05-21	NaN	Dynamical	ECMWF
872	2020-05-22	0.225436	Dynamical	ECMWF
873	2020-05-23	NaN	Dynamical	ECMWF
874	2020-05-24	NaN	Dynamical	ECMWF
875	2020-05-25	NaN	Dynamical	ECMWF
876	2020-05-26	0.251265	Dynamical	ECMWF
877	2020-05-27	NaN	Dynamical	ECMWF
878	2020-05-28	NaN	Dynamical	ECMWF
879	2020-05-29	0.309622	Dynamical	ECMWF
880	2020-05-30	NaN	Dynamical	ECMWF
881	2020-05-31	NaN	Dynamical	ECMWF
882	2020-06-01	NaN	Dynamical	ECMWF
883	2020-06-02	0.421256	Dynamical	ECMWF
884	2020-06-03	NaN	Dynamical	ECMWF
885	2020-06-04	NaN	Dynamical	ECMWF
886	2020-06-05	0.234767	Dynamical	ECMWF
887	2020-06-06	NaN	Dynamical	ECMWF
888	2020-06-07	NaN	Dynamical	ECMWF
889	2020-06-08	NaN	Dynamical	ECMWF
890	2020-06-09	0.116587	Dynamical	ECMWF
891	2020-06-10	NaN	Dynamical	ECMWF
892	2020-06-11	NaN	Dynamical	ECMWF
893	2020-06-12	0.328452	Dynamical	ECMWF
894	2020-06-13	NaN	Dynamical	ECMWF
895	2020-06-14	NaN	Dynamical	ECMWF
896	2020-06-15	NaN	Dynamical	ECMWF
897	2020-06-16	0.296604	Dynamical	ECMWF
898	2020-06-17	NaN	Dynamical	ECMWF
899	2020-06-18	NaN	Dynamical	ECMWF
900	2020-06-19	0.373081	Dynamical	ECMWF
901	2020-06-20	NaN	Dynamical	ECMWF
902	2020-06-21	NaN	Dynamical	ECMWF
903	2020-06-22	NaN	Dynamical	ECMWF
904	2020-06-23	0.418569	Dynamical	ECMWF
905	2020-06-24	NaN	Dynamical	ECMWF
906	2020-06-25	NaN	Dynamical	ECMWF
907	2020-06-26	0.361599	Dynamical	ECMWF
908	2020-06-27	NaN	Dynamical	ECMWF
909	2020-06-28	NaN	Dynamical	ECMWF
910	2020-06-29	NaN	Dynamical	ECMWF
911	2020-06-30	0.437361	Dynamical	ECMWF
912	2020-07-01	NaN	Dynamical	ECMWF
913	2020-07-02	NaN	Dynamical	ECMWF
914	2020-07-03	0.445279	Dynamical	ECMWF
915	2020-07-04	NaN	Dynamical	ECMWF
916	2020-07-05	NaN	Dynamical	ECMWF
917	2020-07-06	NaN	Dynamical	ECMWF
918	2020-07-07	0.437733	Dynamical	ECMWF
919	2020-07-08	NaN	Dynamical	ECMWF
920	2020-07-09	NaN	Dynamical	ECMWF
921	2020-07-10	0.501116	Dynamical	ECMWF
922	2020-07-11	NaN	Dynamical	ECMWF
923	2020-07-12	NaN	Dynamical	ECMWF
924	2020-07-13	NaN	Dynamical	ECMWF
925	2020-07-14	0.533236	Dynamical	ECMWF
926	2020-07-15	NaN	Dynamical	ECMWF
927	2020-07-16	NaN	Dynamical	ECMWF
928	2020-07-17	0.604609	Dynamical	ECMWF
929	2020-07-18	NaN	Dynamical	ECMWF
930	2020-07-19	NaN	Dynamical	ECMWF
931	2020-07-20	NaN	Dynamical	ECMWF
932	2020-07-21	0.311124	Dynamical	ECMWF
933	2020-07-22	NaN	Dynamical	ECMWF
934	2020-07-23	NaN	Dynamical	ECMWF
935	2020-07-24	0.0810307	Dynamical	ECMWF
936	2020-07-25	NaN	Dynamical	ECMWF
937	2020-07-26	NaN	Dynamical	ECMWF
938	2020-07-27	NaN	Dynamical	ECMWF
939	2020-07-28	0.0698942	Dynamical	ECMWF
940	2020-07-29	NaN	Dynamical	ECMWF
941	2020-07-30	NaN	Dynamical	ECMWF
942	2020-07-31	0.183996	Dynamical	ECMWF
943	2020-08-01	NaN	Dynamical	ECMWF
944	2020-08-02	NaN	Dynamical	ECMWF
945	2020-08-03	NaN	Dynamical	ECMWF
946	2020-08-04	0.413618	Dynamical	ECMWF
947	2020-08-05	NaN	Dynamical	ECMWF
948	2020-08-06	NaN	Dynamical	ECMWF
949	2020-08-07	0.562593	Dynamical	ECMWF
950	2020-08-08	NaN	Dynamical	ECMWF
951	2020-08-09	NaN	Dynamical	ECMWF
952	2020-08-10	NaN	Dynamical	ECMWF
953	2020-08-11	0.676651	Dynamical	ECMWF
954	2020-08-12	NaN	Dynamical	ECMWF
955	2020-08-13	NaN	Dynamical	ECMWF
956	2020-08-14	0.754015	Dynamical	ECMWF
957	2020-08-15	NaN	Dynamical	ECMWF
958	2020-08-16	NaN	Dynamical	ECMWF
959	2020-08-17	NaN	Dynamical	ECMWF
960	2020-08-18	0.747777	Dynamical	ECMWF
961	2020-08-19	NaN	Dynamical	ECMWF
962	2020-08-20	NaN	Dynamical	ECMWF
963	2020-08-21	0.713866	Dynamical	ECMWF
964	2020-08-22	NaN	Dynamical	ECMWF
965	2020-08-23	NaN	Dynamical	ECMWF
966	2020-08-24	NaN	Dynamical	ECMWF
967	2020-08-25	0.518126	Dynamical	ECMWF
968	2020-08-26	NaN	Dynamical	ECMWF
969	2020-08-27	NaN	Dynamical	ECMWF
970	2020-08-28	-0.106526	Dynamical	ECMWF
971	2020-08-29	NaN	Dynamical	ECMWF
972	2020-08-30	NaN	Dynamical	ECMWF
973	2020-08-31	NaN	Dynamical	ECMWF
974	2020-09-01	-0.263319	Dynamical	ECMWF
975	2020-09-02	NaN	Dynamical	ECMWF
976	2020-09-03	NaN	Dynamical	ECMWF
977	2020-09-04	-0.0449145	Dynamical	ECMWF
978	2020-09-05	NaN	Dynamical	ECMWF
979	2020-09-06	NaN	Dynamical	ECMWF
980	2020-09-07	NaN	Dynamical	ECMWF
981	2020-09-08	-0.241105	Dynamical	ECMWF
982	2020-09-09	NaN	Dynamical	ECMWF
983	2020-09-10	NaN	Dynamical	ECMWF
984	2020-09-11	0.547641	Dynamical	ECMWF
985	2020-09-12	NaN	Dynamical	ECMWF
986	2020-09-13	NaN	Dynamical	ECMWF
987	2020-09-14	NaN	Dynamical	ECMWF
988	2020-09-15	0.720798	Dynamical	ECMWF
989	2020-09-16	NaN	Dynamical	ECMWF
990	2020-09-17	NaN	Dynamical	ECMWF
991	2020-09-18	0.584981	Dynamical	ECMWF
992	2020-09-19	NaN	Dynamical	ECMWF
993	2020-09-20	NaN	Dynamical	ECMWF
994	2020-09-21	NaN	Dynamical	ECMWF
995	2020-09-22	0.496088	Dynamical	ECMWF
996	2020-09-23	NaN	Dynamical	ECMWF
997	2020-09-24	NaN	Dynamical	ECMWF
998	2020-09-25	0.631445	Dynamical	ECMWF
999	2020-09-26	NaN	Dynamical	ECMWF
1000	2020-09-27	NaN	Dynamical	ECMWF
1001	2020-09-28	NaN	Dynamical	ECMWF
1002	2020-09-29	0.628013	Dynamical	ECMWF
1003	2020-09-30	NaN	Dynamical	ECMWF
1004	2020-10-01	NaN	Dynamical	ECMWF
1005	2020-10-02	0.693616	Dynamical	ECMWF
1006	2020-10-03	NaN	Dynamical	ECMWF
1007	2020-10-04	NaN	Dynamical	ECMWF
1008	2020-10-05	NaN	Dynamical	ECMWF
1009	2020-10-06	0.636566	Dynamical	ECMWF
1010	2020-10-07	NaN	Dynamical	ECMWF
1011	2020-10-08	NaN	Dynamical	ECMWF
1012	2020-10-09	0.257431	Dynamical	ECMWF
1013	2020-10-10	NaN	Dynamical	ECMWF
1014	2020-10-11	NaN	Dynamical	ECMWF
1015	2020-10-12	NaN	Dynamical	ECMWF
1016	2020-10-13	-0.337052	Dynamical	ECMWF
1017	2020-10-14	NaN	Dynamical	ECMWF
1018	2020-10-15	NaN	Dynamical	ECMWF
1019	2020-10-16	-0.593045	Dynamical	ECMWF
1020	2020-10-17	NaN	Dynamical	ECMWF
1021	2020-10-18	NaN	Dynamical	ECMWF
1022	2020-10-19	NaN	Dynamical	ECMWF
1023	2020-10-20	-0.63779	Dynamical	ECMWF
1024	2020-10-21	NaN	Dynamical	ECMWF
1025	2020-10-22	NaN	Dynamical	ECMWF
1026	2020-10-23	-0.393113	Dynamical	ECMWF
1027	2020-10-24	NaN	Dynamical	ECMWF
1028	2020-10-25	NaN	Dynamical	ECMWF
1029	2020-10-26	NaN	Dynamical	ECMWF
1030	2020-10-27	0.273771	Dynamical	ECMWF
1031	2020-10-28	NaN	Dynamical	ECMWF
1032	2020-10-29	NaN	Dynamical	ECMWF
1033	2020-10-30	0.430148	Dynamical	ECMWF
1034	2020-10-31	NaN	Dynamical	ECMWF
1035	2020-11-01	NaN	Dynamical	ECMWF
1036	2020-11-02	NaN	Dynamical	ECMWF
1037	2020-11-03	0.549741	Dynamical	ECMWF
1038	2020-11-04	NaN	Dynamical	ECMWF
1039	2020-11-05	NaN	Dynamical	ECMWF
1040	2020-11-06	0.449973	Dynamical	ECMWF
1041	2020-11-07	NaN	Dynamical	ECMWF
1042	2020-11-08	NaN	Dynamical	ECMWF
1043	2020-11-09	NaN	Dynamical	ECMWF
1044	2020-11-10	0.369846	Dynamical	ECMWF
1045	2020-11-11	NaN	Dynamical	ECMWF
1046	2020-11-12	NaN	Dynamical	ECMWF
1047	2020-11-13	0.119166	Dynamical	ECMWF
1048	2020-11-14	NaN	Dynamical	ECMWF
1049	2020-11-15	NaN	Dynamical	ECMWF
1050	2020-11-16	NaN	Dynamical	ECMWF
1051	2020-11-17	0.416352	Dynamical	ECMWF
1052	2020-11-18	NaN	Dynamical	ECMWF
1053	2020-11-19	NaN	Dynamical	ECMWF
1054	2020-11-20	0.576	Dynamical	ECMWF
1055	2020-11-21	NaN	Dynamical	ECMWF
1056	2020-11-22	NaN	Dynamical	ECMWF
1057	2020-11-23	NaN	Dynamical	ECMWF
1058	2020-11-24	0.396708	Dynamical	ECMWF
1059	2020-11-25	NaN	Dynamical	ECMWF
1060	2020-11-26	NaN	Dynamical	ECMWF
1061	2020-11-27	0.562845	Dynamical	ECMWF
1062	2020-11-28	NaN	Dynamical	ECMWF
1063	2020-11-29	NaN	Dynamical	ECMWF
1064	2020-11-30	NaN	Dynamical	ECMWF
1065	2020-12-01	0.765927	Dynamical	ECMWF
1066	2020-12-02	NaN	Dynamical	ECMWF
1067	2020-12-03	NaN	Dynamical	ECMWF
1068	2020-12-04	0.734726	Dynamical	ECMWF
1069	2020-12-05	NaN	Dynamical	ECMWF
1070	2020-12-06	NaN	Dynamical	ECMWF
1071	2020-12-07	NaN	Dynamical	ECMWF
1072	2020-12-08	0.624219	Dynamical	ECMWF
1073	2020-12-09	NaN	Dynamical	ECMWF
1074	2020-12-10	NaN	Dynamical	ECMWF
1075	2020-12-11	0.627343	Dynamical	ECMWF
1076	2020-12-12	NaN	Dynamical	ECMWF
1077	2020-12-13	NaN	Dynamical	ECMWF
1078	2020-12-14	NaN	Dynamical	ECMWF
1079	2020-12-15	0.541685	Dynamical	ECMWF
1080	2020-12-16	NaN	Dynamical	ECMWF
1081	2020-12-17	NaN	Dynamical	ECMWF
1082	2020-12-18	0.728541	Dynamical	ECMWF
1083	2020-12-19	NaN	Dynamical	ECMWF
1084	2020-12-20	NaN	Dynamical	ECMWF
1085	2020-12-21	NaN	Dynamical	ECMWF
1086	2020-12-22	0.608747	Dynamical	ECMWF
1087	2020-12-23	NaN	Dynamical	ECMWF
1088	2020-12-24	NaN	Dynamical	ECMWF
1089	2020-12-25	0.347437	Dynamical	ECMWF
1090	2020-12-26	NaN	Dynamical	ECMWF
1091	2020-12-27	NaN	Dynamical	ECMWF
1092	2020-12-28	NaN	Dynamical	ECMWF
1093	2020-12-29	0.42477	Dynamical	ECMWF
1094	2020-12-30	NaN	Dynamical	ECMWF
1095	2020-12-31	NaN	Dynamical	ECMWF
1096	2021-01-01	0.44105	Dynamical	ECMWF
1097	2021-01-02	NaN	Dynamical	ECMWF
1098	2021-01-03	NaN	Dynamical	ECMWF
1099	2021-01-04	NaN	Dynamical	ECMWF
1100	2021-01-05	0.470277	Dynamical	ECMWF
1101	2021-01-06	NaN	Dynamical	ECMWF
1102	2021-01-07	NaN	Dynamical	ECMWF
1103	2021-01-08	0.0239052	Dynamical	ECMWF
1104	2021-01-09	NaN	Dynamical	ECMWF
1105	2021-01-10	NaN	Dynamical	ECMWF
1106	2021-01-11	NaN	Dynamical	ECMWF
1107	2021-01-12	0.299226	Dynamical	ECMWF
1108	2021-01-13	NaN	Dynamical	ECMWF
1109	2021-01-14	NaN	Dynamical	ECMWF
1110	2021-01-15	-0.105564	Dynamical	ECMWF
1111	2021-01-16	NaN	Dynamical	ECMWF
1112	2021-01-17	NaN	Dynamical	ECMWF
1113	2021-01-18	NaN	Dynamical	ECMWF
1114	2021-01-19	-0.149053	Dynamical	ECMWF
1115	2021-01-20	NaN	Dynamical	ECMWF
1116	2021-01-21	NaN	Dynamical	ECMWF
1117	2021-01-22	-0.251936	Dynamical	ECMWF
1118	2021-01-23	NaN	Dynamical	ECMWF
1119	2021-01-24	NaN	Dynamical	ECMWF
1120	2021-01-25	NaN	Dynamical	ECMWF
1121	2021-01-26	-0.0901777	Dynamical	ECMWF
1122	2021-01-27	NaN	Dynamical	ECMWF
1123	2021-01-28	NaN	Dynamical	ECMWF
1124	2021-01-29	-0.201401	Dynamical	ECMWF
1125	2021-01-30	NaN	Dynamical	ECMWF
1126	2021-01-31	NaN	Dynamical	ECMWF
1127	2021-02-01	NaN	Dynamical	ECMWF
1128	2021-02-02	-0.347682	Dynamical	ECMWF
1129	2021-02-03	NaN	Dynamical	ECMWF
1130	2021-02-04	NaN	Dynamical	ECMWF
1131	2021-02-05	-0.132611	Dynamical	ECMWF
1132	2021-02-06	NaN	Dynamical	ECMWF
1133	2021-02-07	NaN	Dynamical	ECMWF
1134	2021-02-08	NaN	Dynamical	ECMWF
1135	2021-02-09	0.303578	Dynamical	ECMWF
1136	2021-02-10	NaN	Dynamical	ECMWF
1137	2021-02-11	NaN	Dynamical	ECMWF
1138	2021-02-12	0.544034	Dynamical	ECMWF
1139	2021-02-13	NaN	Dynamical	ECMWF
1140	2021-02-14	NaN	Dynamical	ECMWF
1141	2021-02-15	NaN	Dynamical	ECMWF
1142	2021-02-16	0.328311	Dynamical	ECMWF
1143	2021-02-17	NaN	Dynamical	ECMWF
1144	2021-02-18	NaN	Dynamical	ECMWF
1145	2021-02-19	0.137827	Dynamical	ECMWF
1146	2021-02-20	NaN	Dynamical	ECMWF
1147	2021-02-21	NaN	Dynamical	ECMWF
1148	2021-02-22	NaN	Dynamical	ECMWF
1149	2021-02-23	-0.114306	Dynamical	ECMWF
1150	2021-02-24	NaN	Dynamical	ECMWF
1151	2021-02-25	NaN	Dynamical	ECMWF
1152	2021-02-26	0.325534	Dynamical	ECMWF
1153	2021-02-27	NaN	Dynamical	ECMWF
1154	2021-02-28	NaN	Dynamical	ECMWF
1155	2021-03-01	NaN	Dynamical	ECMWF
1156	2021-03-02	0.060799	Dynamical	ECMWF
1157	2021-03-03	NaN	Dynamical	ECMWF
1158	2021-03-04	NaN	Dynamical	ECMWF
1159	2021-03-05	0.204484	Dynamical	ECMWF
1160	2021-03-06	NaN	Dynamical	ECMWF
1161	2021-03-07	NaN	Dynamical	ECMWF
1162	2021-03-08	NaN	Dynamical	ECMWF
1163	2021-03-09	0.369916	Dynamical	ECMWF
1164	2021-03-10	NaN	Dynamical	ECMWF
1165	2021-03-11	NaN	Dynamical	ECMWF
1166	2021-03-12	0.374516	Dynamical	ECMWF
1167	2021-03-13	NaN	Dynamical	ECMWF
1168	2021-03-14	NaN	Dynamical	ECMWF
1169	2021-03-15	NaN	Dynamical	ECMWF
1170	2021-03-16	0.0763954	Dynamical	ECMWF
1171	2021-03-17	NaN	Dynamical	ECMWF
1172	2021-03-18	NaN	Dynamical	ECMWF
1173	2021-03-19	0.149783	Dynamical	ECMWF
1174	2021-03-20	NaN	Dynamical	ECMWF
1175	2021-03-21	NaN	Dynamical	ECMWF
1176	2021-03-22	NaN	Dynamical	ECMWF
1177	2021-03-23	0.0520923	Dynamical	ECMWF
1178	2021-03-24	NaN	Dynamical	ECMWF
1179	2021-03-25	NaN	Dynamical	ECMWF
1180	2021-03-26	0.455287	Dynamical	ECMWF
1181	2021-03-27	NaN	Dynamical	ECMWF
1182	2021-03-28	NaN	Dynamical	ECMWF
1183	2021-03-29	NaN	Dynamical	ECMWF
1184	2021-03-30	0.591413	Dynamical	ECMWF
1185	2021-03-31	NaN	Dynamical	ECMWF
1186	2021-04-01	NaN	Dynamical	ECMWF
1187	2021-04-02	0.532734	Dynamical	ECMWF
1188	2021-04-03	NaN	Dynamical	ECMWF
1189	2021-04-04	NaN	Dynamical	ECMWF
1190	2021-04-05	NaN	Dynamical	ECMWF
1191	2021-04-06	0.0245756	Dynamical	ECMWF
1192	2021-04-07	NaN	Dynamical	ECMWF
1193	2021-04-08	NaN	Dynamical	ECMWF
1194	2021-04-09	0.075398	Dynamical	ECMWF
1195	2021-04-10	NaN	Dynamical	ECMWF
1196	2021-04-11	NaN	Dynamical	ECMWF
1197	2021-04-12	NaN	Dynamical	ECMWF
1198	2021-04-13	0.344776	Dynamical	ECMWF
1199	2021-04-14	NaN	Dynamical	ECMWF
1200	2021-04-15	NaN	Dynamical	ECMWF
1201	2021-04-16	0.203639	Dynamical	ECMWF
1202	2021-04-17	NaN	Dynamical	ECMWF
1203	2021-04-18	NaN	Dynamical	ECMWF
1204	2021-04-19	NaN	Dynamical	ECMWF
1205	2021-04-20	0.265225	Dynamical	ECMWF
1206	2021-04-21	NaN	Dynamical	ECMWF
1207	2021-04-22	NaN	Dynamical	ECMWF
1208	2021-04-23	0.222423	Dynamical	ECMWF
1209	2021-04-24	NaN	Dynamical	ECMWF
1210	2021-04-25	NaN	Dynamical	ECMWF
1211	2021-04-26	NaN	Dynamical	ECMWF
1212	2021-04-27	0.0984777	Dynamical	ECMWF
1213	2021-04-28	NaN	Dynamical	ECMWF
1214	2021-04-29	NaN	Dynamical	ECMWF
1215	2021-04-30	0.0660198	Dynamical	ECMWF
1216	2021-05-01	NaN	Dynamical	ECMWF
1217	2021-05-02	NaN	Dynamical	ECMWF
1218	2021-05-03	NaN	Dynamical	ECMWF
1219	2021-05-04	-0.00353012	Dynamical	ECMWF
1220	2021-05-05	NaN	Dynamical	ECMWF
1221	2021-05-06	NaN	Dynamical	ECMWF
1222	2021-05-07	-0.0651088	Dynamical	ECMWF
1223	2021-05-08	NaN	Dynamical	ECMWF
1224	2021-05-09	NaN	Dynamical	ECMWF
1225	2021-05-10	NaN	Dynamical	ECMWF
1226	2021-05-11	-0.125793	Dynamical	ECMWF
1227	2021-05-12	NaN	Dynamical	ECMWF
1228	2021-05-13	NaN	Dynamical	ECMWF
1229	2021-05-14	-0.0887141	Dynamical	ECMWF
1230	2021-05-15	NaN	Dynamical	ECMWF
1231	2021-05-16	NaN	Dynamical	ECMWF
1232	2021-05-17	NaN	Dynamical	ECMWF
1233	2021-05-18	0.0505252	Dynamical	ECMWF
1234	2021-05-19	NaN	Dynamical	ECMWF
1235	2021-05-20	NaN	Dynamical	ECMWF
1236	2021-05-21	-0.0708038	Dynamical	ECMWF
1237	2021-05-22	NaN	Dynamical	ECMWF
1238	2021-05-23	NaN	Dynamical	ECMWF
1239	2021-05-24	NaN	Dynamical	ECMWF
1240	2021-05-25	0.169977	Dynamical	ECMWF
1241	2021-05-26	NaN	Dynamical	ECMWF
1242	2021-05-27	NaN	Dynamical	ECMWF
1243	2021-05-28	0.562828	Dynamical	ECMWF
1244	2021-05-29	NaN	Dynamical	ECMWF
1245	2021-05-30	NaN	Dynamical	ECMWF
1246	2021-05-31	NaN	Dynamical	ECMWF
1247	2021-06-01	0.634264	Dynamical	ECMWF
1248	2021-06-02	NaN	Dynamical	ECMWF
1249	2021-06-03	NaN	Dynamical	ECMWF
1250	2021-06-04	0.557827	Dynamical	ECMWF
1251	2021-06-05	NaN	Dynamical	ECMWF
1252	2021-06-06	NaN	Dynamical	ECMWF
1253	2021-06-07	NaN	Dynamical	ECMWF
1254	2021-06-08	0.592704	Dynamical	ECMWF
1255	2021-06-09	NaN	Dynamical	ECMWF
1256	2021-06-10	NaN	Dynamical	ECMWF
1257	2021-06-11	0.631061	Dynamical	ECMWF
1258	2021-06-12	NaN	Dynamical	ECMWF
1259	2021-06-13	NaN	Dynamical	ECMWF
1260	2021-06-14	NaN	Dynamical	ECMWF
1261	2021-06-15	0.685822	Dynamical	ECMWF
1262	2021-06-16	NaN	Dynamical	ECMWF
1263	2021-06-17	NaN	Dynamical	ECMWF
1264	2021-06-18	0.521307	Dynamical	ECMWF
1265	2021-06-19	NaN	Dynamical	ECMWF
1266	2021-06-20	NaN	Dynamical	ECMWF
1267	2021-06-21	NaN	Dynamical	ECMWF
1268	2021-06-22	0.4912	Dynamical	ECMWF
1269	2021-06-23	NaN	Dynamical	ECMWF
1270	2021-06-24	NaN	Dynamical	ECMWF
1271	2021-06-25	0.513584	Dynamical	ECMWF
1272	2021-06-26	NaN	Dynamical	ECMWF
1273	2021-06-27	NaN	Dynamical	ECMWF
1274	2021-06-28	NaN	Dynamical	ECMWF
1275	2021-06-29	0.591412	Dynamical	ECMWF
1276	2021-06-30	NaN	Dynamical	ECMWF
1277	2021-07-01	NaN	Dynamical	ECMWF
1278	2021-07-02	0.516667	Dynamical	ECMWF
1279	2021-07-03	NaN	Dynamical	ECMWF
1280	2021-07-04	NaN	Dynamical	ECMWF
1281	2021-07-05	NaN	Dynamical	ECMWF
1282	2021-07-06	0.513669	Dynamical	ECMWF
1283	2021-07-07	NaN	Dynamical	ECMWF
1284	2021-07-08	NaN	Dynamical	ECMWF
1285	2021-07-09	0.562936	Dynamical	ECMWF
1286	2021-07-10	NaN	Dynamical	ECMWF
1287	2021-07-11	NaN	Dynamical	ECMWF
1288	2021-07-12	NaN	Dynamical	ECMWF
1289	2021-07-13	0.702493	Dynamical	ECMWF
1290	2021-07-14	NaN	Dynamical	ECMWF
1291	2021-07-15	NaN	Dynamical	ECMWF
1292	2021-07-16	0.747418	Dynamical	ECMWF
1293	2021-07-17	NaN	Dynamical	ECMWF
1294	2021-07-18	NaN	Dynamical	ECMWF
1295	2021-07-19	NaN	Dynamical	ECMWF
1296	2021-07-20	0.654869	Dynamical	ECMWF
1297	2021-07-21	NaN	Dynamical	ECMWF
1298	2021-07-22	NaN	Dynamical	ECMWF
1299	2021-07-23	0.618428	Dynamical	ECMWF
1300	2021-07-24	NaN	Dynamical	ECMWF
1301	2021-07-25	NaN	Dynamical	ECMWF
1302	2021-07-26	NaN	Dynamical	ECMWF
1303	2021-07-27	0.573437	Dynamical	ECMWF
1304	2021-07-28	NaN	Dynamical	ECMWF
1305	2021-07-29	NaN	Dynamical	ECMWF
1306	2021-07-30	0.59426	Dynamical	ECMWF
1307	2021-07-31	NaN	Dynamical	ECMWF
1308	2021-08-01	NaN	Dynamical	ECMWF
1309	2021-08-02	NaN	Dynamical	ECMWF
1310	2021-08-03	0.701381	Dynamical	ECMWF
1311	2021-08-04	NaN	Dynamical	ECMWF
1312	2021-08-05	NaN	Dynamical	ECMWF
1313	2021-08-06	0.552911	Dynamical	ECMWF
1314	2021-08-07	NaN	Dynamical	ECMWF
1315	2021-08-08	NaN	Dynamical	ECMWF
1316	2021-08-09	NaN	Dynamical	ECMWF
1317	2021-08-10	0.455401	Dynamical	ECMWF
1318	2021-08-11	NaN	Dynamical	ECMWF
1319	2021-08-12	NaN	Dynamical	ECMWF
1320	2021-08-13	0.362964	Dynamical	ECMWF
1321	2021-08-14	NaN	Dynamical	ECMWF
1322	2021-08-15	NaN	Dynamical	ECMWF
1323	2021-08-16	NaN	Dynamical	ECMWF
1324	2021-08-17	0.0992048	Dynamical	ECMWF
1325	2021-08-18	NaN	Dynamical	ECMWF
1326	2021-08-19	NaN	Dynamical	ECMWF
1327	2021-08-20	0.0802148	Dynamical	ECMWF
1328	2021-08-21	NaN	Dynamical	ECMWF
1329	2021-08-22	NaN	Dynamical	ECMWF
1330	2021-08-23	NaN	Dynamical	ECMWF
1331	2021-08-24	0.26468	Dynamical	ECMWF
1332	2021-08-25	NaN	Dynamical	ECMWF
1333	2021-08-26	NaN	Dynamical	ECMWF
1334	2021-08-27	0.45991	Dynamical	ECMWF
1335	2021-08-28	NaN	Dynamical	ECMWF
1336	2021-08-29	NaN	Dynamical	ECMWF
1337	2021-08-30	NaN	Dynamical	ECMWF
1338	2021-08-31	0.49727	Dynamical	ECMWF
1339	2021-09-01	NaN	Dynamical	ECMWF
1340	2021-09-02	NaN	Dynamical	ECMWF
1341	2021-09-03	0.678717	Dynamical	ECMWF
1342	2021-09-04	NaN	Dynamical	ECMWF
1343	2021-09-05	NaN	Dynamical	ECMWF
1344	2021-09-06	NaN	Dynamical	ECMWF
1345	2021-09-07	0.655461	Dynamical	ECMWF
1346	2021-09-08	NaN	Dynamical	ECMWF
1347	2021-09-09	NaN	Dynamical	ECMWF
1348	2021-09-10	0.63155	Dynamical	ECMWF
1349	2021-09-11	NaN	Dynamical	ECMWF
1350	2021-09-12	NaN	Dynamical	ECMWF
1351	2021-09-13	NaN	Dynamical	ECMWF
1352	2021-09-14	0.798007	Dynamical	ECMWF
1353	2021-09-15	NaN	Dynamical	ECMWF
1354	2021-09-16	NaN	Dynamical	ECMWF
1355	2021-09-17	0.761059	Dynamical	ECMWF
1356	2021-09-18	NaN	Dynamical	ECMWF
1357	2021-09-19	NaN	Dynamical	ECMWF
1358	2021-09-20	NaN	Dynamical	ECMWF
1359	2021-09-21	0.729484	Dynamical	ECMWF
1360	2021-09-22	NaN	Dynamical	ECMWF
1361	2021-09-23	NaN	Dynamical	ECMWF
1362	2021-09-24	0.648376	Dynamical	ECMWF
1363	2021-09-25	NaN	Dynamical	ECMWF
1364	2021-09-26	NaN	Dynamical	ECMWF
1365	2021-09-27	NaN	Dynamical	ECMWF
1366	2021-09-28	0.775713	Dynamical	ECMWF
1367	2021-09-29	NaN	Dynamical	ECMWF
1368	2021-09-30	NaN	Dynamical	ECMWF
1369	2021-10-01	0.647941	Dynamical	ECMWF
1370	2021-10-02	NaN	Dynamical	ECMWF
1371	2021-10-03	NaN	Dynamical	ECMWF
1372	2021-10-04	NaN	Dynamical	ECMWF
1373	2021-10-05	0.681148	Dynamical	ECMWF
1374	2021-10-06	NaN	Dynamical	ECMWF
1375	2021-10-07	NaN	Dynamical	ECMWF
1376	2021-10-08	0.68433	Dynamical	ECMWF
1377	2021-10-09	NaN	Dynamical	ECMWF
1378	2021-10-10	NaN	Dynamical	ECMWF
1379	2021-10-11	NaN	Dynamical	ECMWF
1380	2021-10-12	0.588274	Dynamical	ECMWF
1381	2021-10-13	NaN	Dynamical	ECMWF
1382	2021-10-14	NaN	Dynamical	ECMWF
1383	2021-10-15	0.498239	Dynamical	ECMWF
1384	2021-10-16	NaN	Dynamical	ECMWF
1385	2021-10-17	NaN	Dynamical	ECMWF
1386	2021-10-18	NaN	Dynamical	ECMWF
1387	2021-10-19	0.374062	Dynamical	ECMWF
1388	2021-10-20	NaN	Dynamical	ECMWF
1389	2021-10-21	NaN	Dynamical	ECMWF
1390	2021-10-22	-0.135362	Dynamical	ECMWF
1391	2021-10-23	NaN	Dynamical	ECMWF
1392	2021-10-24	NaN	Dynamical	ECMWF
1393	2021-10-25	NaN	Dynamical	ECMWF
1394	2021-10-26	0.145885	Dynamical	ECMWF
1395	2021-10-27	NaN	Dynamical	ECMWF
1396	2021-10-28	NaN	Dynamical	ECMWF
1397	2021-10-29	0.252753	Dynamical	ECMWF
1398	2021-10-30	NaN	Dynamical	ECMWF
1399	2021-10-31	NaN	Dynamical	ECMWF
1400	2021-11-01	NaN	Dynamical	ECMWF
1401	2021-11-02	-0.103072	Dynamical	ECMWF
1402	2021-11-03	NaN	Dynamical	ECMWF
1403	2021-11-04	NaN	Dynamical	ECMWF
1404	2021-11-05	-0.195852	Dynamical	ECMWF
1405	2021-11-06	NaN	Dynamical	ECMWF
1406	2021-11-07	NaN	Dynamical	ECMWF
1407	2021-11-08	NaN	Dynamical	ECMWF
1408	2021-11-09	0.248792	Dynamical	ECMWF
1409	2021-11-10	NaN	Dynamical	ECMWF
1410	2021-11-11	NaN	Dynamical	ECMWF
1411	2021-11-12	-0.181447	Dynamical	ECMWF
1412	2021-11-13	NaN	Dynamical	ECMWF
1413	2021-11-14	NaN	Dynamical	ECMWF
1414	2021-11-15	NaN	Dynamical	ECMWF
1415	2021-11-16	-0.0936525	Dynamical	ECMWF
1416	2021-11-17	NaN	Dynamical	ECMWF
1417	2021-11-18	NaN	Dynamical	ECMWF
1418	2021-11-19	0.234793	Dynamical	ECMWF
1419	2021-11-20	NaN	Dynamical	ECMWF
1420	2021-11-21	NaN	Dynamical	ECMWF
1421	2021-11-22	NaN	Dynamical	ECMWF
1422	2021-11-23	0.595459	Dynamical	ECMWF
1423	2021-11-24	NaN	Dynamical	ECMWF
1424	2021-11-25	NaN	Dynamical	ECMWF
1425	2021-11-26	0.686966	Dynamical	ECMWF
1426	2021-11-27	NaN	Dynamical	ECMWF
1427	2021-11-28	NaN	Dynamical	ECMWF
1428	2021-11-29	NaN	Dynamical	ECMWF
1429	2021-11-30	0.54193	Dynamical	ECMWF
1430	2021-12-01	NaN	Dynamical	ECMWF
1431	2021-12-02	NaN	Dynamical	ECMWF
1432	2021-12-03	0.488204	Dynamical	ECMWF
1433	2021-12-04	NaN	Dynamical	ECMWF
1434	2021-12-05	NaN	Dynamical	ECMWF
1435	2021-12-06	NaN	Dynamical	ECMWF
1436	2021-12-07	0.721297	Dynamical	ECMWF
1437	2021-12-08	NaN	Dynamical	ECMWF
1438	2021-12-09	NaN	Dynamical	ECMWF
1439	2021-12-10	0.835044	Dynamical	ECMWF
1440	2021-12-11	NaN	Dynamical	ECMWF
1441	2021-12-12	NaN	Dynamical	ECMWF
1442	2021-12-13	NaN	Dynamical	ECMWF
1443	2021-12-14	0.873858	Dynamical	ECMWF
1444	2021-12-15	NaN	Dynamical	ECMWF
1445	2021-12-16	NaN	Dynamical	ECMWF
1446	2021-12-17	0.871156	Dynamical	ECMWF
1447	2021-12-18	NaN	Dynamical	ECMWF
1448	2021-12-19	NaN	Dynamical	ECMWF
1449	2021-12-20	NaN	Dynamical	ECMWF
1450	2021-12-21	0.644349	Dynamical	ECMWF
1451	2021-12-22	NaN	Dynamical	ECMWF
1452	2021-12-23	NaN	Dynamical	ECMWF
1453	2021-12-24	0.726072	Dynamical	ECMWF
1454	2021-12-25	NaN	Dynamical	ECMWF
1455	2021-12-26	NaN	Dynamical	ECMWF
1456	2021-12-27	NaN	Dynamical	ECMWF
1457	2021-12-28	0.466947	Dynamical	ECMWF
1458	2021-12-29	NaN	Dynamical	ECMWF
1459	2021-12-30	NaN	Dynamical	ECMWF
1460	2021-12-31	0.387931	Dynamical	ECMWF
0	2018-01-01	0.438136	Dynamical	CCSM4
1	2018-01-02	NaN	Dynamical	CCSM4
2	2018-01-03	NaN	Dynamical	CCSM4
3	2018-01-04	NaN	Dynamical	CCSM4
4	2018-01-05	NaN	Dynamical	CCSM4
5	2018-01-06	NaN	Dynamical	CCSM4
6	2018-01-07	NaN	Dynamical	CCSM4
7	2018-01-08	-0.636376	Dynamical	CCSM4
8	2018-01-09	NaN	Dynamical	CCSM4
9	2018-01-10	NaN	Dynamical	CCSM4
10	2018-01-11	NaN	Dynamical	CCSM4
11	2018-01-12	NaN	Dynamical	CCSM4
12	2018-01-13	NaN	Dynamical	CCSM4
13	2018-01-14	NaN	Dynamical	CCSM4
14	2018-01-15	-0.579778	Dynamical	CCSM4
15	2018-01-16	NaN	Dynamical	CCSM4
16	2018-01-17	NaN	Dynamical	CCSM4
17	2018-01-18	NaN	Dynamical	CCSM4
18	2018-01-19	NaN	Dynamical	CCSM4
19	2018-01-20	NaN	Dynamical	CCSM4
20	2018-01-21	NaN	Dynamical	CCSM4
21	2018-01-22	-0.123602	Dynamical	CCSM4
22	2018-01-23	NaN	Dynamical	CCSM4
23	2018-01-24	NaN	Dynamical	CCSM4
24	2018-01-25	NaN	Dynamical	CCSM4
25	2018-01-26	NaN	Dynamical	CCSM4
26	2018-01-27	NaN	Dynamical	CCSM4
27	2018-01-28	NaN	Dynamical	CCSM4
28	2018-01-29	-0.440012	Dynamical	CCSM4
29	2018-01-30	NaN	Dynamical	CCSM4
30	2018-01-31	NaN	Dynamical	CCSM4
31	2018-02-01	NaN	Dynamical	CCSM4
32	2018-02-02	NaN	Dynamical	CCSM4
33	2018-02-03	NaN	Dynamical	CCSM4
34	2018-02-04	NaN	Dynamical	CCSM4
35	2018-02-05	0.2705	Dynamical	CCSM4
36	2018-02-06	NaN	Dynamical	CCSM4
37	2018-02-07	NaN	Dynamical	CCSM4
38	2018-02-08	NaN	Dynamical	CCSM4
39	2018-02-09	NaN	Dynamical	CCSM4
40	2018-02-10	NaN	Dynamical	CCSM4
41	2018-02-11	NaN	Dynamical	CCSM4
42	2018-02-12	0.768374	Dynamical	CCSM4
43	2018-02-13	NaN	Dynamical	CCSM4
44	2018-02-14	NaN	Dynamical	CCSM4
45	2018-02-15	NaN	Dynamical	CCSM4
46	2018-02-16	NaN	Dynamical	CCSM4
47	2018-02-17	NaN	Dynamical	CCSM4
48	2018-02-18	NaN	Dynamical	CCSM4
49	2018-02-19	-0.110933	Dynamical	CCSM4
50	2018-02-20	NaN	Dynamical	CCSM4
51	2018-02-21	NaN	Dynamical	CCSM4
52	2018-02-22	NaN	Dynamical	CCSM4
53	2018-02-23	NaN	Dynamical	CCSM4
54	2018-02-24	NaN	Dynamical	CCSM4
55	2018-02-25	NaN	Dynamical	CCSM4
56	2018-02-26	0.590941	Dynamical	CCSM4
57	2018-02-27	NaN	Dynamical	CCSM4
58	2018-02-28	NaN	Dynamical	CCSM4
59	2018-03-01	NaN	Dynamical	CCSM4
60	2018-03-02	NaN	Dynamical	CCSM4
61	2018-03-03	NaN	Dynamical	CCSM4
62	2018-03-04	NaN	Dynamical	CCSM4
63	2018-03-05	-0.226268	Dynamical	CCSM4
64	2018-03-06	NaN	Dynamical	CCSM4
65	2018-03-07	NaN	Dynamical	CCSM4
66	2018-03-08	NaN	Dynamical	CCSM4
67	2018-03-09	NaN	Dynamical	CCSM4
68	2018-03-10	NaN	Dynamical	CCSM4
69	2018-03-11	NaN	Dynamical	CCSM4
70	2018-03-12	-0.182444	Dynamical	CCSM4
71	2018-03-13	NaN	Dynamical	CCSM4
72	2018-03-14	NaN	Dynamical	CCSM4
73	2018-03-15	NaN	Dynamical	CCSM4
74	2018-03-16	NaN	Dynamical	CCSM4
75	2018-03-17	NaN	Dynamical	CCSM4
76	2018-03-18	NaN	Dynamical	CCSM4
77	2018-03-19	-0.334377	Dynamical	CCSM4
78	2018-03-20	NaN	Dynamical	CCSM4
79	2018-03-21	NaN	Dynamical	CCSM4
80	2018-03-22	NaN	Dynamical	CCSM4
81	2018-03-23	NaN	Dynamical	CCSM4
82	2018-03-24	NaN	Dynamical	CCSM4
83	2018-03-25	NaN	Dynamical	CCSM4
84	2018-03-26	-0.294804	Dynamical	CCSM4
85	2018-03-27	NaN	Dynamical	CCSM4
86	2018-03-28	NaN	Dynamical	CCSM4
87	2018-03-29	NaN	Dynamical	CCSM4
88	2018-03-30	NaN	Dynamical	CCSM4
89	2018-03-31	NaN	Dynamical	CCSM4
90	2018-04-01	NaN	Dynamical	CCSM4
91	2018-04-02	-0.488621	Dynamical	CCSM4
92	2018-04-03	NaN	Dynamical	CCSM4
93	2018-04-04	NaN	Dynamical	CCSM4
94	2018-04-05	NaN	Dynamical	CCSM4
95	2018-04-06	NaN	Dynamical	CCSM4
96	2018-04-07	NaN	Dynamical	CCSM4
97	2018-04-08	NaN	Dynamical	CCSM4
98	2018-04-09	-0.0511481	Dynamical	CCSM4
99	2018-04-10	NaN	Dynamical	CCSM4
100	2018-04-11	NaN	Dynamical	CCSM4
101	2018-04-12	NaN	Dynamical	CCSM4
102	2018-04-13	NaN	Dynamical	CCSM4
103	2018-04-14	NaN	Dynamical	CCSM4
104	2018-04-15	NaN	Dynamical	CCSM4
105	2018-04-16	-0.660017	Dynamical	CCSM4
106	2018-04-17	NaN	Dynamical	CCSM4
107	2018-04-18	NaN	Dynamical	CCSM4
108	2018-04-19	NaN	Dynamical	CCSM4
109	2018-04-20	NaN	Dynamical	CCSM4
110	2018-04-21	NaN	Dynamical	CCSM4
111	2018-04-22	NaN	Dynamical	CCSM4
112	2018-04-23	0.196476	Dynamical	CCSM4
113	2018-04-24	NaN	Dynamical	CCSM4
114	2018-04-25	NaN	Dynamical	CCSM4
115	2018-04-26	NaN	Dynamical	CCSM4
116	2018-04-27	NaN	Dynamical	CCSM4
117	2018-04-28	NaN	Dynamical	CCSM4
118	2018-04-29	NaN	Dynamical	CCSM4
119	2018-04-30	0.367613	Dynamical	CCSM4
120	2018-05-01	NaN	Dynamical	CCSM4
121	2018-05-02	NaN	Dynamical	CCSM4
122	2018-05-03	NaN	Dynamical	CCSM4
123	2018-05-04	NaN	Dynamical	CCSM4
124	2018-05-05	NaN	Dynamical	CCSM4
125	2018-05-06	NaN	Dynamical	CCSM4
126	2018-05-07	0.333298	Dynamical	CCSM4
127	2018-05-08	NaN	Dynamical	CCSM4
128	2018-05-09	NaN	Dynamical	CCSM4
129	2018-05-10	NaN	Dynamical	CCSM4
130	2018-05-11	NaN	Dynamical	CCSM4
131	2018-05-12	NaN	Dynamical	CCSM4
132	2018-05-13	NaN	Dynamical	CCSM4
133	2018-05-14	0.802836	Dynamical	CCSM4
134	2018-05-15	NaN	Dynamical	CCSM4
135	2018-05-16	NaN	Dynamical	CCSM4
136	2018-05-17	NaN	Dynamical	CCSM4
137	2018-05-18	NaN	Dynamical	CCSM4
138	2018-05-19	NaN	Dynamical	CCSM4
139	2018-05-20	NaN	Dynamical	CCSM4
140	2018-05-21	0.88336	Dynamical	CCSM4
141	2018-05-22	NaN	Dynamical	CCSM4
142	2018-05-23	NaN	Dynamical	CCSM4
143	2018-05-24	NaN	Dynamical	CCSM4
144	2018-05-25	NaN	Dynamical	CCSM4
145	2018-05-26	NaN	Dynamical	CCSM4
146	2018-05-27	NaN	Dynamical	CCSM4
147	2018-05-28	0.795686	Dynamical	CCSM4
148	2018-05-29	NaN	Dynamical	CCSM4
149	2018-05-30	NaN	Dynamical	CCSM4
150	2018-05-31	NaN	Dynamical	CCSM4
151	2018-06-01	NaN	Dynamical	CCSM4
152	2018-06-02	NaN	Dynamical	CCSM4
153	2018-06-03	NaN	Dynamical	CCSM4
154	2018-06-04	0.703	Dynamical	CCSM4
155	2018-06-05	NaN	Dynamical	CCSM4
156	2018-06-06	NaN	Dynamical	CCSM4
157	2018-06-07	NaN	Dynamical	CCSM4
158	2018-06-08	NaN	Dynamical	CCSM4
159	2018-06-09	NaN	Dynamical	CCSM4
160	2018-06-10	NaN	Dynamical	CCSM4
161	2018-06-11	0.75275	Dynamical	CCSM4
162	2018-06-12	NaN	Dynamical	CCSM4
163	2018-06-13	NaN	Dynamical	CCSM4
164	2018-06-14	NaN	Dynamical	CCSM4
165	2018-06-15	NaN	Dynamical	CCSM4
166	2018-06-16	NaN	Dynamical	CCSM4
167	2018-06-17	NaN	Dynamical	CCSM4
168	2018-06-18	0.668388	Dynamical	CCSM4
169	2018-06-19	NaN	Dynamical	CCSM4
170	2018-06-20	NaN	Dynamical	CCSM4
171	2018-06-21	NaN	Dynamical	CCSM4
172	2018-06-22	NaN	Dynamical	CCSM4
173	2018-06-23	NaN	Dynamical	CCSM4
174	2018-06-24	NaN	Dynamical	CCSM4
175	2018-06-25	0.842911	Dynamical	CCSM4
176	2018-06-26	NaN	Dynamical	CCSM4
177	2018-06-27	NaN	Dynamical	CCSM4
178	2018-06-28	NaN	Dynamical	CCSM4
179	2018-06-29	NaN	Dynamical	CCSM4
180	2018-06-30	NaN	Dynamical	CCSM4
181	2018-07-01	NaN	Dynamical	CCSM4
182	2018-07-02	0.854453	Dynamical	CCSM4
183	2018-07-03	NaN	Dynamical	CCSM4
184	2018-07-04	NaN	Dynamical	CCSM4
185	2018-07-05	NaN	Dynamical	CCSM4
186	2018-07-06	NaN	Dynamical	CCSM4
187	2018-07-07	NaN	Dynamical	CCSM4
188	2018-07-08	NaN	Dynamical	CCSM4
189	2018-07-09	0.689384	Dynamical	CCSM4
190	2018-07-10	NaN	Dynamical	CCSM4
191	2018-07-11	NaN	Dynamical	CCSM4
192	2018-07-12	NaN	Dynamical	CCSM4
193	2018-07-13	NaN	Dynamical	CCSM4
194	2018-07-14	NaN	Dynamical	CCSM4
195	2018-07-15	NaN	Dynamical	CCSM4
196	2018-07-16	0.176485	Dynamical	CCSM4
197	2018-07-17	NaN	Dynamical	CCSM4
198	2018-07-18	NaN	Dynamical	CCSM4
199	2018-07-19	NaN	Dynamical	CCSM4
200	2018-07-20	NaN	Dynamical	CCSM4
201	2018-07-21	NaN	Dynamical	CCSM4
202	2018-07-22	NaN	Dynamical	CCSM4
203	2018-07-23	-0.0859188	Dynamical	CCSM4
204	2018-07-24	NaN	Dynamical	CCSM4
205	2018-07-25	NaN	Dynamical	CCSM4
206	2018-07-26	NaN	Dynamical	CCSM4
207	2018-07-27	NaN	Dynamical	CCSM4
208	2018-07-28	NaN	Dynamical	CCSM4
209	2018-07-29	NaN	Dynamical	CCSM4
210	2018-07-30	0.38432	Dynamical	CCSM4
211	2018-07-31	NaN	Dynamical	CCSM4
212	2018-08-01	NaN	Dynamical	CCSM4
213	2018-08-02	NaN	Dynamical	CCSM4
214	2018-08-03	NaN	Dynamical	CCSM4
215	2018-08-04	NaN	Dynamical	CCSM4
216	2018-08-05	NaN	Dynamical	CCSM4
217	2018-08-06	0.708092	Dynamical	CCSM4
218	2018-08-07	NaN	Dynamical	CCSM4
219	2018-08-08	NaN	Dynamical	CCSM4
220	2018-08-09	NaN	Dynamical	CCSM4
221	2018-08-10	NaN	Dynamical	CCSM4
222	2018-08-11	NaN	Dynamical	CCSM4
223	2018-08-12	NaN	Dynamical	CCSM4
224	2018-08-13	0.111638	Dynamical	CCSM4
225	2018-08-14	NaN	Dynamical	CCSM4
226	2018-08-15	NaN	Dynamical	CCSM4
227	2018-08-16	NaN	Dynamical	CCSM4
228	2018-08-17	NaN	Dynamical	CCSM4
229	2018-08-18	NaN	Dynamical	CCSM4
230	2018-08-19	NaN	Dynamical	CCSM4
231	2018-08-20	0.103718	Dynamical	CCSM4
232	2018-08-21	NaN	Dynamical	CCSM4
233	2018-08-22	NaN	Dynamical	CCSM4
234	2018-08-23	NaN	Dynamical	CCSM4
235	2018-08-24	NaN	Dynamical	CCSM4
236	2018-08-25	NaN	Dynamical	CCSM4
237	2018-08-26	NaN	Dynamical	CCSM4
238	2018-08-27	0.443562	Dynamical	CCSM4
239	2018-08-28	NaN	Dynamical	CCSM4
240	2018-08-29	NaN	Dynamical	CCSM4
241	2018-08-30	NaN	Dynamical	CCSM4
242	2018-08-31	NaN	Dynamical	CCSM4
243	2018-09-01	NaN	Dynamical	CCSM4
244	2018-09-02	NaN	Dynamical	CCSM4
245	2018-09-03	0.755205	Dynamical	CCSM4
246	2018-09-04	NaN	Dynamical	CCSM4
247	2018-09-05	NaN	Dynamical	CCSM4
248	2018-09-06	NaN	Dynamical	CCSM4
249	2018-09-07	NaN	Dynamical	CCSM4
250	2018-09-08	NaN	Dynamical	CCSM4
251	2018-09-09	NaN	Dynamical	CCSM4
252	2018-09-10	0.721815	Dynamical	CCSM4
253	2018-09-11	NaN	Dynamical	CCSM4
254	2018-09-12	NaN	Dynamical	CCSM4
255	2018-09-13	NaN	Dynamical	CCSM4
256	2018-09-14	NaN	Dynamical	CCSM4
257	2018-09-15	NaN	Dynamical	CCSM4
258	2018-09-16	NaN	Dynamical	CCSM4
259	2018-09-17	0.324827	Dynamical	CCSM4
260	2018-09-18	NaN	Dynamical	CCSM4
261	2018-09-19	NaN	Dynamical	CCSM4
262	2018-09-20	NaN	Dynamical	CCSM4
263	2018-09-21	NaN	Dynamical	CCSM4
264	2018-09-22	NaN	Dynamical	CCSM4
265	2018-09-23	NaN	Dynamical	CCSM4
266	2018-09-24	-0.059809	Dynamical	CCSM4
267	2018-09-25	NaN	Dynamical	CCSM4
268	2018-09-26	NaN	Dynamical	CCSM4
269	2018-09-27	NaN	Dynamical	CCSM4
270	2018-09-28	NaN	Dynamical	CCSM4
271	2018-09-29	NaN	Dynamical	CCSM4
272	2018-09-30	NaN	Dynamical	CCSM4
273	2018-10-01	-0.324135	Dynamical	CCSM4
274	2018-10-02	NaN	Dynamical	CCSM4
275	2018-10-03	NaN	Dynamical	CCSM4
276	2018-10-04	NaN	Dynamical	CCSM4
277	2018-10-05	NaN	Dynamical	CCSM4
278	2018-10-06	NaN	Dynamical	CCSM4
279	2018-10-07	NaN	Dynamical	CCSM4
280	2018-10-08	-0.431299	Dynamical	CCSM4
281	2018-10-09	NaN	Dynamical	CCSM4
282	2018-10-10	NaN	Dynamical	CCSM4
283	2018-10-11	NaN	Dynamical	CCSM4
284	2018-10-12	NaN	Dynamical	CCSM4
285	2018-10-13	NaN	Dynamical	CCSM4
286	2018-10-14	NaN	Dynamical	CCSM4
287	2018-10-15	0.391822	Dynamical	CCSM4
288	2018-10-16	NaN	Dynamical	CCSM4
289	2018-10-17	NaN	Dynamical	CCSM4
290	2018-10-18	NaN	Dynamical	CCSM4
291	2018-10-19	NaN	Dynamical	CCSM4
292	2018-10-20	NaN	Dynamical	CCSM4
293	2018-10-21	NaN	Dynamical	CCSM4
294	2018-10-22	0.462379	Dynamical	CCSM4
295	2018-10-23	NaN	Dynamical	CCSM4
296	2018-10-24	NaN	Dynamical	CCSM4
297	2018-10-25	NaN	Dynamical	CCSM4
298	2018-10-26	NaN	Dynamical	CCSM4
299	2018-10-27	NaN	Dynamical	CCSM4
300	2018-10-28	NaN	Dynamical	CCSM4
301	2018-10-29	-0.308458	Dynamical	CCSM4
302	2018-10-30	NaN	Dynamical	CCSM4
303	2018-10-31	NaN	Dynamical	CCSM4
304	2018-11-01	NaN	Dynamical	CCSM4
305	2018-11-02	NaN	Dynamical	CCSM4
306	2018-11-03	NaN	Dynamical	CCSM4
307	2018-11-04	NaN	Dynamical	CCSM4
308	2018-11-05	-0.57385	Dynamical	CCSM4
309	2018-11-06	NaN	Dynamical	CCSM4
310	2018-11-07	NaN	Dynamical	CCSM4
311	2018-11-08	NaN	Dynamical	CCSM4
312	2018-11-09	NaN	Dynamical	CCSM4
313	2018-11-10	NaN	Dynamical	CCSM4
314	2018-11-11	NaN	Dynamical	CCSM4
315	2018-11-12	-0.554203	Dynamical	CCSM4
316	2018-11-13	NaN	Dynamical	CCSM4
317	2018-11-14	NaN	Dynamical	CCSM4
318	2018-11-15	NaN	Dynamical	CCSM4
319	2018-11-16	NaN	Dynamical	CCSM4
320	2018-11-17	NaN	Dynamical	CCSM4
321	2018-11-18	NaN	Dynamical	CCSM4
322	2018-11-19	0.567226	Dynamical	CCSM4
323	2018-11-20	NaN	Dynamical	CCSM4
324	2018-11-21	NaN	Dynamical	CCSM4
325	2018-11-22	NaN	Dynamical	CCSM4
326	2018-11-23	NaN	Dynamical	CCSM4
327	2018-11-24	NaN	Dynamical	CCSM4
328	2018-11-25	NaN	Dynamical	CCSM4
329	2018-11-26	0.191716	Dynamical	CCSM4
330	2018-11-27	NaN	Dynamical	CCSM4
331	2018-11-28	NaN	Dynamical	CCSM4
332	2018-11-29	NaN	Dynamical	CCSM4
333	2018-11-30	NaN	Dynamical	CCSM4
334	2018-12-01	NaN	Dynamical	CCSM4
335	2018-12-02	NaN	Dynamical	CCSM4
336	2018-12-03	0.262087	Dynamical	CCSM4
337	2018-12-04	NaN	Dynamical	CCSM4
338	2018-12-05	NaN	Dynamical	CCSM4
339	2018-12-06	NaN	Dynamical	CCSM4
340	2018-12-07	NaN	Dynamical	CCSM4
341	2018-12-08	NaN	Dynamical	CCSM4
342	2018-12-09	NaN	Dynamical	CCSM4
343	2018-12-10	0.533272	Dynamical	CCSM4
344	2018-12-11	NaN	Dynamical	CCSM4
345	2018-12-12	NaN	Dynamical	CCSM4
346	2018-12-13	NaN	Dynamical	CCSM4
347	2018-12-14	NaN	Dynamical	CCSM4
348	2018-12-15	NaN	Dynamical	CCSM4
349	2018-12-16	NaN	Dynamical	CCSM4
350	2018-12-17	0.369534	Dynamical	CCSM4
351	2018-12-18	NaN	Dynamical	CCSM4
352	2018-12-19	NaN	Dynamical	CCSM4
353	2018-12-20	NaN	Dynamical	CCSM4
354	2018-12-21	NaN	Dynamical	CCSM4
355	2018-12-22	NaN	Dynamical	CCSM4
356	2018-12-23	NaN	Dynamical	CCSM4
357	2018-12-24	0.281925	Dynamical	CCSM4
358	2018-12-25	NaN	Dynamical	CCSM4
359	2018-12-26	NaN	Dynamical	CCSM4
360	2018-12-27	NaN	Dynamical	CCSM4
361	2018-12-28	NaN	Dynamical	CCSM4
362	2018-12-29	NaN	Dynamical	CCSM4
363	2018-12-30	NaN	Dynamical	CCSM4
364	2018-12-31	0.181537	Dynamical	CCSM4
365	2019-01-01	NaN	Dynamical	CCSM4
366	2019-01-02	NaN	Dynamical	CCSM4
367	2019-01-03	NaN	Dynamical	CCSM4
368	2019-01-04	NaN	Dynamical	CCSM4
369	2019-01-05	NaN	Dynamical	CCSM4
370	2019-01-06	NaN	Dynamical	CCSM4
371	2019-01-07	0.123659	Dynamical	CCSM4
372	2019-01-08	NaN	Dynamical	CCSM4
373	2019-01-09	NaN	Dynamical	CCSM4
374	2019-01-10	NaN	Dynamical	CCSM4
375	2019-01-11	NaN	Dynamical	CCSM4
376	2019-01-12	NaN	Dynamical	CCSM4
377	2019-01-13	NaN	Dynamical	CCSM4
378	2019-01-14	-0.164657	Dynamical	CCSM4
379	2019-01-15	NaN	Dynamical	CCSM4
380	2019-01-16	NaN	Dynamical	CCSM4
381	2019-01-17	NaN	Dynamical	CCSM4
382	2019-01-18	NaN	Dynamical	CCSM4
383	2019-01-19	NaN	Dynamical	CCSM4
384	2019-01-20	NaN	Dynamical	CCSM4
385	2019-01-21	0.727487	Dynamical	CCSM4
386	2019-01-22	NaN	Dynamical	CCSM4
387	2019-01-23	NaN	Dynamical	CCSM4
388	2019-01-24	NaN	Dynamical	CCSM4
389	2019-01-25	NaN	Dynamical	CCSM4
390	2019-01-26	NaN	Dynamical	CCSM4
391	2019-01-27	NaN	Dynamical	CCSM4
392	2019-01-28	-0.506803	Dynamical	CCSM4
393	2019-01-29	NaN	Dynamical	CCSM4
394	2019-01-30	NaN	Dynamical	CCSM4
395	2019-01-31	NaN	Dynamical	CCSM4
396	2019-02-01	NaN	Dynamical	CCSM4
397	2019-02-02	NaN	Dynamical	CCSM4
398	2019-02-03	NaN	Dynamical	CCSM4
399	2019-02-04	0.0245122	Dynamical	CCSM4
400	2019-02-05	NaN	Dynamical	CCSM4
401	2019-02-06	NaN	Dynamical	CCSM4
402	2019-02-07	NaN	Dynamical	CCSM4
403	2019-02-08	NaN	Dynamical	CCSM4
404	2019-02-09	NaN	Dynamical	CCSM4
405	2019-02-10	NaN	Dynamical	CCSM4
406	2019-02-11	-0.622334	Dynamical	CCSM4
407	2019-02-12	NaN	Dynamical	CCSM4
408	2019-02-13	NaN	Dynamical	CCSM4
409	2019-02-14	NaN	Dynamical	CCSM4
410	2019-02-15	NaN	Dynamical	CCSM4
411	2019-02-16	NaN	Dynamical	CCSM4
412	2019-02-17	NaN	Dynamical	CCSM4
413	2019-02-18	0.183526	Dynamical	CCSM4
414	2019-02-19	NaN	Dynamical	CCSM4
415	2019-02-20	NaN	Dynamical	CCSM4
416	2019-02-21	NaN	Dynamical	CCSM4
417	2019-02-22	NaN	Dynamical	CCSM4
418	2019-02-23	NaN	Dynamical	CCSM4
419	2019-02-24	NaN	Dynamical	CCSM4
420	2019-02-25	0.445483	Dynamical	CCSM4
421	2019-02-26	NaN	Dynamical	CCSM4
422	2019-02-27	NaN	Dynamical	CCSM4
423	2019-02-28	NaN	Dynamical	CCSM4
424	2019-03-01	NaN	Dynamical	CCSM4
425	2019-03-02	NaN	Dynamical	CCSM4
426	2019-03-03	NaN	Dynamical	CCSM4
427	2019-03-04	0.843474	Dynamical	CCSM4
428	2019-03-05	NaN	Dynamical	CCSM4
429	2019-03-06	NaN	Dynamical	CCSM4
430	2019-03-07	NaN	Dynamical	CCSM4
431	2019-03-08	NaN	Dynamical	CCSM4
432	2019-03-09	NaN	Dynamical	CCSM4
433	2019-03-10	NaN	Dynamical	CCSM4
434	2019-03-11	0.730436	Dynamical	CCSM4
435	2019-03-12	NaN	Dynamical	CCSM4
436	2019-03-13	NaN	Dynamical	CCSM4
437	2019-03-14	NaN	Dynamical	CCSM4
438	2019-03-15	NaN	Dynamical	CCSM4
439	2019-03-16	NaN	Dynamical	CCSM4
440	2019-03-17	NaN	Dynamical	CCSM4
441	2019-03-18	-0.394039	Dynamical	CCSM4
442	2019-03-19	NaN	Dynamical	CCSM4
443	2019-03-20	NaN	Dynamical	CCSM4
444	2019-03-21	NaN	Dynamical	CCSM4
445	2019-03-22	NaN	Dynamical	CCSM4
446	2019-03-23	NaN	Dynamical	CCSM4
447	2019-03-24	NaN	Dynamical	CCSM4
448	2019-03-25	-0.504772	Dynamical	CCSM4
449	2019-03-26	NaN	Dynamical	CCSM4
450	2019-03-27	NaN	Dynamical	CCSM4
451	2019-03-28	NaN	Dynamical	CCSM4
452	2019-03-29	NaN	Dynamical	CCSM4
453	2019-03-30	NaN	Dynamical	CCSM4
454	2019-03-31	NaN	Dynamical	CCSM4
455	2019-04-01	0.162807	Dynamical	CCSM4
456	2019-04-02	NaN	Dynamical	CCSM4
457	2019-04-03	NaN	Dynamical	CCSM4
458	2019-04-04	NaN	Dynamical	CCSM4
459	2019-04-05	NaN	Dynamical	CCSM4
460	2019-04-06	NaN	Dynamical	CCSM4
461	2019-04-07	NaN	Dynamical	CCSM4
462	2019-04-08	0.16569	Dynamical	CCSM4
463	2019-04-09	NaN	Dynamical	CCSM4
464	2019-04-10	NaN	Dynamical	CCSM4
465	2019-04-11	NaN	Dynamical	CCSM4
466	2019-04-12	NaN	Dynamical	CCSM4
467	2019-04-13	NaN	Dynamical	CCSM4
468	2019-04-14	NaN	Dynamical	CCSM4
469	2019-04-15	-0.127693	Dynamical	CCSM4
470	2019-04-16	NaN	Dynamical	CCSM4
471	2019-04-17	NaN	Dynamical	CCSM4
472	2019-04-18	NaN	Dynamical	CCSM4
473	2019-04-19	NaN	Dynamical	CCSM4
474	2019-04-20	NaN	Dynamical	CCSM4
475	2019-04-21	NaN	Dynamical	CCSM4
476	2019-04-22	-0.129787	Dynamical	CCSM4
477	2019-04-23	NaN	Dynamical	CCSM4
478	2019-04-24	NaN	Dynamical	CCSM4
479	2019-04-25	NaN	Dynamical	CCSM4
480	2019-04-26	NaN	Dynamical	CCSM4
481	2019-04-27	NaN	Dynamical	CCSM4
482	2019-04-28	NaN	Dynamical	CCSM4
483	2019-04-29	-0.58256	Dynamical	CCSM4
484	2019-04-30	NaN	Dynamical	CCSM4
485	2019-05-01	NaN	Dynamical	CCSM4
486	2019-05-02	NaN	Dynamical	CCSM4
487	2019-05-03	NaN	Dynamical	CCSM4
488	2019-05-04	NaN	Dynamical	CCSM4
489	2019-05-05	NaN	Dynamical	CCSM4
490	2019-05-06	-0.618195	Dynamical	CCSM4
491	2019-05-07	NaN	Dynamical	CCSM4
492	2019-05-08	NaN	Dynamical	CCSM4
493	2019-05-09	NaN	Dynamical	CCSM4
494	2019-05-10	NaN	Dynamical	CCSM4
495	2019-05-11	NaN	Dynamical	CCSM4
496	2019-05-12	NaN	Dynamical	CCSM4
497	2019-05-13	-0.0827919	Dynamical	CCSM4
498	2019-05-14	NaN	Dynamical	CCSM4
499	2019-05-15	NaN	Dynamical	CCSM4
500	2019-05-16	NaN	Dynamical	CCSM4
501	2019-05-17	NaN	Dynamical	CCSM4
502	2019-05-18	NaN	Dynamical	CCSM4
503	2019-05-19	NaN	Dynamical	CCSM4
504	2019-05-20	-0.0608107	Dynamical	CCSM4
505	2019-05-21	NaN	Dynamical	CCSM4
506	2019-05-22	NaN	Dynamical	CCSM4
507	2019-05-23	NaN	Dynamical	CCSM4
508	2019-05-24	NaN	Dynamical	CCSM4
509	2019-05-25	NaN	Dynamical	CCSM4
510	2019-05-26	NaN	Dynamical	CCSM4
511	2019-05-27	0.349112	Dynamical	CCSM4
512	2019-05-28	NaN	Dynamical	CCSM4
513	2019-05-29	NaN	Dynamical	CCSM4
514	2019-05-30	NaN	Dynamical	CCSM4
515	2019-05-31	NaN	Dynamical	CCSM4
516	2019-06-01	NaN	Dynamical	CCSM4
517	2019-06-02	NaN	Dynamical	CCSM4
518	2019-06-03	-0.164573	Dynamical	CCSM4
519	2019-06-04	NaN	Dynamical	CCSM4
520	2019-06-05	NaN	Dynamical	CCSM4
521	2019-06-06	NaN	Dynamical	CCSM4
522	2019-06-07	NaN	Dynamical	CCSM4
523	2019-06-08	NaN	Dynamical	CCSM4
524	2019-06-09	NaN	Dynamical	CCSM4
525	2019-06-10	-0.518691	Dynamical	CCSM4
526	2019-06-11	NaN	Dynamical	CCSM4
527	2019-06-12	NaN	Dynamical	CCSM4
528	2019-06-13	NaN	Dynamical	CCSM4
529	2019-06-14	NaN	Dynamical	CCSM4
530	2019-06-15	NaN	Dynamical	CCSM4
531	2019-06-16	NaN	Dynamical	CCSM4
532	2019-06-17	-0.512568	Dynamical	CCSM4
533	2019-06-18	NaN	Dynamical	CCSM4
534	2019-06-19	NaN	Dynamical	CCSM4
535	2019-06-20	NaN	Dynamical	CCSM4
536	2019-06-21	NaN	Dynamical	CCSM4
537	2019-06-22	NaN	Dynamical	CCSM4
[truncated: 24,299 more rows]

## Sheet: us_precip_1.5x1.5_56w
	start_date	skill	debias_method	model
0	2018-01-01	NaN	Dynamical	ECMWF
1	2018-01-02	-0.000532885	Dynamical	ECMWF
2	2018-01-03	NaN	Dynamical	ECMWF
3	2018-01-04	NaN	Dynamical	ECMWF
4	2018-01-05	0.197411	Dynamical	ECMWF
5	2018-01-06	NaN	Dynamical	ECMWF
6	2018-01-07	NaN	Dynamical	ECMWF
7	2018-01-08	NaN	Dynamical	ECMWF
8	2018-01-09	0.304892	Dynamical	ECMWF
9	2018-01-10	NaN	Dynamical	ECMWF
10	2018-01-11	NaN	Dynamical	ECMWF
11	2018-01-12	0.432221	Dynamical	ECMWF
12	2018-01-13	NaN	Dynamical	ECMWF
13	2018-01-14	NaN	Dynamical	ECMWF
14	2018-01-15	NaN	Dynamical	ECMWF
15	2018-01-16	-0.0683487	Dynamical	ECMWF
16	2018-01-17	NaN	Dynamical	ECMWF
17	2018-01-18	NaN	Dynamical	ECMWF
18	2018-01-19	-0.188206	Dynamical	ECMWF
19	2018-01-20	NaN	Dynamical	ECMWF
20	2018-01-21	NaN	Dynamical	ECMWF
21	2018-01-22	NaN	Dynamical	ECMWF
22	2018-01-23	-0.108905	Dynamical	ECMWF
23	2018-01-24	NaN	Dynamical	ECMWF
24	2018-01-25	NaN	Dynamical	ECMWF
25	2018-01-26	0.234233	Dynamical	ECMWF
26	2018-01-27	NaN	Dynamical	ECMWF
27	2018-01-28	NaN	Dynamical	ECMWF
28	2018-01-29	NaN	Dynamical	ECMWF
29	2018-01-30	0.19066	Dynamical	ECMWF
30	2018-01-31	NaN	Dynamical	ECMWF
31	2018-02-01	NaN	Dynamical	ECMWF
32	2018-02-02	0.00845619	Dynamical	ECMWF
33	2018-02-03	NaN	Dynamical	ECMWF
34	2018-02-04	NaN	Dynamical	ECMWF
35	2018-02-05	NaN	Dynamical	ECMWF
36	2018-02-06	0.421584	Dynamical	ECMWF
37	2018-02-07	NaN	Dynamical	ECMWF
38	2018-02-08	NaN	Dynamical	ECMWF
39	2018-02-09	0.344512	Dynamical	ECMWF
40	2018-02-10	NaN	Dynamical	ECMWF
41	2018-02-11	NaN	Dynamical	ECMWF
42	2018-02-12	NaN	Dynamical	ECMWF
43	2018-02-13	0.405753	Dynamical	ECMWF
44	2018-02-14	NaN	Dynamical	ECMWF
45	2018-02-15	NaN	Dynamical	ECMWF
46	2018-02-16	0.0616162	Dynamical	ECMWF
47	2018-02-17	NaN	Dynamical	ECMWF
48	2018-02-18	NaN	Dynamical	ECMWF
49	2018-02-19	NaN	Dynamical	ECMWF
50	2018-02-20	0.122703	Dynamical	ECMWF
51	2018-02-21	NaN	Dynamical	ECMWF
52	2018-02-22	NaN	Dynamical	ECMWF
53	2018-02-23	0.140107	Dynamical	ECMWF
54	2018-02-24	NaN	Dynamical	ECMWF
55	2018-02-25	NaN	Dynamical	ECMWF
56	2018-02-26	NaN	Dynamical	ECMWF
57	2018-02-27	0.0115448	Dynamical	ECMWF
58	2018-02-28	NaN	Dynamical	ECMWF
59	2018-03-01	NaN	Dynamical	ECMWF
60	2018-03-02	-0.109153	Dynamical	ECMWF
61	2018-03-03	NaN	Dynamical	ECMWF
62	2018-03-04	NaN	Dynamical	ECMWF
63	2018-03-05	NaN	Dynamical	ECMWF
64	2018-03-06	-0.152528	Dynamical	ECMWF
65	2018-03-07	NaN	Dynamical	ECMWF
66	2018-03-08	NaN	Dynamical	ECMWF
67	2018-03-09	-0.165049	Dynamical	ECMWF
68	2018-03-10	NaN	Dynamical	ECMWF
69	2018-03-11	NaN	Dynamical	ECMWF
70	2018-03-12	NaN	Dynamical	ECMWF
71	2018-03-13	-0.149757	Dynamical	ECMWF
72	2018-03-14	NaN	Dynamical	ECMWF
73	2018-03-15	NaN	Dynamical	ECMWF
74	2018-03-16	0.316592	Dynamical	ECMWF
75	2018-03-17	NaN	Dynamical	ECMWF
76	2018-03-18	NaN	Dynamical	ECMWF
77	2018-03-19	NaN	Dynamical	ECMWF
78	2018-03-20	0.327043	Dynamical	ECMWF
79	2018-03-21	NaN	Dynamical	ECMWF
80	2018-03-22	NaN	Dynamical	ECMWF
81	2018-03-23	0.525641	Dynamical	ECMWF
82	2018-03-24	NaN	Dynamical	ECMWF
83	2018-03-25	NaN	Dynamical	ECMWF
84	2018-03-26	NaN	Dynamical	ECMWF
85	2018-03-27	0.152711	Dynamical	ECMWF
86	2018-03-28	NaN	Dynamical	ECMWF
87	2018-03-29	NaN	Dynamical	ECMWF
88	2018-03-30	-0.100203	Dynamical	ECMWF
89	2018-03-31	NaN	Dynamical	ECMWF
90	2018-04-01	NaN	Dynamical	ECMWF
91	2018-04-02	NaN	Dynamical	ECMWF
92	2018-04-03	-0.0659854	Dynamical	ECMWF
93	2018-04-04	NaN	Dynamical	ECMWF
94	2018-04-05	NaN	Dynamical	ECMWF
95	2018-04-06	0.0989047	Dynamical	ECMWF
96	2018-04-07	NaN	Dynamical	ECMWF
97	2018-04-08	NaN	Dynamical	ECMWF
98	2018-04-09	NaN	Dynamical	ECMWF
99	2018-04-10	0.216642	Dynamical	ECMWF
100	2018-04-11	NaN	Dynamical	ECMWF
101	2018-04-12	NaN	Dynamical	ECMWF
102	2018-04-13	0.160794	Dynamical	ECMWF
103	2018-04-14	NaN	Dynamical	ECMWF
104	2018-04-15	NaN	Dynamical	ECMWF
105	2018-04-16	NaN	Dynamical	ECMWF
106	2018-04-17	-0.41774	Dynamical	ECMWF
107	2018-04-18	NaN	Dynamical	ECMWF
108	2018-04-19	NaN	Dynamical	ECMWF
109	2018-04-20	-0.286222	Dynamical	ECMWF
110	2018-04-21	NaN	Dynamical	ECMWF
111	2018-04-22	NaN	Dynamical	ECMWF
112	2018-04-23	NaN	Dynamical	ECMWF
113	2018-04-24	-0.0109037	Dynamical	ECMWF
114	2018-04-25	NaN	Dynamical	ECMWF
115	2018-04-26	NaN	Dynamical	ECMWF
116	2018-04-27	-0.0878564	Dynamical	ECMWF
117	2018-04-28	NaN	Dynamical	ECMWF
118	2018-04-29	NaN	Dynamical	ECMWF
119	2018-04-30	NaN	Dynamical	ECMWF
120	2018-05-01	0.0671595	Dynamical	ECMWF
121	2018-05-02	NaN	Dynamical	ECMWF
122	2018-05-03	NaN	Dynamical	ECMWF
123	2018-05-04	-0.0120561	Dynamical	ECMWF
124	2018-05-05	NaN	Dynamical	ECMWF
125	2018-05-06	NaN	Dynamical	ECMWF
126	2018-05-07	NaN	Dynamical	ECMWF
127	2018-05-08	0.0570005	Dynamical	ECMWF
128	2018-05-09	NaN	Dynamical	ECMWF
129	2018-05-10	NaN	Dynamical	ECMWF
130	2018-05-11	-0.045941	Dynamical	ECMWF
131	2018-05-12	NaN	Dynamical	ECMWF
132	2018-05-13	NaN	Dynamical	ECMWF
133	2018-05-14	NaN	Dynamical	ECMWF
134	2018-05-15	0.0153478	Dynamical	ECMWF
135	2018-05-16	NaN	Dynamical	ECMWF
136	2018-05-17	NaN	Dynamical	ECMWF
137	2018-05-18	-0.119615	Dynamical	ECMWF
138	2018-05-19	NaN	Dynamical	ECMWF
139	2018-05-20	NaN	Dynamical	ECMWF
140	2018-05-21	NaN	Dynamical	ECMWF
141	2018-05-22	0.0796035	Dynamical	ECMWF
142	2018-05-23	NaN	Dynamical	ECMWF
143	2018-05-24	NaN	Dynamical	ECMWF
144	2018-05-25	0.172058	Dynamical	ECMWF
145	2018-05-26	NaN	Dynamical	ECMWF
146	2018-05-27	NaN	Dynamical	ECMWF
147	2018-05-28	NaN	Dynamical	ECMWF
148	2018-05-29	0.498535	Dynamical	ECMWF
149	2018-05-30	NaN	Dynamical	ECMWF
150	2018-05-31	NaN	Dynamical	ECMWF
151	2018-06-01	0.583744	Dynamical	ECMWF
152	2018-06-02	NaN	Dynamical	ECMWF
153	2018-06-03	NaN	Dynamical	ECMWF
154	2018-06-04	NaN	Dynamical	ECMWF
155	2018-06-05	0.419156	Dynamical	ECMWF
156	2018-06-06	NaN	Dynamical	ECMWF
157	2018-06-07	NaN	Dynamical	ECMWF
158	2018-06-08	0.0146156	Dynamical	ECMWF
159	2018-06-09	NaN	Dynamical	ECMWF
160	2018-06-10	NaN	Dynamical	ECMWF
161	2018-06-11	NaN	Dynamical	ECMWF
162	2018-06-12	0.0351114	Dynamical	ECMWF
163	2018-06-13	NaN	Dynamical	ECMWF
164	2018-06-14	NaN	Dynamical	ECMWF
165	2018-06-15	-0.0640808	Dynamical	ECMWF
166	2018-06-16	NaN	Dynamical	ECMWF
167	2018-06-17	NaN	Dynamical	ECMWF
168	2018-06-18	NaN	Dynamical	ECMWF
169	2018-06-19	0.053695	Dynamical	ECMWF
170	2018-06-20	NaN	Dynamical	ECMWF
171	2018-06-21	NaN	Dynamical	ECMWF
172	2018-06-22	0.134321	Dynamical	ECMWF
173	2018-06-23	NaN	Dynamical	ECMWF
174	2018-06-24	NaN	Dynamical	ECMWF
175	2018-06-25	NaN	Dynamical	ECMWF
176	2018-06-26	0.245082	Dynamical	ECMWF
177	2018-06-27	NaN	Dynamical	ECMWF
178	2018-06-28	NaN	Dynamical	ECMWF
179	2018-06-29	0.148909	Dynamical	ECMWF
180	2018-06-30	NaN	Dynamical	ECMWF
181	2018-07-01	NaN	Dynamical	ECMWF
182	2018-07-02	NaN	Dynamical	ECMWF
183	2018-07-03	0.308559	Dynamical	ECMWF
184	2018-07-04	NaN	Dynamical	ECMWF
185	2018-07-05	NaN	Dynamical	ECMWF
186	2018-07-06	0.152621	Dynamical	ECMWF
187	2018-07-07	NaN	Dynamical	ECMWF
188	2018-07-08	NaN	Dynamical	ECMWF
189	2018-07-09	NaN	Dynamical	ECMWF
190	2018-07-10	0.303448	Dynamical	ECMWF
191	2018-07-11	NaN	Dynamical	ECMWF
192	2018-07-12	NaN	Dynamical	ECMWF
193	2018-07-13	0.311043	Dynamical	ECMWF
194	2018-07-14	NaN	Dynamical	ECMWF
195	2018-07-15	NaN	Dynamical	ECMWF
196	2018-07-16	NaN	Dynamical	ECMWF
197	2018-07-17	0.274306	Dynamical	ECMWF
198	2018-07-18	NaN	Dynamical	ECMWF
199	2018-07-19	NaN	Dynamical	ECMWF
200	2018-07-20	0.223251	Dynamical	ECMWF
201	2018-07-21	NaN	Dynamical	ECMWF
202	2018-07-22	NaN	Dynamical	ECMWF
203	2018-07-23	NaN	Dynamical	ECMWF
204	2018-07-24	0.281593	Dynamical	ECMWF
205	2018-07-25	NaN	Dynamical	ECMWF
206	2018-07-26	NaN	Dynamical	ECMWF
207	2018-07-27	0.151911	Dynamical	ECMWF
208	2018-07-28	NaN	Dynamical	ECMWF
209	2018-07-29	NaN	Dynamical	ECMWF
210	2018-07-30	NaN	Dynamical	ECMWF
211	2018-07-31	0.340355	Dynamical	ECMWF
212	2018-08-01	NaN	Dynamical	ECMWF
213	2018-08-02	NaN	Dynamical	ECMWF
214	2018-08-03	0.0677535	Dynamical	ECMWF
215	2018-08-04	NaN	Dynamical	ECMWF
216	2018-08-05	NaN	Dynamical	ECMWF
217	2018-08-06	NaN	Dynamical	ECMWF
218	2018-08-07	-0.153036	Dynamical	ECMWF
219	2018-08-08	NaN	Dynamical	ECMWF
220	2018-08-09	NaN	Dynamical	ECMWF
221	2018-08-10	-0.0919738	Dynamical	ECMWF
222	2018-08-11	NaN	Dynamical	ECMWF
223	2018-08-12	NaN	Dynamical	ECMWF
224	2018-08-13	NaN	Dynamical	ECMWF
225	2018-08-14	-0.0786331	Dynamical	ECMWF
226	2018-08-15	NaN	Dynamical	ECMWF
227	2018-08-16	NaN	Dynamical	ECMWF
228	2018-08-17	-0.0664941	Dynamical	ECMWF
229	2018-08-18	NaN	Dynamical	ECMWF
230	2018-08-19	NaN	Dynamical	ECMWF
231	2018-08-20	NaN	Dynamical	ECMWF
232	2018-08-21	-0.152501	Dynamical	ECMWF
233	2018-08-22	NaN	Dynamical	ECMWF
234	2018-08-23	NaN	Dynamical	ECMWF
235	2018-08-24	0.0364325	Dynamical	ECMWF
236	2018-08-25	NaN	Dynamical	ECMWF
237	2018-08-26	NaN	Dynamical	ECMWF
238	2018-08-27	NaN	Dynamical	ECMWF
239	2018-08-28	0.0553736	Dynamical	ECMWF
240	2018-08-29	NaN	Dynamical	ECMWF
241	2018-08-30	NaN	Dynamical	ECMWF
242	2018-08-31	-0.182498	Dynamical	ECMWF
243	2018-09-01	NaN	Dynamical	ECMWF
244	2018-09-02	NaN	Dynamical	ECMWF
245	2018-09-03	NaN	Dynamical	ECMWF
246	2018-09-04	-0.332022	Dynamical	ECMWF
247	2018-09-05	NaN	Dynamical	ECMWF
248	2018-09-06	NaN	Dynamical	ECMWF
249	2018-09-07	-0.143428	Dynamical	ECMWF
250	2018-09-08	NaN	Dynamical	ECMWF
251	2018-09-09	NaN	Dynamical	ECMWF
252	2018-09-10	NaN	Dynamical	ECMWF
253	2018-09-11	-0.183365	Dynamical	ECMWF
254	2018-09-12	NaN	Dynamical	ECMWF
255	2018-09-13	NaN	Dynamical	ECMWF
256	2018-09-14	-0.268237	Dynamical	ECMWF
257	2018-09-15	NaN	Dynamical	ECMWF
258	2018-09-16	NaN	Dynamical	ECMWF
259	2018-09-17	NaN	Dynamical	ECMWF
260	2018-09-18	-0.0827317	Dynamical	ECMWF
261	2018-09-19	NaN	Dynamical	ECMWF
262	2018-09-20	NaN	Dynamical	ECMWF
263	2018-09-21	-0.0430576	Dynamical	ECMWF
264	2018-09-22	NaN	Dynamical	ECMWF
265	2018-09-23	NaN	Dynamical	ECMWF
266	2018-09-24	NaN	Dynamical	ECMWF
267	2018-09-25	-0.0693941	Dynamical	ECMWF
268	2018-09-26	NaN	Dynamical	ECMWF
269	2018-09-27	NaN	Dynamical	ECMWF
270	2018-09-28	-0.174401	Dynamical	ECMWF
271	2018-09-29	NaN	Dynamical	ECMWF
272	2018-09-30	NaN	Dynamical	ECMWF
273	2018-10-01	NaN	Dynamical	ECMWF
274	2018-10-02	-0.137732	Dynamical	ECMWF
275	2018-10-03	NaN	Dynamical	ECMWF
276	2018-10-04	NaN	Dynamical	ECMWF
277	2018-10-05	-0.0497564	Dynamical	ECMWF
278	2018-10-06	NaN	Dynamical	ECMWF
279	2018-10-07	NaN	Dynamical	ECMWF
280	2018-10-08	NaN	Dynamical	ECMWF
281	2018-10-09	-0.254712	Dynamical	ECMWF
282	2018-10-10	NaN	Dynamical	ECMWF
283	2018-10-11	NaN	Dynamical	ECMWF
284	2018-10-12	-0.199951	Dynamical	ECMWF
285	2018-10-13	NaN	Dynamical	ECMWF
286	2018-10-14	NaN	Dynamical	ECMWF
287	2018-10-15	NaN	Dynamical	ECMWF
288	2018-10-16	-0.134424	Dynamical	ECMWF
289	2018-10-17	NaN	Dynamical	ECMWF
290	2018-10-18	NaN	Dynamical	ECMWF
291	2018-10-19	0.0281301	Dynamical	ECMWF
292	2018-10-20	NaN	Dynamical	ECMWF
293	2018-10-21	NaN	Dynamical	ECMWF
294	2018-10-22	NaN	Dynamical	ECMWF
295	2018-10-23	-0.0980924	Dynamical	ECMWF
296	2018-10-24	NaN	Dynamical	ECMWF
297	2018-10-25	NaN	Dynamical	ECMWF
298	2018-10-26	0.375445	Dynamical	ECMWF
299	2018-10-27	NaN	Dynamical	ECMWF
300	2018-10-28	NaN	Dynamical	ECMWF
301	2018-10-29	NaN	Dynamical	ECMWF
302	2018-10-30	0.448839	Dynamical	ECMWF
303	2018-10-31	NaN	Dynamical	ECMWF
304	2018-11-01	NaN	Dynamical	ECMWF
305	2018-11-02	0.137644	Dynamical	ECMWF
306	2018-11-03	NaN	Dynamical	ECMWF
307	2018-11-04	NaN	Dynamical	ECMWF
308	2018-11-05	NaN	Dynamical	ECMWF
309	2018-11-06	0.156	Dynamical	ECMWF
310	2018-11-07	NaN	Dynamical	ECMWF
311	2018-11-08	NaN	Dynamical	ECMWF
312	2018-11-09	0.346045	Dynamical	ECMWF
313	2018-11-10	NaN	Dynamical	ECMWF
314	2018-11-11	NaN	Dynamical	ECMWF
315	2018-11-12	NaN	Dynamical	ECMWF
316	2018-11-13	0.249369	Dynamical	ECMWF
317	2018-11-14	NaN	Dynamical	ECMWF
318	2018-11-15	NaN	Dynamical	ECMWF
319	2018-11-16	0.173915	Dynamical	ECMWF
320	2018-11-17	NaN	Dynamical	ECMWF
321	2018-11-18	NaN	Dynamical	ECMWF
322	2018-11-19	NaN	Dynamical	ECMWF
323	2018-11-20	0.0798282	Dynamical	ECMWF
324	2018-11-21	NaN	Dynamical	ECMWF
325	2018-11-22	NaN	Dynamical	ECMWF
326	2018-11-23	0.185627	Dynamical	ECMWF
327	2018-11-24	NaN	Dynamical	ECMWF
328	2018-11-25	NaN	Dynamical	ECMWF
329	2018-11-26	NaN	Dynamical	ECMWF
330	2018-11-27	0.459942	Dynamical	ECMWF
331	2018-11-28	NaN	Dynamical	ECMWF
332	2018-11-29	NaN	Dynamical	ECMWF
333	2018-11-30	0.0599572	Dynamical	ECMWF
334	2018-12-01	NaN	Dynamical	ECMWF
335	2018-12-02	NaN	Dynamical	ECMWF
336	2018-12-03	NaN	Dynamical	ECMWF
337	2018-12-04	0.0260256	Dynamical	ECMWF
338	2018-12-05	NaN	Dynamical	ECMWF
339	2018-12-06	NaN	Dynamical	ECMWF
340	2018-12-07	0.0236562	Dynamical	ECMWF
341	2018-12-08	NaN	Dynamical	ECMWF
342	2018-12-09	NaN	Dynamical	ECMWF
343	2018-12-10	NaN	Dynamical	ECMWF
344	2018-12-11	0.358703	Dynamical	ECMWF
345	2018-12-12	NaN	Dynamical	ECMWF
346	2018-12-13	NaN	Dynamical	ECMWF
347	2018-12-14	0.27508	Dynamical	ECMWF
348	2018-12-15	NaN	Dynamical	ECMWF
349	2018-12-16	NaN	Dynamical	ECMWF
350	2018-12-17	NaN	Dynamical	ECMWF
351	2018-12-18	0.627291	Dynamical	ECMWF
352	2018-12-19	NaN	Dynamical	ECMWF
353	2018-12-20	NaN	Dynamical	ECMWF
354	2018-12-21	0.6277	Dynamical	ECMWF
355	2018-12-22	NaN	Dynamical	ECMWF
356	2018-12-23	NaN	Dynamical	ECMWF
357	2018-12-24	NaN	Dynamical	ECMWF
358	2018-12-25	0.591172	Dynamical	ECMWF
359	2018-12-26	NaN	Dynamical	ECMWF
360	2018-12-27	NaN	Dynamical	ECMWF
361	2018-12-28	0.298058	Dynamical	ECMWF
362	2018-12-29	NaN	Dynamical	ECMWF
363	2018-12-30	NaN	Dynamical	ECMWF
364	2018-12-31	NaN	Dynamical	ECMWF
365	2019-01-01	0.53812	Dynamical	ECMWF
366	2019-01-02	NaN	Dynamical	ECMWF
367	2019-01-03	NaN	Dynamical	ECMWF
368	2019-01-04	0.10551	Dynamical	ECMWF
369	2019-01-05	NaN	Dynamical	ECMWF
370	2019-01-06	NaN	Dynamical	ECMWF
371	2019-01-07	NaN	Dynamical	ECMWF
372	2019-01-08	0.381071	Dynamical	ECMWF
373	2019-01-09	NaN	Dynamical	ECMWF
374	2019-01-10	NaN	Dynamical	ECMWF
375	2019-01-11	0.272417	Dynamical	ECMWF
376	2019-01-12	NaN	Dynamical	ECMWF
377	2019-01-13	NaN	Dynamical	ECMWF
378	2019-01-14	NaN	Dynamical	ECMWF
379	2019-01-15	0.331527	Dynamical	ECMWF
380	2019-01-16	NaN	Dynamical	ECMWF
381	2019-01-17	NaN	Dynamical	ECMWF
382	2019-01-18	0.126146	Dynamical	ECMWF
383	2019-01-19	NaN	Dynamical	ECMWF
384	2019-01-20	NaN	Dynamical	ECMWF
385	2019-01-21	NaN	Dynamical	ECMWF
386	2019-01-22	0.436232	Dynamical	ECMWF
387	2019-01-23	NaN	Dynamical	ECMWF
388	2019-01-24	NaN	Dynamical	ECMWF
389	2019-01-25	0.305618	Dynamical	ECMWF
390	2019-01-26	NaN	Dynamical	ECMWF
391	2019-01-27	NaN	Dynamical	ECMWF
392	2019-01-28	NaN	Dynamical	ECMWF
393	2019-01-29	0.112224	Dynamical	ECMWF
394	2019-01-30	NaN	Dynamical	ECMWF
395	2019-01-31	NaN	Dynamical	ECMWF
396	2019-02-01	-0.0603192	Dynamical	ECMWF
397	2019-02-02	NaN	Dynamical	ECMWF
398	2019-02-03	NaN	Dynamical	ECMWF
399	2019-02-04	NaN	Dynamical	ECMWF
400	2019-02-05	0.0213164	Dynamical	ECMWF
401	2019-02-06	NaN	Dynamical	ECMWF
402	2019-02-07	NaN	Dynamical	ECMWF
403	2019-02-08	-0.138591	Dynamical	ECMWF
404	2019-02-09	NaN	Dynamical	ECMWF
405	2019-02-10	NaN	Dynamical	ECMWF
406	2019-02-11	NaN	Dynamical	ECMWF
407	2019-02-12	-0.242444	Dynamical	ECMWF
408	2019-02-13	NaN	Dynamical	ECMWF
409	2019-02-14	NaN	Dynamical	ECMWF
410	2019-02-15	-0.0661653	Dynamical	ECMWF
411	2019-02-16	NaN	Dynamical	ECMWF
412	2019-02-17	NaN	Dynamical	ECMWF
413	2019-02-18	NaN	Dynamical	ECMWF
414	2019-02-19	0.122533	Dynamical	ECMWF
415	2019-02-20	NaN	Dynamical	ECMWF
416	2019-02-21	NaN	Dynamical	ECMWF
417	2019-02-22	-0.203392	Dynamical	ECMWF
418	2019-02-23	NaN	Dynamical	ECMWF
419	2019-02-24	NaN	Dynamical	ECMWF
420	2019-02-25	NaN	Dynamical	ECMWF
421	2019-02-26	-0.230297	Dynamical	ECMWF
422	2019-02-27	NaN	Dynamical	ECMWF
423	2019-02-28	NaN	Dynamical	ECMWF
424	2019-03-01	0.243603	Dynamical	ECMWF
425	2019-03-02	NaN	Dynamical	ECMWF
426	2019-03-03	NaN	Dynamical	ECMWF
427	2019-03-04	NaN	Dynamical	ECMWF
428	2019-03-05	0.0308916	Dynamical	ECMWF
429	2019-03-06	NaN	Dynamical	ECMWF
430	2019-03-07	NaN	Dynamical	ECMWF
431	2019-03-08	0.134015	Dynamical	ECMWF
432	2019-03-09	NaN	Dynamical	ECMWF
433	2019-03-10	NaN	Dynamical	ECMWF
434	2019-03-11	NaN	Dynamical	ECMWF
435	2019-03-12	-0.296029	Dynamical	ECMWF
436	2019-03-13	NaN	Dynamical	ECMWF
437	2019-03-14	NaN	Dynamical	ECMWF
438	2019-03-15	-0.520357	Dynamical	ECMWF
439	2019-03-16	NaN	Dynamical	ECMWF
440	2019-03-17	NaN	Dynamical	ECMWF
441	2019-03-18	NaN	Dynamical	ECMWF
442	2019-03-19	-0.29546	Dynamical	ECMWF
443	2019-03-20	NaN	Dynamical	ECMWF
444	2019-03-21	NaN	Dynamical	ECMWF
445	2019-03-22	-0.437057	Dynamical	ECMWF
446	2019-03-23	NaN	Dynamical	ECMWF
447	2019-03-24	NaN	Dynamical	ECMWF
448	2019-03-25	NaN	Dynamical	ECMWF
449	2019-03-26	-0.139323	Dynamical	ECMWF
450	2019-03-27	NaN	Dynamical	ECMWF
451	2019-03-28	NaN	Dynamical	ECMWF
452	2019-03-29	0.043254	Dynamical	ECMWF
453	2019-03-30	NaN	Dynamical	ECMWF
454	2019-03-31	NaN	Dynamical	ECMWF
455	2019-04-01	NaN	Dynamical	ECMWF
456	2019-04-02	0.450002	Dynamical	ECMWF
457	2019-04-03	NaN	Dynamical	ECMWF
458	2019-04-04	NaN	Dynamical	ECMWF
459	2019-04-05	0.564488	Dynamical	ECMWF
460	2019-04-06	NaN	Dynamical	ECMWF
461	2019-04-07	NaN	Dynamical	ECMWF
462	2019-04-08	NaN	Dynamical	ECMWF
463	2019-04-09	0.517071	Dynamical	ECMWF
464	2019-04-10	NaN	Dynamical	ECMWF
465	2019-04-11	NaN	Dynamical	ECMWF
466	2019-04-12	0.581234	Dynamical	ECMWF
467	2019-04-13	NaN	Dynamical	ECMWF
468	2019-04-14	NaN	Dynamical	ECMWF
469	2019-04-15	NaN	Dynamical	ECMWF
470	2019-04-16	0.383208	Dynamical	ECMWF
471	2019-04-17	NaN	Dynamical	ECMWF
472	2019-04-18	NaN	Dynamical	ECMWF
473	2019-04-19	0.466517	Dynamical	ECMWF
474	2019-04-20	NaN	Dynamical	ECMWF
475	2019-04-21	NaN	Dynamical	ECMWF
476	2019-04-22	NaN	Dynamical	ECMWF
477	2019-04-23	0.293182	Dynamical	ECMWF
478	2019-04-24	NaN	Dynamical	ECMWF
479	2019-04-25	NaN	Dynamical	ECMWF
480	2019-04-26	0.363683	Dynamical	ECMWF
481	2019-04-27	NaN	Dynamical	ECMWF
482	2019-04-28	NaN	Dynamical	ECMWF
483	2019-04-29	NaN	Dynamical	ECMWF
484	2019-04-30	0.397706	Dynamical	ECMWF
485	2019-05-01	NaN	Dynamical	ECMWF
486	2019-05-02	NaN	Dynamical	ECMWF
487	2019-05-03	0.317571	Dynamical	ECMWF
488	2019-05-04	NaN	Dynamical	ECMWF
489	2019-05-05	NaN	Dynamical	ECMWF
490	2019-05-06	NaN	Dynamical	ECMWF
491	2019-05-07	0.319673	Dynamical	ECMWF
492	2019-05-08	NaN	Dynamical	ECMWF
493	2019-05-09	NaN	Dynamical	ECMWF
494	2019-05-10	0.446433	Dynamical	ECMWF
495	2019-05-11	NaN	Dynamical	ECMWF
496	2019-05-12	NaN	Dynamical	ECMWF
497	2019-05-13	NaN	Dynamical	ECMWF
498	2019-05-14	0.411997	Dynamical	ECMWF
499	2019-05-15	NaN	Dynamical	ECMWF
500	2019-05-16	NaN	Dynamical	ECMWF
501	2019-05-17	0.420762	Dynamical	ECMWF
502	2019-05-18	NaN	Dynamical	ECMWF
503	2019-05-19	NaN	Dynamical	ECMWF
504	2019-05-20	NaN	Dynamical	ECMWF
505	2019-05-21	0.329187	Dynamical	ECMWF
506	2019-05-22	NaN	Dynamical	ECMWF
507	2019-05-23	NaN	Dynamical	ECMWF
508	2019-05-24	0.209179	Dynamical	ECMWF
509	2019-05-25	NaN	Dynamical	ECMWF
510	2019-05-26	NaN	Dynamical	ECMWF
511	2019-05-27	NaN	Dynamical	ECMWF
512	2019-05-28	-0.239995	Dynamical	ECMWF
513	2019-05-29	NaN	Dynamical	ECMWF
514	2019-05-30	NaN	Dynamical	ECMWF
515	2019-05-31	-0.239365	Dynamical	ECMWF
516	2019-06-01	NaN	Dynamical	ECMWF
517	2019-06-02	NaN	Dynamical	ECMWF
518	2019-06-03	NaN	Dynamical	ECMWF
519	2019-06-04	-0.249855	Dynamical	ECMWF
520	2019-06-05	NaN	Dynamical	ECMWF
521	2019-06-06	NaN	Dynamical	ECMWF
522	2019-06-07	-0.146638	Dynamical	ECMWF
523	2019-06-08	NaN	Dynamical	ECMWF
524	2019-06-09	NaN	Dynamical	ECMWF
525	2019-06-10	NaN	Dynamical	ECMWF
526	2019-06-11	0.0225502	Dynamical	ECMWF
527	2019-06-12	NaN	Dynamical	ECMWF
528	2019-06-13	NaN	Dynamical	ECMWF
529	2019-06-14	0.263568	Dynamical	ECMWF
530	2019-06-15	NaN	Dynamical	ECMWF
531	2019-06-16	NaN	Dynamical	ECMWF
532	2019-06-17	NaN	Dynamical	ECMWF
533	2019-06-18	0.321394	Dynamical	ECMWF
534	2019-06-19	NaN	Dynamical	ECMWF
535	2019-06-20	NaN	Dynamical	ECMWF
536	2019-06-21	0.462833	Dynamical	ECMWF
537	2019-06-22	NaN	Dynamical	ECMWF
538	2019-06-23	NaN	Dynamical	ECMWF
539	2019-06-24	NaN	Dynamical	ECMWF
540	2019-06-25	0.487406	Dynamical	ECMWF
541	2019-06-26	NaN	Dynamical	ECMWF
542	2019-06-27	NaN	Dynamical	ECMWF
543	2019-06-28	0.237009	Dynamical	ECMWF
544	2019-06-29	NaN	Dynamical	ECMWF
545	2019-06-30	NaN	Dynamical	ECMWF
546	2019-07-01	NaN	Dynamical	ECMWF
547	2019-07-02	0.159256	Dynamical	ECMWF
548	2019-07-03	NaN	Dynamical	ECMWF
549	2019-07-04	NaN	Dynamical	ECMWF
550	2019-07-05	0.0896903	Dynamical	ECMWF
551	2019-07-06	NaN	Dynamical	ECMWF
552	2019-07-07	NaN	Dynamical	ECMWF
553	2019-07-08	NaN	Dynamical	ECMWF
554	2019-07-09	0.246805	Dynamical	ECMWF
555	2019-07-10	NaN	Dynamical	ECMWF
556	2019-07-11	NaN	Dynamical	ECMWF
557	2019-07-12	0.249504	Dynamical	ECMWF
558	2019-07-13	NaN	Dynamical	ECMWF
559	2019-07-14	NaN	Dynamical	ECMWF
560	2019-07-15	NaN	Dynamical	ECMWF
561	2019-07-16	0.162092	Dynamical	ECMWF
562	2019-07-17	NaN	Dynamical	ECMWF
563	2019-07-18	NaN	Dynamical	ECMWF
564	2019-07-19	0.166818	Dynamical	ECMWF
565	2019-07-20	NaN	Dynamical	ECMWF
566	2019-07-21	NaN	Dynamical	ECMWF
567	2019-07-22	NaN	Dynamical	ECMWF
568	2019-07-23	0.187749	Dynamical	ECMWF
569	2019-07-24	NaN	Dynamical	ECMWF
570	2019-07-25	NaN	Dynamical	ECMWF
571	2019-07-26	0.0968333	Dynamical	ECMWF
572	2019-07-27	NaN	Dynamical	ECMWF
573	2019-07-28	NaN	Dynamical	ECMWF
574	2019-07-29	NaN	Dynamical	ECMWF
575	2019-07-30	0.0457337	Dynamical	ECMWF
576	2019-07-31	NaN	Dynamical	ECMWF
577	2019-08-01	NaN	Dynamical	ECMWF
578	2019-08-02	-0.0154026	Dynamical	ECMWF
579	2019-08-03	NaN	Dynamical	ECMWF
580	2019-08-04	NaN	Dynamical	ECMWF
581	2019-08-05	NaN	Dynamical	ECMWF
582	2019-08-06	-0.0484484	Dynamical	ECMWF
583	2019-08-07	NaN	Dynamical	ECMWF
584	2019-08-08	NaN	Dynamical	ECMWF
585	2019-08-09	-0.126622	Dynamical	ECMWF
586	2019-08-10	NaN	Dynamical	ECMWF
587	2019-08-11	NaN	Dynamical	ECMWF
588	2019-08-12	NaN	Dynamical	ECMWF
589	2019-08-13	-0.159593	Dynamical	ECMWF
590	2019-08-14	NaN	Dynamical	ECMWF
591	2019-08-15	NaN	Dynamical	ECMWF
592	2019-08-16	-0.249821	Dynamical	ECMWF
593	2019-08-17	NaN	Dynamical	ECMWF
594	2019-08-18	NaN	Dynamical	ECMWF
595	2019-08-19	NaN	Dynamical	ECMWF
596	2019-08-20	0.0245433	Dynamical	ECMWF
597	2019-08-21	NaN	Dynamical	ECMWF
598	2019-08-22	NaN	Dynamical	ECMWF
599	2019-08-23	0.218416	Dynamical	ECMWF
600	2019-08-24	NaN	Dynamical	ECMWF
601	2019-08-25	NaN	Dynamical	ECMWF
602	2019-08-26	NaN	Dynamical	ECMWF
603	2019-08-27	0.264275	Dynamical	ECMWF
604	2019-08-28	NaN	Dynamical	ECMWF
605	2019-08-29	NaN	Dynamical	ECMWF
606	2019-08-30	0.475355	Dynamical	ECMWF
607	2019-08-31	NaN	Dynamical	ECMWF
608	2019-09-01	NaN	Dynamical	ECMWF
609	2019-09-02	NaN	Dynamical	ECMWF
610	2019-09-03	0.219236	Dynamical	ECMWF
611	2019-09-04	NaN	Dynamical	ECMWF
612	2019-09-05	NaN	Dynamical	ECMWF
613	2019-09-06	0.261558	Dynamical	ECMWF
614	2019-09-07	NaN	Dynamical	ECMWF
615	2019-09-08	NaN	Dynamical	ECMWF
616	2019-09-09	NaN	Dynamical	ECMWF
617	2019-09-10	0.307383	Dynamical	ECMWF
618	2019-09-11	NaN	Dynamical	ECMWF
619	2019-09-12	NaN	Dynamical	ECMWF
620	2019-09-13	0.281507	Dynamical	ECMWF
621	2019-09-14	NaN	Dynamical	ECMWF
622	2019-09-15	NaN	Dynamical	ECMWF
623	2019-09-16	NaN	Dynamical	ECMWF
624	2019-09-17	0.386741	Dynamical	ECMWF
625	2019-09-18	NaN	Dynamical	ECMWF
626	2019-09-19	NaN	Dynamical	ECMWF
627	2019-09-20	0.382151	Dynamical	ECMWF
628	2019-09-21	NaN	Dynamical	ECMWF
629	2019-09-22	NaN	Dynamical	ECMWF
630	2019-09-23	NaN	Dynamical	ECMWF
631	2019-09-24	0.333638	Dynamical	ECMWF
632	2019-09-25	NaN	Dynamical	ECMWF
633	2019-09-26	NaN	Dynamical	ECMWF
634	2019-09-27	0.188861	Dynamical	ECMWF
635	2019-09-28	NaN	Dynamical	ECMWF
636	2019-09-29	NaN	Dynamical	ECMWF
637	2019-09-30	NaN	Dynamical	ECMWF
638	2019-10-01	0.257182	Dynamical	ECMWF
639	2019-10-02	NaN	Dynamical	ECMWF
640	2019-10-03	NaN	Dynamical	ECMWF
641	2019-10-04	0.0139902	Dynamical	ECMWF
642	2019-10-05	NaN	Dynamical	ECMWF
643	2019-10-06	NaN	Dynamical	ECMWF
644	2019-10-07	NaN	Dynamical	ECMWF
645	2019-10-08	0.117493	Dynamical	ECMWF
646	2019-10-09	NaN	Dynamical	ECMWF
647	2019-10-10	NaN	Dynamical	ECMWF
648	2019-10-11	-0.0313445	Dynamical	ECMWF
649	2019-10-12	NaN	Dynamical	ECMWF
650	2019-10-13	NaN	Dynamical	ECMWF
651	2019-10-14	NaN	Dynamical	ECMWF
652	2019-10-15	-0.553792	Dynamical	ECMWF
653	2019-10-16	NaN	Dynamical	ECMWF
654	2019-10-17	NaN	Dynamical	ECMWF
655	2019-10-18	-0.371436	Dynamical	ECMWF
656	2019-10-19	NaN	Dynamical	ECMWF
657	2019-10-20	NaN	Dynamical	ECMWF
658	2019-10-21	NaN	Dynamical	ECMWF
659	2019-10-22	-0.158286	Dynamical	ECMWF
660	2019-10-23	NaN	Dynamical	ECMWF
661	2019-10-24	NaN	Dynamical	ECMWF
662	2019-10-25	0.0165074	Dynamical	ECMWF
663	2019-10-26	NaN	Dynamical	ECMWF
664	2019-10-27	NaN	Dynamical	ECMWF
665	2019-10-28	NaN	Dynamical	ECMWF
666	2019-10-29	-0.0250184	Dynamical	ECMWF
667	2019-10-30	NaN	Dynamical	ECMWF
668	2019-10-31	NaN	Dynamical	ECMWF
669	2019-11-01	0.107892	Dynamical	ECMWF
670	2019-11-02	NaN	Dynamical	ECMWF
671	2019-11-03	NaN	Dynamical	ECMWF
672	2019-11-04	NaN	Dynamical	ECMWF
673	2019-11-05	-0.170514	Dynamical	ECMWF
674	2019-11-06	NaN	Dynamical	ECMWF
675	2019-11-07	NaN	Dynamical	ECMWF
676	2019-11-08	-0.086325	Dynamical	ECMWF
677	2019-11-09	NaN	Dynamical	ECMWF
678	2019-11-10	NaN	Dynamical	ECMWF
679	2019-11-11	NaN	Dynamical	ECMWF
680	2019-11-12	0.00229111	Dynamical	ECMWF
681	2019-11-13	NaN	Dynamical	ECMWF
682	2019-11-14	NaN	Dynamical	ECMWF
683	2019-11-15	0.174073	Dynamical	ECMWF
684	2019-11-16	NaN	Dynamical	ECMWF
685	2019-11-17	NaN	Dynamical	ECMWF
686	2019-11-18	NaN	Dynamical	ECMWF
687	2019-11-19	0.297446	Dynamical	ECMWF
688	2019-11-20	NaN	Dynamical	ECMWF
689	2019-11-21	NaN	Dynamical	ECMWF
690	2019-11-22	0.211826	Dynamical	ECMWF
691	2019-11-23	NaN	Dynamical	ECMWF
692	2019-11-24	NaN	Dynamical	ECMWF
693	2019-11-25	NaN	Dynamical	ECMWF
694	2019-11-26	-0.0381967	Dynamical	ECMWF
695	2019-11-27	NaN	Dynamical	ECMWF
696	2019-11-28	NaN	Dynamical	ECMWF
697	2019-11-29	0.12412	Dynamical	ECMWF
698	2019-11-30	NaN	Dynamical	ECMWF
699	2019-12-01	NaN	Dynamical	ECMWF
700	2019-12-02	NaN	Dynamical	ECMWF
701	2019-12-03	0.138932	Dynamical	ECMWF
702	2019-12-04	NaN	Dynamical	ECMWF
703	2019-12-05	NaN	Dynamical	ECMWF
704	2019-12-06	0.0926549	Dynamical	ECMWF
705	2019-12-07	NaN	Dynamical	ECMWF
706	2019-12-08	NaN	Dynamical	ECMWF
707	2019-12-09	NaN	Dynamical	ECMWF
708	2019-12-10	0.214149	Dynamical	ECMWF
709	2019-12-11	NaN	Dynamical	ECMWF
710	2019-12-12	NaN	Dynamical	ECMWF
711	2019-12-13	0.143979	Dynamical	ECMWF
712	2019-12-14	NaN	Dynamical	ECMWF
713	2019-12-15	NaN	Dynamical	ECMWF
714	2019-12-16	NaN	Dynamical	ECMWF
715	2019-12-17	0.361107	Dynamical	ECMWF
716	2019-12-18	NaN	Dynamical	ECMWF
717	2019-12-19	NaN	Dynamical	ECMWF
718	2019-12-20	0.224089	Dynamical	ECMWF
719	2019-12-21	NaN	Dynamical	ECMWF
720	2019-12-22	NaN	Dynamical	ECMWF
721	2019-12-23	NaN	Dynamical	ECMWF
722	2019-12-24	0.199674	Dynamical	ECMWF
723	2019-12-25	NaN	Dynamical	ECMWF
724	2019-12-26	NaN	Dynamical	ECMWF
725	2019-12-27	0.311884	Dynamical	ECMWF
726	2019-12-28	NaN	Dynamical	ECMWF
727	2019-12-29	NaN	Dynamical	ECMWF
728	2019-12-30	NaN	Dynamical	ECMWF
729	2019-12-31	0.381281	Dynamical	ECMWF
730	2020-01-01	NaN	Dynamical	ECMWF
731	2020-01-02	NaN	Dynamical	ECMWF
732	2020-01-03	0.381137	Dynamical	ECMWF
733	2020-01-04	NaN	Dynamical	ECMWF
734	2020-01-05	NaN	Dynamical	ECMWF
735	2020-01-06	NaN	Dynamical	ECMWF
736	2020-01-07	0.41543	Dynamical	ECMWF
737	2020-01-08	NaN	Dynamical	ECMWF
738	2020-01-09	NaN	Dynamical	ECMWF
739	2020-01-10	0.204931	Dynamical	ECMWF
740	2020-01-11	NaN	Dynamical	ECMWF
741	2020-01-12	NaN	Dynamical	ECMWF
742	2020-01-13	NaN	Dynamical	ECMWF
743	2020-01-14	0.429092	Dynamical	ECMWF
744	2020-01-15	NaN	Dynamical	ECMWF
745	2020-01-16	NaN	Dynamical	ECMWF
746	2020-01-17	0.0179382	Dynamical	ECMWF
747	2020-01-18	NaN	Dynamical	ECMWF
748	2020-01-19	NaN	Dynamical	ECMWF
749	2020-01-20	NaN	Dynamical	ECMWF
750	2020-01-21	0.178959	Dynamical	ECMWF
751	2020-01-22	NaN	Dynamical	ECMWF
752	2020-01-23	NaN	Dynamical	ECMWF
753	2020-01-24	0.072763	Dynamical	ECMWF
754	2020-01-25	NaN	Dynamical	ECMWF
755	2020-01-26	NaN	Dynamical	ECMWF
756	2020-01-27	NaN	Dynamical	ECMWF
757	2020-01-28	0.253159	Dynamical	ECMWF
758	2020-01-29	NaN	Dynamical	ECMWF
759	2020-01-30	NaN	Dynamical	ECMWF
760	2020-01-31	0.437542	Dynamical	ECMWF
761	2020-02-01	NaN	Dynamical	ECMWF
762	2020-02-02	NaN	Dynamical	ECMWF
763	2020-02-03	NaN	Dynamical	ECMWF
764	2020-02-04	0.485004	Dynamical	ECMWF
765	2020-02-05	NaN	Dynamical	ECMWF
766	2020-02-06	NaN	Dynamical	ECMWF
767	2020-02-07	0.41011	Dynamical	ECMWF
768	2020-02-08	NaN	Dynamical	ECMWF
769	2020-02-09	NaN	Dynamical	ECMWF
770	2020-02-10	NaN	Dynamical	ECMWF
771	2020-02-11	0.415347	Dynamical	ECMWF
772	2020-02-12	NaN	Dynamical	ECMWF
773	2020-02-13	NaN	Dynamical	ECMWF
774	2020-02-14	0.402758	Dynamical	ECMWF
775	2020-02-15	NaN	Dynamical	ECMWF
776	2020-02-16	NaN	Dynamical	ECMWF
777	2020-02-17	NaN	Dynamical	ECMWF
778	2020-02-18	0.210245	Dynamical	ECMWF
779	2020-02-19	NaN	Dynamical	ECMWF
780	2020-02-20	NaN	Dynamical	ECMWF
781	2020-02-21	0.0759567	Dynamical	ECMWF
782	2020-02-22	NaN	Dynamical	ECMWF
783	2020-02-23	NaN	Dynamical	ECMWF
784	2020-02-24	NaN	Dynamical	ECMWF
785	2020-02-25	-0.1084	Dynamical	ECMWF
786	2020-02-26	NaN	Dynamical	ECMWF
787	2020-02-27	NaN	Dynamical	ECMWF
788	2020-02-28	-0.0379281	Dynamical	ECMWF
789	2020-02-29	NaN	Dynamical	ECMWF
790	2020-03-01	NaN	Dynamical	ECMWF
791	2020-03-02	NaN	Dynamical	ECMWF
792	2020-03-03	0.180617	Dynamical	ECMWF
793	2020-03-04	NaN	Dynamical	ECMWF
794	2020-03-05	NaN	Dynamical	ECMWF
795	2020-03-06	-0.0971927	Dynamical	ECMWF
796	2020-03-07	NaN	Dynamical	ECMWF
797	2020-03-08	NaN	Dynamical	ECMWF
798	2020-03-09	NaN	Dynamical	ECMWF
799	2020-03-10	0.260846	Dynamical	ECMWF
800	2020-03-11	NaN	Dynamical	ECMWF
801	2020-03-12	NaN	Dynamical	ECMWF
802	2020-03-13	0.469889	Dynamical	ECMWF
803	2020-03-14	NaN	Dynamical	ECMWF
804	2020-03-15	NaN	Dynamical	ECMWF
805	2020-03-16	NaN	Dynamical	ECMWF
806	2020-03-17	0.426939	Dynamical	ECMWF
807	2020-03-18	NaN	Dynamical	ECMWF
808	2020-03-19	NaN	Dynamical	ECMWF
809	2020-03-20	0.519806	Dynamical	ECMWF
810	2020-03-21	NaN	Dynamical	ECMWF
811	2020-03-22	NaN	Dynamical	ECMWF
812	2020-03-23	NaN	Dynamical	ECMWF
813	2020-03-24	0.335535	Dynamical	ECMWF
814	2020-03-25	NaN	Dynamical	ECMWF
815	2020-03-26	NaN	Dynamical	ECMWF
816	2020-03-27	0.500135	Dynamical	ECMWF
817	2020-03-28	NaN	Dynamical	ECMWF
818	2020-03-29	NaN	Dynamical	ECMWF
819	2020-03-30	NaN	Dynamical	ECMWF
820	2020-03-31	0.288481	Dynamical	ECMWF
821	2020-04-01	NaN	Dynamical	ECMWF
822	2020-04-02	NaN	Dynamical	ECMWF
823	2020-04-03	-0.0767353	Dynamical	ECMWF
824	2020-04-04	NaN	Dynamical	ECMWF
825	2020-04-05	NaN	Dynamical	ECMWF
826	2020-04-06	NaN	Dynamical	ECMWF
827	2020-04-07	0.393479	Dynamical	ECMWF
828	2020-04-08	NaN	Dynamical	ECMWF
829	2020-04-09	NaN	Dynamical	ECMWF
830	2020-04-10	0.333165	Dynamical	ECMWF
831	2020-04-11	NaN	Dynamical	ECMWF
832	2020-04-12	NaN	Dynamical	ECMWF
833	2020-04-13	NaN	Dynamical	ECMWF
834	2020-04-14	0.206943	Dynamical	ECMWF
835	2020-04-15	NaN	Dynamical	ECMWF
836	2020-04-16	NaN	Dynamical	ECMWF
837	2020-04-17	0.371877	Dynamical	ECMWF
838	2020-04-18	NaN	Dynamical	ECMWF
839	2020-04-19	NaN	Dynamical	ECMWF
840	2020-04-20	NaN	Dynamical	ECMWF
841	2020-04-21	0.0472789	Dynamical	ECMWF
842	2020-04-22	NaN	Dynamical	ECMWF
843	2020-04-23	NaN	Dynamical	ECMWF
844	2020-04-24	-0.0115096	Dynamical	ECMWF
845	2020-04-25	NaN	Dynamical	ECMWF
846	2020-04-26	NaN	Dynamical	ECMWF
847	2020-04-27	NaN	Dynamical	ECMWF
848	2020-04-28	-0.195144	Dynamical	ECMWF
849	2020-04-29	NaN	Dynamical	ECMWF
850	2020-04-30	NaN	Dynamical	ECMWF
851	2020-05-01	-0.341726	Dynamical	ECMWF
852	2020-05-02	NaN	Dynamical	ECMWF
853	2020-05-03	NaN	Dynamical	ECMWF
854	2020-05-04	NaN	Dynamical	ECMWF
855	2020-05-05	0.0142984	Dynamical	ECMWF
856	2020-05-06	NaN	Dynamical	ECMWF
857	2020-05-07	NaN	Dynamical	ECMWF
858	2020-05-08	0.0877954	Dynamical	ECMWF
859	2020-05-09	NaN	Dynamical	ECMWF
860	2020-05-10	NaN	Dynamical	ECMWF
861	2020-05-11	NaN	Dynamical	ECMWF
862	2020-05-12	0.428368	Dynamical	ECMWF
863	2020-05-13	NaN	Dynamical	ECMWF
864	2020-05-14	NaN	Dynamical	ECMWF
865	2020-05-15	0.391181	Dynamical	ECMWF
866	2020-05-16	NaN	Dynamical	ECMWF
867	2020-05-17	NaN	Dynamical	ECMWF
868	2020-05-18	NaN	Dynamical	ECMWF
869	2020-05-19	-0.00789765	Dynamical	ECMWF
870	2020-05-20	NaN	Dynamical	ECMWF
871	2020-05-21	NaN	Dynamical	ECMWF
872	2020-05-22	0.21461	Dynamical	ECMWF
873	2020-05-23	NaN	Dynamical	ECMWF
874	2020-05-24	NaN	Dynamical	ECMWF
875	2020-05-25	NaN	Dynamical	ECMWF
876	2020-05-26	-0.0594124	Dynamical	ECMWF
877	2020-05-27	NaN	Dynamical	ECMWF
878	2020-05-28	NaN	Dynamical	ECMWF
879	2020-05-29	0.169271	Dynamical	ECMWF
880	2020-05-30	NaN	Dynamical	ECMWF
881	2020-05-31	NaN	Dynamical	ECMWF
882	2020-06-01	NaN	Dynamical	ECMWF
883	2020-06-02	0.136662	Dynamical	ECMWF
884	2020-06-03	NaN	Dynamical	ECMWF
885	2020-06-04	NaN	Dynamical	ECMWF
886	2020-06-05	0.1432	Dynamical	ECMWF
887	2020-06-06	NaN	Dynamical	ECMWF
888	2020-06-07	NaN	Dynamical	ECMWF
889	2020-06-08	NaN	Dynamical	ECMWF
890	2020-06-09	0.115874	Dynamical	ECMWF
891	2020-06-10	NaN	Dynamical	ECMWF
892	2020-06-11	NaN	Dynamical	ECMWF
893	2020-06-12	0.0150042	Dynamical	ECMWF
894	2020-06-13	NaN	Dynamical	ECMWF
895	2020-06-14	NaN	Dynamical	ECMWF
896	2020-06-15	NaN	Dynamical	ECMWF
897	2020-06-16	0.152375	Dynamical	ECMWF
898	2020-06-17	NaN	Dynamical	ECMWF
899	2020-06-18	NaN	Dynamical	ECMWF
900	2020-06-19	0.284144	Dynamical	ECMWF
901	2020-06-20	NaN	Dynamical	ECMWF
902	2020-06-21	NaN	Dynamical	ECMWF
903	2020-06-22	NaN	Dynamical	ECMWF
904	2020-06-23	0.0320569	Dynamical	ECMWF
905	2020-06-24	NaN	Dynamical	ECMWF
906	2020-06-25	NaN	Dynamical	ECMWF
907	2020-06-26	0.162753	Dynamical	ECMWF
908	2020-06-27	NaN	Dynamical	ECMWF
909	2020-06-28	NaN	Dynamical	ECMWF
910	2020-06-29	NaN	Dynamical	ECMWF
911	2020-06-30	0.0525214	Dynamical	ECMWF
912	2020-07-01	NaN	Dynamical	ECMWF
913	2020-07-02	NaN	Dynamical	ECMWF
914	2020-07-03	-0.0115876	Dynamical	ECMWF
915	2020-07-04	NaN	Dynamical	ECMWF
916	2020-07-05	NaN	Dynamical	ECMWF
917	2020-07-06	NaN	Dynamical	ECMWF
918	2020-07-07	-0.0923153	Dynamical	ECMWF
919	2020-07-08	NaN	Dynamical	ECMWF
920	2020-07-09	NaN	Dynamical	ECMWF
921	2020-07-10	-0.197943	Dynamical	ECMWF
922	2020-07-11	NaN	Dynamical	ECMWF
923	2020-07-12	NaN	Dynamical	ECMWF
924	2020-07-13	NaN	Dynamical	ECMWF
925	2020-07-14	-0.2316	Dynamical	ECMWF
926	2020-07-15	NaN	Dynamical	ECMWF
927	2020-07-16	NaN	Dynamical	ECMWF
928	2020-07-17	-0.28904	Dynamical	ECMWF
929	2020-07-18	NaN	Dynamical	ECMWF
930	2020-07-19	NaN	Dynamical	ECMWF
931	2020-07-20	NaN	Dynamical	ECMWF
932	2020-07-21	-0.272687	Dynamical	ECMWF
933	2020-07-22	NaN	Dynamical	ECMWF
934	2020-07-23	NaN	Dynamical	ECMWF
935	2020-07-24	0.220279	Dynamical	ECMWF
936	2020-07-25	NaN	Dynamical	ECMWF
937	2020-07-26	NaN	Dynamical	ECMWF
938	2020-07-27	NaN	Dynamical	ECMWF
939	2020-07-28	0.312326	Dynamical	ECMWF
940	2020-07-29	NaN	Dynamical	ECMWF
941	2020-07-30	NaN	Dynamical	ECMWF
942	2020-07-31	0.324105	Dynamical	ECMWF
943	2020-08-01	NaN	Dynamical	ECMWF
944	2020-08-02	NaN	Dynamical	ECMWF
945	2020-08-03	NaN	Dynamical	ECMWF
946	2020-08-04	0.314426	Dynamical	ECMWF
947	2020-08-05	NaN	Dynamical	ECMWF
948	2020-08-06	NaN	Dynamical	ECMWF
949	2020-08-07	0.240312	Dynamical	ECMWF
950	2020-08-08	NaN	Dynamical	ECMWF
951	2020-08-09	NaN	Dynamical	ECMWF
952	2020-08-10	NaN	Dynamical	ECMWF
953	2020-08-11	0.420927	Dynamical	ECMWF
954	2020-08-12	NaN	Dynamical	ECMWF
955	2020-08-13	NaN	Dynamical	ECMWF
956	2020-08-14	0.30739	Dynamical	ECMWF
957	2020-08-15	NaN	Dynamical	ECMWF
958	2020-08-16	NaN	Dynamical	ECMWF
959	2020-08-17	NaN	Dynamical	ECMWF
960	2020-08-18	0.255675	Dynamical	ECMWF
961	2020-08-19	NaN	Dynamical	ECMWF
962	2020-08-20	NaN	Dynamical	ECMWF
963	2020-08-21	0.151405	Dynamical	ECMWF
964	2020-08-22	NaN	Dynamical	ECMWF
965	2020-08-23	NaN	Dynamical	ECMWF
966	2020-08-24	NaN	Dynamical	ECMWF
967	2020-08-25	-0.0444896	Dynamical	ECMWF
968	2020-08-26	NaN	Dynamical	ECMWF
969	2020-08-27	NaN	Dynamical	ECMWF
970	2020-08-28	-0.0892579	Dynamical	ECMWF
971	2020-08-29	NaN	Dynamical	ECMWF
972	2020-08-30	NaN	Dynamical	ECMWF
973	2020-08-31	NaN	Dynamical	ECMWF
974	2020-09-01	-0.247883	Dynamical	ECMWF
975	2020-09-02	NaN	Dynamical	ECMWF
976	2020-09-03	NaN	Dynamical	ECMWF
977	2020-09-04	0.190905	Dynamical	ECMWF
978	2020-09-05	NaN	Dynamical	ECMWF
979	2020-09-06	NaN	Dynamical	ECMWF
980	2020-09-07	NaN	Dynamical	ECMWF
981	2020-09-08	0.220155	Dynamical	ECMWF
982	2020-09-09	NaN	Dynamical	ECMWF
983	2020-09-10	NaN	Dynamical	ECMWF
984	2020-09-11	0.379482	Dynamical	ECMWF
985	2020-09-12	NaN	Dynamical	ECMWF
986	2020-09-13	NaN	Dynamical	ECMWF
987	2020-09-14	NaN	Dynamical	ECMWF
988	2020-09-15	0.21808	Dynamical	ECMWF
989	2020-09-16	NaN	Dynamical	ECMWF
990	2020-09-17	NaN	Dynamical	ECMWF
991	2020-09-18	-0.155476	Dynamical	ECMWF
992	2020-09-19	NaN	Dynamical	ECMWF
993	2020-09-20	NaN	Dynamical	ECMWF
994	2020-09-21	NaN	Dynamical	ECMWF
995	2020-09-22	0.272294	Dynamical	ECMWF
996	2020-09-23	NaN	Dynamical	ECMWF
997	2020-09-24	NaN	Dynamical	ECMWF
998	2020-09-25	0.487933	Dynamical	ECMWF
999	2020-09-26	NaN	Dynamical	ECMWF
1000	2020-09-27	NaN	Dynamical	ECMWF
1001	2020-09-28	NaN	Dynamical	ECMWF
1002	2020-09-29	-0.016656	Dynamical	ECMWF
1003	2020-09-30	NaN	Dynamical	ECMWF
1004	2020-10-01	NaN	Dynamical	ECMWF
1005	2020-10-02	0.134508	Dynamical	ECMWF
1006	2020-10-03	NaN	Dynamical	ECMWF
1007	2020-10-04	NaN	Dynamical	ECMWF
1008	2020-10-05	NaN	Dynamical	ECMWF
1009	2020-10-06	0.348405	Dynamical	ECMWF
1010	2020-10-07	NaN	Dynamical	ECMWF
1011	2020-10-08	NaN	Dynamical	ECMWF
1012	2020-10-09	0.19587	Dynamical	ECMWF
1013	2020-10-10	NaN	Dynamical	ECMWF
1014	2020-10-11	NaN	Dynamical	ECMWF
1015	2020-10-12	NaN	Dynamical	ECMWF
1016	2020-10-13	0.507355	Dynamical	ECMWF
1017	2020-10-14	NaN	Dynamical	ECMWF
1018	2020-10-15	NaN	Dynamical	ECMWF
1019	2020-10-16	-0.0510871	Dynamical	ECMWF
1020	2020-10-17	NaN	Dynamical	ECMWF
1021	2020-10-18	NaN	Dynamical	ECMWF
1022	2020-10-19	NaN	Dynamical	ECMWF
1023	2020-10-20	-0.126559	Dynamical	ECMWF
1024	2020-10-21	NaN	Dynamical	ECMWF
1025	2020-10-22	NaN	Dynamical	ECMWF
1026	2020-10-23	-0.208826	Dynamical	ECMWF
1027	2020-10-24	NaN	Dynamical	ECMWF
1028	2020-10-25	NaN	Dynamical	ECMWF
1029	2020-10-26	NaN	Dynamical	ECMWF
1030	2020-10-27	0.012367	Dynamical	ECMWF
1031	2020-10-28	NaN	Dynamical	ECMWF
1032	2020-10-29	NaN	Dynamical	ECMWF
1033	2020-10-30	0.0608564	Dynamical	ECMWF
1034	2020-10-31	NaN	Dynamical	ECMWF
1035	2020-11-01	NaN	Dynamical	ECMWF
1036	2020-11-02	NaN	Dynamical	ECMWF
1037	2020-11-03	-0.0517489	Dynamical	ECMWF
1038	2020-11-04	NaN	Dynamical	ECMWF
1039	2020-11-05	NaN	Dynamical	ECMWF
1040	2020-11-06	-0.068625	Dynamical	ECMWF
1041	2020-11-07	NaN	Dynamical	ECMWF
1042	2020-11-08	NaN	Dynamical	ECMWF
1043	2020-11-09	NaN	Dynamical	ECMWF
1044	2020-11-10	-0.197124	Dynamical	ECMWF
1045	2020-11-11	NaN	Dynamical	ECMWF
1046	2020-11-12	NaN	Dynamical	ECMWF
1047	2020-11-13	0.0721946	Dynamical	ECMWF
1048	2020-11-14	NaN	Dynamical	ECMWF
1049	2020-11-15	NaN	Dynamical	ECMWF
1050	2020-11-16	NaN	Dynamical	ECMWF
1051	2020-11-17	0.0615985	Dynamical	ECMWF
1052	2020-11-18	NaN	Dynamical	ECMWF
1053	2020-11-19	NaN	Dynamical	ECMWF
1054	2020-11-20	0.23217	Dynamical	ECMWF
1055	2020-11-21	NaN	Dynamical	ECMWF
1056	2020-11-22	NaN	Dynamical	ECMWF
1057	2020-11-23	NaN	Dynamical	ECMWF
1058	2020-11-24	0.11903	Dynamical	ECMWF
1059	2020-11-25	NaN	Dynamical	ECMWF
1060	2020-11-26	NaN	Dynamical	ECMWF
1061	2020-11-27	-0.0575142	Dynamical	ECMWF
1062	2020-11-28	NaN	Dynamical	ECMWF
1063	2020-11-29	NaN	Dynamical	ECMWF
1064	2020-11-30	NaN	Dynamical	ECMWF
1065	2020-12-01	0.106084	Dynamical	ECMWF
1066	2020-12-02	NaN	Dynamical	ECMWF
1067	2020-12-03	NaN	Dynamical	ECMWF
1068	2020-12-04	-0.110677	Dynamical	ECMWF
1069	2020-12-05	NaN	Dynamical	ECMWF
1070	2020-12-06	NaN	Dynamical	ECMWF
1071	2020-12-07	NaN	Dynamical	ECMWF
1072	2020-12-08	-0.00667686	Dynamical	ECMWF
1073	2020-12-09	NaN	Dynamical	ECMWF
1074	2020-12-10	NaN	Dynamical	ECMWF
1075	2020-12-11	0.154554	Dynamical	ECMWF
1076	2020-12-12	NaN	Dynamical	ECMWF
1077	2020-12-13	NaN	Dynamical	ECMWF
1078	2020-12-14	NaN	Dynamical	ECMWF
1079	2020-12-15	0.21372	Dynamical	ECMWF
1080	2020-12-16	NaN	Dynamical	ECMWF
1081	2020-12-17	NaN	Dynamical	ECMWF
1082	2020-12-18	0.319975	Dynamical	ECMWF
1083	2020-12-19	NaN	Dynamical	ECMWF
1084	2020-12-20	NaN	Dynamical	ECMWF
1085	2020-12-21	NaN	Dynamical	ECMWF
1086	2020-12-22	0.484475	Dynamical	ECMWF
1087	2020-12-23	NaN	Dynamical	ECMWF
1088	2020-12-24	NaN	Dynamical	ECMWF
1089	2020-12-25	0.190724	Dynamical	ECMWF
1090	2020-12-26	NaN	Dynamical	ECMWF
1091	2020-12-27	NaN	Dynamical	ECMWF
1092	2020-12-28	NaN	Dynamical	ECMWF
1093	2020-12-29	0.100608	Dynamical	ECMWF
1094	2020-12-30	NaN	Dynamical	ECMWF
1095	2020-12-31	NaN	Dynamical	ECMWF
1096	2021-01-01	0.0422584	Dynamical	ECMWF
1097	2021-01-02	NaN	Dynamical	ECMWF
1098	2021-01-03	NaN	Dynamical	ECMWF
1099	2021-01-04	NaN	Dynamical	ECMWF
1100	2021-01-05	-0.019012	Dynamical	ECMWF
1101	2021-01-06	NaN	Dynamical	ECMWF
1102	2021-01-07	NaN	Dynamical	ECMWF
1103	2021-01-08	-0.449003	Dynamical	ECMWF
1104	2021-01-09	NaN	Dynamical	ECMWF
1105	2021-01-10	NaN	Dynamical	ECMWF
1106	2021-01-11	NaN	Dynamical	ECMWF
1107	2021-01-12	-0.122593	Dynamical	ECMWF
1108	2021-01-13	NaN	Dynamical	ECMWF
1109	2021-01-14	NaN	Dynamical	ECMWF
1110	2021-01-15	-0.278913	Dynamical	ECMWF
1111	2021-01-16	NaN	Dynamical	ECMWF
1112	2021-01-17	NaN	Dynamical	ECMWF
1113	2021-01-18	NaN	Dynamical	ECMWF
1114	2021-01-19	-0.228734	Dynamical	ECMWF
1115	2021-01-20	NaN	Dynamical	ECMWF
1116	2021-01-21	NaN	Dynamical	ECMWF
1117	2021-01-22	0.032647	Dynamical	ECMWF
1118	2021-01-23	NaN	Dynamical	ECMWF
1119	2021-01-24	NaN	Dynamical	ECMWF
1120	2021-01-25	NaN	Dynamical	ECMWF
1121	2021-01-26	0.218416	Dynamical	ECMWF
1122	2021-01-27	NaN	Dynamical	ECMWF
1123	2021-01-28	NaN	Dynamical	ECMWF
1124	2021-01-29	0.10982	Dynamical	ECMWF
1125	2021-01-30	NaN	Dynamical	ECMWF
1126	2021-01-31	NaN	Dynamical	ECMWF
1127	2021-02-01	NaN	Dynamical	ECMWF
1128	2021-02-02	0.0585194	Dynamical	ECMWF
1129	2021-02-03	NaN	Dynamical	ECMWF
1130	2021-02-04	NaN	Dynamical	ECMWF
1131	2021-02-05	0.0486481	Dynamical	ECMWF
1132	2021-02-06	NaN	Dynamical	ECMWF
1133	2021-02-07	NaN	Dynamical	ECMWF
1134	2021-02-08	NaN	Dynamical	ECMWF
1135	2021-02-09	-0.154692	Dynamical	ECMWF
1136	2021-02-10	NaN	Dynamical	ECMWF
1137	2021-02-11	NaN	Dynamical	ECMWF
1138	2021-02-12	-0.0525137	Dynamical	ECMWF
1139	2021-02-13	NaN	Dynamical	ECMWF
1140	2021-02-14	NaN	Dynamical	ECMWF
1141	2021-02-15	NaN	Dynamical	ECMWF
1142	2021-02-16	0.466272	Dynamical	ECMWF
1143	2021-02-17	NaN	Dynamical	ECMWF
1144	2021-02-18	NaN	Dynamical	ECMWF
1145	2021-02-19	0.321716	Dynamical	ECMWF
1146	2021-02-20	NaN	Dynamical	ECMWF
1147	2021-02-21	NaN	Dynamical	ECMWF
1148	2021-02-22	NaN	Dynamical	ECMWF
1149	2021-02-23	-0.0299535	Dynamical	ECMWF
1150	2021-02-24	NaN	Dynamical	ECMWF
1151	2021-02-25	NaN	Dynamical	ECMWF
1152	2021-02-26	-0.0873265	Dynamical	ECMWF
1153	2021-02-27	NaN	Dynamical	ECMWF
1154	2021-02-28	NaN	Dynamical	ECMWF
1155	2021-03-01	NaN	Dynamical	ECMWF
1156	2021-03-02	-0.161527	Dynamical	ECMWF
1157	2021-03-03	NaN	Dynamical	ECMWF
1158	2021-03-04	NaN	Dynamical	ECMWF
1159	2021-03-05	0.124635	Dynamical	ECMWF
1160	2021-03-06	NaN	Dynamical	ECMWF
1161	2021-03-07	NaN	Dynamical	ECMWF
1162	2021-03-08	NaN	Dynamical	ECMWF
1163	2021-03-09	0.0344405	Dynamical	ECMWF
1164	2021-03-10	NaN	Dynamical	ECMWF
1165	2021-03-11	NaN	Dynamical	ECMWF
1166	2021-03-12	0.0763934	Dynamical	ECMWF
1167	2021-03-13	NaN	Dynamical	ECMWF
1168	2021-03-14	NaN	Dynamical	ECMWF
1169	2021-03-15	NaN	Dynamical	ECMWF
1170	2021-03-16	0.294934	Dynamical	ECMWF
1171	2021-03-17	NaN	Dynamical	ECMWF
1172	2021-03-18	NaN	Dynamical	ECMWF
1173	2021-03-19	0.145293	Dynamical	ECMWF
1174	2021-03-20	NaN	Dynamical	ECMWF
1175	2021-03-21	NaN	Dynamical	ECMWF
1176	2021-03-22	NaN	Dynamical	ECMWF
1177	2021-03-23	-0.233094	Dynamical	ECMWF
1178	2021-03-24	NaN	Dynamical	ECMWF
1179	2021-03-25	NaN	Dynamical	ECMWF
1180	2021-03-26	0.0125322	Dynamical	ECMWF
1181	2021-03-27	NaN	Dynamical	ECMWF
1182	2021-03-28	NaN	Dynamical	ECMWF
1183	2021-03-29	NaN	Dynamical	ECMWF
1184	2021-03-30	-0.278189	Dynamical	ECMWF
1185	2021-03-31	NaN	Dynamical	ECMWF
1186	2021-04-01	NaN	Dynamical	ECMWF
1187	2021-04-02	-0.222366	Dynamical	ECMWF
1188	2021-04-03	NaN	Dynamical	ECMWF
1189	2021-04-04	NaN	Dynamical	ECMWF
1190	2021-04-05	NaN	Dynamical	ECMWF
1191	2021-04-06	0.0236792	Dynamical	ECMWF
1192	2021-04-07	NaN	Dynamical	ECMWF
1193	2021-04-08	NaN	Dynamical	ECMWF
1194	2021-04-09	-0.133413	Dynamical	ECMWF
1195	2021-04-10	NaN	Dynamical	ECMWF
1196	2021-04-11	NaN	Dynamical	ECMWF
1197	2021-04-12	NaN	Dynamical	ECMWF
1198	2021-04-13	-0.168701	Dynamical	ECMWF
1199	2021-04-14	NaN	Dynamical	ECMWF
1200	2021-04-15	NaN	Dynamical	ECMWF
1201	2021-04-16	-0.135322	Dynamical	ECMWF
1202	2021-04-17	NaN	Dynamical	ECMWF
1203	2021-04-18	NaN	Dynamical	ECMWF
1204	2021-04-19	NaN	Dynamical	ECMWF
1205	2021-04-20	-0.0927061	Dynamical	ECMWF
1206	2021-04-21	NaN	Dynamical	ECMWF
1207	2021-04-22	NaN	Dynamical	ECMWF
1208	2021-04-23	-0.0105987	Dynamical	ECMWF
1209	2021-04-24	NaN	Dynamical	ECMWF
1210	2021-04-25	NaN	Dynamical	ECMWF
1211	2021-04-26	NaN	Dynamical	ECMWF
1212	2021-04-27	0.243353	Dynamical	ECMWF
1213	2021-04-28	NaN	Dynamical	ECMWF
1214	2021-04-29	NaN	Dynamical	ECMWF
1215	2021-04-30	-0.0261095	Dynamical	ECMWF
1216	2021-05-01	NaN	Dynamical	ECMWF
1217	2021-05-02	NaN	Dynamical	ECMWF
1218	2021-05-03	NaN	Dynamical	ECMWF
1219	2021-05-04	-0.220573	Dynamical	ECMWF
1220	2021-05-05	NaN	Dynamical	ECMWF
1221	2021-05-06	NaN	Dynamical	ECMWF
1222	2021-05-07	-0.342417	Dynamical	ECMWF
1223	2021-05-08	NaN	Dynamical	ECMWF
1224	2021-05-09	NaN	Dynamical	ECMWF
1225	2021-05-10	NaN	Dynamical	ECMWF
1226	2021-05-11	-0.255511	Dynamical	ECMWF
1227	2021-05-12	NaN	Dynamical	ECMWF
1228	2021-05-13	NaN	Dynamical	ECMWF
1229	2021-05-14	0.0522101	Dynamical	ECMWF
1230	2021-05-15	NaN	Dynamical	ECMWF
1231	2021-05-16	NaN	Dynamical	ECMWF
1232	2021-05-17	NaN	Dynamical	ECMWF
1233	2021-05-18	0.0564005	Dynamical	ECMWF
1234	2021-05-19	NaN	Dynamical	ECMWF
1235	2021-05-20	NaN	Dynamical	ECMWF
1236	2021-05-21	-0.00954576	Dynamical	ECMWF
1237	2021-05-22	NaN	Dynamical	ECMWF
1238	2021-05-23	NaN	Dynamical	ECMWF
1239	2021-05-24	NaN	Dynamical	ECMWF
1240	2021-05-25	-0.188041	Dynamical	ECMWF
1241	2021-05-26	NaN	Dynamical	ECMWF
1242	2021-05-27	NaN	Dynamical	ECMWF
1243	2021-05-28	-0.0536659	Dynamical	ECMWF
1244	2021-05-29	NaN	Dynamical	ECMWF
1245	2021-05-30	NaN	Dynamical	ECMWF
1246	2021-05-31	NaN	Dynamical	ECMWF
1247	2021-06-01	0.0080719	Dynamical	ECMWF
1248	2021-06-02	NaN	Dynamical	ECMWF
1249	2021-06-03	NaN	Dynamical	ECMWF
1250	2021-06-04	0.206332	Dynamical	ECMWF
1251	2021-06-05	NaN	Dynamical	ECMWF
1252	2021-06-06	NaN	Dynamical	ECMWF
1253	2021-06-07	NaN	Dynamical	ECMWF
1254	2021-06-08	0.221723	Dynamical	ECMWF
1255	2021-06-09	NaN	Dynamical	ECMWF
1256	2021-06-10	NaN	Dynamical	ECMWF
1257	2021-06-11	0.190236	Dynamical	ECMWF
1258	2021-06-12	NaN	Dynamical	ECMWF
1259	2021-06-13	NaN	Dynamical	ECMWF
1260	2021-06-14	NaN	Dynamical	ECMWF
1261	2021-06-15	-0.108288	Dynamical	ECMWF
1262	2021-06-16	NaN	Dynamical	ECMWF
1263	2021-06-17	NaN	Dynamical	ECMWF
1264	2021-06-18	-0.177086	Dynamical	ECMWF
1265	2021-06-19	NaN	Dynamical	ECMWF
1266	2021-06-20	NaN	Dynamical	ECMWF
1267	2021-06-21	NaN	Dynamical	ECMWF
1268	2021-06-22	-0.359371	Dynamical	ECMWF
1269	2021-06-23	NaN	Dynamical	ECMWF
1270	2021-06-24	NaN	Dynamical	ECMWF
1271	2021-06-25	-0.301226	Dynamical	ECMWF
1272	2021-06-26	NaN	Dynamical	ECMWF
1273	2021-06-27	NaN	Dynamical	ECMWF
1274	2021-06-28	NaN	Dynamical	ECMWF
1275	2021-06-29	-0.223631	Dynamical	ECMWF
1276	2021-06-30	NaN	Dynamical	ECMWF
1277	2021-07-01	NaN	Dynamical	ECMWF
1278	2021-07-02	-0.0419989	Dynamical	ECMWF
1279	2021-07-03	NaN	Dynamical	ECMWF
1280	2021-07-04	NaN	Dynamical	ECMWF
1281	2021-07-05	NaN	Dynamical	ECMWF
1282	2021-07-06	0.117623	Dynamical	ECMWF
1283	2021-07-07	NaN	Dynamical	ECMWF
1284	2021-07-08	NaN	Dynamical	ECMWF
1285	2021-07-09	0.0957489	Dynamical	ECMWF
1286	2021-07-10	NaN	Dynamical	ECMWF
1287	2021-07-11	NaN	Dynamical	ECMWF
1288	2021-07-12	NaN	Dynamical	ECMWF
1289	2021-07-13	0.235763	Dynamical	ECMWF
1290	2021-07-14	NaN	Dynamical	ECMWF
1291	2021-07-15	NaN	Dynamical	ECMWF
1292	2021-07-16	0.312183	Dynamical	ECMWF
1293	2021-07-17	NaN	Dynamical	ECMWF
1294	2021-07-18	NaN	Dynamical	ECMWF
1295	2021-07-19	NaN	Dynamical	ECMWF
1296	2021-07-20	0.0735197	Dynamical	ECMWF
1297	2021-07-21	NaN	Dynamical	ECMWF
1298	2021-07-22	NaN	Dynamical	ECMWF
1299	2021-07-23	-0.0607691	Dynamical	ECMWF
1300	2021-07-24	NaN	Dynamical	ECMWF
1301	2021-07-25	NaN	Dynamical	ECMWF
1302	2021-07-26	NaN	Dynamical	ECMWF
1303	2021-07-27	-0.09358	Dynamical	ECMWF
1304	2021-07-28	NaN	Dynamical	ECMWF
1305	2021-07-29	NaN	Dynamical	ECMWF
1306	2021-07-30	0.126555	Dynamical	ECMWF
1307	2021-07-31	NaN	Dynamical	ECMWF
1308	2021-08-01	NaN	Dynamical	ECMWF
1309	2021-08-02	NaN	Dynamical	ECMWF
1310	2021-08-03	0.1053	Dynamical	ECMWF
1311	2021-08-04	NaN	Dynamical	ECMWF
1312	2021-08-05	NaN	Dynamical	ECMWF
1313	2021-08-06	0.332896	Dynamical	ECMWF
1314	2021-08-07	NaN	Dynamical	ECMWF
1315	2021-08-08	NaN	Dynamical	ECMWF
1316	2021-08-09	NaN	Dynamical	ECMWF
1317	2021-08-10	0.312489	Dynamical	ECMWF
1318	2021-08-11	NaN	Dynamical	ECMWF
1319	2021-08-12	NaN	Dynamical	ECMWF
1320	2021-08-13	0.384684	Dynamical	ECMWF
1321	2021-08-14	NaN	Dynamical	ECMWF
1322	2021-08-15	NaN	Dynamical	ECMWF
1323	2021-08-16	NaN	Dynamical	ECMWF
1324	2021-08-17	0.134578	Dynamical	ECMWF
1325	2021-08-18	NaN	Dynamical	ECMWF
1326	2021-08-19	NaN	Dynamical	ECMWF
1327	2021-08-20	0.072591	Dynamical	ECMWF
1328	2021-08-21	NaN	Dynamical	ECMWF
1329	2021-08-22	NaN	Dynamical	ECMWF
1330	2021-08-23	NaN	Dynamical	ECMWF
1331	2021-08-24	0.135195	Dynamical	ECMWF
1332	2021-08-25	NaN	Dynamical	ECMWF
1333	2021-08-26	NaN	Dynamical	ECMWF
1334	2021-08-27	0.167922	Dynamical	ECMWF
1335	2021-08-28	NaN	Dynamical	ECMWF
1336	2021-08-29	NaN	Dynamical	ECMWF
1337	2021-08-30	NaN	Dynamical	ECMWF
1338	2021-08-31	0.394874	Dynamical	ECMWF
1339	2021-09-01	NaN	Dynamical	ECMWF
1340	2021-09-02	NaN	Dynamical	ECMWF
1341	2021-09-03	0.3586	Dynamical	ECMWF
1342	2021-09-04	NaN	Dynamical	ECMWF
1343	2021-09-05	NaN	Dynamical	ECMWF
1344	2021-09-06	NaN	Dynamical	ECMWF
1345	2021-09-07	0.390148	Dynamical	ECMWF
1346	2021-09-08	NaN	Dynamical	ECMWF
1347	2021-09-09	NaN	Dynamical	ECMWF
1348	2021-09-10	0.136209	Dynamical	ECMWF
1349	2021-09-11	NaN	Dynamical	ECMWF
1350	2021-09-12	NaN	Dynamical	ECMWF
1351	2021-09-13	NaN	Dynamical	ECMWF
1352	2021-09-14	0.0405139	Dynamical	ECMWF
1353	2021-09-15	NaN	Dynamical	ECMWF
1354	2021-09-16	NaN	Dynamical	ECMWF
1355	2021-09-17	-0.111019	Dynamical	ECMWF
1356	2021-09-18	NaN	Dynamical	ECMWF
1357	2021-09-19	NaN	Dynamical	ECMWF
1358	2021-09-20	NaN	Dynamical	ECMWF
1359	2021-09-21	0.00172822	Dynamical	ECMWF
1360	2021-09-22	NaN	Dynamical	ECMWF
1361	2021-09-23	NaN	Dynamical	ECMWF
1362	2021-09-24	0.104259	Dynamical	ECMWF
1363	2021-09-25	NaN	Dynamical	ECMWF
1364	2021-09-26	NaN	Dynamical	ECMWF
1365	2021-09-27	NaN	Dynamical	ECMWF
1366	2021-09-28	-0.231164	Dynamical	ECMWF
1367	2021-09-29	NaN	Dynamical	ECMWF
1368	2021-09-30	NaN	Dynamical	ECMWF
1369	2021-10-01	-0.28213	Dynamical	ECMWF
1370	2021-10-02	NaN	Dynamical	ECMWF
1371	2021-10-03	NaN	Dynamical	ECMWF
1372	2021-10-04	NaN	Dynamical	ECMWF
1373	2021-10-05	0.0998268	Dynamical	ECMWF
1374	2021-10-06	NaN	Dynamical	ECMWF
1375	2021-10-07	NaN	Dynamical	ECMWF
1376	2021-10-08	0.325319	Dynamical	ECMWF
1377	2021-10-09	NaN	Dynamical	ECMWF
1378	2021-10-10	NaN	Dynamical	ECMWF
1379	2021-10-11	NaN	Dynamical	ECMWF
1380	2021-10-12	0.3333	Dynamical	ECMWF
1381	2021-10-13	NaN	Dynamical	ECMWF
1382	2021-10-14	NaN	Dynamical	ECMWF
1383	2021-10-15	0.0854866	Dynamical	ECMWF
1384	2021-10-16	NaN	Dynamical	ECMWF
1385	2021-10-17	NaN	Dynamical	ECMWF
1386	2021-10-18	NaN	Dynamical	ECMWF
1387	2021-10-19	0.193945	Dynamical	ECMWF
1388	2021-10-20	NaN	Dynamical	ECMWF
1389	2021-10-21	NaN	Dynamical	ECMWF
1390	2021-10-22	0.140258	Dynamical	ECMWF
1391	2021-10-23	NaN	Dynamical	ECMWF
1392	2021-10-24	NaN	Dynamical	ECMWF
1393	2021-10-25	NaN	Dynamical	ECMWF
1394	2021-10-26	0.000712386	Dynamical	ECMWF
1395	2021-10-27	NaN	Dynamical	ECMWF
1396	2021-10-28	NaN	Dynamical	ECMWF
1397	2021-10-29	0.0596134	Dynamical	ECMWF
1398	2021-10-30	NaN	Dynamical	ECMWF
1399	2021-10-31	NaN	Dynamical	ECMWF
1400	2021-11-01	NaN	Dynamical	ECMWF
1401	2021-11-02	0.166515	Dynamical	ECMWF
1402	2021-11-03	NaN	Dynamical	ECMWF
1403	2021-11-04	NaN	Dynamical	ECMWF
1404	2021-11-05	-0.172213	Dynamical	ECMWF
1405	2021-11-06	NaN	Dynamical	ECMWF
1406	2021-11-07	NaN	Dynamical	ECMWF
1407	2021-11-08	NaN	Dynamical	ECMWF
1408	2021-11-09	0.194784	Dynamical	ECMWF
1409	2021-11-10	NaN	Dynamical	ECMWF
1410	2021-11-11	NaN	Dynamical	ECMWF
1411	2021-11-12	0.137985	Dynamical	ECMWF
1412	2021-11-13	NaN	Dynamical	ECMWF
1413	2021-11-14	NaN	Dynamical	ECMWF
1414	2021-11-15	NaN	Dynamical	ECMWF
1415	2021-11-16	0.49222	Dynamical	ECMWF
1416	2021-11-17	NaN	Dynamical	ECMWF
1417	2021-11-18	NaN	Dynamical	ECMWF
1418	2021-11-19	0.378461	Dynamical	ECMWF
1419	2021-11-20	NaN	Dynamical	ECMWF
1420	2021-11-21	NaN	Dynamical	ECMWF
1421	2021-11-22	NaN	Dynamical	ECMWF
1422	2021-11-23	0.598426	Dynamical	ECMWF
1423	2021-11-24	NaN	Dynamical	ECMWF
1424	2021-11-25	NaN	Dynamical	ECMWF
1425	2021-11-26	0.182697	Dynamical	ECMWF
1426	2021-11-27	NaN	Dynamical	ECMWF
1427	2021-11-28	NaN	Dynamical	ECMWF
1428	2021-11-29	NaN	Dynamical	ECMWF
1429	2021-11-30	0.425198	Dynamical	ECMWF
1430	2021-12-01	NaN	Dynamical	ECMWF
1431	2021-12-02	NaN	Dynamical	ECMWF
1432	2021-12-03	0.551184	Dynamical	ECMWF
1433	2021-12-04	NaN	Dynamical	ECMWF
1434	2021-12-05	NaN	Dynamical	ECMWF
1435	2021-12-06	NaN	Dynamical	ECMWF
1436	2021-12-07	0.317309	Dynamical	ECMWF
1437	2021-12-08	NaN	Dynamical	ECMWF
1438	2021-12-09	NaN	Dynamical	ECMWF
1439	2021-12-10	0.42214	Dynamical	ECMWF
1440	2021-12-11	NaN	Dynamical	ECMWF
1441	2021-12-12	NaN	Dynamical	ECMWF
1442	2021-12-13	NaN	Dynamical	ECMWF
1443	2021-12-14	0.36963	Dynamical	ECMWF
1444	2021-12-15	NaN	Dynamical	ECMWF
1445	2021-12-16	NaN	Dynamical	ECMWF
1446	2021-12-17	0.207884	Dynamical	ECMWF
1447	2021-12-18	NaN	Dynamical	ECMWF
1448	2021-12-19	NaN	Dynamical	ECMWF
1449	2021-12-20	NaN	Dynamical	ECMWF
1450	2021-12-21	0.292694	Dynamical	ECMWF
1451	2021-12-22	NaN	Dynamical	ECMWF
1452	2021-12-23	NaN	Dynamical	ECMWF
1453	2021-12-24	0.372935	Dynamical	ECMWF
1454	2021-12-25	NaN	Dynamical	ECMWF
1455	2021-12-26	NaN	Dynamical	ECMWF
1456	2021-12-27	NaN	Dynamical	ECMWF
1457	2021-12-28	0.222174	Dynamical	ECMWF
1458	2021-12-29	NaN	Dynamical	ECMWF
1459	2021-12-30	NaN	Dynamical	ECMWF
1460	2021-12-31	0.124598	Dynamical	ECMWF
0	2018-01-01	0.110057	Dynamical	CCSM4
1	2018-01-02	NaN	Dynamical	CCSM4
2	2018-01-03	NaN	Dynamical	CCSM4
3	2018-01-04	NaN	Dynamical	CCSM4
4	2018-01-05	NaN	Dynamical	CCSM4
5	2018-01-06	NaN	Dynamical	CCSM4
6	2018-01-07	NaN	Dynamical	CCSM4
7	2018-01-08	0.486674	Dynamical	CCSM4
8	2018-01-09	NaN	Dynamical	CCSM4
9	2018-01-10	NaN	Dynamical	CCSM4
10	2018-01-11	NaN	Dynamical	CCSM4
11	2018-01-12	NaN	Dynamical	CCSM4
12	2018-01-13	NaN	Dynamical	CCSM4
13	2018-01-14	NaN	Dynamical	CCSM4
14	2018-01-15	-0.151763	Dynamical	CCSM4
15	2018-01-16	NaN	Dynamical	CCSM4
16	2018-01-17	NaN	Dynamical	CCSM4
17	2018-01-18	NaN	Dynamical	CCSM4
18	2018-01-19	NaN	Dynamical	CCSM4
19	2018-01-20	NaN	Dynamical	CCSM4
20	2018-01-21	NaN	Dynamical	CCSM4
21	2018-01-22	0.0914177	Dynamical	CCSM4
22	2018-01-23	NaN	Dynamical	CCSM4
23	2018-01-24	NaN	Dynamical	CCSM4
24	2018-01-25	NaN	Dynamical	CCSM4
25	2018-01-26	NaN	Dynamical	CCSM4
26	2018-01-27	NaN	Dynamical	CCSM4
27	2018-01-28	NaN	Dynamical	CCSM4
28	2018-01-29	-0.257024	Dynamical	CCSM4
29	2018-01-30	NaN	Dynamical	CCSM4
30	2018-01-31	NaN	Dynamical	CCSM4
31	2018-02-01	NaN	Dynamical	CCSM4
32	2018-02-02	NaN	Dynamical	CCSM4
33	2018-02-03	NaN	Dynamical	CCSM4
34	2018-02-04	NaN	Dynamical	CCSM4
35	2018-02-05	0.19046	Dynamical	CCSM4
36	2018-02-06	NaN	Dynamical	CCSM4
37	2018-02-07	NaN	Dynamical	CCSM4
38	2018-02-08	NaN	Dynamical	CCSM4
39	2018-02-09	NaN	Dynamical	CCSM4
40	2018-02-10	NaN	Dynamical	CCSM4
41	2018-02-11	NaN	Dynamical	CCSM4
42	2018-02-12	0.0935814	Dynamical	CCSM4
43	2018-02-13	NaN	Dynamical	CCSM4
44	2018-02-14	NaN	Dynamical	CCSM4
45	2018-02-15	NaN	Dynamical	CCSM4
46	2018-02-16	NaN	Dynamical	CCSM4
47	2018-02-17	NaN	Dynamical	CCSM4
48	2018-02-18	NaN	Dynamical	CCSM4
49	2018-02-19	-0.159531	Dynamical	CCSM4
50	2018-02-20	NaN	Dynamical	CCSM4
51	2018-02-21	NaN	Dynamical	CCSM4
52	2018-02-22	NaN	Dynamical	CCSM4
53	2018-02-23	NaN	Dynamical	CCSM4
54	2018-02-24	NaN	Dynamical	CCSM4
55	2018-02-25	NaN	Dynamical	CCSM4
56	2018-02-26	-0.0926894	Dynamical	CCSM4
57	2018-02-27	NaN	Dynamical	CCSM4
58	2018-02-28	NaN	Dynamical	CCSM4
59	2018-03-01	NaN	Dynamical	CCSM4
60	2018-03-02	NaN	Dynamical	CCSM4
61	2018-03-03	NaN	Dynamical	CCSM4
62	2018-03-04	NaN	Dynamical	CCSM4
63	2018-03-05	0.142197	Dynamical	CCSM4
64	2018-03-06	NaN	Dynamical	CCSM4
65	2018-03-07	NaN	Dynamical	CCSM4
66	2018-03-08	NaN	Dynamical	CCSM4
67	2018-03-09	NaN	Dynamical	CCSM4
68	2018-03-10	NaN	Dynamical	CCSM4
69	2018-03-11	NaN	Dynamical	CCSM4
70	2018-03-12	0.276378	Dynamical	CCSM4
71	2018-03-13	NaN	Dynamical	CCSM4
72	2018-03-14	NaN	Dynamical	CCSM4
73	2018-03-15	NaN	Dynamical	CCSM4
74	2018-03-16	NaN	Dynamical	CCSM4
75	2018-03-17	NaN	Dynamical	CCSM4
76	2018-03-18	NaN	Dynamical	CCSM4
77	2018-03-19	-0.086432	Dynamical	CCSM4
78	2018-03-20	NaN	Dynamical	CCSM4
79	2018-03-21	NaN	Dynamical	CCSM4
80	2018-03-22	NaN	Dynamical	CCSM4
81	2018-03-23	NaN	Dynamical	CCSM4
82	2018-03-24	NaN	Dynamical	CCSM4
83	2018-03-25	NaN	Dynamical	CCSM4
84	2018-03-26	0.195968	Dynamical	CCSM4
85	2018-03-27	NaN	Dynamical	CCSM4
86	2018-03-28	NaN	Dynamical	CCSM4
87	2018-03-29	NaN	Dynamical	CCSM4
88	2018-03-30	NaN	Dynamical	CCSM4
89	2018-03-31	NaN	Dynamical	CCSM4
90	2018-04-01	NaN	Dynamical	CCSM4
91	2018-04-02	0.000529224	Dynamical	CCSM4
92	2018-04-03	NaN	Dynamical	CCSM4
93	2018-04-04	NaN	Dynamical	CCSM4
94	2018-04-05	NaN	Dynamical	CCSM4
95	2018-04-06	NaN	Dynamical	CCSM4
96	2018-04-07	NaN	Dynamical	CCSM4
97	2018-04-08	NaN	Dynamical	CCSM4
98	2018-04-09	-0.0349573	Dynamical	CCSM4
99	2018-04-10	NaN	Dynamical	CCSM4
100	2018-04-11	NaN	Dynamical	CCSM4
101	2018-04-12	NaN	Dynamical	CCSM4
102	2018-04-13	NaN	Dynamical	CCSM4
103	2018-04-14	NaN	Dynamical	CCSM4
104	2018-04-15	NaN	Dynamical	CCSM4
105	2018-04-16	-0.398965	Dynamical	CCSM4
106	2018-04-17	NaN	Dynamical	CCSM4
107	2018-04-18	NaN	Dynamical	CCSM4
108	2018-04-19	NaN	Dynamical	CCSM4
109	2018-04-20	NaN	Dynamical	CCSM4
110	2018-04-21	NaN	Dynamical	CCSM4
111	2018-04-22	NaN	Dynamical	CCSM4
112	2018-04-23	0.247336	Dynamical	CCSM4
113	2018-04-24	NaN	Dynamical	CCSM4
114	2018-04-25	NaN	Dynamical	CCSM4
115	2018-04-26	NaN	Dynamical	CCSM4
116	2018-04-27	NaN	Dynamical	CCSM4
117	2018-04-28	NaN	Dynamical	CCSM4
118	2018-04-29	NaN	Dynamical	CCSM4
119	2018-04-30	-0.167204	Dynamical	CCSM4
120	2018-05-01	NaN	Dynamical	CCSM4
121	2018-05-02	NaN	Dynamical	CCSM4
122	2018-05-03	NaN	Dynamical	CCSM4
123	2018-05-04	NaN	Dynamical	CCSM4
124	2018-05-05	NaN	Dynamical	CCSM4
125	2018-05-06	NaN	Dynamical	CCSM4
126	2018-05-07	0.120185	Dynamical	CCSM4
127	2018-05-08	NaN	Dynamical	CCSM4
128	2018-05-09	NaN	Dynamical	CCSM4
129	2018-05-10	NaN	Dynamical	CCSM4
130	2018-05-11	NaN	Dynamical	CCSM4
131	2018-05-12	NaN	Dynamical	CCSM4
132	2018-05-13	NaN	Dynamical	CCSM4
133	2018-05-14	0.12593	Dynamical	CCSM4
134	2018-05-15	NaN	Dynamical	CCSM4
135	2018-05-16	NaN	Dynamical	CCSM4
136	2018-05-17	NaN	Dynamical	CCSM4
137	2018-05-18	NaN	Dynamical	CCSM4
138	2018-05-19	NaN	Dynamical	CCSM4
139	2018-05-20	NaN	Dynamical	CCSM4
140	2018-05-21	0.233671	Dynamical	CCSM4
141	2018-05-22	NaN	Dynamical	CCSM4
142	2018-05-23	NaN	Dynamical	CCSM4
143	2018-05-24	NaN	Dynamical	CCSM4
144	2018-05-25	NaN	Dynamical	CCSM4
145	2018-05-26	NaN	Dynamical	CCSM4
146	2018-05-27	NaN	Dynamical	CCSM4
147	2018-05-28	0.296707	Dynamical	CCSM4
148	2018-05-29	NaN	Dynamical	CCSM4
149	2018-05-30	NaN	Dynamical	CCSM4
150	2018-05-31	NaN	Dynamical	CCSM4
151	2018-06-01	NaN	Dynamical	CCSM4
152	2018-06-02	NaN	Dynamical	CCSM4
153	2018-06-03	NaN	Dynamical	CCSM4
154	2018-06-04	-0.105306	Dynamical	CCSM4
155	2018-06-05	NaN	Dynamical	CCSM4
156	2018-06-06	NaN	Dynamical	CCSM4
157	2018-06-07	NaN	Dynamical	CCSM4
158	2018-06-08	NaN	Dynamical	CCSM4
159	2018-06-09	NaN	Dynamical	CCSM4
160	2018-06-10	NaN	Dynamical	CCSM4
161	2018-06-11	-0.145854	Dynamical	CCSM4
162	2018-06-12	NaN	Dynamical	CCSM4
163	2018-06-13	NaN	Dynamical	CCSM4
164	2018-06-14	NaN	Dynamical	CCSM4
165	2018-06-15	NaN	Dynamical	CCSM4
166	2018-06-16	NaN	Dynamical	CCSM4
167	2018-06-17	NaN	Dynamical	CCSM4
168	2018-06-18	0.127691	Dynamical	CCSM4
169	2018-06-19	NaN	Dynamical	CCSM4
170	2018-06-20	NaN	Dynamical	CCSM4
171	2018-06-21	NaN	Dynamical	CCSM4
172	2018-06-22	NaN	Dynamical	CCSM4
173	2018-06-23	NaN	Dynamical	CCSM4
174	2018-06-24	NaN	Dynamical	CCSM4
175	2018-06-25	0.104319	Dynamical	CCSM4
176	2018-06-26	NaN	Dynamical	CCSM4
177	2018-06-27	NaN	Dynamical	CCSM4
178	2018-06-28	NaN	Dynamical	CCSM4
179	2018-06-29	NaN	Dynamical	CCSM4
180	2018-06-30	NaN	Dynamical	CCSM4
181	2018-07-01	NaN	Dynamical	CCSM4
182	2018-07-02	-0.315805	Dynamical	CCSM4
183	2018-07-03	NaN	Dynamical	CCSM4
184	2018-07-04	NaN	Dynamical	CCSM4
185	2018-07-05	NaN	Dynamical	CCSM4
186	2018-07-06	NaN	Dynamical	CCSM4
187	2018-07-07	NaN	Dynamical	CCSM4
188	2018-07-08	NaN	Dynamical	CCSM4
189	2018-07-09	0.161917	Dynamical	CCSM4
190	2018-07-10	NaN	Dynamical	CCSM4
191	2018-07-11	NaN	Dynamical	CCSM4
192	2018-07-12	NaN	Dynamical	CCSM4
193	2018-07-13	NaN	Dynamical	CCSM4
194	2018-07-14	NaN	Dynamical	CCSM4
195	2018-07-15	NaN	Dynamical	CCSM4
196	2018-07-16	0.327136	Dynamical	CCSM4
197	2018-07-17	NaN	Dynamical	CCSM4
198	2018-07-18	NaN	Dynamical	CCSM4
199	2018-07-19	NaN	Dynamical	CCSM4
200	2018-07-20	NaN	Dynamical	CCSM4
201	2018-07-21	NaN	Dynamical	CCSM4
202	2018-07-22	NaN	Dynamical	CCSM4
203	2018-07-23	0.191884	Dynamical	CCSM4
204	2018-07-24	NaN	Dynamical	CCSM4
205	2018-07-25	NaN	Dynamical	CCSM4
206	2018-07-26	NaN	Dynamical	CCSM4
207	2018-07-27	NaN	Dynamical	CCSM4
208	2018-07-28	NaN	Dynamical	CCSM4
209	2018-07-29	NaN	Dynamical	CCSM4
210	2018-07-30	0.198985	Dynamical	CCSM4
211	2018-07-31	NaN	Dynamical	CCSM4
212	2018-08-01	NaN	Dynamical	CCSM4
213	2018-08-02	NaN	Dynamical	CCSM4
214	2018-08-03	NaN	Dynamical	CCSM4
215	2018-08-04	NaN	Dynamical	CCSM4
216	2018-08-05	NaN	Dynamical	CCSM4
217	2018-08-06	0.0887782	Dynamical	CCSM4
218	2018-08-07	NaN	Dynamical	CCSM4
219	2018-08-08	NaN	Dynamical	CCSM4
220	2018-08-09	NaN	Dynamical	CCSM4
221	2018-08-10	NaN	Dynamical	CCSM4
222	2018-08-11	NaN	Dynamical	CCSM4
223	2018-08-12	NaN	Dynamical	CCSM4
224	2018-08-13	-0.00318449	Dynamical	CCSM4
225	2018-08-14	NaN	Dynamical	CCSM4
226	2018-08-15	NaN	Dynamical	CCSM4
227	2018-08-16	NaN	Dynamical	CCSM4
228	2018-08-17	NaN	Dynamical	CCSM4
229	2018-08-18	NaN	Dynamical	CCSM4
230	2018-08-19	NaN	Dynamical	CCSM4
231	2018-08-20	-0.267402	Dynamical	CCSM4
232	2018-08-21	NaN	Dynamical	CCSM4
233	2018-08-22	NaN	Dynamical	CCSM4
234	2018-08-23	NaN	Dynamical	CCSM4
235	2018-08-24	NaN	Dynamical	CCSM4
236	2018-08-25	NaN	Dynamical	CCSM4
237	2018-08-26	NaN	Dynamical	CCSM4
238	2018-08-27	-0.12921	Dynamical	CCSM4
239	2018-08-28	NaN	Dynamical	CCSM4
240	2018-08-29	NaN	Dynamical	CCSM4
241	2018-08-30	NaN	Dynamical	CCSM4
242	2018-08-31	NaN	Dynamical	CCSM4
243	2018-09-01	NaN	Dynamical	CCSM4
244	2018-09-02	NaN	Dynamical	CCSM4
245	2018-09-03	-0.247022	Dynamical	CCSM4
246	2018-09-04	NaN	Dynamical	CCSM4
247	2018-09-05	NaN	Dynamical	CCSM4
248	2018-09-06	NaN	Dynamical	CCSM4
249	2018-09-07	NaN	Dynamical	CCSM4
250	2018-09-08	NaN	Dynamical	CCSM4
251	2018-09-09	NaN	Dynamical	CCSM4
252	2018-09-10	-0.134993	Dynamical	CCSM4
253	2018-09-11	NaN	Dynamical	CCSM4
254	2018-09-12	NaN	Dynamical	CCSM4
255	2018-09-13	NaN	Dynamical	CCSM4
256	2018-09-14	NaN	Dynamical	CCSM4
257	2018-09-15	NaN	Dynamical	CCSM4
258	2018-09-16	NaN	Dynamical	CCSM4
259	2018-09-17	-0.349884	Dynamical	CCSM4
260	2018-09-18	NaN	Dynamical	CCSM4
261	2018-09-19	NaN	Dynamical	CCSM4
262	2018-09-20	NaN	Dynamical	CCSM4
263	2018-09-21	NaN	Dynamical	CCSM4
264	2018-09-22	NaN	Dynamical	CCSM4
265	2018-09-23	NaN	Dynamical	CCSM4
266	2018-09-24	-0.424428	Dynamical	CCSM4
267	2018-09-25	NaN	Dynamical	CCSM4
268	2018-09-26	NaN	Dynamical	CCSM4
269	2018-09-27	NaN	Dynamical	CCSM4
270	2018-09-28	NaN	Dynamical	CCSM4
271	2018-09-29	NaN	Dynamical	CCSM4
272	2018-09-30	NaN	Dynamical	CCSM4
273	2018-10-01	-0.283161	Dynamical	CCSM4
274	2018-10-02	NaN	Dynamical	CCSM4
275	2018-10-03	NaN	Dynamical	CCSM4
276	2018-10-04	NaN	Dynamical	CCSM4
277	2018-10-05	NaN	Dynamical	CCSM4
278	2018-10-06	NaN	Dynamical	CCSM4
279	2018-10-07	NaN	Dynamical	CCSM4
280	2018-10-08	-0.37572	Dynamical	CCSM4
281	2018-10-09	NaN	Dynamical	CCSM4
282	2018-10-10	NaN	Dynamical	CCSM4
283	2018-10-11	NaN	Dynamical	CCSM4
284	2018-10-12	NaN	Dynamical	CCSM4
285	2018-10-13	NaN	Dynamical	CCSM4
286	2018-10-14	NaN	Dynamical	CCSM4
287	2018-10-15	-0.0324058	Dynamical	CCSM4
288	2018-10-16	NaN	Dynamical	CCSM4
289	2018-10-17	NaN	Dynamical	CCSM4
290	2018-10-18	NaN	Dynamical	CCSM4
291	2018-10-19	NaN	Dynamical	CCSM4
292	2018-10-20	NaN	Dynamical	CCSM4
293	2018-10-21	NaN	Dynamical	CCSM4
294	2018-10-22	-0.1469	Dynamical	CCSM4
295	2018-10-23	NaN	Dynamical	CCSM4
296	2018-10-24	NaN	Dynamical	CCSM4
297	2018-10-25	NaN	Dynamical	CCSM4
298	2018-10-26	NaN	Dynamical	CCSM4
299	2018-10-27	NaN	Dynamical	CCSM4
300	2018-10-28	NaN	Dynamical	CCSM4
301	2018-10-29	-0.434698	Dynamical	CCSM4
302	2018-10-30	NaN	Dynamical	CCSM4
303	2018-10-31	NaN	Dynamical	CCSM4
304	2018-11-01	NaN	Dynamical	CCSM4
305	2018-11-02	NaN	Dynamical	CCSM4
306	2018-11-03	NaN	Dynamical	CCSM4
307	2018-11-04	NaN	Dynamical	CCSM4
308	2018-11-05	-0.434093	Dynamical	CCSM4
309	2018-11-06	NaN	Dynamical	CCSM4
310	2018-11-07	NaN	Dynamical	CCSM4
311	2018-11-08	NaN	Dynamical	CCSM4
312	2018-11-09	NaN	Dynamical	CCSM4
313	2018-11-10	NaN	Dynamical	CCSM4
314	2018-11-11	NaN	Dynamical	CCSM4
315	2018-11-12	0.291122	Dynamical	CCSM4
316	2018-11-13	NaN	Dynamical	CCSM4
317	2018-11-14	NaN	Dynamical	CCSM4
318	2018-11-15	NaN	Dynamical	CCSM4
319	2018-11-16	NaN	Dynamical	CCSM4
320	2018-11-17	NaN	Dynamical	CCSM4
321	2018-11-18	NaN	Dynamical	CCSM4
322	2018-11-19	0.0948813	Dynamical	CCSM4
323	2018-11-20	NaN	Dynamical	CCSM4
324	2018-11-21	NaN	Dynamical	CCSM4
325	2018-11-22	NaN	Dynamical	CCSM4
326	2018-11-23	NaN	Dynamical	CCSM4
327	2018-11-24	NaN	Dynamical	CCSM4
328	2018-11-25	NaN	Dynamical	CCSM4
329	2018-11-26	-0.182049	Dynamical	CCSM4
330	2018-11-27	NaN	Dynamical	CCSM4
331	2018-11-28	NaN	Dynamical	CCSM4
332	2018-11-29	NaN	Dynamical	CCSM4
333	2018-11-30	NaN	Dynamical	CCSM4
334	2018-12-01	NaN	Dynamical	CCSM4
335	2018-12-02	NaN	Dynamical	CCSM4
336	2018-12-03	-0.397386	Dynamical	CCSM4
337	2018-12-04	NaN	Dynamical	CCSM4
338	2018-12-05	NaN	Dynamical	CCSM4
339	2018-12-06	NaN	Dynamical	CCSM4
340	2018-12-07	NaN	Dynamical	CCSM4
341	2018-12-08	NaN	Dynamical	CCSM4
342	2018-12-09	NaN	Dynamical	CCSM4
343	2018-12-10	0.181537	Dynamical	CCSM4
344	2018-12-11	NaN	Dynamical	CCSM4
345	2018-12-12	NaN	Dynamical	CCSM4
346	2018-12-13	NaN	Dynamical	CCSM4
347	2018-12-14	NaN	Dynamical	CCSM4
348	2018-12-15	NaN	Dynamical	CCSM4
349	2018-12-16	NaN	Dynamical	CCSM4
350	2018-12-17	0.310112	Dynamical	CCSM4
351	2018-12-18	NaN	Dynamical	CCSM4
352	2018-12-19	NaN	Dynamical	CCSM4
353	2018-12-20	NaN	Dynamical	CCSM4
354	2018-12-21	NaN	Dynamical	CCSM4
355	2018-12-22	NaN	Dynamical	CCSM4
356	2018-12-23	NaN	Dynamical	CCSM4
357	2018-12-24	-0.190428	Dynamical	CCSM4
358	2018-12-25	NaN	Dynamical	CCSM4
359	2018-12-26	NaN	Dynamical	CCSM4
360	2018-12-27	NaN	Dynamical	CCSM4
361	2018-12-28	NaN	Dynamical	CCSM4
362	2018-12-29	NaN	Dynamical	CCSM4
363	2018-12-30	NaN	Dynamical	CCSM4
364	2018-12-31	-0.500829	Dynamical	CCSM4
365	2019-01-01	NaN	Dynamical	CCSM4
366	2019-01-02	NaN	Dynamical	CCSM4
367	2019-01-03	NaN	Dynamical	CCSM4
368	2019-01-04	NaN	Dynamical	CCSM4
369	2019-01-05	NaN	Dynamical	CCSM4
370	2019-01-06	NaN	Dynamical	CCSM4
371	2019-01-07	0.557331	Dynamical	CCSM4
372	2019-01-08	NaN	Dynamical	CCSM4
373	2019-01-09	NaN	Dynamical	CCSM4
374	2019-01-10	NaN	Dynamical	CCSM4
375	2019-01-11	NaN	Dynamical	CCSM4
376	2019-01-12	NaN	Dynamical	CCSM4
377	2019-01-13	NaN	Dynamical	CCSM4
378	2019-01-14	0.205285	Dynamical	CCSM4
379	2019-01-15	NaN	Dynamical	CCSM4
380	2019-01-16	NaN	Dynamical	CCSM4
381	2019-01-17	NaN	Dynamical	CCSM4
382	2019-01-18	NaN	Dynamical	CCSM4
383	2019-01-19	NaN	Dynamical	CCSM4
384	2019-01-20	NaN	Dynamical	CCSM4
385	2019-01-21	0.193198	Dynamical	CCSM4
386	2019-01-22	NaN	Dynamical	CCSM4
387	2019-01-23	NaN	Dynamical	CCSM4
388	2019-01-24	NaN	Dynamical	CCSM4
389	2019-01-25	NaN	Dynamical	CCSM4
390	2019-01-26	NaN	Dynamical	CCSM4
391	2019-01-27	NaN	Dynamical	CCSM4
392	2019-01-28	0.310329	Dynamical	CCSM4
393	2019-01-29	NaN	Dynamical	CCSM4
394	2019-01-30	NaN	Dynamical	CCSM4
395	2019-01-31	NaN	Dynamical	CCSM4
396	2019-02-01	NaN	Dynamical	CCSM4
397	2019-02-02	NaN	Dynamical	CCSM4
398	2019-02-03	NaN	Dynamical	CCSM4
399	2019-02-04	0.277113	Dynamical	CCSM4
400	2019-02-05	NaN	Dynamical	CCSM4
401	2019-02-06	NaN	Dynamical	CCSM4
402	2019-02-07	NaN	Dynamical	CCSM4
403	2019-02-08	NaN	Dynamical	CCSM4
404	2019-02-09	NaN	Dynamical	CCSM4
405	2019-02-10	NaN	Dynamical	CCSM4
406	2019-02-11	-0.541315	Dynamical	CCSM4
407	2019-02-12	NaN	Dynamical	CCSM4
408	2019-02-13	NaN	Dynamical	CCSM4
409	2019-02-14	NaN	Dynamical	CCSM4
410	2019-02-15	NaN	Dynamical	CCSM4
411	2019-02-16	NaN	Dynamical	CCSM4
412	2019-02-17	NaN	Dynamical	CCSM4
413	2019-02-18	0.200449	Dynamical	CCSM4
414	2019-02-19	NaN	Dynamical	CCSM4
415	2019-02-20	NaN	Dynamical	CCSM4
416	2019-02-21	NaN	Dynamical	CCSM4
417	2019-02-22	NaN	Dynamical	CCSM4
418	2019-02-23	NaN	Dynamical	CCSM4
419	2019-02-24	NaN	Dynamical	CCSM4
420	2019-02-25	-0.0772964	Dynamical	CCSM4
421	2019-02-26	NaN	Dynamical	CCSM4
422	2019-02-27	NaN	Dynamical	CCSM4
423	2019-02-28	NaN	Dynamical	CCSM4
424	2019-03-01	NaN	Dynamical	CCSM4
425	2019-03-02	NaN	Dynamical	CCSM4
426	2019-03-03	NaN	Dynamical	CCSM4
427	2019-03-04	-0.193524	Dynamical	CCSM4
428	2019-03-05	NaN	Dynamical	CCSM4
429	2019-03-06	NaN	Dynamical	CCSM4
430	2019-03-07	NaN	Dynamical	CCSM4
431	2019-03-08	NaN	Dynamical	CCSM4
432	2019-03-09	NaN	Dynamical	CCSM4
433	2019-03-10	NaN	Dynamical	CCSM4
434	2019-03-11	-0.363644	Dynamical	CCSM4
435	2019-03-12	NaN	Dynamical	CCSM4
436	2019-03-13	NaN	Dynamical	CCSM4
437	2019-03-14	NaN	Dynamical	CCSM4
438	2019-03-15	NaN	Dynamical	CCSM4
439	2019-03-16	NaN	Dynamical	CCSM4
440	2019-03-17	NaN	Dynamical	CCSM4
441	2019-03-18	0.131283	Dynamical	CCSM4
442	2019-03-19	NaN	Dynamical	CCSM4
443	2019-03-20	NaN	Dynamical	CCSM4
444	2019-03-21	NaN	Dynamical	CCSM4
445	2019-03-22	NaN	Dynamical	CCSM4
446	2019-03-23	NaN	Dynamical	CCSM4
447	2019-03-24	NaN	Dynamical	CCSM4
448	2019-03-25	0.070755	Dynamical	CCSM4
449	2019-03-26	NaN	Dynamical	CCSM4
450	2019-03-27	NaN	Dynamical	CCSM4
451	2019-03-28	NaN	Dynamical	CCSM4
452	2019-03-29	NaN	Dynamical	CCSM4
453	2019-03-30	NaN	Dynamical	CCSM4
454	2019-03-31	NaN	Dynamical	CCSM4
455	2019-04-01	0.0366838	Dynamical	CCSM4
456	2019-04-02	NaN	Dynamical	CCSM4
457	2019-04-03	NaN	Dynamical	CCSM4
458	2019-04-04	NaN	Dynamical	CCSM4
459	2019-04-05	NaN	Dynamical	CCSM4
460	2019-04-06	NaN	Dynamical	CCSM4
461	2019-04-07	NaN	Dynamical	CCSM4
462	2019-04-08	0.383015	Dynamical	CCSM4
463	2019-04-09	NaN	Dynamical	CCSM4
464	2019-04-10	NaN	Dynamical	CCSM4
465	2019-04-11	NaN	Dynamical	CCSM4
466	2019-04-12	NaN	Dynamical	CCSM4
467	2019-04-13	NaN	Dynamical	CCSM4
468	2019-04-14	NaN	Dynamical	CCSM4
469	2019-04-15	-0.0918481	Dynamical	CCSM4
470	2019-04-16	NaN	Dynamical	CCSM4
471	2019-04-17	NaN	Dynamical	CCSM4
472	2019-04-18	NaN	Dynamical	CCSM4
473	2019-04-19	NaN	Dynamical	CCSM4
474	2019-04-20	NaN	Dynamical	CCSM4
475	2019-04-21	NaN	Dynamical	CCSM4
476	2019-04-22	-0.0481238	Dynamical	CCSM4
477	2019-04-23	NaN	Dynamical	CCSM4
478	2019-04-24	NaN	Dynamical	CCSM4
479	2019-04-25	NaN	Dynamical	CCSM4
480	2019-04-26	NaN	Dynamical	CCSM4
481	2019-04-27	NaN	Dynamical	CCSM4
482	2019-04-28	NaN	Dynamical	CCSM4
483	2019-04-29	-0.124786	Dynamical	CCSM4
484	2019-04-30	NaN	Dynamical	CCSM4
485	2019-05-01	NaN	Dynamical	CCSM4
486	2019-05-02	NaN	Dynamical	CCSM4
487	2019-05-03	NaN	Dynamical	CCSM4
488	2019-05-04	NaN	Dynamical	CCSM4
489	2019-05-05	NaN	Dynamical	CCSM4
490	2019-05-06	0.127355	Dynamical	CCSM4
491	2019-05-07	NaN	Dynamical	CCSM4
492	2019-05-08	NaN	Dynamical	CCSM4
493	2019-05-09	NaN	Dynamical	CCSM4
494	2019-05-10	NaN	Dynamical	CCSM4
495	2019-05-11	NaN	Dynamical	CCSM4
496	2019-05-12	NaN	Dynamical	CCSM4
497	2019-05-13	0.0293462	Dynamical	CCSM4
498	2019-05-14	NaN	Dynamical	CCSM4
499	2019-05-15	NaN	Dynamical	CCSM4
500	2019-05-16	NaN	Dynamical	CCSM4
501	2019-05-17	NaN	Dynamical	CCSM4
502	2019-05-18	NaN	Dynamical	CCSM4
503	2019-05-19	NaN	Dynamical	CCSM4
504	2019-05-20	-0.0526808	Dynamical	CCSM4
505	2019-05-21	NaN	Dynamical	CCSM4
506	2019-05-22	NaN	Dynamical	CCSM4
507	2019-05-23	NaN	Dynamical	CCSM4
508	2019-05-24	NaN	Dynamical	CCSM4
509	2019-05-25	NaN	Dynamical	CCSM4
510	2019-05-26	NaN	Dynamical	CCSM4
511	2019-05-27	0.100673	Dynamical	CCSM4
512	2019-05-28	NaN	Dynamical	CCSM4
513	2019-05-29	NaN	Dynamical	CCSM4
514	2019-05-30	NaN	Dynamical	CCSM4
515	2019-05-31	NaN	Dynamical	CCSM4
516	2019-06-01	NaN	Dynamical	CCSM4
517	2019-06-02	NaN	Dynamical	CCSM4
518	2019-06-03	-0.0641277	Dynamical	CCSM4
519	2019-06-04	NaN	Dynamical	CCSM4
520	2019-06-05	NaN	Dynamical	CCSM4
521	2019-06-06	NaN	Dynamical	CCSM4
522	2019-06-07	NaN	Dynamical	CCSM4
523	2019-06-08	NaN	Dynamical	CCSM4
524	2019-06-09	NaN	Dynamical	CCSM4
525	2019-06-10	0.148511	Dynamical	CCSM4
526	2019-06-11	NaN	Dynamical	CCSM4
527	2019-06-12	NaN	Dynamical	CCSM4
528	2019-06-13	NaN	Dynamical	CCSM4
529	2019-06-14	NaN	Dynamical	CCSM4
530	2019-06-15	NaN	Dynamical	CCSM4
531	2019-06-16	NaN	Dynamical	CCSM4
532	2019-06-17	-0.0158895	Dynamical	CCSM4
533	2019-06-18	NaN	Dynamical	CCSM4
534	2019-06-19	NaN	Dynamical	CCSM4
535	2019-06-20	NaN	Dynamical	CCSM4
536	2019-06-21	NaN	Dynamical	CCSM4
537	2019-06-22	NaN	Dynamical	CCSM4
[truncated: 15,533 more rows]

## Sheet: us_tmp2m_1.5x1.5_56w
	start_date	skill	debias_method	model
0	2018-01-01	NaN	Dynamical	ECMWF
1	2018-01-02	-0.199934	Dynamical	ECMWF
2	2018-01-03	NaN	Dynamical	ECMWF
3	2018-01-04	NaN	Dynamical	ECMWF
4	2018-01-05	-0.513534	Dynamical	ECMWF
5	2018-01-06	NaN	Dynamical	ECMWF
6	2018-01-07	NaN	Dynamical	ECMWF
7	2018-01-08	NaN	Dynamical	ECMWF
8	2018-01-09	-0.6174	Dynamical	ECMWF
9	2018-01-10	NaN	Dynamical	ECMWF
10	2018-01-11	NaN	Dynamical	ECMWF
11	2018-01-12	-0.568195	Dynamical	ECMWF
12	2018-01-13	NaN	Dynamical	ECMWF
13	2018-01-14	NaN	Dynamical	ECMWF
14	2018-01-15	NaN	Dynamical	ECMWF
15	2018-01-16	-0.365553	Dynamical	ECMWF
16	2018-01-17	NaN	Dynamical	ECMWF
17	2018-01-18	NaN	Dynamical	ECMWF
18	2018-01-19	-0.233943	Dynamical	ECMWF
19	2018-01-20	NaN	Dynamical	ECMWF
20	2018-01-21	NaN	Dynamical	ECMWF
21	2018-01-22	NaN	Dynamical	ECMWF
22	2018-01-23	-0.590964	Dynamical	ECMWF
23	2018-01-24	NaN	Dynamical	ECMWF
24	2018-01-25	NaN	Dynamical	ECMWF
25	2018-01-26	-0.429269	Dynamical	ECMWF
26	2018-01-27	NaN	Dynamical	ECMWF
27	2018-01-28	NaN	Dynamical	ECMWF
28	2018-01-29	NaN	Dynamical	ECMWF
29	2018-01-30	-0.233193	Dynamical	ECMWF
30	2018-01-31	NaN	Dynamical	ECMWF
31	2018-02-01	NaN	Dynamical	ECMWF
32	2018-02-02	0.0214858	Dynamical	ECMWF
33	2018-02-03	NaN	Dynamical	ECMWF
34	2018-02-04	NaN	Dynamical	ECMWF
35	2018-02-05	NaN	Dynamical	ECMWF
36	2018-02-06	0.327209	Dynamical	ECMWF
37	2018-02-07	NaN	Dynamical	ECMWF
38	2018-02-08	NaN	Dynamical	ECMWF
39	2018-02-09	0.329833	Dynamical	ECMWF
40	2018-02-10	NaN	Dynamical	ECMWF
41	2018-02-11	NaN	Dynamical	ECMWF
42	2018-02-12	NaN	Dynamical	ECMWF
43	2018-02-13	0.227954	Dynamical	ECMWF
44	2018-02-14	NaN	Dynamical	ECMWF
45	2018-02-15	NaN	Dynamical	ECMWF
46	2018-02-16	0.186161	Dynamical	ECMWF
47	2018-02-17	NaN	Dynamical	ECMWF
48	2018-02-18	NaN	Dynamical	ECMWF
49	2018-02-19	NaN	Dynamical	ECMWF
50	2018-02-20	0.0843333	Dynamical	ECMWF
51	2018-02-21	NaN	Dynamical	ECMWF
52	2018-02-22	NaN	Dynamical	ECMWF
53	2018-02-23	0.0577978	Dynamical	ECMWF
54	2018-02-24	NaN	Dynamical	ECMWF
55	2018-02-25	NaN	Dynamical	ECMWF
56	2018-02-26	NaN	Dynamical	ECMWF
57	2018-02-27	0.508544	Dynamical	ECMWF
58	2018-02-28	NaN	Dynamical	ECMWF
59	2018-03-01	NaN	Dynamical	ECMWF
60	2018-03-02	0.285146	Dynamical	ECMWF
61	2018-03-03	NaN	Dynamical	ECMWF
62	2018-03-04	NaN	Dynamical	ECMWF
63	2018-03-05	NaN	Dynamical	ECMWF
64	2018-03-06	0.422199	Dynamical	ECMWF
65	2018-03-07	NaN	Dynamical	ECMWF
66	2018-03-08	NaN	Dynamical	ECMWF
67	2018-03-09	0.208716	Dynamical	ECMWF
68	2018-03-10	NaN	Dynamical	ECMWF
69	2018-03-11	NaN	Dynamical	ECMWF
70	2018-03-12	NaN	Dynamical	ECMWF
71	2018-03-13	0.240521	Dynamical	ECMWF
72	2018-03-14	NaN	Dynamical	ECMWF
73	2018-03-15	NaN	Dynamical	ECMWF
74	2018-03-16	0.371163	Dynamical	ECMWF
75	2018-03-17	NaN	Dynamical	ECMWF
76	2018-03-18	NaN	Dynamical	ECMWF
77	2018-03-19	NaN	Dynamical	ECMWF
78	2018-03-20	0.383305	Dynamical	ECMWF
79	2018-03-21	NaN	Dynamical	ECMWF
80	2018-03-22	NaN	Dynamical	ECMWF
81	2018-03-23	0.537044	Dynamical	ECMWF
82	2018-03-24	NaN	Dynamical	ECMWF
83	2018-03-25	NaN	Dynamical	ECMWF
84	2018-03-26	NaN	Dynamical	ECMWF
85	2018-03-27	0.304673	Dynamical	ECMWF
86	2018-03-28	NaN	Dynamical	ECMWF
87	2018-03-29	NaN	Dynamical	ECMWF
88	2018-03-30	0.367977	Dynamical	ECMWF
89	2018-03-31	NaN	Dynamical	ECMWF
90	2018-04-01	NaN	Dynamical	ECMWF
91	2018-04-02	NaN	Dynamical	ECMWF
92	2018-04-03	0.294771	Dynamical	ECMWF
93	2018-04-04	NaN	Dynamical	ECMWF
94	2018-04-05	NaN	Dynamical	ECMWF
95	2018-04-06	0.468368	Dynamical	ECMWF
96	2018-04-07	NaN	Dynamical	ECMWF
97	2018-04-08	NaN	Dynamical	ECMWF
98	2018-04-09	NaN	Dynamical	ECMWF
99	2018-04-10	0.458793	Dynamical	ECMWF
100	2018-04-11	NaN	Dynamical	ECMWF
101	2018-04-12	NaN	Dynamical	ECMWF
102	2018-04-13	0.326797	Dynamical	ECMWF
103	2018-04-14	NaN	Dynamical	ECMWF
104	2018-04-15	NaN	Dynamical	ECMWF
105	2018-04-16	NaN	Dynamical	ECMWF
106	2018-04-17	0.137382	Dynamical	ECMWF
107	2018-04-18	NaN	Dynamical	ECMWF
108	2018-04-19	NaN	Dynamical	ECMWF
109	2018-04-20	-0.159417	Dynamical	ECMWF
110	2018-04-21	NaN	Dynamical	ECMWF
111	2018-04-22	NaN	Dynamical	ECMWF
112	2018-04-23	NaN	Dynamical	ECMWF
113	2018-04-24	-0.350205	Dynamical	ECMWF
114	2018-04-25	NaN	Dynamical	ECMWF
115	2018-04-26	NaN	Dynamical	ECMWF
116	2018-04-27	-0.408861	Dynamical	ECMWF
117	2018-04-28	NaN	Dynamical	ECMWF
118	2018-04-29	NaN	Dynamical	ECMWF
119	2018-04-30	NaN	Dynamical	ECMWF
120	2018-05-01	-0.185903	Dynamical	ECMWF
121	2018-05-02	NaN	Dynamical	ECMWF
122	2018-05-03	NaN	Dynamical	ECMWF
123	2018-05-04	-0.218357	Dynamical	ECMWF
124	2018-05-05	NaN	Dynamical	ECMWF
125	2018-05-06	NaN	Dynamical	ECMWF
126	2018-05-07	NaN	Dynamical	ECMWF
127	2018-05-08	-0.242809	Dynamical	ECMWF
128	2018-05-09	NaN	Dynamical	ECMWF
129	2018-05-10	NaN	Dynamical	ECMWF
130	2018-05-11	-0.26527	Dynamical	ECMWF
131	2018-05-12	NaN	Dynamical	ECMWF
132	2018-05-13	NaN	Dynamical	ECMWF
133	2018-05-14	NaN	Dynamical	ECMWF
134	2018-05-15	-0.228923	Dynamical	ECMWF
135	2018-05-16	NaN	Dynamical	ECMWF
136	2018-05-17	NaN	Dynamical	ECMWF
137	2018-05-18	-0.19819	Dynamical	ECMWF
138	2018-05-19	NaN	Dynamical	ECMWF
139	2018-05-20	NaN	Dynamical	ECMWF
140	2018-05-21	NaN	Dynamical	ECMWF
141	2018-05-22	-0.0442931	Dynamical	ECMWF
142	2018-05-23	NaN	Dynamical	ECMWF
143	2018-05-24	NaN	Dynamical	ECMWF
144	2018-05-25	0.205343	Dynamical	ECMWF
145	2018-05-26	NaN	Dynamical	ECMWF
146	2018-05-27	NaN	Dynamical	ECMWF
147	2018-05-28	NaN	Dynamical	ECMWF
148	2018-05-29	0.441323	Dynamical	ECMWF
149	2018-05-30	NaN	Dynamical	ECMWF
150	2018-05-31	NaN	Dynamical	ECMWF
151	2018-06-01	0.695353	Dynamical	ECMWF
152	2018-06-02	NaN	Dynamical	ECMWF
153	2018-06-03	NaN	Dynamical	ECMWF
154	2018-06-04	NaN	Dynamical	ECMWF
155	2018-06-05	0.622647	Dynamical	ECMWF
156	2018-06-06	NaN	Dynamical	ECMWF
157	2018-06-07	NaN	Dynamical	ECMWF
158	2018-06-08	0.490819	Dynamical	ECMWF
159	2018-06-09	NaN	Dynamical	ECMWF
160	2018-06-10	NaN	Dynamical	ECMWF
161	2018-06-11	NaN	Dynamical	ECMWF
162	2018-06-12	0.456901	Dynamical	ECMWF
163	2018-06-13	NaN	Dynamical	ECMWF
164	2018-06-14	NaN	Dynamical	ECMWF
165	2018-06-15	0.527906	Dynamical	ECMWF
166	2018-06-16	NaN	Dynamical	ECMWF
167	2018-06-17	NaN	Dynamical	ECMWF
168	2018-06-18	NaN	Dynamical	ECMWF
169	2018-06-19	0.389362	Dynamical	ECMWF
170	2018-06-20	NaN	Dynamical	ECMWF
171	2018-06-21	NaN	Dynamical	ECMWF
172	2018-06-22	0.453485	Dynamical	ECMWF
173	2018-06-23	NaN	Dynamical	ECMWF
174	2018-06-24	NaN	Dynamical	ECMWF
175	2018-06-25	NaN	Dynamical	ECMWF
176	2018-06-26	0.536461	Dynamical	ECMWF
177	2018-06-27	NaN	Dynamical	ECMWF
178	2018-06-28	NaN	Dynamical	ECMWF
179	2018-06-29	0.595476	Dynamical	ECMWF
180	2018-06-30	NaN	Dynamical	ECMWF
181	2018-07-01	NaN	Dynamical	ECMWF
182	2018-07-02	NaN	Dynamical	ECMWF
183	2018-07-03	0.712074	Dynamical	ECMWF
184	2018-07-04	NaN	Dynamical	ECMWF
185	2018-07-05	NaN	Dynamical	ECMWF
186	2018-07-06	0.725533	Dynamical	ECMWF
187	2018-07-07	NaN	Dynamical	ECMWF
188	2018-07-08	NaN	Dynamical	ECMWF
189	2018-07-09	NaN	Dynamical	ECMWF
190	2018-07-10	0.70738	Dynamical	ECMWF
191	2018-07-11	NaN	Dynamical	ECMWF
192	2018-07-12	NaN	Dynamical	ECMWF
193	2018-07-13	0.54084	Dynamical	ECMWF
194	2018-07-14	NaN	Dynamical	ECMWF
195	2018-07-15	NaN	Dynamical	ECMWF
196	2018-07-16	NaN	Dynamical	ECMWF
197	2018-07-17	0.34138	Dynamical	ECMWF
198	2018-07-18	NaN	Dynamical	ECMWF
199	2018-07-19	NaN	Dynamical	ECMWF
200	2018-07-20	0.201433	Dynamical	ECMWF
201	2018-07-21	NaN	Dynamical	ECMWF
202	2018-07-22	NaN	Dynamical	ECMWF
203	2018-07-23	NaN	Dynamical	ECMWF
204	2018-07-24	0.179299	Dynamical	ECMWF
205	2018-07-25	NaN	Dynamical	ECMWF
206	2018-07-26	NaN	Dynamical	ECMWF
207	2018-07-27	0.217924	Dynamical	ECMWF
208	2018-07-28	NaN	Dynamical	ECMWF
209	2018-07-29	NaN	Dynamical	ECMWF
210	2018-07-30	NaN	Dynamical	ECMWF
211	2018-07-31	0.479041	Dynamical	ECMWF
212	2018-08-01	NaN	Dynamical	ECMWF
213	2018-08-02	NaN	Dynamical	ECMWF
214	2018-08-03	0.573756	Dynamical	ECMWF
215	2018-08-04	NaN	Dynamical	ECMWF
216	2018-08-05	NaN	Dynamical	ECMWF
217	2018-08-06	NaN	Dynamical	ECMWF
218	2018-08-07	0.518409	Dynamical	ECMWF
219	2018-08-08	NaN	Dynamical	ECMWF
220	2018-08-09	NaN	Dynamical	ECMWF
221	2018-08-10	0.349568	Dynamical	ECMWF
222	2018-08-11	NaN	Dynamical	ECMWF
223	2018-08-12	NaN	Dynamical	ECMWF
224	2018-08-13	NaN	Dynamical	ECMWF
225	2018-08-14	0.0865664	Dynamical	ECMWF
226	2018-08-15	NaN	Dynamical	ECMWF
227	2018-08-16	NaN	Dynamical	ECMWF
228	2018-08-17	-0.0836196	Dynamical	ECMWF
229	2018-08-18	NaN	Dynamical	ECMWF
230	2018-08-19	NaN	Dynamical	ECMWF
231	2018-08-20	NaN	Dynamical	ECMWF
232	2018-08-21	-0.148667	Dynamical	ECMWF
233	2018-08-22	NaN	Dynamical	ECMWF
234	2018-08-23	NaN	Dynamical	ECMWF
235	2018-08-24	0.044225	Dynamical	ECMWF
236	2018-08-25	NaN	Dynamical	ECMWF
237	2018-08-26	NaN	Dynamical	ECMWF
238	2018-08-27	NaN	Dynamical	ECMWF
239	2018-08-28	0.185451	Dynamical	ECMWF
240	2018-08-29	NaN	Dynamical	ECMWF
241	2018-08-30	NaN	Dynamical	ECMWF
242	2018-08-31	0.355848	Dynamical	ECMWF
243	2018-09-01	NaN	Dynamical	ECMWF
244	2018-09-02	NaN	Dynamical	ECMWF
245	2018-09-03	NaN	Dynamical	ECMWF
246	2018-09-04	0.524624	Dynamical	ECMWF
247	2018-09-05	NaN	Dynamical	ECMWF
248	2018-09-06	NaN	Dynamical	ECMWF
249	2018-09-07	0.559583	Dynamical	ECMWF
250	2018-09-08	NaN	Dynamical	ECMWF
251	2018-09-09	NaN	Dynamical	ECMWF
252	2018-09-10	NaN	Dynamical	ECMWF
253	2018-09-11	0.534595	Dynamical	ECMWF
254	2018-09-12	NaN	Dynamical	ECMWF
255	2018-09-13	NaN	Dynamical	ECMWF
256	2018-09-14	0.50614	Dynamical	ECMWF
257	2018-09-15	NaN	Dynamical	ECMWF
258	2018-09-16	NaN	Dynamical	ECMWF
259	2018-09-17	NaN	Dynamical	ECMWF
260	2018-09-18	0.196784	Dynamical	ECMWF
261	2018-09-19	NaN	Dynamical	ECMWF
262	2018-09-20	NaN	Dynamical	ECMWF
263	2018-09-21	0.222009	Dynamical	ECMWF
264	2018-09-22	NaN	Dynamical	ECMWF
265	2018-09-23	NaN	Dynamical	ECMWF
266	2018-09-24	NaN	Dynamical	ECMWF
267	2018-09-25	-0.553163	Dynamical	ECMWF
268	2018-09-26	NaN	Dynamical	ECMWF
269	2018-09-27	NaN	Dynamical	ECMWF
270	2018-09-28	0.0819224	Dynamical	ECMWF
271	2018-09-29	NaN	Dynamical	ECMWF
272	2018-09-30	NaN	Dynamical	ECMWF
273	2018-10-01	NaN	Dynamical	ECMWF
274	2018-10-02	-0.00744885	Dynamical	ECMWF
275	2018-10-03	NaN	Dynamical	ECMWF
276	2018-10-04	NaN	Dynamical	ECMWF
277	2018-10-05	-0.330699	Dynamical	ECMWF
278	2018-10-06	NaN	Dynamical	ECMWF
279	2018-10-07	NaN	Dynamical	ECMWF
280	2018-10-08	NaN	Dynamical	ECMWF
281	2018-10-09	-0.519143	Dynamical	ECMWF
282	2018-10-10	NaN	Dynamical	ECMWF
283	2018-10-11	NaN	Dynamical	ECMWF
284	2018-10-12	-0.442635	Dynamical	ECMWF
285	2018-10-13	NaN	Dynamical	ECMWF
286	2018-10-14	NaN	Dynamical	ECMWF
287	2018-10-15	NaN	Dynamical	ECMWF
288	2018-10-16	-0.278847	Dynamical	ECMWF
289	2018-10-17	NaN	Dynamical	ECMWF
290	2018-10-18	NaN	Dynamical	ECMWF
291	2018-10-19	-0.0920248	Dynamical	ECMWF
292	2018-10-20	NaN	Dynamical	ECMWF
293	2018-10-21	NaN	Dynamical	ECMWF
294	2018-10-22	NaN	Dynamical	ECMWF
295	2018-10-23	0.249289	Dynamical	ECMWF
296	2018-10-24	NaN	Dynamical	ECMWF
297	2018-10-25	NaN	Dynamical	ECMWF
298	2018-10-26	0.0431282	Dynamical	ECMWF
299	2018-10-27	NaN	Dynamical	ECMWF
300	2018-10-28	NaN	Dynamical	ECMWF
301	2018-10-29	NaN	Dynamical	ECMWF
302	2018-10-30	0.0762355	Dynamical	ECMWF
303	2018-10-31	NaN	Dynamical	ECMWF
304	2018-11-01	NaN	Dynamical	ECMWF
305	2018-11-02	-0.160974	Dynamical	ECMWF
306	2018-11-03	NaN	Dynamical	ECMWF
307	2018-11-04	NaN	Dynamical	ECMWF
308	2018-11-05	NaN	Dynamical	ECMWF
309	2018-11-06	-0.0852587	Dynamical	ECMWF
310	2018-11-07	NaN	Dynamical	ECMWF
311	2018-11-08	NaN	Dynamical	ECMWF
312	2018-11-09	0.180912	Dynamical	ECMWF
313	2018-11-10	NaN	Dynamical	ECMWF
314	2018-11-11	NaN	Dynamical	ECMWF
315	2018-11-12	NaN	Dynamical	ECMWF
316	2018-11-13	0.0919551	Dynamical	ECMWF
317	2018-11-14	NaN	Dynamical	ECMWF
318	2018-11-15	NaN	Dynamical	ECMWF
319	2018-11-16	0.190504	Dynamical	ECMWF
320	2018-11-17	NaN	Dynamical	ECMWF
321	2018-11-18	NaN	Dynamical	ECMWF
322	2018-11-19	NaN	Dynamical	ECMWF
323	2018-11-20	0.0907991	Dynamical	ECMWF
324	2018-11-21	NaN	Dynamical	ECMWF
325	2018-11-22	NaN	Dynamical	ECMWF
326	2018-11-23	0.342506	Dynamical	ECMWF
327	2018-11-24	NaN	Dynamical	ECMWF
328	2018-11-25	NaN	Dynamical	ECMWF
329	2018-11-26	NaN	Dynamical	ECMWF
330	2018-11-27	0.166879	Dynamical	ECMWF
331	2018-11-28	NaN	Dynamical	ECMWF
332	2018-11-29	NaN	Dynamical	ECMWF
333	2018-11-30	0.283511	Dynamical	ECMWF
334	2018-12-01	NaN	Dynamical	ECMWF
335	2018-12-02	NaN	Dynamical	ECMWF
336	2018-12-03	NaN	Dynamical	ECMWF
337	2018-12-04	0.292964	Dynamical	ECMWF
338	2018-12-05	NaN	Dynamical	ECMWF
339	2018-12-06	NaN	Dynamical	ECMWF
340	2018-12-07	0.133355	Dynamical	ECMWF
341	2018-12-08	NaN	Dynamical	ECMWF
342	2018-12-09	NaN	Dynamical	ECMWF
343	2018-12-10	NaN	Dynamical	ECMWF
344	2018-12-11	0.00782367	Dynamical	ECMWF
345	2018-12-12	NaN	Dynamical	ECMWF
346	2018-12-13	NaN	Dynamical	ECMWF
347	2018-12-14	0.0174365	Dynamical	ECMWF
348	2018-12-15	NaN	Dynamical	ECMWF
349	2018-12-16	NaN	Dynamical	ECMWF
350	2018-12-17	NaN	Dynamical	ECMWF
351	2018-12-18	-0.117937	Dynamical	ECMWF
352	2018-12-19	NaN	Dynamical	ECMWF
353	2018-12-20	NaN	Dynamical	ECMWF
354	2018-12-21	0.285817	Dynamical	ECMWF
355	2018-12-22	NaN	Dynamical	ECMWF
356	2018-12-23	NaN	Dynamical	ECMWF
357	2018-12-24	NaN	Dynamical	ECMWF
358	2018-12-25	0.228775	Dynamical	ECMWF
359	2018-12-26	NaN	Dynamical	ECMWF
360	2018-12-27	NaN	Dynamical	ECMWF
361	2018-12-28	-0.000545923	Dynamical	ECMWF
362	2018-12-29	NaN	Dynamical	ECMWF
363	2018-12-30	NaN	Dynamical	ECMWF
364	2018-12-31	NaN	Dynamical	ECMWF
365	2019-01-01	-0.305829	Dynamical	ECMWF
366	2019-01-02	NaN	Dynamical	ECMWF
367	2019-01-03	NaN	Dynamical	ECMWF
368	2019-01-04	-0.388712	Dynamical	ECMWF
369	2019-01-05	NaN	Dynamical	ECMWF
370	2019-01-06	NaN	Dynamical	ECMWF
371	2019-01-07	NaN	Dynamical	ECMWF
372	2019-01-08	-0.601469	Dynamical	ECMWF
373	2019-01-09	NaN	Dynamical	ECMWF
374	2019-01-10	NaN	Dynamical	ECMWF
375	2019-01-11	-0.552926	Dynamical	ECMWF
376	2019-01-12	NaN	Dynamical	ECMWF
377	2019-01-13	NaN	Dynamical	ECMWF
378	2019-01-14	NaN	Dynamical	ECMWF
379	2019-01-15	-0.283839	Dynamical	ECMWF
380	2019-01-16	NaN	Dynamical	ECMWF
381	2019-01-17	NaN	Dynamical	ECMWF
382	2019-01-18	-0.0256233	Dynamical	ECMWF
383	2019-01-19	NaN	Dynamical	ECMWF
384	2019-01-20	NaN	Dynamical	ECMWF
385	2019-01-21	NaN	Dynamical	ECMWF
386	2019-01-22	0.0881848	Dynamical	ECMWF
387	2019-01-23	NaN	Dynamical	ECMWF
388	2019-01-24	NaN	Dynamical	ECMWF
389	2019-01-25	0.2676	Dynamical	ECMWF
390	2019-01-26	NaN	Dynamical	ECMWF
391	2019-01-27	NaN	Dynamical	ECMWF
392	2019-01-28	NaN	Dynamical	ECMWF
393	2019-01-29	0.437291	Dynamical	ECMWF
394	2019-01-30	NaN	Dynamical	ECMWF
395	2019-01-31	NaN	Dynamical	ECMWF
396	2019-02-01	0.138389	Dynamical	ECMWF
397	2019-02-02	NaN	Dynamical	ECMWF
398	2019-02-03	NaN	Dynamical	ECMWF
399	2019-02-04	NaN	Dynamical	ECMWF
400	2019-02-05	0.295523	Dynamical	ECMWF
401	2019-02-06	NaN	Dynamical	ECMWF
402	2019-02-07	NaN	Dynamical	ECMWF
403	2019-02-08	0.603474	Dynamical	ECMWF
404	2019-02-09	NaN	Dynamical	ECMWF
405	2019-02-10	NaN	Dynamical	ECMWF
406	2019-02-11	NaN	Dynamical	ECMWF
407	2019-02-12	0.640091	Dynamical	ECMWF
408	2019-02-13	NaN	Dynamical	ECMWF
409	2019-02-14	NaN	Dynamical	ECMWF
410	2019-02-15	0.623224	Dynamical	ECMWF
411	2019-02-16	NaN	Dynamical	ECMWF
412	2019-02-17	NaN	Dynamical	ECMWF
413	2019-02-18	NaN	Dynamical	ECMWF
414	2019-02-19	0.661501	Dynamical	ECMWF
415	2019-02-20	NaN	Dynamical	ECMWF
416	2019-02-21	NaN	Dynamical	ECMWF
417	2019-02-22	0.667827	Dynamical	ECMWF
418	2019-02-23	NaN	Dynamical	ECMWF
419	2019-02-24	NaN	Dynamical	ECMWF
420	2019-02-25	NaN	Dynamical	ECMWF
421	2019-02-26	0.554412	Dynamical	ECMWF
422	2019-02-27	NaN	Dynamical	ECMWF
423	2019-02-28	NaN	Dynamical	ECMWF
424	2019-03-01	0.706525	Dynamical	ECMWF
425	2019-03-02	NaN	Dynamical	ECMWF
426	2019-03-03	NaN	Dynamical	ECMWF
427	2019-03-04	NaN	Dynamical	ECMWF
428	2019-03-05	0.706827	Dynamical	ECMWF
429	2019-03-06	NaN	Dynamical	ECMWF
430	2019-03-07	NaN	Dynamical	ECMWF
431	2019-03-08	0.72307	Dynamical	ECMWF
432	2019-03-09	NaN	Dynamical	ECMWF
433	2019-03-10	NaN	Dynamical	ECMWF
434	2019-03-11	NaN	Dynamical	ECMWF
435	2019-03-12	0.643789	Dynamical	ECMWF
436	2019-03-13	NaN	Dynamical	ECMWF
437	2019-03-14	NaN	Dynamical	ECMWF
438	2019-03-15	0.0296849	Dynamical	ECMWF
439	2019-03-16	NaN	Dynamical	ECMWF
440	2019-03-17	NaN	Dynamical	ECMWF
441	2019-03-18	NaN	Dynamical	ECMWF
442	2019-03-19	-0.195106	Dynamical	ECMWF
443	2019-03-20	NaN	Dynamical	ECMWF
444	2019-03-21	NaN	Dynamical	ECMWF
445	2019-03-22	-0.084007	Dynamical	ECMWF
446	2019-03-23	NaN	Dynamical	ECMWF
447	2019-03-24	NaN	Dynamical	ECMWF
448	2019-03-25	NaN	Dynamical	ECMWF
449	2019-03-26	-0.601891	Dynamical	ECMWF
450	2019-03-27	NaN	Dynamical	ECMWF
451	2019-03-28	NaN	Dynamical	ECMWF
452	2019-03-29	-0.401533	Dynamical	ECMWF
453	2019-03-30	NaN	Dynamical	ECMWF
454	2019-03-31	NaN	Dynamical	ECMWF
455	2019-04-01	NaN	Dynamical	ECMWF
456	2019-04-02	-0.246347	Dynamical	ECMWF
457	2019-04-03	NaN	Dynamical	ECMWF
458	2019-04-04	NaN	Dynamical	ECMWF
459	2019-04-05	-0.0545591	Dynamical	ECMWF
460	2019-04-06	NaN	Dynamical	ECMWF
461	2019-04-07	NaN	Dynamical	ECMWF
462	2019-04-08	NaN	Dynamical	ECMWF
463	2019-04-09	-0.0683891	Dynamical	ECMWF
464	2019-04-10	NaN	Dynamical	ECMWF
465	2019-04-11	NaN	Dynamical	ECMWF
466	2019-04-12	-0.342235	Dynamical	ECMWF
467	2019-04-13	NaN	Dynamical	ECMWF
468	2019-04-14	NaN	Dynamical	ECMWF
469	2019-04-15	NaN	Dynamical	ECMWF
470	2019-04-16	-0.415878	Dynamical	ECMWF
471	2019-04-17	NaN	Dynamical	ECMWF
472	2019-04-18	NaN	Dynamical	ECMWF
473	2019-04-19	-0.125378	Dynamical	ECMWF
474	2019-04-20	NaN	Dynamical	ECMWF
475	2019-04-21	NaN	Dynamical	ECMWF
476	2019-04-22	NaN	Dynamical	ECMWF
477	2019-04-23	-0.00850356	Dynamical	ECMWF
478	2019-04-24	NaN	Dynamical	ECMWF
479	2019-04-25	NaN	Dynamical	ECMWF
480	2019-04-26	0.0385241	Dynamical	ECMWF
481	2019-04-27	NaN	Dynamical	ECMWF
482	2019-04-28	NaN	Dynamical	ECMWF
483	2019-04-29	NaN	Dynamical	ECMWF
484	2019-04-30	0.0274968	Dynamical	ECMWF
485	2019-05-01	NaN	Dynamical	ECMWF
486	2019-05-02	NaN	Dynamical	ECMWF
487	2019-05-03	-0.131163	Dynamical	ECMWF
488	2019-05-04	NaN	Dynamical	ECMWF
489	2019-05-05	NaN	Dynamical	ECMWF
490	2019-05-06	NaN	Dynamical	ECMWF
491	2019-05-07	0.064152	Dynamical	ECMWF
492	2019-05-08	NaN	Dynamical	ECMWF
493	2019-05-09	NaN	Dynamical	ECMWF
494	2019-05-10	0.237355	Dynamical	ECMWF
495	2019-05-11	NaN	Dynamical	ECMWF
496	2019-05-12	NaN	Dynamical	ECMWF
497	2019-05-13	NaN	Dynamical	ECMWF
498	2019-05-14	0.320116	Dynamical	ECMWF
499	2019-05-15	NaN	Dynamical	ECMWF
500	2019-05-16	NaN	Dynamical	ECMWF
501	2019-05-17	0.226261	Dynamical	ECMWF
502	2019-05-18	NaN	Dynamical	ECMWF
503	2019-05-19	NaN	Dynamical	ECMWF
504	2019-05-20	NaN	Dynamical	ECMWF
505	2019-05-21	0.0707873	Dynamical	ECMWF
506	2019-05-22	NaN	Dynamical	ECMWF
507	2019-05-23	NaN	Dynamical	ECMWF
508	2019-05-24	-0.0446533	Dynamical	ECMWF
509	2019-05-25	NaN	Dynamical	ECMWF
510	2019-05-26	NaN	Dynamical	ECMWF
511	2019-05-27	NaN	Dynamical	ECMWF
512	2019-05-28	-0.14016	Dynamical	ECMWF
513	2019-05-29	NaN	Dynamical	ECMWF
514	2019-05-30	NaN	Dynamical	ECMWF
515	2019-05-31	0.110177	Dynamical	ECMWF
516	2019-06-01	NaN	Dynamical	ECMWF
517	2019-06-02	NaN	Dynamical	ECMWF
518	2019-06-03	NaN	Dynamical	ECMWF
519	2019-06-04	0.178839	Dynamical	ECMWF
520	2019-06-05	NaN	Dynamical	ECMWF
521	2019-06-06	NaN	Dynamical	ECMWF
522	2019-06-07	0.27463	Dynamical	ECMWF
523	2019-06-08	NaN	Dynamical	ECMWF
524	2019-06-09	NaN	Dynamical	ECMWF
525	2019-06-10	NaN	Dynamical	ECMWF
526	2019-06-11	-0.0050606	Dynamical	ECMWF
527	2019-06-12	NaN	Dynamical	ECMWF
528	2019-06-13	NaN	Dynamical	ECMWF
529	2019-06-14	-0.0967325	Dynamical	ECMWF
530	2019-06-15	NaN	Dynamical	ECMWF
531	2019-06-16	NaN	Dynamical	ECMWF
532	2019-06-17	NaN	Dynamical	ECMWF
533	2019-06-18	-0.21181	Dynamical	ECMWF
534	2019-06-19	NaN	Dynamical	ECMWF
535	2019-06-20	NaN	Dynamical	ECMWF
536	2019-06-21	-0.148238	Dynamical	ECMWF
537	2019-06-22	NaN	Dynamical	ECMWF
538	2019-06-23	NaN	Dynamical	ECMWF
539	2019-06-24	NaN	Dynamical	ECMWF
540	2019-06-25	0.0524219	Dynamical	ECMWF
541	2019-06-26	NaN	Dynamical	ECMWF
542	2019-06-27	NaN	Dynamical	ECMWF
543	2019-06-28	0.0584702	Dynamical	ECMWF
544	2019-06-29	NaN	Dynamical	ECMWF
545	2019-06-30	NaN	Dynamical	ECMWF
546	2019-07-01	NaN	Dynamical	ECMWF
547	2019-07-02	0.0836965	Dynamical	ECMWF
548	2019-07-03	NaN	Dynamical	ECMWF
549	2019-07-04	NaN	Dynamical	ECMWF
550	2019-07-05	0.185007	Dynamical	ECMWF
551	2019-07-06	NaN	Dynamical	ECMWF
552	2019-07-07	NaN	Dynamical	ECMWF
553	2019-07-08	NaN	Dynamical	ECMWF
554	2019-07-09	0.189156	Dynamical	ECMWF
555	2019-07-10	NaN	Dynamical	ECMWF
556	2019-07-11	NaN	Dynamical	ECMWF
557	2019-07-12	0.247308	Dynamical	ECMWF
558	2019-07-13	NaN	Dynamical	ECMWF
559	2019-07-14	NaN	Dynamical	ECMWF
560	2019-07-15	NaN	Dynamical	ECMWF
561	2019-07-16	0.126651	Dynamical	ECMWF
562	2019-07-17	NaN	Dynamical	ECMWF
563	2019-07-18	NaN	Dynamical	ECMWF
564	2019-07-19	0.150088	Dynamical	ECMWF
565	2019-07-20	NaN	Dynamical	ECMWF
566	2019-07-21	NaN	Dynamical	ECMWF
567	2019-07-22	NaN	Dynamical	ECMWF
568	2019-07-23	0.302038	Dynamical	ECMWF
569	2019-07-24	NaN	Dynamical	ECMWF
570	2019-07-25	NaN	Dynamical	ECMWF
571	2019-07-26	0.502781	Dynamical	ECMWF
572	2019-07-27	NaN	Dynamical	ECMWF
573	2019-07-28	NaN	Dynamical	ECMWF
574	2019-07-29	NaN	Dynamical	ECMWF
575	2019-07-30	0.440979	Dynamical	ECMWF
576	2019-07-31	NaN	Dynamical	ECMWF
577	2019-08-01	NaN	Dynamical	ECMWF
578	2019-08-02	0.406513	Dynamical	ECMWF
579	2019-08-03	NaN	Dynamical	ECMWF
580	2019-08-04	NaN	Dynamical	ECMWF
581	2019-08-05	NaN	Dynamical	ECMWF
582	2019-08-06	0.235286	Dynamical	ECMWF
583	2019-08-07	NaN	Dynamical	ECMWF
584	2019-08-08	NaN	Dynamical	ECMWF
585	2019-08-09	0.213582	Dynamical	ECMWF
586	2019-08-10	NaN	Dynamical	ECMWF
587	2019-08-11	NaN	Dynamical	ECMWF
588	2019-08-12	NaN	Dynamical	ECMWF
589	2019-08-13	0.198951	Dynamical	ECMWF
590	2019-08-14	NaN	Dynamical	ECMWF
591	2019-08-15	NaN	Dynamical	ECMWF
592	2019-08-16	0.147116	Dynamical	ECMWF
593	2019-08-17	NaN	Dynamical	ECMWF
594	2019-08-18	NaN	Dynamical	ECMWF
595	2019-08-19	NaN	Dynamical	ECMWF
596	2019-08-20	0.149596	Dynamical	ECMWF
597	2019-08-21	NaN	Dynamical	ECMWF
598	2019-08-22	NaN	Dynamical	ECMWF
599	2019-08-23	0.235651	Dynamical	ECMWF
600	2019-08-24	NaN	Dynamical	ECMWF
601	2019-08-25	NaN	Dynamical	ECMWF
602	2019-08-26	NaN	Dynamical	ECMWF
603	2019-08-27	0.258527	Dynamical	ECMWF
604	2019-08-28	NaN	Dynamical	ECMWF
605	2019-08-29	NaN	Dynamical	ECMWF
606	2019-08-30	0.410202	Dynamical	ECMWF
607	2019-08-31	NaN	Dynamical	ECMWF
608	2019-09-01	NaN	Dynamical	ECMWF
609	2019-09-02	NaN	Dynamical	ECMWF
610	2019-09-03	0.456746	Dynamical	ECMWF
611	2019-09-04	NaN	Dynamical	ECMWF
612	2019-09-05	NaN	Dynamical	ECMWF
613	2019-09-06	0.497385	Dynamical	ECMWF
614	2019-09-07	NaN	Dynamical	ECMWF
615	2019-09-08	NaN	Dynamical	ECMWF
616	2019-09-09	NaN	Dynamical	ECMWF
617	2019-09-10	0.62226	Dynamical	ECMWF
618	2019-09-11	NaN	Dynamical	ECMWF
619	2019-09-12	NaN	Dynamical	ECMWF
620	2019-09-13	0.714812	Dynamical	ECMWF
621	2019-09-14	NaN	Dynamical	ECMWF
622	2019-09-15	NaN	Dynamical	ECMWF
623	2019-09-16	NaN	Dynamical	ECMWF
624	2019-09-17	0.445228	Dynamical	ECMWF
625	2019-09-18	NaN	Dynamical	ECMWF
626	2019-09-19	NaN	Dynamical	ECMWF
627	2019-09-20	0.323904	Dynamical	ECMWF
628	2019-09-21	NaN	Dynamical	ECMWF
629	2019-09-22	NaN	Dynamical	ECMWF
630	2019-09-23	NaN	Dynamical	ECMWF
631	2019-09-24	0.311226	Dynamical	ECMWF
632	2019-09-25	NaN	Dynamical	ECMWF
633	2019-09-26	NaN	Dynamical	ECMWF
634	2019-09-27	0.0738928	Dynamical	ECMWF
635	2019-09-28	NaN	Dynamical	ECMWF
636	2019-09-29	NaN	Dynamical	ECMWF
637	2019-09-30	NaN	Dynamical	ECMWF
638	2019-10-01	-0.165153	Dynamical	ECMWF
639	2019-10-02	NaN	Dynamical	ECMWF
640	2019-10-03	NaN	Dynamical	ECMWF
641	2019-10-04	-0.420718	Dynamical	ECMWF
642	2019-10-05	NaN	Dynamical	ECMWF
643	2019-10-06	NaN	Dynamical	ECMWF
644	2019-10-07	NaN	Dynamical	ECMWF
645	2019-10-08	-0.313834	Dynamical	ECMWF
646	2019-10-09	NaN	Dynamical	ECMWF
647	2019-10-10	NaN	Dynamical	ECMWF
648	2019-10-11	-0.458353	Dynamical	ECMWF
649	2019-10-12	NaN	Dynamical	ECMWF
650	2019-10-13	NaN	Dynamical	ECMWF
651	2019-10-14	NaN	Dynamical	ECMWF
652	2019-10-15	-0.262629	Dynamical	ECMWF
653	2019-10-16	NaN	Dynamical	ECMWF
654	2019-10-17	NaN	Dynamical	ECMWF
655	2019-10-18	0.0601581	Dynamical	ECMWF
656	2019-10-19	NaN	Dynamical	ECMWF
657	2019-10-20	NaN	Dynamical	ECMWF
658	2019-10-21	NaN	Dynamical	ECMWF
659	2019-10-22	-0.268595	Dynamical	ECMWF
660	2019-10-23	NaN	Dynamical	ECMWF
661	2019-10-24	NaN	Dynamical	ECMWF
662	2019-10-25	-0.295309	Dynamical	ECMWF
663	2019-10-26	NaN	Dynamical	ECMWF
664	2019-10-27	NaN	Dynamical	ECMWF
665	2019-10-28	NaN	Dynamical	ECMWF
666	2019-10-29	-0.596449	Dynamical	ECMWF
667	2019-10-30	NaN	Dynamical	ECMWF
668	2019-10-31	NaN	Dynamical	ECMWF
669	2019-11-01	-0.464276	Dynamical	ECMWF
670	2019-11-02	NaN	Dynamical	ECMWF
671	2019-11-03	NaN	Dynamical	ECMWF
672	2019-11-04	NaN	Dynamical	ECMWF
673	2019-11-05	-0.61883	Dynamical	ECMWF
674	2019-11-06	NaN	Dynamical	ECMWF
675	2019-11-07	NaN	Dynamical	ECMWF
676	2019-11-08	-0.678518	Dynamical	ECMWF
677	2019-11-09	NaN	Dynamical	ECMWF
678	2019-11-10	NaN	Dynamical	ECMWF
679	2019-11-11	NaN	Dynamical	ECMWF
680	2019-11-12	-0.478242	Dynamical	ECMWF
681	2019-11-13	NaN	Dynamical	ECMWF
682	2019-11-14	NaN	Dynamical	ECMWF
683	2019-11-15	0.0573084	Dynamical	ECMWF
684	2019-11-16	NaN	Dynamical	ECMWF
685	2019-11-17	NaN	Dynamical	ECMWF
686	2019-11-18	NaN	Dynamical	ECMWF
687	2019-11-19	0.382685	Dynamical	ECMWF
688	2019-11-20	NaN	Dynamical	ECMWF
689	2019-11-21	NaN	Dynamical	ECMWF
690	2019-11-22	0.382242	Dynamical	ECMWF
691	2019-11-23	NaN	Dynamical	ECMWF
692	2019-11-24	NaN	Dynamical	ECMWF
693	2019-11-25	NaN	Dynamical	ECMWF
694	2019-11-26	0.405516	Dynamical	ECMWF
695	2019-11-27	NaN	Dynamical	ECMWF
696	2019-11-28	NaN	Dynamical	ECMWF
697	2019-11-29	-0.0702652	Dynamical	ECMWF
698	2019-11-30	NaN	Dynamical	ECMWF
699	2019-12-01	NaN	Dynamical	ECMWF
700	2019-12-02	NaN	Dynamical	ECMWF
701	2019-12-03	-0.139723	Dynamical	ECMWF
702	2019-12-04	NaN	Dynamical	ECMWF
703	2019-12-05	NaN	Dynamical	ECMWF
704	2019-12-06	-0.418474	Dynamical	ECMWF
705	2019-12-07	NaN	Dynamical	ECMWF
706	2019-12-08	NaN	Dynamical	ECMWF
707	2019-12-09	NaN	Dynamical	ECMWF
708	2019-12-10	-0.0290204	Dynamical	ECMWF
709	2019-12-11	NaN	Dynamical	ECMWF
710	2019-12-12	NaN	Dynamical	ECMWF
711	2019-12-13	0.351788	Dynamical	ECMWF
712	2019-12-14	NaN	Dynamical	ECMWF
713	2019-12-15	NaN	Dynamical	ECMWF
714	2019-12-16	NaN	Dynamical	ECMWF
715	2019-12-17	0.477283	Dynamical	ECMWF
716	2019-12-18	NaN	Dynamical	ECMWF
717	2019-12-19	NaN	Dynamical	ECMWF
718	2019-12-20	-0.185876	Dynamical	ECMWF
719	2019-12-21	NaN	Dynamical	ECMWF
720	2019-12-22	NaN	Dynamical	ECMWF
721	2019-12-23	NaN	Dynamical	ECMWF
722	2019-12-24	-0.211089	Dynamical	ECMWF
723	2019-12-25	NaN	Dynamical	ECMWF
724	2019-12-26	NaN	Dynamical	ECMWF
725	2019-12-27	-0.469564	Dynamical	ECMWF
726	2019-12-28	NaN	Dynamical	ECMWF
727	2019-12-29	NaN	Dynamical	ECMWF
728	2019-12-30	NaN	Dynamical	ECMWF
729	2019-12-31	-0.261384	Dynamical	ECMWF
730	2020-01-01	NaN	Dynamical	ECMWF
731	2020-01-02	NaN	Dynamical	ECMWF
732	2020-01-03	0.0864022	Dynamical	ECMWF
733	2020-01-04	NaN	Dynamical	ECMWF
734	2020-01-05	NaN	Dynamical	ECMWF
735	2020-01-06	NaN	Dynamical	ECMWF
736	2020-01-07	0.0862784	Dynamical	ECMWF
737	2020-01-08	NaN	Dynamical	ECMWF
738	2020-01-09	NaN	Dynamical	ECMWF
739	2020-01-10	0.0885027	Dynamical	ECMWF
740	2020-01-11	NaN	Dynamical	ECMWF
741	2020-01-12	NaN	Dynamical	ECMWF
742	2020-01-13	NaN	Dynamical	ECMWF
743	2020-01-14	-0.200921	Dynamical	ECMWF
744	2020-01-15	NaN	Dynamical	ECMWF
745	2020-01-16	NaN	Dynamical	ECMWF
746	2020-01-17	-0.713618	Dynamical	ECMWF
747	2020-01-18	NaN	Dynamical	ECMWF
748	2020-01-19	NaN	Dynamical	ECMWF
749	2020-01-20	NaN	Dynamical	ECMWF
750	2020-01-21	-0.416425	Dynamical	ECMWF
751	2020-01-22	NaN	Dynamical	ECMWF
752	2020-01-23	NaN	Dynamical	ECMWF
753	2020-01-24	-0.31005	Dynamical	ECMWF
754	2020-01-25	NaN	Dynamical	ECMWF
755	2020-01-26	NaN	Dynamical	ECMWF
756	2020-01-27	NaN	Dynamical	ECMWF
757	2020-01-28	-0.428307	Dynamical	ECMWF
758	2020-01-29	NaN	Dynamical	ECMWF
759	2020-01-30	NaN	Dynamical	ECMWF
760	2020-01-31	-0.221241	Dynamical	ECMWF
761	2020-02-01	NaN	Dynamical	ECMWF
762	2020-02-02	NaN	Dynamical	ECMWF
763	2020-02-03	NaN	Dynamical	ECMWF
764	2020-02-04	0.161999	Dynamical	ECMWF
765	2020-02-05	NaN	Dynamical	ECMWF
766	2020-02-06	NaN	Dynamical	ECMWF
767	2020-02-07	0.169966	Dynamical	ECMWF
768	2020-02-08	NaN	Dynamical	ECMWF
769	2020-02-09	NaN	Dynamical	ECMWF
770	2020-02-10	NaN	Dynamical	ECMWF
771	2020-02-11	0.518596	Dynamical	ECMWF
772	2020-02-12	NaN	Dynamical	ECMWF
773	2020-02-13	NaN	Dynamical	ECMWF
774	2020-02-14	0.569774	Dynamical	ECMWF
775	2020-02-15	NaN	Dynamical	ECMWF
776	2020-02-16	NaN	Dynamical	ECMWF
777	2020-02-17	NaN	Dynamical	ECMWF
778	2020-02-18	0.440361	Dynamical	ECMWF
779	2020-02-19	NaN	Dynamical	ECMWF
780	2020-02-20	NaN	Dynamical	ECMWF
781	2020-02-21	-0.261389	Dynamical	ECMWF
782	2020-02-22	NaN	Dynamical	ECMWF
783	2020-02-23	NaN	Dynamical	ECMWF
784	2020-02-24	NaN	Dynamical	ECMWF
785	2020-02-25	-0.378728	Dynamical	ECMWF
786	2020-02-26	NaN	Dynamical	ECMWF
787	2020-02-27	NaN	Dynamical	ECMWF
788	2020-02-28	-0.403707	Dynamical	ECMWF
789	2020-02-29	NaN	Dynamical	ECMWF
790	2020-03-01	NaN	Dynamical	ECMWF
791	2020-03-02	NaN	Dynamical	ECMWF
792	2020-03-03	-0.28887	Dynamical	ECMWF
793	2020-03-04	NaN	Dynamical	ECMWF
794	2020-03-05	NaN	Dynamical	ECMWF
795	2020-03-06	-0.162728	Dynamical	ECMWF
796	2020-03-07	NaN	Dynamical	ECMWF
797	2020-03-08	NaN	Dynamical	ECMWF
798	2020-03-09	NaN	Dynamical	ECMWF
799	2020-03-10	0.180318	Dynamical	ECMWF
800	2020-03-11	NaN	Dynamical	ECMWF
801	2020-03-12	NaN	Dynamical	ECMWF
802	2020-03-13	0.322378	Dynamical	ECMWF
803	2020-03-14	NaN	Dynamical	ECMWF
804	2020-03-15	NaN	Dynamical	ECMWF
805	2020-03-16	NaN	Dynamical	ECMWF
806	2020-03-17	0.0369762	Dynamical	ECMWF
807	2020-03-18	NaN	Dynamical	ECMWF
808	2020-03-19	NaN	Dynamical	ECMWF
809	2020-03-20	0.262395	Dynamical	ECMWF
810	2020-03-21	NaN	Dynamical	ECMWF
811	2020-03-22	NaN	Dynamical	ECMWF
812	2020-03-23	NaN	Dynamical	ECMWF
813	2020-03-24	0.25115	Dynamical	ECMWF
814	2020-03-25	NaN	Dynamical	ECMWF
815	2020-03-26	NaN	Dynamical	ECMWF
816	2020-03-27	0.160802	Dynamical	ECMWF
817	2020-03-28	NaN	Dynamical	ECMWF
818	2020-03-29	NaN	Dynamical	ECMWF
819	2020-03-30	NaN	Dynamical	ECMWF
820	2020-03-31	0.376005	Dynamical	ECMWF
821	2020-04-01	NaN	Dynamical	ECMWF
822	2020-04-02	NaN	Dynamical	ECMWF
823	2020-04-03	0.242292	Dynamical	ECMWF
824	2020-04-04	NaN	Dynamical	ECMWF
825	2020-04-05	NaN	Dynamical	ECMWF
826	2020-04-06	NaN	Dynamical	ECMWF
827	2020-04-07	0.49761	Dynamical	ECMWF
828	2020-04-08	NaN	Dynamical	ECMWF
829	2020-04-09	NaN	Dynamical	ECMWF
830	2020-04-10	0.479202	Dynamical	ECMWF
831	2020-04-11	NaN	Dynamical	ECMWF
832	2020-04-12	NaN	Dynamical	ECMWF
833	2020-04-13	NaN	Dynamical	ECMWF
834	2020-04-14	0.498284	Dynamical	ECMWF
835	2020-04-15	NaN	Dynamical	ECMWF
836	2020-04-16	NaN	Dynamical	ECMWF
837	2020-04-17	0.100475	Dynamical	ECMWF
838	2020-04-18	NaN	Dynamical	ECMWF
839	2020-04-19	NaN	Dynamical	ECMWF
840	2020-04-20	NaN	Dynamical	ECMWF
841	2020-04-21	-0.128459	Dynamical	ECMWF
842	2020-04-22	NaN	Dynamical	ECMWF
843	2020-04-23	NaN	Dynamical	ECMWF
844	2020-04-24	0.0594889	Dynamical	ECMWF
845	2020-04-25	NaN	Dynamical	ECMWF
846	2020-04-26	NaN	Dynamical	ECMWF
847	2020-04-27	NaN	Dynamical	ECMWF
848	2020-04-28	0.216541	Dynamical	ECMWF
849	2020-04-29	NaN	Dynamical	ECMWF
850	2020-04-30	NaN	Dynamical	ECMWF
851	2020-05-01	0.486192	Dynamical	ECMWF
852	2020-05-02	NaN	Dynamical	ECMWF
853	2020-05-03	NaN	Dynamical	ECMWF
854	2020-05-04	NaN	Dynamical	ECMWF
855	2020-05-05	0.252115	Dynamical	ECMWF
856	2020-05-06	NaN	Dynamical	ECMWF
857	2020-05-07	NaN	Dynamical	ECMWF
858	2020-05-08	0.145928	Dynamical	ECMWF
859	2020-05-09	NaN	Dynamical	ECMWF
860	2020-05-10	NaN	Dynamical	ECMWF
861	2020-05-11	NaN	Dynamical	ECMWF
862	2020-05-12	0.0683145	Dynamical	ECMWF
863	2020-05-13	NaN	Dynamical	ECMWF
864	2020-05-14	NaN	Dynamical	ECMWF
865	2020-05-15	0.0602621	Dynamical	ECMWF
866	2020-05-16	NaN	Dynamical	ECMWF
867	2020-05-17	NaN	Dynamical	ECMWF
868	2020-05-18	NaN	Dynamical	ECMWF
869	2020-05-19	0.121367	Dynamical	ECMWF
870	2020-05-20	NaN	Dynamical	ECMWF
871	2020-05-21	NaN	Dynamical	ECMWF
872	2020-05-22	0.244321	Dynamical	ECMWF
873	2020-05-23	NaN	Dynamical	ECMWF
874	2020-05-24	NaN	Dynamical	ECMWF
875	2020-05-25	NaN	Dynamical	ECMWF
876	2020-05-26	0.277566	Dynamical	ECMWF
877	2020-05-27	NaN	Dynamical	ECMWF
878	2020-05-28	NaN	Dynamical	ECMWF
879	2020-05-29	0.432468	Dynamical	ECMWF
880	2020-05-30	NaN	Dynamical	ECMWF
881	2020-05-31	NaN	Dynamical	ECMWF
882	2020-06-01	NaN	Dynamical	ECMWF
883	2020-06-02	0.334887	Dynamical	ECMWF
884	2020-06-03	NaN	Dynamical	ECMWF
885	2020-06-04	NaN	Dynamical	ECMWF
886	2020-06-05	0.188336	Dynamical	ECMWF
887	2020-06-06	NaN	Dynamical	ECMWF
888	2020-06-07	NaN	Dynamical	ECMWF
889	2020-06-08	NaN	Dynamical	ECMWF
890	2020-06-09	-0.00473655	Dynamical	ECMWF
891	2020-06-10	NaN	Dynamical	ECMWF
892	2020-06-11	NaN	Dynamical	ECMWF
893	2020-06-12	0.234265	Dynamical	ECMWF
894	2020-06-13	NaN	Dynamical	ECMWF
895	2020-06-14	NaN	Dynamical	ECMWF
896	2020-06-15	NaN	Dynamical	ECMWF
897	2020-06-16	0.257452	Dynamical	ECMWF
898	2020-06-17	NaN	Dynamical	ECMWF
899	2020-06-18	NaN	Dynamical	ECMWF
900	2020-06-19	0.212173	Dynamical	ECMWF
901	2020-06-20	NaN	Dynamical	ECMWF
902	2020-06-21	NaN	Dynamical	ECMWF
903	2020-06-22	NaN	Dynamical	ECMWF
904	2020-06-23	0.390733	Dynamical	ECMWF
905	2020-06-24	NaN	Dynamical	ECMWF
906	2020-06-25	NaN	Dynamical	ECMWF
907	2020-06-26	0.378481	Dynamical	ECMWF
908	2020-06-27	NaN	Dynamical	ECMWF
909	2020-06-28	NaN	Dynamical	ECMWF
910	2020-06-29	NaN	Dynamical	ECMWF
911	2020-06-30	0.26593	Dynamical	ECMWF
912	2020-07-01	NaN	Dynamical	ECMWF
913	2020-07-02	NaN	Dynamical	ECMWF
914	2020-07-03	0.351246	Dynamical	ECMWF
915	2020-07-04	NaN	Dynamical	ECMWF
916	2020-07-05	NaN	Dynamical	ECMWF
917	2020-07-06	NaN	Dynamical	ECMWF
918	2020-07-07	0.29914	Dynamical	ECMWF
919	2020-07-08	NaN	Dynamical	ECMWF
920	2020-07-09	NaN	Dynamical	ECMWF
921	2020-07-10	0.445349	Dynamical	ECMWF
922	2020-07-11	NaN	Dynamical	ECMWF
923	2020-07-12	NaN	Dynamical	ECMWF
924	2020-07-13	NaN	Dynamical	ECMWF
925	2020-07-14	0.459243	Dynamical	ECMWF
926	2020-07-15	NaN	Dynamical	ECMWF
927	2020-07-16	NaN	Dynamical	ECMWF
928	2020-07-17	0.535209	Dynamical	ECMWF
929	2020-07-18	NaN	Dynamical	ECMWF
930	2020-07-19	NaN	Dynamical	ECMWF
931	2020-07-20	NaN	Dynamical	ECMWF
932	2020-07-21	0.346362	Dynamical	ECMWF
933	2020-07-22	NaN	Dynamical	ECMWF
934	2020-07-23	NaN	Dynamical	ECMWF
935	2020-07-24	0.170204	Dynamical	ECMWF
936	2020-07-25	NaN	Dynamical	ECMWF
937	2020-07-26	NaN	Dynamical	ECMWF
938	2020-07-27	NaN	Dynamical	ECMWF
939	2020-07-28	0.128555	Dynamical	ECMWF
940	2020-07-29	NaN	Dynamical	ECMWF
941	2020-07-30	NaN	Dynamical	ECMWF
942	2020-07-31	0.166322	Dynamical	ECMWF
943	2020-08-01	NaN	Dynamical	ECMWF
944	2020-08-02	NaN	Dynamical	ECMWF
945	2020-08-03	NaN	Dynamical	ECMWF
946	2020-08-04	0.424943	Dynamical	ECMWF
947	2020-08-05	NaN	Dynamical	ECMWF
948	2020-08-06	NaN	Dynamical	ECMWF
949	2020-08-07	0.627778	Dynamical	ECMWF
950	2020-08-08	NaN	Dynamical	ECMWF
951	2020-08-09	NaN	Dynamical	ECMWF
952	2020-08-10	NaN	Dynamical	ECMWF
953	2020-08-11	0.660903	Dynamical	ECMWF
954	2020-08-12	NaN	Dynamical	ECMWF
955	2020-08-13	NaN	Dynamical	ECMWF
956	2020-08-14	0.6399	Dynamical	ECMWF
957	2020-08-15	NaN	Dynamical	ECMWF
958	2020-08-16	NaN	Dynamical	ECMWF
959	2020-08-17	NaN	Dynamical	ECMWF
960	2020-08-18	0.604	Dynamical	ECMWF
961	2020-08-19	NaN	Dynamical	ECMWF
962	2020-08-20	NaN	Dynamical	ECMWF
963	2020-08-21	0.646287	Dynamical	ECMWF
964	2020-08-22	NaN	Dynamical	ECMWF
965	2020-08-23	NaN	Dynamical	ECMWF
966	2020-08-24	NaN	Dynamical	ECMWF
967	2020-08-25	0.456049	Dynamical	ECMWF
968	2020-08-26	NaN	Dynamical	ECMWF
969	2020-08-27	NaN	Dynamical	ECMWF
970	2020-08-28	-0.210736	Dynamical	ECMWF
971	2020-08-29	NaN	Dynamical	ECMWF
972	2020-08-30	NaN	Dynamical	ECMWF
973	2020-08-31	NaN	Dynamical	ECMWF
974	2020-09-01	-0.301735	Dynamical	ECMWF
975	2020-09-02	NaN	Dynamical	ECMWF
976	2020-09-03	NaN	Dynamical	ECMWF
977	2020-09-04	-0.221399	Dynamical	ECMWF
978	2020-09-05	NaN	Dynamical	ECMWF
979	2020-09-06	NaN	Dynamical	ECMWF
980	2020-09-07	NaN	Dynamical	ECMWF
981	2020-09-08	-0.48905	Dynamical	ECMWF
982	2020-09-09	NaN	Dynamical	ECMWF
983	2020-09-10	NaN	Dynamical	ECMWF
984	2020-09-11	0.42706	Dynamical	ECMWF
985	2020-09-12	NaN	Dynamical	ECMWF
986	2020-09-13	NaN	Dynamical	ECMWF
987	2020-09-14	NaN	Dynamical	ECMWF
988	2020-09-15	0.549444	Dynamical	ECMWF
989	2020-09-16	NaN	Dynamical	ECMWF
990	2020-09-17	NaN	Dynamical	ECMWF
991	2020-09-18	0.355091	Dynamical	ECMWF
992	2020-09-19	NaN	Dynamical	ECMWF
993	2020-09-20	NaN	Dynamical	ECMWF
994	2020-09-21	NaN	Dynamical	ECMWF
995	2020-09-22	0.384895	Dynamical	ECMWF
996	2020-09-23	NaN	Dynamical	ECMWF
997	2020-09-24	NaN	Dynamical	ECMWF
998	2020-09-25	0.469183	Dynamical	ECMWF
999	2020-09-26	NaN	Dynamical	ECMWF
1000	2020-09-27	NaN	Dynamical	ECMWF
1001	2020-09-28	NaN	Dynamical	ECMWF
1002	2020-09-29	0.504965	Dynamical	ECMWF
1003	2020-09-30	NaN	Dynamical	ECMWF
1004	2020-10-01	NaN	Dynamical	ECMWF
1005	2020-10-02	0.632404	Dynamical	ECMWF
1006	2020-10-03	NaN	Dynamical	ECMWF
1007	2020-10-04	NaN	Dynamical	ECMWF
1008	2020-10-05	NaN	Dynamical	ECMWF
1009	2020-10-06	0.58846	Dynamical	ECMWF
1010	2020-10-07	NaN	Dynamical	ECMWF
1011	2020-10-08	NaN	Dynamical	ECMWF
1012	2020-10-09	0.278245	Dynamical	ECMWF
1013	2020-10-10	NaN	Dynamical	ECMWF
1014	2020-10-11	NaN	Dynamical	ECMWF
1015	2020-10-12	NaN	Dynamical	ECMWF
1016	2020-10-13	-0.164115	Dynamical	ECMWF
1017	2020-10-14	NaN	Dynamical	ECMWF
1018	2020-10-15	NaN	Dynamical	ECMWF
1019	2020-10-16	-0.408477	Dynamical	ECMWF
1020	2020-10-17	NaN	Dynamical	ECMWF
1021	2020-10-18	NaN	Dynamical	ECMWF
1022	2020-10-19	NaN	Dynamical	ECMWF
1023	2020-10-20	-0.506563	Dynamical	ECMWF
1024	2020-10-21	NaN	Dynamical	ECMWF
1025	2020-10-22	NaN	Dynamical	ECMWF
1026	2020-10-23	-0.613173	Dynamical	ECMWF
1027	2020-10-24	NaN	Dynamical	ECMWF
1028	2020-10-25	NaN	Dynamical	ECMWF
1029	2020-10-26	NaN	Dynamical	ECMWF
1030	2020-10-27	0.586276	Dynamical	ECMWF
1031	2020-10-28	NaN	Dynamical	ECMWF
1032	2020-10-29	NaN	Dynamical	ECMWF
1033	2020-10-30	0.753671	Dynamical	ECMWF
1034	2020-10-31	NaN	Dynamical	ECMWF
1035	2020-11-01	NaN	Dynamical	ECMWF
1036	2020-11-02	NaN	Dynamical	ECMWF
1037	2020-11-03	0.665788	Dynamical	ECMWF
1038	2020-11-04	NaN	Dynamical	ECMWF
1039	2020-11-05	NaN	Dynamical	ECMWF
1040	2020-11-06	0.506561	Dynamical	ECMWF
1041	2020-11-07	NaN	Dynamical	ECMWF
1042	2020-11-08	NaN	Dynamical	ECMWF
1043	2020-11-09	NaN	Dynamical	ECMWF
1044	2020-11-10	0.305053	Dynamical	ECMWF
1045	2020-11-11	NaN	Dynamical	ECMWF
1046	2020-11-12	NaN	Dynamical	ECMWF
1047	2020-11-13	0.294004	Dynamical	ECMWF
1048	2020-11-14	NaN	Dynamical	ECMWF
1049	2020-11-15	NaN	Dynamical	ECMWF
1050	2020-11-16	NaN	Dynamical	ECMWF
1051	2020-11-17	0.364594	Dynamical	ECMWF
1052	2020-11-18	NaN	Dynamical	ECMWF
1053	2020-11-19	NaN	Dynamical	ECMWF
1054	2020-11-20	0.528009	Dynamical	ECMWF
1055	2020-11-21	NaN	Dynamical	ECMWF
1056	2020-11-22	NaN	Dynamical	ECMWF
1057	2020-11-23	NaN	Dynamical	ECMWF
1058	2020-11-24	0.484594	Dynamical	ECMWF
1059	2020-11-25	NaN	Dynamical	ECMWF
1060	2020-11-26	NaN	Dynamical	ECMWF
1061	2020-11-27	0.425705	Dynamical	ECMWF
1062	2020-11-28	NaN	Dynamical	ECMWF
1063	2020-11-29	NaN	Dynamical	ECMWF
1064	2020-11-30	NaN	Dynamical	ECMWF
1065	2020-12-01	0.558237	Dynamical	ECMWF
1066	2020-12-02	NaN	Dynamical	ECMWF
1067	2020-12-03	NaN	Dynamical	ECMWF
1068	2020-12-04	0.57261	Dynamical	ECMWF
1069	2020-12-05	NaN	Dynamical	ECMWF
1070	2020-12-06	NaN	Dynamical	ECMWF
1071	2020-12-07	NaN	Dynamical	ECMWF
1072	2020-12-08	0.399624	Dynamical	ECMWF
1073	2020-12-09	NaN	Dynamical	ECMWF
1074	2020-12-10	NaN	Dynamical	ECMWF
1075	2020-12-11	0.38393	Dynamical	ECMWF
1076	2020-12-12	NaN	Dynamical	ECMWF
1077	2020-12-13	NaN	Dynamical	ECMWF
1078	2020-12-14	NaN	Dynamical	ECMWF
1079	2020-12-15	0.411801	Dynamical	ECMWF
1080	2020-12-16	NaN	Dynamical	ECMWF
1081	2020-12-17	NaN	Dynamical	ECMWF
1082	2020-12-18	0.676343	Dynamical	ECMWF
1083	2020-12-19	NaN	Dynamical	ECMWF
1084	2020-12-20	NaN	Dynamical	ECMWF
1085	2020-12-21	NaN	Dynamical	ECMWF
1086	2020-12-22	0.433827	Dynamical	ECMWF
1087	2020-12-23	NaN	Dynamical	ECMWF
1088	2020-12-24	NaN	Dynamical	ECMWF
1089	2020-12-25	-0.109678	Dynamical	ECMWF
1090	2020-12-26	NaN	Dynamical	ECMWF
1091	2020-12-27	NaN	Dynamical	ECMWF
1092	2020-12-28	NaN	Dynamical	ECMWF
1093	2020-12-29	0.133377	Dynamical	ECMWF
1094	2020-12-30	NaN	Dynamical	ECMWF
1095	2020-12-31	NaN	Dynamical	ECMWF
1096	2021-01-01	0.243804	Dynamical	ECMWF
1097	2021-01-02	NaN	Dynamical	ECMWF
1098	2021-01-03	NaN	Dynamical	ECMWF
1099	2021-01-04	NaN	Dynamical	ECMWF
1100	2021-01-05	0.0840029	Dynamical	ECMWF
1101	2021-01-06	NaN	Dynamical	ECMWF
1102	2021-01-07	NaN	Dynamical	ECMWF
1103	2021-01-08	0.0534557	Dynamical	ECMWF
1104	2021-01-09	NaN	Dynamical	ECMWF
1105	2021-01-10	NaN	Dynamical	ECMWF
1106	2021-01-11	NaN	Dynamical	ECMWF
1107	2021-01-12	0.160271	Dynamical	ECMWF
1108	2021-01-13	NaN	Dynamical	ECMWF
1109	2021-01-14	NaN	Dynamical	ECMWF
1110	2021-01-15	0.37728	Dynamical	ECMWF
1111	2021-01-16	NaN	Dynamical	ECMWF
1112	2021-01-17	NaN	Dynamical	ECMWF
1113	2021-01-18	NaN	Dynamical	ECMWF
1114	2021-01-19	0.0923728	Dynamical	ECMWF
1115	2021-01-20	NaN	Dynamical	ECMWF
1116	2021-01-21	NaN	Dynamical	ECMWF
1117	2021-01-22	-0.141524	Dynamical	ECMWF
1118	2021-01-23	NaN	Dynamical	ECMWF
1119	2021-01-24	NaN	Dynamical	ECMWF
1120	2021-01-25	NaN	Dynamical	ECMWF
1121	2021-01-26	-0.144816	Dynamical	ECMWF
1122	2021-01-27	NaN	Dynamical	ECMWF
1123	2021-01-28	NaN	Dynamical	ECMWF
1124	2021-01-29	0.0405027	Dynamical	ECMWF
1125	2021-01-30	NaN	Dynamical	ECMWF
1126	2021-01-31	NaN	Dynamical	ECMWF
1127	2021-02-01	NaN	Dynamical	ECMWF
1128	2021-02-02	-0.352921	Dynamical	ECMWF
1129	2021-02-03	NaN	Dynamical	ECMWF
1130	2021-02-04	NaN	Dynamical	ECMWF
1131	2021-02-05	-0.118017	Dynamical	ECMWF
1132	2021-02-06	NaN	Dynamical	ECMWF
1133	2021-02-07	NaN	Dynamical	ECMWF
1134	2021-02-08	NaN	Dynamical	ECMWF
1135	2021-02-09	-0.189705	Dynamical	ECMWF
1136	2021-02-10	NaN	Dynamical	ECMWF
1137	2021-02-11	NaN	Dynamical	ECMWF
1138	2021-02-12	0.367787	Dynamical	ECMWF
1139	2021-02-13	NaN	Dynamical	ECMWF
1140	2021-02-14	NaN	Dynamical	ECMWF
1141	2021-02-15	NaN	Dynamical	ECMWF
1142	2021-02-16	0.290599	Dynamical	ECMWF
1143	2021-02-17	NaN	Dynamical	ECMWF
1144	2021-02-18	NaN	Dynamical	ECMWF
1145	2021-02-19	0.0692344	Dynamical	ECMWF
1146	2021-02-20	NaN	Dynamical	ECMWF
1147	2021-02-21	NaN	Dynamical	ECMWF
1148	2021-02-22	NaN	Dynamical	ECMWF
1149	2021-02-23	0.0177679	Dynamical	ECMWF
1150	2021-02-24	NaN	Dynamical	ECMWF
1151	2021-02-25	NaN	Dynamical	ECMWF
1152	2021-02-26	0.1266	Dynamical	ECMWF
1153	2021-02-27	NaN	Dynamical	ECMWF
1154	2021-02-28	NaN	Dynamical	ECMWF
1155	2021-03-01	NaN	Dynamical	ECMWF
1156	2021-03-02	-0.0588683	Dynamical	ECMWF
1157	2021-03-03	NaN	Dynamical	ECMWF
1158	2021-03-04	NaN	Dynamical	ECMWF
1159	2021-03-05	0.133723	Dynamical	ECMWF
1160	2021-03-06	NaN	Dynamical	ECMWF
1161	2021-03-07	NaN	Dynamical	ECMWF
1162	2021-03-08	NaN	Dynamical	ECMWF
1163	2021-03-09	0.14251	Dynamical	ECMWF
1164	2021-03-10	NaN	Dynamical	ECMWF
1165	2021-03-11	NaN	Dynamical	ECMWF
1166	2021-03-12	0.191737	Dynamical	ECMWF
1167	2021-03-13	NaN	Dynamical	ECMWF
1168	2021-03-14	NaN	Dynamical	ECMWF
1169	2021-03-15	NaN	Dynamical	ECMWF
1170	2021-03-16	-0.0607381	Dynamical	ECMWF
1171	2021-03-17	NaN	Dynamical	ECMWF
1172	2021-03-18	NaN	Dynamical	ECMWF
1173	2021-03-19	0.230846	Dynamical	ECMWF
1174	2021-03-20	NaN	Dynamical	ECMWF
1175	2021-03-21	NaN	Dynamical	ECMWF
1176	2021-03-22	NaN	Dynamical	ECMWF
1177	2021-03-23	-0.158119	Dynamical	ECMWF
1178	2021-03-24	NaN	Dynamical	ECMWF
1179	2021-03-25	NaN	Dynamical	ECMWF
1180	2021-03-26	-0.019124	Dynamical	ECMWF
1181	2021-03-27	NaN	Dynamical	ECMWF
1182	2021-03-28	NaN	Dynamical	ECMWF
1183	2021-03-29	NaN	Dynamical	ECMWF
1184	2021-03-30	0.185055	Dynamical	ECMWF
1185	2021-03-31	NaN	Dynamical	ECMWF
1186	2021-04-01	NaN	Dynamical	ECMWF
1187	2021-04-02	0.319975	Dynamical	ECMWF
1188	2021-04-03	NaN	Dynamical	ECMWF
1189	2021-04-04	NaN	Dynamical	ECMWF
1190	2021-04-05	NaN	Dynamical	ECMWF
1191	2021-04-06	0.1715	Dynamical	ECMWF
1192	2021-04-07	NaN	Dynamical	ECMWF
1193	2021-04-08	NaN	Dynamical	ECMWF
1194	2021-04-09	-0.0890708	Dynamical	ECMWF
1195	2021-04-10	NaN	Dynamical	ECMWF
1196	2021-04-11	NaN	Dynamical	ECMWF
1197	2021-04-12	NaN	Dynamical	ECMWF
1198	2021-04-13	0.0841491	Dynamical	ECMWF
1199	2021-04-14	NaN	Dynamical	ECMWF
1200	2021-04-15	NaN	Dynamical	ECMWF
1201	2021-04-16	0.154071	Dynamical	ECMWF
1202	2021-04-17	NaN	Dynamical	ECMWF
1203	2021-04-18	NaN	Dynamical	ECMWF
1204	2021-04-19	NaN	Dynamical	ECMWF
1205	2021-04-20	0.00201335	Dynamical	ECMWF
1206	2021-04-21	NaN	Dynamical	ECMWF
1207	2021-04-22	NaN	Dynamical	ECMWF
1208	2021-04-23	-0.143466	Dynamical	ECMWF
1209	2021-04-24	NaN	Dynamical	ECMWF
1210	2021-04-25	NaN	Dynamical	ECMWF
1211	2021-04-26	NaN	Dynamical	ECMWF
1212	2021-04-27	0.0110088	Dynamical	ECMWF
1213	2021-04-28	NaN	Dynamical	ECMWF
1214	2021-04-29	NaN	Dynamical	ECMWF
1215	2021-04-30	0.196366	Dynamical	ECMWF
1216	2021-05-01	NaN	Dynamical	ECMWF
1217	2021-05-02	NaN	Dynamical	ECMWF
1218	2021-05-03	NaN	Dynamical	ECMWF
1219	2021-05-04	0.0452329	Dynamical	ECMWF
1220	2021-05-05	NaN	Dynamical	ECMWF
1221	2021-05-06	NaN	Dynamical	ECMWF
1222	2021-05-07	-0.130369	Dynamical	ECMWF
1223	2021-05-08	NaN	Dynamical	ECMWF
1224	2021-05-09	NaN	Dynamical	ECMWF
1225	2021-05-10	NaN	Dynamical	ECMWF
1226	2021-05-11	-0.148524	Dynamical	ECMWF
1227	2021-05-12	NaN	Dynamical	ECMWF
1228	2021-05-13	NaN	Dynamical	ECMWF
1229	2021-05-14	0.163318	Dynamical	ECMWF
1230	2021-05-15	NaN	Dynamical	ECMWF
1231	2021-05-16	NaN	Dynamical	ECMWF
1232	2021-05-17	NaN	Dynamical	ECMWF
1233	2021-05-18	0.108469	Dynamical	ECMWF
1234	2021-05-19	NaN	Dynamical	ECMWF
1235	2021-05-20	NaN	Dynamical	ECMWF
1236	2021-05-21	-0.0976758	Dynamical	ECMWF
1237	2021-05-22	NaN	Dynamical	ECMWF
1238	2021-05-23	NaN	Dynamical	ECMWF
1239	2021-05-24	NaN	Dynamical	ECMWF
1240	2021-05-25	0.203848	Dynamical	ECMWF
1241	2021-05-26	NaN	Dynamical	ECMWF
1242	2021-05-27	NaN	Dynamical	ECMWF
1243	2021-05-28	0.432665	Dynamical	ECMWF
1244	2021-05-29	NaN	Dynamical	ECMWF
1245	2021-05-30	NaN	Dynamical	ECMWF
1246	2021-05-31	NaN	Dynamical	ECMWF
1247	2021-06-01	0.550825	Dynamical	ECMWF
1248	2021-06-02	NaN	Dynamical	ECMWF
1249	2021-06-03	NaN	Dynamical	ECMWF
1250	2021-06-04	0.566631	Dynamical	ECMWF
1251	2021-06-05	NaN	Dynamical	ECMWF
1252	2021-06-06	NaN	Dynamical	ECMWF
1253	2021-06-07	NaN	Dynamical	ECMWF
1254	2021-06-08	0.665628	Dynamical	ECMWF
1255	2021-06-09	NaN	Dynamical	ECMWF
1256	2021-06-10	NaN	Dynamical	ECMWF
1257	2021-06-11	0.676563	Dynamical	ECMWF
1258	2021-06-12	NaN	Dynamical	ECMWF
1259	2021-06-13	NaN	Dynamical	ECMWF
1260	2021-06-14	NaN	Dynamical	ECMWF
1261	2021-06-15	0.597255	Dynamical	ECMWF
1262	2021-06-16	NaN	Dynamical	ECMWF
1263	2021-06-17	NaN	Dynamical	ECMWF
1264	2021-06-18	0.478858	Dynamical	ECMWF
1265	2021-06-19	NaN	Dynamical	ECMWF
1266	2021-06-20	NaN	Dynamical	ECMWF
1267	2021-06-21	NaN	Dynamical	ECMWF
1268	2021-06-22	0.397595	Dynamical	ECMWF
1269	2021-06-23	NaN	Dynamical	ECMWF
1270	2021-06-24	NaN	Dynamical	ECMWF
1271	2021-06-25	0.526374	Dynamical	ECMWF
1272	2021-06-26	NaN	Dynamical	ECMWF
1273	2021-06-27	NaN	Dynamical	ECMWF
1274	2021-06-28	NaN	Dynamical	ECMWF
1275	2021-06-29	0.564827	Dynamical	ECMWF
1276	2021-06-30	NaN	Dynamical	ECMWF
1277	2021-07-01	NaN	Dynamical	ECMWF
1278	2021-07-02	0.561218	Dynamical	ECMWF
1279	2021-07-03	NaN	Dynamical	ECMWF
1280	2021-07-04	NaN	Dynamical	ECMWF
1281	2021-07-05	NaN	Dynamical	ECMWF
1282	2021-07-06	0.473913	Dynamical	ECMWF
1283	2021-07-07	NaN	Dynamical	ECMWF
1284	2021-07-08	NaN	Dynamical	ECMWF
1285	2021-07-09	0.450503	Dynamical	ECMWF
1286	2021-07-10	NaN	Dynamical	ECMWF
1287	2021-07-11	NaN	Dynamical	ECMWF
1288	2021-07-12	NaN	Dynamical	ECMWF
1289	2021-07-13	0.559986	Dynamical	ECMWF
1290	2021-07-14	NaN	Dynamical	ECMWF
1291	2021-07-15	NaN	Dynamical	ECMWF
1292	2021-07-16	0.682544	Dynamical	ECMWF
1293	2021-07-17	NaN	Dynamical	ECMWF
1294	2021-07-18	NaN	Dynamical	ECMWF
1295	2021-07-19	NaN	Dynamical	ECMWF
1296	2021-07-20	0.628619	Dynamical	ECMWF
1297	2021-07-21	NaN	Dynamical	ECMWF
1298	2021-07-22	NaN	Dynamical	ECMWF
1299	2021-07-23	0.625172	Dynamical	ECMWF
1300	2021-07-24	NaN	Dynamical	ECMWF
1301	2021-07-25	NaN	Dynamical	ECMWF
1302	2021-07-26	NaN	Dynamical	ECMWF
1303	2021-07-27	0.59043	Dynamical	ECMWF
1304	2021-07-28	NaN	Dynamical	ECMWF
1305	2021-07-29	NaN	Dynamical	ECMWF
1306	2021-07-30	0.596998	Dynamical	ECMWF
1307	2021-07-31	NaN	Dynamical	ECMWF
1308	2021-08-01	NaN	Dynamical	ECMWF
1309	2021-08-02	NaN	Dynamical	ECMWF
1310	2021-08-03	0.744616	Dynamical	ECMWF
1311	2021-08-04	NaN	Dynamical	ECMWF
1312	2021-08-05	NaN	Dynamical	ECMWF
1313	2021-08-06	0.651725	Dynamical	ECMWF
1314	2021-08-07	NaN	Dynamical	ECMWF
1315	2021-08-08	NaN	Dynamical	ECMWF
1316	2021-08-09	NaN	Dynamical	ECMWF
1317	2021-08-10	0.413843	Dynamical	ECMWF
1318	2021-08-11	NaN	Dynamical	ECMWF
1319	2021-08-12	NaN	Dynamical	ECMWF
1320	2021-08-13	0.292474	Dynamical	ECMWF
1321	2021-08-14	NaN	Dynamical	ECMWF
1322	2021-08-15	NaN	Dynamical	ECMWF
1323	2021-08-16	NaN	Dynamical	ECMWF
1324	2021-08-17	0.0342948	Dynamical	ECMWF
1325	2021-08-18	NaN	Dynamical	ECMWF
1326	2021-08-19	NaN	Dynamical	ECMWF
1327	2021-08-20	0.0772133	Dynamical	ECMWF
1328	2021-08-21	NaN	Dynamical	ECMWF
1329	2021-08-22	NaN	Dynamical	ECMWF
1330	2021-08-23	NaN	Dynamical	ECMWF
1331	2021-08-24	0.237923	Dynamical	ECMWF
1332	2021-08-25	NaN	Dynamical	ECMWF
1333	2021-08-26	NaN	Dynamical	ECMWF
1334	2021-08-27	0.454988	Dynamical	ECMWF
1335	2021-08-28	NaN	Dynamical	ECMWF
1336	2021-08-29	NaN	Dynamical	ECMWF
1337	2021-08-30	NaN	Dynamical	ECMWF
1338	2021-08-31	0.57525	Dynamical	ECMWF
1339	2021-09-01	NaN	Dynamical	ECMWF
1340	2021-09-02	NaN	Dynamical	ECMWF
1341	2021-09-03	0.690249	Dynamical	ECMWF
1342	2021-09-04	NaN	Dynamical	ECMWF
1343	2021-09-05	NaN	Dynamical	ECMWF
1344	2021-09-06	NaN	Dynamical	ECMWF
1345	2021-09-07	0.745342	Dynamical	ECMWF
1346	2021-09-08	NaN	Dynamical	ECMWF
1347	2021-09-09	NaN	Dynamical	ECMWF
1348	2021-09-10	0.75225	Dynamical	ECMWF
1349	2021-09-11	NaN	Dynamical	ECMWF
1350	2021-09-12	NaN	Dynamical	ECMWF
1351	2021-09-13	NaN	Dynamical	ECMWF
1352	2021-09-14	0.795147	Dynamical	ECMWF
1353	2021-09-15	NaN	Dynamical	ECMWF
1354	2021-09-16	NaN	Dynamical	ECMWF
1355	2021-09-17	0.699343	Dynamical	ECMWF
1356	2021-09-18	NaN	Dynamical	ECMWF
1357	2021-09-19	NaN	Dynamical	ECMWF
1358	2021-09-20	NaN	Dynamical	ECMWF
1359	2021-09-21	0.711571	Dynamical	ECMWF
1360	2021-09-22	NaN	Dynamical	ECMWF
1361	2021-09-23	NaN	Dynamical	ECMWF
1362	2021-09-24	0.764881	Dynamical	ECMWF
1363	2021-09-25	NaN	Dynamical	ECMWF
1364	2021-09-26	NaN	Dynamical	ECMWF
1365	2021-09-27	NaN	Dynamical	ECMWF
1366	2021-09-28	0.710537	Dynamical	ECMWF
1367	2021-09-29	NaN	Dynamical	ECMWF
1368	2021-09-30	NaN	Dynamical	ECMWF
1369	2021-10-01	0.712865	Dynamical	ECMWF
1370	2021-10-02	NaN	Dynamical	ECMWF
1371	2021-10-03	NaN	Dynamical	ECMWF
1372	2021-10-04	NaN	Dynamical	ECMWF
1373	2021-10-05	0.614517	Dynamical	ECMWF
1374	2021-10-06	NaN	Dynamical	ECMWF
1375	2021-10-07	NaN	Dynamical	ECMWF
1376	2021-10-08	0.473379	Dynamical	ECMWF
1377	2021-10-09	NaN	Dynamical	ECMWF
1378	2021-10-10	NaN	Dynamical	ECMWF
1379	2021-10-11	NaN	Dynamical	ECMWF
1380	2021-10-12	0.572461	Dynamical	ECMWF
1381	2021-10-13	NaN	Dynamical	ECMWF
1382	2021-10-14	NaN	Dynamical	ECMWF
1383	2021-10-15	0.472545	Dynamical	ECMWF
1384	2021-10-16	NaN	Dynamical	ECMWF
1385	2021-10-17	NaN	Dynamical	ECMWF
1386	2021-10-18	NaN	Dynamical	ECMWF
1387	2021-10-19	0.444968	Dynamical	ECMWF
1388	2021-10-20	NaN	Dynamical	ECMWF
1389	2021-10-21	NaN	Dynamical	ECMWF
1390	2021-10-22	-0.0642116	Dynamical	ECMWF
1391	2021-10-23	NaN	Dynamical	ECMWF
1392	2021-10-24	NaN	Dynamical	ECMWF
1393	2021-10-25	NaN	Dynamical	ECMWF
1394	2021-10-26	0.102151	Dynamical	ECMWF
1395	2021-10-27	NaN	Dynamical	ECMWF
1396	2021-10-28	NaN	Dynamical	ECMWF
1397	2021-10-29	0.302248	Dynamical	ECMWF
1398	2021-10-30	NaN	Dynamical	ECMWF
1399	2021-10-31	NaN	Dynamical	ECMWF
1400	2021-11-01	NaN	Dynamical	ECMWF
1401	2021-11-02	0.039613	Dynamical	ECMWF
1402	2021-11-03	NaN	Dynamical	ECMWF
1403	2021-11-04	NaN	Dynamical	ECMWF
1404	2021-11-05	-0.0347272	Dynamical	ECMWF
1405	2021-11-06	NaN	Dynamical	ECMWF
1406	2021-11-07	NaN	Dynamical	ECMWF
1407	2021-11-08	NaN	Dynamical	ECMWF
1408	2021-11-09	0.00162232	Dynamical	ECMWF
1409	2021-11-10	NaN	Dynamical	ECMWF
1410	2021-11-11	NaN	Dynamical	ECMWF
1411	2021-11-12	-0.276836	Dynamical	ECMWF
1412	2021-11-13	NaN	Dynamical	ECMWF
1413	2021-11-14	NaN	Dynamical	ECMWF
1414	2021-11-15	NaN	Dynamical	ECMWF
1415	2021-11-16	0.0343501	Dynamical	ECMWF
1416	2021-11-17	NaN	Dynamical	ECMWF
1417	2021-11-18	NaN	Dynamical	ECMWF
1418	2021-11-19	0.114476	Dynamical	ECMWF
1419	2021-11-20	NaN	Dynamical	ECMWF
1420	2021-11-21	NaN	Dynamical	ECMWF
1421	2021-11-22	NaN	Dynamical	ECMWF
1422	2021-11-23	0.393218	Dynamical	ECMWF
1423	2021-11-24	NaN	Dynamical	ECMWF
1424	2021-11-25	NaN	Dynamical	ECMWF
1425	2021-11-26	0.229032	Dynamical	ECMWF
1426	2021-11-27	NaN	Dynamical	ECMWF
1427	2021-11-28	NaN	Dynamical	ECMWF
1428	2021-11-29	NaN	Dynamical	ECMWF
1429	2021-11-30	0.22199	Dynamical	ECMWF
1430	2021-12-01	NaN	Dynamical	ECMWF
1431	2021-12-02	NaN	Dynamical	ECMWF
1432	2021-12-03	0.38762	Dynamical	ECMWF
1433	2021-12-04	NaN	Dynamical	ECMWF
1434	2021-12-05	NaN	Dynamical	ECMWF
1435	2021-12-06	NaN	Dynamical	ECMWF
1436	2021-12-07	0.622182	Dynamical	ECMWF
1437	2021-12-08	NaN	Dynamical	ECMWF
1438	2021-12-09	NaN	Dynamical	ECMWF
1439	2021-12-10	0.821545	Dynamical	ECMWF
1440	2021-12-11	NaN	Dynamical	ECMWF
1441	2021-12-12	NaN	Dynamical	ECMWF
1442	2021-12-13	NaN	Dynamical	ECMWF
1443	2021-12-14	0.708645	Dynamical	ECMWF
1444	2021-12-15	NaN	Dynamical	ECMWF
1445	2021-12-16	NaN	Dynamical	ECMWF
1446	2021-12-17	0.658818	Dynamical	ECMWF
1447	2021-12-18	NaN	Dynamical	ECMWF
1448	2021-12-19	NaN	Dynamical	ECMWF
1449	2021-12-20	NaN	Dynamical	ECMWF
1450	2021-12-21	0.508808	Dynamical	ECMWF
1451	2021-12-22	NaN	Dynamical	ECMWF
1452	2021-12-23	NaN	Dynamical	ECMWF
1453	2021-12-24	0.260608	Dynamical	ECMWF
1454	2021-12-25	NaN	Dynamical	ECMWF
1455	2021-12-26	NaN	Dynamical	ECMWF
1456	2021-12-27	NaN	Dynamical	ECMWF
1457	2021-12-28	0.399599	Dynamical	ECMWF
1458	2021-12-29	NaN	Dynamical	ECMWF
1459	2021-12-30	NaN	Dynamical	ECMWF
1460	2021-12-31	0.20531	Dynamical	ECMWF
0	2018-01-01	0.146421	Dynamical	CCSM4
1	2018-01-02	NaN	Dynamical	CCSM4
2	2018-01-03	NaN	Dynamical	CCSM4
3	2018-01-04	NaN	Dynamical	CCSM4
4	2018-01-05	NaN	Dynamical	CCSM4
5	2018-01-06	NaN	Dynamical	CCSM4
6	2018-01-07	NaN	Dynamical	CCSM4
7	2018-01-08	-0.578549	Dynamical	CCSM4
8	2018-01-09	NaN	Dynamical	CCSM4
9	2018-01-10	NaN	Dynamical	CCSM4
10	2018-01-11	NaN	Dynamical	CCSM4
11	2018-01-12	NaN	Dynamical	CCSM4
12	2018-01-13	NaN	Dynamical	CCSM4
13	2018-01-14	NaN	Dynamical	CCSM4
14	2018-01-15	-0.660385	Dynamical	CCSM4
15	2018-01-16	NaN	Dynamical	CCSM4
16	2018-01-17	NaN	Dynamical	CCSM4
17	2018-01-18	NaN	Dynamical	CCSM4
18	2018-01-19	NaN	Dynamical	CCSM4
19	2018-01-20	NaN	Dynamical	CCSM4
20	2018-01-21	NaN	Dynamical	CCSM4
21	2018-01-22	-0.377174	Dynamical	CCSM4
22	2018-01-23	NaN	Dynamical	CCSM4
23	2018-01-24	NaN	Dynamical	CCSM4
24	2018-01-25	NaN	Dynamical	CCSM4
25	2018-01-26	NaN	Dynamical	CCSM4
26	2018-01-27	NaN	Dynamical	CCSM4
27	2018-01-28	NaN	Dynamical	CCSM4
28	2018-01-29	-0.319843	Dynamical	CCSM4
29	2018-01-30	NaN	Dynamical	CCSM4
30	2018-01-31	NaN	Dynamical	CCSM4
31	2018-02-01	NaN	Dynamical	CCSM4
32	2018-02-02	NaN	Dynamical	CCSM4
33	2018-02-03	NaN	Dynamical	CCSM4
34	2018-02-04	NaN	Dynamical	CCSM4
35	2018-02-05	0.00479444	Dynamical	CCSM4
36	2018-02-06	NaN	Dynamical	CCSM4
37	2018-02-07	NaN	Dynamical	CCSM4
38	2018-02-08	NaN	Dynamical	CCSM4
39	2018-02-09	NaN	Dynamical	CCSM4
40	2018-02-10	NaN	Dynamical	CCSM4
41	2018-02-11	NaN	Dynamical	CCSM4
42	2018-02-12	0.733361	Dynamical	CCSM4
43	2018-02-13	NaN	Dynamical	CCSM4
44	2018-02-14	NaN	Dynamical	CCSM4
45	2018-02-15	NaN	Dynamical	CCSM4
46	2018-02-16	NaN	Dynamical	CCSM4
47	2018-02-17	NaN	Dynamical	CCSM4
48	2018-02-18	NaN	Dynamical	CCSM4
49	2018-02-19	0.433039	Dynamical	CCSM4
50	2018-02-20	NaN	Dynamical	CCSM4
51	2018-02-21	NaN	Dynamical	CCSM4
52	2018-02-22	NaN	Dynamical	CCSM4
53	2018-02-23	NaN	Dynamical	CCSM4
54	2018-02-24	NaN	Dynamical	CCSM4
55	2018-02-25	NaN	Dynamical	CCSM4
56	2018-02-26	0.502654	Dynamical	CCSM4
57	2018-02-27	NaN	Dynamical	CCSM4
58	2018-02-28	NaN	Dynamical	CCSM4
59	2018-03-01	NaN	Dynamical	CCSM4
60	2018-03-02	NaN	Dynamical	CCSM4
61	2018-03-03	NaN	Dynamical	CCSM4
62	2018-03-04	NaN	Dynamical	CCSM4
63	2018-03-05	-0.197061	Dynamical	CCSM4
64	2018-03-06	NaN	Dynamical	CCSM4
65	2018-03-07	NaN	Dynamical	CCSM4
66	2018-03-08	NaN	Dynamical	CCSM4
67	2018-03-09	NaN	Dynamical	CCSM4
68	2018-03-10	NaN	Dynamical	CCSM4
69	2018-03-11	NaN	Dynamical	CCSM4
70	2018-03-12	-0.249361	Dynamical	CCSM4
71	2018-03-13	NaN	Dynamical	CCSM4
72	2018-03-14	NaN	Dynamical	CCSM4
73	2018-03-15	NaN	Dynamical	CCSM4
74	2018-03-16	NaN	Dynamical	CCSM4
75	2018-03-17	NaN	Dynamical	CCSM4
76	2018-03-18	NaN	Dynamical	CCSM4
77	2018-03-19	-0.273471	Dynamical	CCSM4
78	2018-03-20	NaN	Dynamical	CCSM4
79	2018-03-21	NaN	Dynamical	CCSM4
80	2018-03-22	NaN	Dynamical	CCSM4
81	2018-03-23	NaN	Dynamical	CCSM4
82	2018-03-24	NaN	Dynamical	CCSM4
83	2018-03-25	NaN	Dynamical	CCSM4
84	2018-03-26	-0.574968	Dynamical	CCSM4
85	2018-03-27	NaN	Dynamical	CCSM4
86	2018-03-28	NaN	Dynamical	CCSM4
87	2018-03-29	NaN	Dynamical	CCSM4
88	2018-03-30	NaN	Dynamical	CCSM4
89	2018-03-31	NaN	Dynamical	CCSM4
90	2018-04-01	NaN	Dynamical	CCSM4
91	2018-04-02	-0.644002	Dynamical	CCSM4
92	2018-04-03	NaN	Dynamical	CCSM4
93	2018-04-04	NaN	Dynamical	CCSM4
94	2018-04-05	NaN	Dynamical	CCSM4
95	2018-04-06	NaN	Dynamical	CCSM4
96	2018-04-07	NaN	Dynamical	CCSM4
97	2018-04-08	NaN	Dynamical	CCSM4
98	2018-04-09	-0.576322	Dynamical	CCSM4
99	2018-04-10	NaN	Dynamical	CCSM4
100	2018-04-11	NaN	Dynamical	CCSM4
101	2018-04-12	NaN	Dynamical	CCSM4
102	2018-04-13	NaN	Dynamical	CCSM4
103	2018-04-14	NaN	Dynamical	CCSM4
104	2018-04-15	NaN	Dynamical	CCSM4
105	2018-04-16	-0.75255	Dynamical	CCSM4
106	2018-04-17	NaN	Dynamical	CCSM4
107	2018-04-18	NaN	Dynamical	CCSM4
108	2018-04-19	NaN	Dynamical	CCSM4
109	2018-04-20	NaN	Dynamical	CCSM4
110	2018-04-21	NaN	Dynamical	CCSM4
111	2018-04-22	NaN	Dynamical	CCSM4
112	2018-04-23	0.495805	Dynamical	CCSM4
113	2018-04-24	NaN	Dynamical	CCSM4
114	2018-04-25	NaN	Dynamical	CCSM4
115	2018-04-26	NaN	Dynamical	CCSM4
116	2018-04-27	NaN	Dynamical	CCSM4
117	2018-04-28	NaN	Dynamical	CCSM4
118	2018-04-29	NaN	Dynamical	CCSM4
119	2018-04-30	0.423996	Dynamical	CCSM4
120	2018-05-01	NaN	Dynamical	CCSM4
121	2018-05-02	NaN	Dynamical	CCSM4
122	2018-05-03	NaN	Dynamical	CCSM4
123	2018-05-04	NaN	Dynamical	CCSM4
124	2018-05-05	NaN	Dynamical	CCSM4
125	2018-05-06	NaN	Dynamical	CCSM4
126	2018-05-07	0.555599	Dynamical	CCSM4
127	2018-05-08	NaN	Dynamical	CCSM4
128	2018-05-09	NaN	Dynamical	CCSM4
129	2018-05-10	NaN	Dynamical	CCSM4
130	2018-05-11	NaN	Dynamical	CCSM4
131	2018-05-12	NaN	Dynamical	CCSM4
132	2018-05-13	NaN	Dynamical	CCSM4
133	2018-05-14	0.734137	Dynamical	CCSM4
134	2018-05-15	NaN	Dynamical	CCSM4
135	2018-05-16	NaN	Dynamical	CCSM4
136	2018-05-17	NaN	Dynamical	CCSM4
137	2018-05-18	NaN	Dynamical	CCSM4
138	2018-05-19	NaN	Dynamical	CCSM4
139	2018-05-20	NaN	Dynamical	CCSM4
140	2018-05-21	0.876599	Dynamical	CCSM4
141	2018-05-22	NaN	Dynamical	CCSM4
142	2018-05-23	NaN	Dynamical	CCSM4
143	2018-05-24	NaN	Dynamical	CCSM4
144	2018-05-25	NaN	Dynamical	CCSM4
145	2018-05-26	NaN	Dynamical	CCSM4
146	2018-05-27	NaN	Dynamical	CCSM4
147	2018-05-28	0.83155	Dynamical	CCSM4
148	2018-05-29	NaN	Dynamical	CCSM4
149	2018-05-30	NaN	Dynamical	CCSM4
150	2018-05-31	NaN	Dynamical	CCSM4
151	2018-06-01	NaN	Dynamical	CCSM4
152	2018-06-02	NaN	Dynamical	CCSM4
153	2018-06-03	NaN	Dynamical	CCSM4
154	2018-06-04	0.703181	Dynamical	CCSM4
155	2018-06-05	NaN	Dynamical	CCSM4
156	2018-06-06	NaN	Dynamical	CCSM4
157	2018-06-07	NaN	Dynamical	CCSM4
158	2018-06-08	NaN	Dynamical	CCSM4
159	2018-06-09	NaN	Dynamical	CCSM4
160	2018-06-10	NaN	Dynamical	CCSM4
161	2018-06-11	0.590695	Dynamical	CCSM4
162	2018-06-12	NaN	Dynamical	CCSM4
163	2018-06-13	NaN	Dynamical	CCSM4
164	2018-06-14	NaN	Dynamical	CCSM4
165	2018-06-15	NaN	Dynamical	CCSM4
166	2018-06-16	NaN	Dynamical	CCSM4
167	2018-06-17	NaN	Dynamical	CCSM4
168	2018-06-18	0.599304	Dynamical	CCSM4
169	2018-06-19	NaN	Dynamical	CCSM4
170	2018-06-20	NaN	Dynamical	CCSM4
171	2018-06-21	NaN	Dynamical	CCSM4
172	2018-06-22	NaN	Dynamical	CCSM4
173	2018-06-23	NaN	Dynamical	CCSM4
174	2018-06-24	NaN	Dynamical	CCSM4
175	2018-06-25	0.803125	Dynamical	CCSM4
176	2018-06-26	NaN	Dynamical	CCSM4
177	2018-06-27	NaN	Dynamical	CCSM4
178	2018-06-28	NaN	Dynamical	CCSM4
179	2018-06-29	NaN	Dynamical	CCSM4
180	2018-06-30	NaN	Dynamical	CCSM4
181	2018-07-01	NaN	Dynamical	CCSM4
182	2018-07-02	0.851034	Dynamical	CCSM4
183	2018-07-03	NaN	Dynamical	CCSM4
184	2018-07-04	NaN	Dynamical	CCSM4
185	2018-07-05	NaN	Dynamical	CCSM4
186	2018-07-06	NaN	Dynamical	CCSM4
187	2018-07-07	NaN	Dynamical	CCSM4
188	2018-07-08	NaN	Dynamical	CCSM4
189	2018-07-09	0.740685	Dynamical	CCSM4
190	2018-07-10	NaN	Dynamical	CCSM4
191	2018-07-11	NaN	Dynamical	CCSM4
192	2018-07-12	NaN	Dynamical	CCSM4
193	2018-07-13	NaN	Dynamical	CCSM4
194	2018-07-14	NaN	Dynamical	CCSM4
195	2018-07-15	NaN	Dynamical	CCSM4
196	2018-07-16	0.0706988	Dynamical	CCSM4
197	2018-07-17	NaN	Dynamical	CCSM4
198	2018-07-18	NaN	Dynamical	CCSM4
199	2018-07-19	NaN	Dynamical	CCSM4
200	2018-07-20	NaN	Dynamical	CCSM4
201	2018-07-21	NaN	Dynamical	CCSM4
202	2018-07-22	NaN	Dynamical	CCSM4
203	2018-07-23	-0.133393	Dynamical	CCSM4
204	2018-07-24	NaN	Dynamical	CCSM4
205	2018-07-25	NaN	Dynamical	CCSM4
206	2018-07-26	NaN	Dynamical	CCSM4
207	2018-07-27	NaN	Dynamical	CCSM4
208	2018-07-28	NaN	Dynamical	CCSM4
209	2018-07-29	NaN	Dynamical	CCSM4
210	2018-07-30	0.444884	Dynamical	CCSM4
211	2018-07-31	NaN	Dynamical	CCSM4
212	2018-08-01	NaN	Dynamical	CCSM4
213	2018-08-02	NaN	Dynamical	CCSM4
214	2018-08-03	NaN	Dynamical	CCSM4
215	2018-08-04	NaN	Dynamical	CCSM4
216	2018-08-05	NaN	Dynamical	CCSM4
217	2018-08-06	0.658901	Dynamical	CCSM4
218	2018-08-07	NaN	Dynamical	CCSM4
219	2018-08-08	NaN	Dynamical	CCSM4
220	2018-08-09	NaN	Dynamical	CCSM4
221	2018-08-10	NaN	Dynamical	CCSM4
222	2018-08-11	NaN	Dynamical	CCSM4
223	2018-08-12	NaN	Dynamical	CCSM4
224	2018-08-13	0.151386	Dynamical	CCSM4
225	2018-08-14	NaN	Dynamical	CCSM4
226	2018-08-15	NaN	Dynamical	CCSM4
227	2018-08-16	NaN	Dynamical	CCSM4
228	2018-08-17	NaN	Dynamical	CCSM4
229	2018-08-18	NaN	Dynamical	CCSM4
230	2018-08-19	NaN	Dynamical	CCSM4
231	2018-08-20	0.0118786	Dynamical	CCSM4
232	2018-08-21	NaN	Dynamical	CCSM4
233	2018-08-22	NaN	Dynamical	CCSM4
234	2018-08-23	NaN	Dynamical	CCSM4
235	2018-08-24	NaN	Dynamical	CCSM4
236	2018-08-25	NaN	Dynamical	CCSM4
237	2018-08-26	NaN	Dynamical	CCSM4
238	2018-08-27	0.342371	Dynamical	CCSM4
239	2018-08-28	NaN	Dynamical	CCSM4
240	2018-08-29	NaN	Dynamical	CCSM4
241	2018-08-30	NaN	Dynamical	CCSM4
242	2018-08-31	NaN	Dynamical	CCSM4
243	2018-09-01	NaN	Dynamical	CCSM4
244	2018-09-02	NaN	Dynamical	CCSM4
245	2018-09-03	0.763638	Dynamical	CCSM4
246	2018-09-04	NaN	Dynamical	CCSM4
247	2018-09-05	NaN	Dynamical	CCSM4
248	2018-09-06	NaN	Dynamical	CCSM4
249	2018-09-07	NaN	Dynamical	CCSM4
250	2018-09-08	NaN	Dynamical	CCSM4
251	2018-09-09	NaN	Dynamical	CCSM4
252	2018-09-10	0.798214	Dynamical	CCSM4
253	2018-09-11	NaN	Dynamical	CCSM4
254	2018-09-12	NaN	Dynamical	CCSM4
255	2018-09-13	NaN	Dynamical	CCSM4
256	2018-09-14	NaN	Dynamical	CCSM4
257	2018-09-15	NaN	Dynamical	CCSM4
258	2018-09-16	NaN	Dynamical	CCSM4
259	2018-09-17	0.26292	Dynamical	CCSM4
260	2018-09-18	NaN	Dynamical	CCSM4
261	2018-09-19	NaN	Dynamical	CCSM4
262	2018-09-20	NaN	Dynamical	CCSM4
263	2018-09-21	NaN	Dynamical	CCSM4
264	2018-09-22	NaN	Dynamical	CCSM4
265	2018-09-23	NaN	Dynamical	CCSM4
266	2018-09-24	0.0612488	Dynamical	CCSM4
267	2018-09-25	NaN	Dynamical	CCSM4
268	2018-09-26	NaN	Dynamical	CCSM4
269	2018-09-27	NaN	Dynamical	CCSM4
270	2018-09-28	NaN	Dynamical	CCSM4
271	2018-09-29	NaN	Dynamical	CCSM4
272	2018-09-30	NaN	Dynamical	CCSM4
273	2018-10-01	-0.0756261	Dynamical	CCSM4
274	2018-10-02	NaN	Dynamical	CCSM4
275	2018-10-03	NaN	Dynamical	CCSM4
276	2018-10-04	NaN	Dynamical	CCSM4
277	2018-10-05	NaN	Dynamical	CCSM4
278	2018-10-06	NaN	Dynamical	CCSM4
279	2018-10-07	NaN	Dynamical	CCSM4
280	2018-10-08	-0.640942	Dynamical	CCSM4
281	2018-10-09	NaN	Dynamical	CCSM4
282	2018-10-10	NaN	Dynamical	CCSM4
283	2018-10-11	NaN	Dynamical	CCSM4
284	2018-10-12	NaN	Dynamical	CCSM4
285	2018-10-13	NaN	Dynamical	CCSM4
286	2018-10-14	NaN	Dynamical	CCSM4
287	2018-10-15	-0.364856	Dynamical	CCSM4
288	2018-10-16	NaN	Dynamical	CCSM4
289	2018-10-17	NaN	Dynamical	CCSM4
290	2018-10-18	NaN	Dynamical	CCSM4
291	2018-10-19	NaN	Dynamical	CCSM4
292	2018-10-20	NaN	Dynamical	CCSM4
293	2018-10-21	NaN	Dynamical	CCSM4
294	2018-10-22	-0.153642	Dynamical	CCSM4
295	2018-10-23	NaN	Dynamical	CCSM4
296	2018-10-24	NaN	Dynamical	CCSM4
297	2018-10-25	NaN	Dynamical	CCSM4
298	2018-10-26	NaN	Dynamical	CCSM4
299	2018-10-27	NaN	Dynamical	CCSM4
300	2018-10-28	NaN	Dynamical	CCSM4
301	2018-10-29	-0.272647	Dynamical	CCSM4
302	2018-10-30	NaN	Dynamical	CCSM4
303	2018-10-31	NaN	Dynamical	CCSM4
304	2018-11-01	NaN	Dynamical	CCSM4
305	2018-11-02	NaN	Dynamical	CCSM4
306	2018-11-03	NaN	Dynamical	CCSM4
307	2018-11-04	NaN	Dynamical	CCSM4
308	2018-11-05	-0.312508	Dynamical	CCSM4
309	2018-11-06	NaN	Dynamical	CCSM4
310	2018-11-07	NaN	Dynamical	CCSM4
311	2018-11-08	NaN	Dynamical	CCSM4
312	2018-11-09	NaN	Dynamical	CCSM4
313	2018-11-10	NaN	Dynamical	CCSM4
314	2018-11-11	NaN	Dynamical	CCSM4
315	2018-11-12	0.421207	Dynamical	CCSM4
316	2018-11-13	NaN	Dynamical	CCSM4
317	2018-11-14	NaN	Dynamical	CCSM4
318	2018-11-15	NaN	Dynamical	CCSM4
319	2018-11-16	NaN	Dynamical	CCSM4
320	2018-11-17	NaN	Dynamical	CCSM4
321	2018-11-18	NaN	Dynamical	CCSM4
322	2018-11-19	0.172765	Dynamical	CCSM4
323	2018-11-20	NaN	Dynamical	CCSM4
324	2018-11-21	NaN	Dynamical	CCSM4
325	2018-11-22	NaN	Dynamical	CCSM4
326	2018-11-23	NaN	Dynamical	CCSM4
327	2018-11-24	NaN	Dynamical	CCSM4
328	2018-11-25	NaN	Dynamical	CCSM4
329	2018-11-26	-0.174929	Dynamical	CCSM4
330	2018-11-27	NaN	Dynamical	CCSM4
331	2018-11-28	NaN	Dynamical	CCSM4
332	2018-11-29	NaN	Dynamical	CCSM4
333	2018-11-30	NaN	Dynamical	CCSM4
334	2018-12-01	NaN	Dynamical	CCSM4
335	2018-12-02	NaN	Dynamical	CCSM4
336	2018-12-03	-0.013113	Dynamical	CCSM4
337	2018-12-04	NaN	Dynamical	CCSM4
338	2018-12-05	NaN	Dynamical	CCSM4
339	2018-12-06	NaN	Dynamical	CCSM4
340	2018-12-07	NaN	Dynamical	CCSM4
341	2018-12-08	NaN	Dynamical	CCSM4
342	2018-12-09	NaN	Dynamical	CCSM4
343	2018-12-10	0.757531	Dynamical	CCSM4
344	2018-12-11	NaN	Dynamical	CCSM4
345	2018-12-12	NaN	Dynamical	CCSM4
346	2018-12-13	NaN	Dynamical	CCSM4
347	2018-12-14	NaN	Dynamical	CCSM4
348	2018-12-15	NaN	Dynamical	CCSM4
349	2018-12-16	NaN	Dynamical	CCSM4
350	2018-12-17	0.127378	Dynamical	CCSM4
351	2018-12-18	NaN	Dynamical	CCSM4
352	2018-12-19	NaN	Dynamical	CCSM4
353	2018-12-20	NaN	Dynamical	CCSM4
354	2018-12-21	NaN	Dynamical	CCSM4
355	2018-12-22	NaN	Dynamical	CCSM4
356	2018-12-23	NaN	Dynamical	CCSM4
357	2018-12-24	0.397218	Dynamical	CCSM4
358	2018-12-25	NaN	Dynamical	CCSM4
359	2018-12-26	NaN	Dynamical	CCSM4
360	2018-12-27	NaN	Dynamical	CCSM4
361	2018-12-28	NaN	Dynamical	CCSM4
362	2018-12-29	NaN	Dynamical	CCSM4
363	2018-12-30	NaN	Dynamical	CCSM4
364	2018-12-31	0.0647975	Dynamical	CCSM4
365	2019-01-01	NaN	Dynamical	CCSM4
366	2019-01-02	NaN	Dynamical	CCSM4
367	2019-01-03	NaN	Dynamical	CCSM4
368	2019-01-04	NaN	Dynamical	CCSM4
369	2019-01-05	NaN	Dynamical	CCSM4
370	2019-01-06	NaN	Dynamical	CCSM4
371	2019-01-07	0.160737	Dynamical	CCSM4
372	2019-01-08	NaN	Dynamical	CCSM4
373	2019-01-09	NaN	Dynamical	CCSM4
374	2019-01-10	NaN	Dynamical	CCSM4
375	2019-01-11	NaN	Dynamical	CCSM4
376	2019-01-12	NaN	Dynamical	CCSM4
377	2019-01-13	NaN	Dynamical	CCSM4
378	2019-01-14	-0.175507	Dynamical	CCSM4
379	2019-01-15	NaN	Dynamical	CCSM4
380	2019-01-16	NaN	Dynamical	CCSM4
381	2019-01-17	NaN	Dynamical	CCSM4
382	2019-01-18	NaN	Dynamical	CCSM4
383	2019-01-19	NaN	Dynamical	CCSM4
384	2019-01-20	NaN	Dynamical	CCSM4
385	2019-01-21	0.334794	Dynamical	CCSM4
386	2019-01-22	NaN	Dynamical	CCSM4
387	2019-01-23	NaN	Dynamical	CCSM4
388	2019-01-24	NaN	Dynamical	CCSM4
389	2019-01-25	NaN	Dynamical	CCSM4
390	2019-01-26	NaN	Dynamical	CCSM4
391	2019-01-27	NaN	Dynamical	CCSM4
392	2019-01-28	-0.145328	Dynamical	CCSM4
393	2019-01-29	NaN	Dynamical	CCSM4
394	2019-01-30	NaN	Dynamical	CCSM4
395	2019-01-31	NaN	Dynamical	CCSM4
396	2019-02-01	NaN	Dynamical	CCSM4
397	2019-02-02	NaN	Dynamical	CCSM4
398	2019-02-03	NaN	Dynamical	CCSM4
399	2019-02-04	0.059258	Dynamical	CCSM4
400	2019-02-05	NaN	Dynamical	CCSM4
401	2019-02-06	NaN	Dynamical	CCSM4
402	2019-02-07	NaN	Dynamical	CCSM4
403	2019-02-08	NaN	Dynamical	CCSM4
404	2019-02-09	NaN	Dynamical	CCSM4
405	2019-02-10	NaN	Dynamical	CCSM4
406	2019-02-11	-0.305489	Dynamical	CCSM4
407	2019-02-12	NaN	Dynamical	CCSM4
408	2019-02-13	NaN	Dynamical	CCSM4
409	2019-02-14	NaN	Dynamical	CCSM4
410	2019-02-15	NaN	Dynamical	CCSM4
411	2019-02-16	NaN	Dynamical	CCSM4
412	2019-02-17	NaN	Dynamical	CCSM4
413	2019-02-18	0.45264	Dynamical	CCSM4
414	2019-02-19	NaN	Dynamical	CCSM4
415	2019-02-20	NaN	Dynamical	CCSM4
416	2019-02-21	NaN	Dynamical	CCSM4
417	2019-02-22	NaN	Dynamical	CCSM4
418	2019-02-23	NaN	Dynamical	CCSM4
419	2019-02-24	NaN	Dynamical	CCSM4
420	2019-02-25	-0.459303	Dynamical	CCSM4
421	2019-02-26	NaN	Dynamical	CCSM4
422	2019-02-27	NaN	Dynamical	CCSM4
423	2019-02-28	NaN	Dynamical	CCSM4
424	2019-03-01	NaN	Dynamical	CCSM4
425	2019-03-02	NaN	Dynamical	CCSM4
426	2019-03-03	NaN	Dynamical	CCSM4
427	2019-03-04	0.21012	Dynamical	CCSM4
428	2019-03-05	NaN	Dynamical	CCSM4
429	2019-03-06	NaN	Dynamical	CCSM4
430	2019-03-07	NaN	Dynamical	CCSM4
431	2019-03-08	NaN	Dynamical	CCSM4
432	2019-03-09	NaN	Dynamical	CCSM4
433	2019-03-10	NaN	Dynamical	CCSM4
434	2019-03-11	0.660656	Dynamical	CCSM4
435	2019-03-12	NaN	Dynamical	CCSM4
436	2019-03-13	NaN	Dynamical	CCSM4
437	2019-03-14	NaN	Dynamical	CCSM4
438	2019-03-15	NaN	Dynamical	CCSM4
439	2019-03-16	NaN	Dynamical	CCSM4
440	2019-03-17	NaN	Dynamical	CCSM4
441	2019-03-18	-0.291908	Dynamical	CCSM4
442	2019-03-19	NaN	Dynamical	CCSM4
443	2019-03-20	NaN	Dynamical	CCSM4
444	2019-03-21	NaN	Dynamical	CCSM4
445	2019-03-22	NaN	Dynamical	CCSM4
446	2019-03-23	NaN	Dynamical	CCSM4
447	2019-03-24	NaN	Dynamical	CCSM4
448	2019-03-25	-0.484333	Dynamical	CCSM4
449	2019-03-26	NaN	Dynamical	CCSM4
450	2019-03-27	NaN	Dynamical	CCSM4
451	2019-03-28	NaN	Dynamical	CCSM4
452	2019-03-29	NaN	Dynamical	CCSM4
453	2019-03-30	NaN	Dynamical	CCSM4
454	2019-03-31	NaN	Dynamical	CCSM4
455	2019-04-01	0.0282103	Dynamical	CCSM4
456	2019-04-02	NaN	Dynamical	CCSM4
457	2019-04-03	NaN	Dynamical	CCSM4
458	2019-04-04	NaN	Dynamical	CCSM4
459	2019-04-05	NaN	Dynamical	CCSM4
460	2019-04-06	NaN	Dynamical	CCSM4
461	2019-04-07	NaN	Dynamical	CCSM4
462	2019-04-08	0.273907	Dynamical	CCSM4
463	2019-04-09	NaN	Dynamical	CCSM4
464	2019-04-10	NaN	Dynamical	CCSM4
465	2019-04-11	NaN	Dynamical	CCSM4
466	2019-04-12	NaN	Dynamical	CCSM4
467	2019-04-13	NaN	Dynamical	CCSM4
468	2019-04-14	NaN	Dynamical	CCSM4
469	2019-04-15	0.12511	Dynamical	CCSM4
470	2019-04-16	NaN	Dynamical	CCSM4
471	2019-04-17	NaN	Dynamical	CCSM4
472	2019-04-18	NaN	Dynamical	CCSM4
473	2019-04-19	NaN	Dynamical	CCSM4
474	2019-04-20	NaN	Dynamical	CCSM4
475	2019-04-21	NaN	Dynamical	CCSM4
476	2019-04-22	-0.170948	Dynamical	CCSM4
477	2019-04-23	NaN	Dynamical	CCSM4
478	2019-04-24	NaN	Dynamical	CCSM4
479	2019-04-25	NaN	Dynamical	CCSM4
480	2019-04-26	NaN	Dynamical	CCSM4
481	2019-04-27	NaN	Dynamical	CCSM4
482	2019-04-28	NaN	Dynamical	CCSM4
483	2019-04-29	-0.517035	Dynamical	CCSM4
484	2019-04-30	NaN	Dynamical	CCSM4
485	2019-05-01	NaN	Dynamical	CCSM4
486	2019-05-02	NaN	Dynamical	CCSM4
487	2019-05-03	NaN	Dynamical	CCSM4
488	2019-05-04	NaN	Dynamical	CCSM4
489	2019-05-05	NaN	Dynamical	CCSM4
490	2019-05-06	-0.485822	Dynamical	CCSM4
491	2019-05-07	NaN	Dynamical	CCSM4
492	2019-05-08	NaN	Dynamical	CCSM4
493	2019-05-09	NaN	Dynamical	CCSM4
494	2019-05-10	NaN	Dynamical	CCSM4
495	2019-05-11	NaN	Dynamical	CCSM4
496	2019-05-12	NaN	Dynamical	CCSM4
497	2019-05-13	-0.133418	Dynamical	CCSM4
498	2019-05-14	NaN	Dynamical	CCSM4
499	2019-05-15	NaN	Dynamical	CCSM4
500	2019-05-16	NaN	Dynamical	CCSM4
501	2019-05-17	NaN	Dynamical	CCSM4
502	2019-05-18	NaN	Dynamical	CCSM4
503	2019-05-19	NaN	Dynamical	CCSM4
504	2019-05-20	-0.217948	Dynamical	CCSM4
505	2019-05-21	NaN	Dynamical	CCSM4
506	2019-05-22	NaN	Dynamical	CCSM4
507	2019-05-23	NaN	Dynamical	CCSM4
508	2019-05-24	NaN	Dynamical	CCSM4
509	2019-05-25	NaN	Dynamical	CCSM4
510	2019-05-26	NaN	Dynamical	CCSM4
511	2019-05-27	0.176283	Dynamical	CCSM4
512	2019-05-28	NaN	Dynamical	CCSM4
513	2019-05-29	NaN	Dynamical	CCSM4
514	2019-05-30	NaN	Dynamical	CCSM4
515	2019-05-31	NaN	Dynamical	CCSM4
516	2019-06-01	NaN	Dynamical	CCSM4
517	2019-06-02	NaN	Dynamical	CCSM4
518	2019-06-03	-0.00190752	Dynamical	CCSM4
519	2019-06-04	NaN	Dynamical	CCSM4
520	2019-06-05	NaN	Dynamical	CCSM4
521	2019-06-06	NaN	Dynamical	CCSM4
522	2019-06-07	NaN	Dynamical	CCSM4
523	2019-06-08	NaN	Dynamical	CCSM4
524	2019-06-09	NaN	Dynamical	CCSM4
525	2019-06-10	-0.653885	Dynamical	CCSM4
526	2019-06-11	NaN	Dynamical	CCSM4
527	2019-06-12	NaN	Dynamical	CCSM4
528	2019-06-13	NaN	Dynamical	CCSM4
529	2019-06-14	NaN	Dynamical	CCSM4
530	2019-06-15	NaN	Dynamical	CCSM4
531	2019-06-16	NaN	Dynamical	CCSM4
532	2019-06-17	-0.487675	Dynamical	CCSM4
533	2019-06-18	NaN	Dynamical	CCSM4
534	2019-06-19	NaN	Dynamical	CCSM4
535	2019-06-20	NaN	Dynamical	CCSM4
536	2019-06-21	NaN	Dynamical	CCSM4
537	2019-06-22	NaN	Dynamical	CCSM4
[truncated: 15,533 more rows]
