# Supplementary material for: Adaptive bias correction for improved subseasonal forecasting
Source: Nat Commun. 2023 Jun 15;14:3482. doi: 10.1038/s41467-023-38874-y (PMC10272189; doi:10.1038/s41467-023-38874-y)
Supplement: Supplementary file 3 — Source data [file 41467_2023_38874_MOESM3_ESM.zip › fig_2-spatial_skill_distribution.xlsx]

## Sheet: us_precip_1.5x1.5_12w
lat	lon	raw_cfsv2	raw_ecmwf	deb_cfsv2	deb_ecmwf	abc_cfsv2	abc_ecmwf
25.5	279	0.407316	0.58829	0.343508	0.598704	0.407562	0.604599
27	261	0.229461	0.596759	0.316687	0.596023	0.356762	0.591054
	262.5	0.197145	0.469044	0.302565	0.506386	0.311637	0.493655
	279	0.305887	0.655566	0.349984	0.667813	0.478413	0.689596
28.5	261	0.23878	0.585349	0.343554	0.598648	0.358327	0.614481
	262.5	0.35537	0.611783	0.443192	0.634302	0.429661	0.647581
	264	0.199242	0.582918	0.365443	0.622961	0.353269	0.626913
	277.5	0.414837	0.534179	0.491412	0.60645	0.507995	0.609012
	279	0.39745	0.556748	0.381611	0.548005	0.444929	0.567671
30	256.5	0.474519	0.536633	0.30952	0.486556	0.460342	0.523416
	258	0.359633	0.587334	0.254222	0.577976	0.366236	0.594127
	259.5	0.161409	0.513173	0.221146	0.523763	0.235357	0.544352
	261	0.221576	0.559813	0.323688	0.571584	0.325229	0.585765
	262.5	0.287558	0.56687	0.357016	0.55448	0.36826	0.581251
	264	0.353052	0.590998	0.392886	0.585955	0.438056	0.613609
	265.5	0.192426	0.438455	0.266107	0.451804	0.254316	0.460163
	267	0.215338	0.450265	0.356682	0.523605	0.278374	0.516951
	268.5	0.31407	0.524348	0.395126	0.58289	0.346683	0.556993
	270	0.323361	0.402661	0.344853	0.533403	0.384428	0.525265
	274.5	0.366883	0.552883	0.377754	0.563608	0.402759	0.567674
	276	0.477274	0.575603	0.498465	0.595825	0.524414	0.582475
	277.5	0.528504	0.573562	0.504869	0.589981	0.542883	0.598882
31.5	249	0.550683	0.652103	0.544382	0.650072	0.599617	0.654854
	250.5	0.554855	0.622168	0.477264	0.606981	0.53306	0.630383
	255	0.491649	0.631681	0.362595	0.594663	0.503066	0.613841
	256.5	0.504897	0.643118	0.4055	0.600179	0.528774	0.619394
	258	0.389495	0.535387	0.322543	0.535599	0.41519	0.542437
	259.5	0.268388	0.569377	0.312427	0.578435	0.327726	0.592288
	261	0.286924	0.594906	0.323562	0.598477	0.324212	0.608305
	262.5	0.280838	0.561563	0.345153	0.58344	0.317664	0.578694
	264	0.349715	0.570521	0.358663	0.560308	0.387272	0.579117
	265.5	0.388485	0.579114	0.355774	0.548219	0.40964	0.583939
	267	0.352206	0.451403	0.331247	0.481029	0.346442	0.514375
	268.5	0.420227	0.566271	0.398782	0.546689	0.434872	0.580762
	270	0.477295	0.50915	0.472198	0.601087	0.506669	0.592022
	271.5	0.463408	0.520401	0.486761	0.585823	0.501567	0.570006
	273	0.348683	0.596848	0.443493	0.587675	0.456109	0.572684
	274.5	0.305904	0.58771	0.385798	0.578808	0.411851	0.577916
	276	0.436507	0.611307	0.453494	0.606962	0.49595	0.622912
	277.5	0.419094	0.60957	0.405389	0.565883	0.48293	0.605299
33	243	0.616118	0.744391	0.580648	0.779677	0.664949	0.789624
	244.5	0.495925	0.625086	0.528441	0.651478	0.596019	0.669481
	246	0.490782	0.698275	0.442394	0.692565	0.518048	0.695884
	247.5	0.498382	0.692788	0.560489	0.695224	0.570676	0.682686
	249	0.52203	0.711061	0.604164	0.724394	0.620375	0.723934
	250.5	0.577063	0.610083	0.555737	0.64997	0.623581	0.672984
	252	0.481668	0.305002	0.39574	0.637946	0.498556	0.618644
	253.5	0.422525	0.606618	0.392737	0.62044	0.457518	0.604948
	255	0.489221	0.61675	0.410851	0.632598	0.505743	0.637471
	256.5	0.41015	0.626485	0.400891	0.639072	0.450002	0.642488
	258	0.396207	0.580579	0.388287	0.582527	0.443614	0.581368
	259.5	0.371919	0.62439	0.362229	0.61122	0.439044	0.63374
	261	0.344087	0.624157	0.374584	0.607151	0.410955	0.632569
	262.5	0.344217	0.631342	0.377249	0.625852	0.382407	0.641674
	264	0.373496	0.641607	0.403312	0.652437	0.404431	0.659586
	265.5	0.474933	0.651538	0.441341	0.640701	0.487088	0.662764
	267	0.470071	0.562702	0.41175	0.566166	0.457537	0.585189
	268.5	0.499681	0.585578	0.448236	0.595988	0.501511	0.599351
	270	0.545434	0.577422	0.480964	0.589767	0.54355	0.592079
	271.5	0.503911	0.549875	0.458014	0.587128	0.528576	0.597422
	273	0.491708	0.619455	0.446343	0.605054	0.519537	0.617816
	274.5	0.475262	0.634573	0.489566	0.637525	0.542518	0.643387
	276	0.416829	0.602415	0.428144	0.615789	0.470589	0.612003
	277.5	0.374919	0.585251	0.386449	0.581743	0.42975	0.592809
	279	0.408228	0.595363	0.389085	0.576516	0.435296	0.597389
	280.5	0.363736	0.608282	0.372104	0.602462	0.457343	0.613787
34.5	240	0.678188	0.781505	0.638158	0.779721	0.717289	0.782068
	241.5	0.732489	0.833582	0.676305	0.822788	0.751901	0.832978
	243	0.655655	0.70286	0.646048	0.750935	0.72616	0.779377
	244.5	0.558874	0.633509	0.560147	0.662392	0.663177	0.676383
	246	0.593948	0.720353	0.548209	0.7223	0.632539	0.724094
	247.5	0.61556	0.741542	0.603244	0.772819	0.656048	0.764052
	249	0.678204	0.700674	0.634066	0.749556	0.699392	0.74491
	250.5	0.586536	0.687027	0.55998	0.747875	0.657203	0.764957
	252	0.246163	0.626678	0.332385	0.642956	0.460846	0.646791
	253.5	0.390998	0.615479	0.320361	0.581562	0.463302	0.59155
	255	0.424769	0.646263	0.368875	0.640446	0.448193	0.650341
	256.5	0.366701	0.683942	0.394109	0.702639	0.423064	0.697332
	258	0.389697	0.687603	0.37804	0.691373	0.468038	0.688694
	259.5	0.451717	0.647752	0.453606	0.650053	0.557357	0.656204
	261	0.421064	0.664275	0.444635	0.666946	0.491001	0.676579
	262.5	0.390835	0.611632	0.415676	0.607114	0.4154	0.618974
	264	0.378402	0.627361	0.4023	0.61385	0.398027	0.630697
	265.5	0.418129	0.649445	0.417878	0.632342	0.459142	0.663965
	267	0.512937	0.659212	0.439114	0.647122	0.511724	0.673444
	268.5	0.523	0.604389	0.426173	0.568508	0.507321	0.599862
	270	0.57142	0.600448	0.457634	0.552125	0.556524	0.581221
	271.5	0.565147	0.619333	0.48682	0.598785	0.571511	0.61848
	273	0.556093	0.594766	0.469971	0.591592	0.566781	0.612249
	274.5	0.523119	0.636036	0.476789	0.607003	0.546986	0.633904
	276	0.530989	0.674501	0.495181	0.666507	0.55691	0.682695
	277.5	0.464266	0.634454	0.451992	0.632496	0.494994	0.641417
	279	0.36279	0.624962	0.375069	0.636496	0.417233	0.643408
	280.5	0.292943	0.612559	0.313131	0.607387	0.307887	0.619576
	282	0.28817	0.584017	0.37994	0.570977	0.311107	0.579344
36	238.5	0.580328	0.778757	0.589276	0.768596	0.667462	0.775217
	240	0.633652	0.735772	0.652177	0.776057	0.673012	0.798857
	241.5	0.722211	0.725009	0.661744	0.795557	0.731345	0.803742
	243	0.568721	0.742158	0.591273	0.716446	0.667833	0.742582
	244.5	0.580032	0.717289	0.536513	0.714448	0.615491	0.724091
	246	0.578051	0.679302	0.576696	0.690168	0.607513	0.6878
	247.5	0.613765	0.699916	0.592673	0.738577	0.662331	0.74926
	249	0.570746	0.698836	0.499811	0.680607	0.614138	0.715092
	250.5	0.625749	0.713457	0.568176	0.719736	0.626459	0.72861
	252	0.497231	0.725476	0.467431	0.683405	0.550387	0.69488
	253.5	0.441998	0.174337	0.440658	0.671518	0.534093	0.663312
	255	0.172985	0.584311	0.280879	0.608277	0.415503	0.627179
	256.5	0.0921293	0.620845	0.261764	0.613981	0.338689	0.642691
	258	0.230419	0.593145	0.277831	0.605521	0.321258	0.633713
	259.5	0.300153	0.603015	0.390826	0.627191	0.424611	0.620359
	261	0.362151	0.625447	0.394752	0.651268	0.435076	0.646162
	262.5	0.346513	0.541811	0.386621	0.564999	0.422897	0.573326
	264	0.426048	0.599908	0.450918	0.599675	0.497502	0.610232
	265.5	0.480132	0.640554	0.463049	0.628845	0.509159	0.645607
	267	0.491984	0.600978	0.459174	0.614646	0.482518	0.628214
	268.5	0.475144	0.586187	0.425441	0.580943	0.456952	0.588445
	270	0.504467	0.613063	0.433342	0.569384	0.495054	0.604008
	271.5	0.545199	0.601975	0.461642	0.568489	0.535417	0.591144
	273	0.566135	0.596763	0.504838	0.580631	0.56805	0.58963
	274.5	0.566355	0.615444	0.503275	0.581655	0.572024	0.599758
	276	0.585946	0.647107	0.538212	0.611673	0.600729	0.639697
	277.5	0.527793	0.632735	0.474216	0.589897	0.541241	0.631811
	279	0.412928	0.633176	0.400062	0.616051	0.43403	0.635381
	280.5	0.395034	0.629558	0.399256	0.611849	0.406714	0.63115
	282	0.400445	0.60462	0.413193	0.581964	0.403409	0.60338
	283.5	0.353386	0.567278	0.384021	0.521265	0.411957	0.554727
37.5	238.5	0.636357	0.764917	0.634232	0.784901	0.659761	0.79475
	240	0.67051	0.806866	0.653894	0.8079	0.676567	0.810467
	241.5	0.567562	0.751347	0.598193	0.76252	0.643603	0.780372
	243	0.379464	0.695673	0.5569	0.71124	0.629478	0.737952
	244.5	0.492748	0.689542	0.560897	0.697706	0.610955	0.720924
	246	0.565439	0.596576	0.615311	0.672112	0.642503	0.678771
	247.5	0.579247	0.589675	0.590335	0.682354	0.649378	0.694943
	249	0.473954	0.691272	0.515277	0.70346	0.609535	0.702878
	250.5	0.563979	0.679181	0.527856	0.695147	0.671132	0.709816
	252	0.584735	0.416439	0.545374	0.693656	0.660316	0.706579
	253.5	0.0826812	0.379835	0.464239	0.704217	0.567655	0.74205
	255	-0.0206232	0.303405	0.202134	0.561301	0.399369	0.593539
	256.5	-0.000695968	0.469398	0.183534	0.545538	0.385481	0.552518
	258	0.167085	0.50735	0.250966	0.59448	0.364823	0.605502
	259.5	0.307877	0.525458	0.316161	0.596307	0.354217	0.607079
	261	0.373601	0.600745	0.410165	0.638212	0.419227	0.640168
	262.5	0.457417	0.613831	0.489014	0.648942	0.521284	0.644117
	264	0.469307	0.619292	0.486966	0.654683	0.542427	0.648043
	265.5	0.486987	0.601414	0.446787	0.603311	0.524573	0.617812
	267	0.495298	0.611754	0.436611	0.595067	0.471838	0.600898
	268.5	0.505414	0.631816	0.469935	0.625421	0.491754	0.626629
	270	0.494052	0.62243	0.494624	0.620085	0.494931	0.61865
	271.5	0.546039	0.641825	0.512589	0.638655	0.545503	0.642524
	273	0.582227	0.654342	0.536409	0.642871	0.58675	0.65251
	274.5	0.562694	0.641035	0.516919	0.618138	0.569275	0.638929
	276	0.58248	0.660908	0.51583	0.633087	0.575471	0.652814
	277.5	0.52348	0.610911	0.475685	0.62179	0.553131	0.641215
	279	0.413492	0.57149	0.359104	0.533937	0.446656	0.568385
	280.5	0.323387	0.570081	0.3653	0.568439	0.367882	0.584251
	282	0.377614	0.593209	0.406903	0.594834	0.431367	0.622541
	283.5	0.312003	0.575335	0.417145	0.562251	0.415656	0.591751
39	237	0.620429	0.756026	0.582907	0.754218	0.630303	0.748293
	238.5	0.646769	0.744943	0.620309	0.769013	0.654275	0.763537
	240	0.680798	0.752111	0.664613	0.766013	0.692225	0.754827
	241.5	0.365479	0.701929	0.590931	0.700626	0.617301	0.703145
	243	0.455636	0.608067	0.554793	0.673625	0.557681	0.631774
	244.5	0.563176	0.703374	0.648484	0.729136	0.696587	0.739647
	246	0.571164	0.67537	0.642172	0.674381	0.653831	0.705425
	247.5	0.462201	0.588054	0.509103	0.632646	0.545276	0.625607
	249	0.275634	0.705592	0.488775	0.70843	0.617359	0.732302
	250.5	0.397562	0.613122	0.449811	0.611411	0.506268	0.622062
	252	0.591829	0.665761	0.587059	0.727165	0.663768	0.749521
	253.5	0.199325	0.464833	0.47458	0.694682	0.551017	0.715124
	255	0.103474	0.312448	0.299692	0.590333	0.455339	0.600391
	256.5	0.179369	0.58346	0.224099	0.601285	0.449538	0.624599
	258	0.194388	0.511	0.313858	0.561656	0.416779	0.587229
	259.5	0.328634	0.487953	0.379607	0.566803	0.428281	0.571826
	261	0.348319	0.515347	0.419757	0.57887	0.410062	0.577243
	262.5	0.415665	0.575528	0.494036	0.611806	0.495302	0.618241
	264	0.493726	0.635682	0.54511	0.650575	0.541514	0.660003
	265.5	0.451263	0.613466	0.484001	0.644035	0.501843	0.647138
	267	0.393516	0.561718	0.404914	0.588707	0.41804	0.579492
	268.5	0.425903	0.587244	0.417117	0.611892	0.434757	0.608689
	270	0.484235	0.609931	0.446674	0.632926	0.47801	0.625633
	271.5	0.488093	0.613883	0.482716	0.634581	0.488479	0.629866
	273	0.503008	0.639914	0.485648	0.633597	0.507864	0.64219
	274.5	0.49444	0.644736	0.486855	0.639244	0.507034	0.644497
	276	0.476391	0.655317	0.454869	0.648098	0.490254	0.658738
	277.5	0.446212	0.61234	0.428011	0.61752	0.475693	0.633052
	279	0.43308	0.51532	0.371591	0.56404	0.469617	0.587254
	280.5	0.379438	0.510707	0.400519	0.540997	0.454573	0.561256
	282	0.33127	0.52233	0.401328	0.514897	0.403154	0.544467
	283.5	0.324407	0.522353	0.38762	0.548912	0.39157	0.556356
	285	0.31505	0.481637	0.33054	0.510326	0.358318	0.50358
40.5	237	0.550972	0.740998	0.596723	0.762303	0.649328	0.762424
	238.5	0.648843	0.748773	0.615105	0.768756	0.666225	0.763652
	240	0.550704	0.72019	0.622277	0.715753	0.639624	0.71255
	241.5	0.47318	0.653159	0.563861	0.703931	0.57718	0.705705
	243	0.57573	0.688706	0.585363	0.709416	0.597664	0.679937
	244.5	0.516239	0.725257	0.586714	0.711552	0.622699	0.732827
	246	0.457182	0.684274	0.598807	0.656316	0.630931	0.695233
	247.5	0.554821	0.677148	0.571324	0.665362	0.56581	0.685799
	249	0.327952	0.473284	0.501728	0.66877	0.60499	0.67896
	250.5	0.0993785	0.578465	0.343835	0.652422	0.527197	0.698133
	252	0.579895	0.716777	0.513715	0.691984	0.601967	0.718394
	253.5	0.35734	0.715189	0.456925	0.730917	0.496853	0.734401
	255	0.136403	0.627744	0.351762	0.608446	0.467241	0.630731
	256.5	0.274652	0.627042	0.330901	0.609955	0.487274	0.650467
	258	0.280074	0.527747	0.355393	0.539091	0.45667	0.580154
	259.5	0.31601	0.548366	0.416269	0.60157	0.489282	0.612259
	261	0.346336	0.525663	0.399898	0.558446	0.429581	0.557928
	262.5	0.350246	0.550459	0.43115	0.573061	0.451024	0.57701
	264	0.372619	0.589378	0.478025	0.630889	0.476653	0.622669
	265.5	0.428334	0.6347	0.49097	0.654553	0.492622	0.656967
	267	0.422806	0.630073	0.454924	0.631656	0.483603	0.653371
	268.5	0.4389	0.623297	0.448878	0.617027	0.461675	0.635613
	270	0.437505	0.578931	0.451721	0.5698	0.439632	0.570395
	271.5	0.407202	0.5407	0.420486	0.550735	0.429131	0.554641
	273	0.41464	0.608268	0.451093	0.630213	0.449013	0.620281
	274.5	0.383746	0.587709	0.415263	0.603523	0.415108	0.599653
	276	0.373601	0.590103	0.424119	0.603789	0.441914	0.609569
	277.5	0.426057	0.591524	0.44804	0.627153	0.468982	0.626505
	279	0.386978	0.530516	0.418831	0.602716	0.455382	0.600808
	280.5	0.337409	0.454019	0.38179	0.584866	0.433366	0.586954
	282	0.381513	0.551096	0.394034	0.548257	0.413098	0.562907
	283.5	0.428	0.612414	0.384872	0.590707	0.462359	0.624575
	285	0.390584	0.572632	0.361561	0.552153	0.445469	0.576778
	286.5	0.326473	0.449069	0.308569	0.471372	0.361296	0.464111
42	237	0.446937	0.736207	0.610204	0.7125	0.659208	0.711571
	238.5	0.442362	0.759226	0.626019	0.767855	0.66944	0.767893
	240	0.597812	0.669605	0.647433	0.744535	0.655508	0.740401
	241.5	0.545354	0.664759	0.609628	0.727774	0.610927	0.711279
	243	0.58601	0.679197	0.633038	0.712912	0.637918	0.70998
	244.5	0.492806	0.647502	0.586761	0.65992	0.598509	0.663632
	246	0.513341	0.678646	0.568355	0.688611	0.561659	0.695323
	247.5	0.595395	0.747337	0.605433	0.73739	0.608574	0.747913
	249	0.412791	0.726046	0.604799	0.735056	0.587231	0.722438
	250.5	0.232096	0.679086	0.515423	0.648519	0.513479	0.666202
	252	0.509636	0.712115	0.497248	0.675154	0.519778	0.704464
	253.5	0.549432	0.615548	0.511562	0.688228	0.597436	0.706021
	255	0.267039	0.590969	0.457358	0.628025	0.559174	0.652552
	256.5	0.280106	0.601524	0.380888	0.59559	0.497758	0.632323
	258	0.374062	0.604622	0.424716	0.598023	0.482154	0.630769
	259.5	0.416612	0.604309	0.374198	0.56531	0.451538	0.610925
	261	0.365379	0.619457	0.353523	0.576558	0.471518	0.628074
	262.5	0.308317	0.584181	0.376117	0.561389	0.477884	0.585804
	264	0.294772	0.535673	0.3535	0.559047	0.428906	0.55349
	265.5	0.35363	0.564739	0.399829	0.590463	0.469188	0.589289
	267	0.377956	0.622061	0.423819	0.63902	0.471074	0.651396
	268.5	0.426315	0.6155	0.436325	0.621879	0.46558	0.632673
	270	0.433536	0.549273	0.458501	0.54763	0.449317	0.559918
	271.5	0.413798	0.513143	0.468467	0.519926	0.460249	0.527561
	273	0.402995	0.449657	0.435419	0.492955	0.453673	0.500081
	274.5	0.386828	0.526646	0.406931	0.546515	0.416746	0.548284
	276	0.367437	0.518616	0.368029	0.527959	0.386934	0.53728
	277.5	0.277214	0.460882	0.346577	0.552765	0.396577	0.568198
	279	0.179105	0.316348	0.301347	0.450738	0.360569	0.493238
	280.5	0.274412	0.427452	0.333976	0.598688	0.372582	0.598534
	282	0.320158	0.515301	0.349298	0.581251	0.366632	0.565707
	283.5	0.323745	0.558549	0.306307	0.568653	0.376226	0.593745
	285	0.360239	0.585838	0.34548	0.570264	0.422998	0.607599
	286.5	0.356713	0.584212	0.356536	0.56772	0.413938	0.603513
	288	0.34905	0.58918	0.30622	0.550309	0.376299	0.586676
43.5	237	0.485967	0.653807	0.637137	0.732782	0.685533	0.73839
	238.5	0.445921	0.700863	0.620631	0.681654	0.660808	0.691622
	240	0.221595	0.650721	0.570819	0.679759	0.560671	0.691339
	241.5	0.385207	0.577939	0.600016	0.684009	0.612472	0.665414
	243	0.513799	0.654152	0.558154	0.686563	0.569087	0.665978
	244.5	0.655908	0.625852	0.644034	0.706227	0.670875	0.707946
	246	0.578668	0.702365	0.635027	0.687883	0.648205	0.702947
	247.5	0.583519	0.618288	0.589135	0.692341	0.618227	0.703792
	249	0.55856	0.588896	0.577344	0.641099	0.573205	0.641292
	250.5	0.360714	0.62384	0.527328	0.62713	0.585411	0.641037
	252	0.274115	0.656387	0.452524	0.644015	0.494154	0.664502
	253.5	0.353275	0.642142	0.432685	0.676474	0.529093	0.678577
	255	0.3352	0.615396	0.506433	0.655774	0.533765	0.648593
	256.5	0.406377	0.619064	0.471428	0.617397	0.535964	0.632167
	258	0.332349	0.602744	0.383121	0.595861	0.463863	0.613264
	259.5	0.430244	0.590911	0.344948	0.561196	0.467159	0.589737
	261	0.302722	0.531088	0.271168	0.513962	0.390384	0.547162
	262.5	0.302483	0.54893	0.337139	0.523027	0.408864	0.557484
	264	0.374897	0.569501	0.348971	0.552995	0.399138	0.561738
	265.5	0.39251	0.591406	0.392308	0.594234	0.476665	0.608912
	267	0.447474	0.622713	0.43035	0.611426	0.504935	0.638087
	268.5	0.489518	0.619826	0.481321	0.643707	0.544943	0.656035
	270	0.48885	0.561169	0.496237	0.591726	0.532325	0.604765
	271.5	0.4651	0.539255	0.452743	0.548652	0.486715	0.567136
	273	0.454897	0.50065	0.436611	0.509403	0.471758	0.523385
	274.5	0.378501	0.567796	0.427366	0.570077	0.438264	0.570052
	276	0.343125	0.525756	0.389152	0.542783	0.382725	0.533657
	277.5	0.298509	0.451295	0.339085	0.462062	0.33219	0.462046
	282	0.270235	0.457779	0.311497	0.518446	0.341644	0.541986
	283.5	0.171484	0.355337	0.239457	0.495966	0.256026	0.503933
	285	0.240793	0.420378	0.319449	0.538522	0.35373	0.524949
	286.5	0.208405	0.558511	0.350751	0.592837	0.393567	0.600398
	288	0.32795	0.604334	0.380198	0.607089	0.448073	0.625703
	289.5	0.353755	0.5627	0.304956	0.562689	0.426429	0.570558
45	237	0.656617	0.682542	0.678757	0.781723	0.699036	0.781609
	238.5	0.652273	0.746915	0.686434	0.779374	0.72853	0.779295
	240	0.260568	0.572047	0.550306	0.682631	0.585906	0.702347
	241.5	0.474062	0.547749	0.536632	0.672657	0.555806	0.675719
	243	0.399872	0.570034	0.5908	0.640989	0.605038	0.655752
	244.5	0.255414	0.535423	0.536188	0.563949	0.585033	0.5791
	246	0.143212	0.535611	0.421585	0.461515	0.458458	0.528941
	247.5	0.340183	0.514329	0.482184	0.506772	0.49812	0.546806
	249	0.410831	0.654027	0.491037	0.619706	0.505324	0.634642
	250.5	0.24435	0.513025	0.500012	0.591468	0.53491	0.576133
	252	0.3636	0.604024	0.493092	0.594494	0.50339	0.599362
	253.5	0.334649	0.66715	0.486751	0.657554	0.544039	0.680773
	255	0.410367	0.652391	0.479684	0.64348	0.551414	0.661188
	256.5	0.381238	0.583292	0.425332	0.590488	0.483842	0.610125
	258	0.33697	0.654324	0.402254	0.623623	0.498546	0.652111
	259.5	0.344836	0.66612	0.456816	0.648431	0.532116	0.676964
	261	0.25297	0.547162	0.413449	0.587559	0.458964	0.575623
	262.5	0.27278	0.494605	0.330221	0.495487	0.38038	0.507909
	264	0.292096	0.487521	0.332527	0.496089	0.407501	0.518823
	265.5	0.338307	0.561939	0.42318	0.568279	0.457562	0.595173
	267	0.42757	0.59844	0.471095	0.586943	0.499077	0.60368
	268.5	0.500064	0.592997	0.499699	0.574088	0.551005	0.593254
	270	0.496218	0.554068	0.469464	0.550729	0.528975	0.55054
	271.5	0.561916	0.59688	0.485504	0.5752	0.566248	0.58424
	273	0.562501	0.557154	0.483506	0.550505	0.555313	0.548051
	274.5	0.502847	0.556462	0.487074	0.553268	0.521496	0.540144
	276	0.423526	0.584795	0.476454	0.601075	0.49018	0.591938
	286.5	0.101079	0.246124	0.20614	0.379805	0.292389	0.382167
	288	0.149173	0.309526	0.275212	0.472323	0.465824	0.489793
	289.5	0.229484	0.478046	0.376406	0.498997	0.41078	0.509718
	291	0.348175	0.51955	0.387759	0.540124	0.437818	0.554513
	292.5	0.399346	0.545801	0.393644	0.579707	0.450105	0.57956
46.5	237	0.620462	0.587306	0.613485	0.742444	0.655331	0.758754
	238.5	0.658335	0.74056	0.638147	0.761543	0.674625	0.769398
	240	0.103399	0.756544	0.607946	0.755596	0.66361	0.770879
	241.5	0.576556	0.677675	0.554606	0.677287	0.595587	0.695572
	243	0.523745	0.669368	0.596541	0.680274	0.595969	0.677377
	244.5	0.574734	0.608926	0.577477	0.687062	0.598244	0.699554
	246	0.456904	0.570061	0.503422	0.592174	0.53689	0.614717
	247.5	0.411579	0.617167	0.445309	0.565903	0.481151	0.592046
	249	0.560517	0.662837	0.519899	0.658506	0.594671	0.690081
	250.5	0.388868	0.592176	0.500661	0.621869	0.544764	0.650238
	252	0.319786	0.629783	0.482913	0.618356	0.507524	0.64697
	253.5	0.379834	0.6756	0.457205	0.646699	0.509732	0.690359
	255	0.342354	0.678449	0.428508	0.660664	0.495469	0.692804
	256.5	0.247183	0.649008	0.46633	0.6868	0.499301	0.697332
	258	0.217846	0.616615	0.465927	0.679685	0.525706	0.6812
	259.5	0.242137	0.624012	0.411521	0.654165	0.502114	0.66426
	261	0.210306	0.521159	0.383369	0.583615	0.413639	0.578833
	262.5	0.273377	0.529336	0.411266	0.581893	0.447774	0.576397
	264	0.167425	0.427647	0.378412	0.508981	0.408515	0.508325
	265.5	0.251758	0.459698	0.440849	0.50464	0.444583	0.517456
	267	0.291987	0.469018	0.489048	0.520926	0.476315	0.527185
	268.5	0.392074	0.491326	0.441974	0.489748	0.445469	0.492194
	270	0.442157	0.507263	0.40177	0.472748	0.446546	0.487834
	271.5	0.494419	0.517053	0.452814	0.484331	0.508246	0.487691
	273	0.53159	0.546646	0.514619	0.531091	0.561189	0.526044
	274.5	0.39528	0.465373	0.483778	0.541552	0.477856	0.521443
	291	0.294938	0.410834	0.39553	0.480856	0.415515	0.467054
48	237	0.521534	0.653879	0.629505	0.713215	0.652263	0.74554
	238.5	0.422243	0.708409	0.542518	0.770224	0.646238	0.780831
	240	0.244723	0.676604	0.610132	0.726287	0.647592	0.73466
	241.5	0.396048	0.650442	0.557296	0.698098	0.591272	0.70677
	243	0.592253	0.697232	0.595742	0.692164	0.562052	0.696847
	244.5	0.379935	0.621687	0.517768	0.552722	0.473115	0.553806
	246	0.489958	0.554878	0.513424	0.576624	0.499773	0.607851
	247.5	0.437084	0.634933	0.433448	0.596696	0.51386	0.614818
	249	0.348238	0.678435	0.475109	0.628308	0.5911	0.684938
	250.5	0.288051	0.622152	0.424669	0.549483	0.504681	0.626523
	252	0.281983	0.593585	0.408886	0.539426	0.471118	0.590917
	253.5	0.246877	0.653637	0.389897	0.618896	0.475418	0.664602
	255	0.272597	0.617396	0.391806	0.59886	0.446004	0.638553
	256.5	0.196038	0.579817	0.375616	0.610671	0.391063	0.618269
	258	0.22753	0.568833	0.408641	0.603975	0.45175	0.602712
	259.5	0.212487	0.577386	0.393943	0.626731	0.463108	0.625562
	261	0.123729	0.481346	0.383308	0.563384	0.467583	0.571136
	262.5	0.238894	0.546221	0.439488	0.578971	0.4754	0.5798
	264	0.145678	0.452597	0.457379	0.570274	0.51519	0.574179
	265.5	0.153181	0.446338	0.486579	0.57829	0.553692	0.600501
	267	0.27715	0.47154	0.476261	0.524789	0.517217	0.547202
	268.5	0.266312	0.474245	0.483478	0.553216	0.505569	0.563192
	270	0.234585	0.471659	0.480893	0.581226	0.515778	0.59944
	271.5	0.220948	0.390454	0.43743	0.49118	0.538593	0.525054

## Sheet: us_precip_1.5x1.5_34w
lat	lon	raw_cfsv2	raw_ecmwf	deb_cfsv2	deb_ecmwf	abc_cfsv2	abc_ecmwf
25.5	279	0.160994	0.299661	0.113936	0.28474	0.296288	0.338901
27	261	-0.103784	0.0847095	-0.0348438	0.0501601	0.0490126	0.043371
	262.5	-0.132324	-0.0771853	-0.0511195	0.0557055	-0.0351215	0.027351
	279	0.0235955	0.475484	0.0591849	0.361785	0.310413	0.429476
28.5	261	-0.112079	0.079042	0.00670596	0.0568181	0.137294	0.192382
	262.5	-0.132686	-0.0361687	-0.0189352	0.0490987	0.0213838	0.124308
	264	-0.176109	-0.00420521	0.0313877	0.117039	0.0578145	0.180519
	277.5	0.0775761	0.190526	0.180022	0.26075	0.245961	0.293912
	279	0.0712757	0.199026	0.0271719	0.196059	0.224135	0.268862
30	256.5	0.232703	0.395638	-0.0160783	0.186127	0.445661	0.441389
	258	0.144871	0.267915	0.0275967	0.117278	0.33403	0.327915
	259.5	-0.0277111	0.0829808	0.047064	0.0279448	0.136612	0.18323
	261	-0.0276228	0.0954346	0.0770958	0.0773605	0.173685	0.200602
	262.5	0.0323446	0.134528	0.0789644	0.058323	0.189634	0.207293
	264	-0.0143808	0.0782565	-0.0168338	0.0790409	0.239386	0.276919
	265.5	-0.112018	0.0112429	0.0374504	0.0860187	0.0992676	0.127904
	267	-0.0864233	-0.00535995	0.153738	0.169443	0.13763	0.154571
	268.5	-0.0668504	0.00139125	0.0792463	0.153837	0.0947553	0.0961483
	270	-0.0619128	0.00899722	-0.0137607	0.158851	0.091519	0.0681272
	274.5	0.134663	0.240833	0.123549	0.235616	0.115167	0.173637
	276	0.0570841	0.223659	0.13493	0.217186	0.0923232	0.179726
	277.5	0.159681	0.175508	0.125596	0.190464	0.189237	0.223041
31.5	249	0.194247	0.208465	0.186561	0.268405	0.178712	0.166915
	250.5	0.230343	0.253054	0.106402	0.199278	0.136829	0.146351
	255	0.156247	0.32219	-0.032876	0.19776	0.297115	0.336021
	256.5	0.253611	0.430932	0.11909	0.333522	0.452826	0.464389
	258	0.195287	0.210264	0.0609686	0.15111	0.21051	0.203363
	259.5	0.031944	0.0382024	0.0765521	0.0585971	0.0456547	0.067974
	261	0.0472834	0.13425	0.0921391	0.124136	0.0634868	0.0891868
	262.5	0.0611361	0.109497	0.131148	0.126347	0.100492	0.1381
	264	0.126341	0.155221	0.0797025	0.143747	0.173541	0.200547
	265.5	0.1146	0.176266	-0.00827003	0.11183	0.152015	0.196529
	267	0.119083	0.0531141	0.0578238	0.078689	0.123845	0.13506
	268.5	0.13977	0.0848181	0.0304454	0.0801048	0.18218	0.155573
	270	0.0842294	-0.0326562	0.0427544	0.182751	0.165901	0.101163
	271.5	0.0896338	0.00810145	0.125989	0.249047	0.234566	0.192111
	273	0.0646797	0.299665	0.196195	0.361539	0.253486	0.33998
	274.5	0.0462427	0.296916	0.12355	0.307274	0.225108	0.324806
	276	0.199585	0.20268	0.157756	0.25091	0.211681	0.223201
	277.5	0.195041	0.268944	0.116637	0.181593	0.207841	0.230885
33	243	0.303355	0.298226	0.170064	0.132532	0.191154	0.235706
	244.5	0.12787	0.229853	0.171051	0.125901	0.214666	0.192872
	246	0.169259	0.139735	0.0504607	0.118911	0.139138	0.109581
	247.5	0.141107	0.167033	0.152627	0.260205	0.125101	0.132854
	249	0.13245	0.26489	0.173255	0.333294	0.151972	0.203842
	250.5	0.170487	0.24812	0.114581	0.290828	0.160142	0.219347
	252	0.14628	0.175368	0.0151871	0.264731	0.259695	0.326906
	253.5	0.0863878	0.289554	0.0574869	0.269309	0.205586	0.259643
	255	0.216195	-0.212056	0.137408	0.284887	0.308418	0.345008
	256.5	0.170281	0.192928	0.174359	0.3179	0.304576	0.314514
	258	0.127764	0.140473	0.104313	0.169772	0.168972	0.172715
	259.5	0.0710576	0.129899	0.0349993	0.0899544	0.0918317	0.110676
	261	0.0776882	0.109993	0.0802453	0.0527886	0.0746055	0.0978058
	262.5	0.0518184	0.109849	0.0640748	0.0969547	0.0569368	0.0967395
	264	0.0722507	0.151448	0.0715761	0.162022	0.105733	0.153445
	265.5	0.187344	0.196335	0.0605598	0.171105	0.162916	0.209919
	267	0.210796	0.137967	0.0534228	0.136013	0.119822	0.13277
	268.5	0.16136	0.134001	0.015889	0.153252	0.109202	0.130767
	270	0.236256	0.0702273	0.0381081	0.168823	0.209843	0.173602
	271.5	0.194471	0.112068	0.0468167	0.22497	0.243196	0.206659
	273	0.216236	0.293479	0.0388416	0.267048	0.248332	0.26091
	274.5	0.189756	0.302265	0.0990962	0.328452	0.286806	0.332549
	276	0.20824	0.278634	0.10655	0.292547	0.298742	0.309047
	277.5	0.182227	0.182603	0.105882	0.150331	0.237714	0.205449
	279	0.198591	0.20829	0.130793	0.163712	0.184956	0.184711
	280.5	0.108659	0.283619	0.124139	0.177934	0.192314	0.210262
34.5	240	0.347552	0.296851	0.167546	0.161157	0.25727	0.284929
	241.5	0.440811	0.406006	0.245576	0.244093	0.305339	0.344933
	243	0.360107	0.385996	0.316713	0.284771	0.340279	0.350012
	244.5	0.264884	0.362451	0.237701	0.269519	0.315913	0.316596
	246	0.265604	0.197061	0.142445	0.151618	0.15221	0.151229
	247.5	0.189782	0.21165	0.123064	0.235512	0.102222	0.143655
	249	0.237304	0.105028	0.139772	0.32927	0.180324	0.206726
	250.5	0.117323	0.243959	0.0511663	0.39111	0.25946	0.28578
	252	-0.139642	-0.0224793	-0.146552	0.31403	0.14126	0.250769
	253.5	0.0706639	0.435357	-0.0351163	0.371489	0.291323	0.365273
	255	0.103082	0.181292	0.10075	0.29833	0.297636	0.303702
	256.5	0.104995	0.223224	0.149358	0.339645	0.295046	0.303394
	258	0.102572	0.212101	0.0769705	0.274157	0.268386	0.274915
	259.5	0.104954	0.228287	0.076548	0.259535	0.297158	0.322266
	261	0.118366	0.160087	0.131465	0.176727	0.18233	0.232963
	262.5	0.0608031	0.0627684	0.0645244	0.0411349	0.0613418	0.0844151
	264	0.018139	0.0824998	0.00237673	0.0808085	0.0278073	0.0610084
	265.5	0.068151	0.156044	-0.00252197	0.117618	0.174034	0.201368
	267	0.221755	0.144286	0.00244681	0.134478	0.262728	0.290345
	268.5	0.20589	0.151837	-0.0577432	0.0322971	0.18227	0.202197
	270	0.240078	0.21378	-0.0468136	0.0995489	0.206873	0.225553
	271.5	0.236164	0.204647	-0.0144381	0.142455	0.207397	0.216773
	273	0.247079	0.225967	-0.0813616	0.107916	0.258664	0.209959
	274.5	0.214702	0.263328	-0.0829271	0.107754	0.200617	0.196429
	276	0.195241	0.327629	-0.084081	0.143944	0.248837	0.261825
	277.5	0.200979	0.24206	0.00395092	0.176154	0.249256	0.231466
	279	0.164693	0.240845	0.0935458	0.26441	0.256211	0.252135
	280.5	0.0758352	0.124566	0.103906	0.155091	0.150113	0.135738
	282	-0.0173912	0.0270897	0.181094	0.0399202	-0.0715102	-0.110769
36	238.5	0.198381	0.265449	0.123499	0.15436	0.103291	0.178212
	240	0.187489	0.339554	0.200323	0.177633	0.171834	0.23017
	241.5	0.371591	0.140191	0.253388	0.0684821	0.20835	0.177822
	243	0.275421	0.275434	0.278413	0.112256	0.314454	0.263395
	244.5	0.295328	0.185805	0.141114	0.0890092	0.136379	0.140047
	246	0.254866	0.265823	0.156231	0.180845	0.0272707	0.0872905
	247.5	0.189148	0.335897	0.0974019	0.283784	0.141363	0.19384
	249	0.127078	0.378418	-0.0202534	0.263202	0.159653	0.22997
	250.5	0.280342	0.0292641	0.0739244	0.306026	0.18649	0.140222
	252	0.0959997	0.403745	-0.0797266	0.347844	0.231614	0.317035
	253.5	0.0505013	0.371837	0.0318448	0.373317	0.272464	0.341212
	255	-0.126026	-0.271551	-0.0303209	0.296615	0.289431	0.346215
	256.5	-0.134248	0.139094	0.0195337	0.259752	0.369163	0.377534
	258	0.0214873	0.100233	0.0657472	0.108269	0.229372	0.202887
	259.5	-0.0827409	0.0761406	0.0206794	0.122221	0.126873	0.136251
	261	-0.0356951	0.0416441	0.00657635	0.101722	0.032136	0.0515743
	262.5	-0.00115865	-0.0139945	0.0645903	0.0486028	0.0760485	0.0703747
	264	0.08164	0.0933473	0.100893	0.146492	0.142332	0.141294
	265.5	0.142215	0.183722	0.0527352	0.130888	0.188687	0.180015
	267	0.206346	0.185333	0.0219547	0.0963777	0.183007	0.195851
	268.5	0.171426	0.147804	-0.0241218	0.0814934	0.207674	0.226206
	270	0.133328	0.212363	-0.131713	-0.00242375	0.143725	0.208388
	271.5	0.214854	0.213734	-0.0930144	0.0495907	0.203754	0.22569
	273	0.2422	0.212145	-0.0440084	0.0840126	0.23752	0.240784
	274.5	0.185334	0.21903	-0.113562	0.0700081	0.22871	0.241706
	276	0.226937	0.127377	-0.13366	0.0433091	0.250179	0.265499
	277.5	0.232385	0.130377	-0.105653	0.0374494	0.263328	0.222374
	279	0.151389	0.232022	-0.0218537	0.086413	0.222608	0.156137
	280.5	0.16396	0.221045	0.0680947	0.148524	0.239909	0.201428
	282	0.116474	0.181334	0.103809	0.0694931	0.114241	0.0809273
	283.5	0.0269504	0.152933	0.0740233	0.0303373	0.0233167	-0.0432271
37.5	238.5	0.231245	0.358221	0.22938	0.264685	0.236803	0.299308
	240	0.258435	0.224619	0.208301	0.238211	0.193499	0.228757
	241.5	0.179966	0.223443	0.171166	0.165645	0.199091	0.25999
	243	0.0461224	0.181038	0.161444	0.160849	0.302784	0.257431
	244.5	0.189324	0.310779	0.199901	0.193152	0.292719	0.276375
	246	0.212389	0.165429	0.221636	0.204522	0.204667	0.198009
	247.5	0.212101	0.217843	0.176973	0.282521	0.26232	0.26407
	249	0.0673113	0.370105	0.034229	0.29454	0.296265	0.29252
	250.5	0.187059	0.235004	0.0929767	0.373393	0.410446	0.407288
	252	0.112886	-0.0812875	-0.037684	0.251832	0.200156	0.190717
	253.5	-0.249977	-0.142761	-0.103346	0.231573	0.173035	0.35343
	255	-0.272472	-0.0329249	-0.251472	0.175033	0.0732918	0.297272
	256.5	-0.242992	0.20148	-0.154715	0.275786	0.329353	0.38916
	258	-0.0950792	0.0840071	-0.100203	0.105197	0.170481	0.206379
	259.5	0.0166955	-0.0673647	-0.0896565	-0.00715275	0.0188778	0.0751829
	261	-0.0151361	-0.00204448	-0.0603367	0.0296994	-0.0212514	0.00448441
	262.5	0.0229078	0.0839065	0.0229466	0.204644	0.106763	0.130895
	264	0.0673969	0.125554	0.0791206	0.25898	0.165237	0.200046
	265.5	0.160801	0.161793	0.0720609	0.209632	0.219454	0.258439
	267	0.263841	0.224604	0.0987968	0.191828	0.176894	0.194056
	268.5	0.253494	0.169341	0.0712439	0.162649	0.206335	0.215056
	270	0.158136	0.135698	-0.0178137	0.0941958	0.101543	0.151842
	271.5	0.150662	0.147107	-0.104716	0.0529817	0.126497	0.159996
	273	0.21593	0.201655	-0.03841	0.136094	0.222689	0.264821
	274.5	0.205213	0.236243	-0.0424766	0.103118	0.219292	0.263924
	276	0.241608	0.253329	-0.0726999	0.0895245	0.243771	0.275454
	277.5	0.191713	0.21817	-0.143914	0.0708895	0.176938	0.21148
	279	0.134409	0.219556	-0.12556	0.0359801	0.187732	0.168028
	280.5	0.0863948	0.106522	0.0521756	0.0739691	0.190127	0.151229
	282	0.128939	0.117928	0.0990012	0.0929794	0.222723	0.181524
	283.5	0.0176057	0.160911	0.153385	0.158171	0.109599	0.166214
39	237	0.295515	0.275002	0.209298	0.254558	0.239615	0.225013
	238.5	0.273728	0.30608	0.223011	0.266555	0.223656	0.271887
	240	0.253747	0.258685	0.198203	0.202654	0.15152	0.176711
	241.5	-0.00101917	0.166725	0.174684	0.161015	0.164728	0.187227
	243	0.0657758	0.0221044	0.0778049	0.152055	0.0654545	0.033517
	244.5	0.217324	0.329623	0.192442	0.183948	0.291779	0.233363
	246	0.224462	0.352107	0.200249	0.238962	0.186262	0.196022
	247.5	0.105858	0.215037	0.173514	0.265444	0.263396	0.25633
	249	-0.218234	0.265313	0.0272594	0.349076	0.38736	0.380593
	250.5	0.0270768	0.214795	-0.0407732	0.0923605	0.131734	0.183828
	252	0.205776	0.288047	0.0505676	0.22428	0.263083	0.300845
	253.5	-0.136726	-0.0831849	-0.0873575	0.161993	0.122352	0.198669
	255	-0.172478	-0.214585	-0.211853	0.142208	0.092283	0.232743
	256.5	-0.0660213	0.159737	-0.186518	0.203384	0.298686	0.368928
	258	-0.0932635	0.079498	-0.152373	0.0364844	0.131874	0.155659
	259.5	0.038212	-0.0724954	-0.0818634	-0.0110477	0.0249411	-0.0321769
	261	-0.00428727	-0.0187427	-0.0145553	0.0910636	0.0250221	0.00956084
	262.5	0.0235724	0.0443948	-0.00198459	0.110947	0.111424	0.114237
	264	0.0797942	0.117633	0.0253926	0.15643	0.126641	0.15239
	265.5	0.0826018	0.126493	0.0412704	0.21937	0.217272	0.281453
	267	0.119002	0.140853	0.059303	0.162257	0.192778	0.227615
	268.5	0.18711	0.203312	0.0745238	0.191051	0.238194	0.269265
	270	0.199601	0.16085	-0.0427253	0.162049	0.17397	0.212196
	271.5	0.132517	0.179278	-0.0345981	0.165923	0.0961104	0.171067
	273	0.161423	0.24876	-0.0204464	0.163534	0.138472	0.218555
	274.5	0.146842	0.244015	-0.0333111	0.150419	0.137374	0.217935
	276	0.174923	0.291216	-0.0649611	0.168321	0.188498	0.277708
	277.5	0.1759	0.254612	-0.0291591	0.142697	0.204645	0.288088
	279	0.167364	0.182792	-0.0501645	0.11758	0.204318	0.266101
	280.5	0.0685827	0.207434	0.0124768	0.120361	0.205582	0.223595
	282	0.0641795	0.141151	0.0951839	0.0898828	0.222714	0.21799
	283.5	0.0692467	0.213224	0.111583	0.179222	0.259668	0.280196
	285	0.129411	0.244138	0.079224	0.211347	0.253746	0.245776
40.5	237	0.108433	0.365852	0.198024	0.328174	0.329901	0.308304
	238.5	0.296237	0.328844	0.215946	0.247153	0.252973	0.227629
	240	0.126167	0.190007	0.174056	0.141638	0.158269	0.152747
	241.5	0.131105	0.195285	0.155021	0.194378	0.158406	0.205238
	243	0.130863	0.135651	0.0352681	0.155372	0.0139273	0.0249116
	244.5	0.0656714	0.235103	0.0340997	0.135878	0.140676	0.176488
	246	0.117989	0.323722	0.109749	0.195376	0.195592	0.234794
	247.5	0.202379	0.288086	0.170532	0.264139	0.18274	0.264118
	249	-0.120684	-0.0289828	0.0825004	0.282666	0.405741	0.404356
	250.5	-0.23924	0.261477	-0.0590091	0.384617	0.455298	0.523663
	252	0.329412	0.3606	0.157374	0.334279	0.404945	0.455702
	253.5	-0.0253524	0.231994	0.0108206	0.294645	0.229621	0.354305
	255	-0.137527	-0.00341999	-0.12623	0.251794	0.202248	0.309807
	256.5	0.0489787	0.295487	-0.0695869	0.255902	0.339051	0.377873
	258	-0.0160563	0.159459	-0.193656	0.121451	0.200731	0.210069
	259.5	-0.00861254	0.0293786	-0.186612	0.0762268	0.141346	0.0861904
	261	-0.0181927	-0.0225859	-0.174584	0.0579928	-0.051063	-0.0752997
	262.5	-0.0447825	0.0064103	-0.139851	0.0369927	-0.0489203	-0.00171152
	264	-0.0525594	0.0318026	-0.077325	0.0496876	0.052953	0.101031
	265.5	0.0253423	0.14398	-0.0603118	0.0970179	0.160076	0.249733
	267	0.0418912	0.156093	-0.0503911	0.100741	0.14343	0.212082
	268.5	0.0499297	0.103392	-0.050279	0.0595667	0.101212	0.123411
	270	0.0853932	0.164709	-0.0208033	0.122752	0.106661	0.128035
	271.5	0.0959623	0.1423	-0.0170383	0.150433	0.120781	0.147828
	273	0.0583471	0.169607	-0.025493	0.163236	0.0739397	0.150214
	274.5	0.039819	0.156836	-0.0478418	0.112571	0.0126562	0.111803
	276	0.0824695	0.213672	-0.0479864	0.139921	0.0676579	0.169828
	277.5	0.119933	0.187875	-0.0689566	0.110932	0.0768942	0.148052
	279	0.104992	0.123571	-0.0862556	0.064402	0.123687	0.172966
	280.5	0.0261554	0.106456	-0.073842	0.133327	0.129566	0.229396
	282	0.0853268	0.229741	-0.0435987	0.118463	0.165687	0.246352
	283.5	0.179109	0.287877	-0.042517	0.169914	0.305647	0.368049
	285	0.128351	0.323378	-0.0360968	0.167841	0.265217	0.344397
	286.5	0.0699197	0.175482	-0.0241452	0.113847	0.0848685	0.141021
42	237	-0.110166	0.306871	0.102889	0.240174	0.226674	0.19892
	238.5	-0.0970525	0.263248	0.176802	0.251956	0.278796	0.277558
	240	0.064465	0.0923839	0.153978	0.207113	0.251438	0.251975
	241.5	0.0617239	0.152359	0.0990288	0.237167	0.223923	0.21757
	243	0.0490127	0.26506	0.170535	0.309464	0.285337	0.278952
	244.5	0.0664337	0.179804	0.0179198	0.185169	0.159754	0.153886
	246	0.130259	0.140503	0.0711115	0.178494	0.128533	0.141426
	247.5	0.194867	0.220418	0.122413	0.221805	0.152236	0.191814
	249	-0.0160399	0.3181	0.168265	0.362367	0.263163	0.325602
	250.5	-0.121504	0.360889	-0.00760772	0.265937	0.200107	0.362379
	252	0.221579	0.37519	0.0885102	0.308138	0.276009	0.375741
	253.5	0.197822	0.248614	0.107996	0.290831	0.29512	0.36318
	255	-0.0914048	0.162693	-0.020699	0.210154	0.357281	0.363356
	256.5	0.00321493	0.249746	-0.0541646	0.155553	0.346834	0.39073
	258	0.124775	0.177041	-0.0444211	0.0889522	0.285375	0.285903
	259.5	0.217987	0.155756	-0.117552	-0.00200736	0.249595	0.148876
	261	0.101589	0.145398	-0.16652	-0.00656845	0.17805	0.137923
	262.5	-0.0117144	0.0855809	-0.15603	-0.0375642	0.060065	0.0703964
	264	0.0214549	0.103655	-0.0407277	0.0782674	0.132027	0.160397
	265.5	0.0328853	0.160755	-0.0623126	0.1339	0.212651	0.251912
	267	0.0143713	0.175057	-0.11561	0.102292	0.139186	0.224712
	268.5	0.0289771	0.119273	-0.136738	0.0201899	0.0378318	0.0885379
	270	0.0393703	0.101739	-0.065921	0.00274802	0.0672225	0.121669
	271.5	0.0804058	0.129325	0.0128203	0.0997674	0.121811	0.169604
	273	0.0891709	0.0777073	0.0193126	0.0975262	0.139454	0.130451
	274.5	0.060138	0.105976	-0.0249809	0.0498988	0.0728632	0.100593
	276	0.0418069	0.0816048	-0.061067	0.0105561	-0.000467245	0.0147886
	277.5	-0.052773	0.0573178	-0.121348	0.0529035	0.0434805	0.102501
	279	-0.0935139	-0.012968	-0.089082	0.0583455	0.130007	0.178824
	280.5	0.0337707	0.082506	-0.0790474	0.141741	0.102623	0.177455
	282	0.0804071	0.149539	-0.0306568	0.192383	0.0631756	0.144006
	283.5	0.155606	0.250804	0.00437669	0.228038	0.212388	0.302231
	285	0.152769	0.300327	0.0177014	0.210477	0.227913	0.338396
	286.5	0.0727021	0.272305	0.0215221	0.183469	0.0614921	0.221929
	288	0.105277	0.308061	-0.0105411	0.175437	0.076681	0.195891
43.5	237	-0.121866	0.163825	0.191304	0.310243	0.357168	0.303838
	238.5	-0.166846	0.173519	0.122828	0.201042	0.243827	0.250497
	240	-0.218993	0.0129291	0.0112344	0.0978472	0.112206	0.154272
	241.5	-0.178547	0.0175374	0.0770401	0.208366	0.282375	0.238926
	243	0.0463744	0.0965922	0.0655716	0.179029	0.0869673	0.087763
	244.5	0.175126	0.155893	0.152083	0.2191	0.18143	0.156928
	246	0.093922	0.195195	0.0801819	0.182256	0.158185	0.144866
	247.5	0.228147	0.124363	0.0751534	0.238474	0.260814	0.279253
	249	0.136865	0.0719042	0.0868726	0.104969	0.211497	0.166327
	250.5	-0.0660463	-0.0228841	0.0439996	0.214511	0.318489	0.297552
	252	0.0134219	0.254216	0.0804046	0.288469	0.236425	0.299207
	253.5	0.00209201	0.238754	0.0151725	0.273065	0.221693	0.311951
	255	0.0903919	0.170787	0.102406	0.235957	0.319049	0.345446
	256.5	0.160496	0.270624	-0.0257166	0.212376	0.328882	0.394046
	258	0.120836	0.310255	-0.0268628	0.25039	0.233007	0.316814
	259.5	0.236304	0.251084	-0.0830117	0.0855834	0.185376	0.197871
	261	0.115227	0.191187	-0.0623099	0.0469359	0.133086	0.182062
	262.5	0.0881398	0.113097	-0.00845832	-0.019802	0.0225108	0.0926426
	264	0.144563	0.116217	-0.069509	-0.0307077	-0.0508387	-0.0433388
	265.5	0.0924082	0.180479	-0.129449	0.0730157	0.114397	0.141189
	267	0.101905	0.209726	-0.159519	0.0636706	0.165049	0.225975
	268.5	0.113984	0.131639	-0.129289	0.0844776	0.215105	0.246325
	270	0.0798433	0.0397713	-0.11327	-0.0290804	0.158038	0.141897
	271.5	0.0871226	0.046529	-0.079501	-0.0374034	0.123245	0.112835
	273	0.118189	0.0221957	-0.0361609	-0.037155	0.102137	0.0431043
	274.5	0.0984837	0.104107	-0.0237945	-0.00352696	0.055215	0.0720916
	276	0.105367	0.0359032	-0.0144245	0.00971264	0.0150175	0.0212212
	277.5	0.0539076	0.107713	-0.0243099	-0.0333562	-0.034141	-0.0362347
	282	0.0765255	0.144888	0.0126914	0.121652	0.0618474	0.0922379
	283.5	-0.00193474	0.0681135	0.00741712	0.0947526	-0.000556701	0.073201
	285	-0.0272085	0.0829058	0.0031152	0.0997462	-0.0398455	0.0618168
	286.5	-0.0573732	0.101867	0.00581445	0.139923	-0.0824794	0.0425991
	288	0.0414929	0.270253	0.0193336	0.244954	0.0346165	0.18917
	289.5	0.0855704	0.182618	-0.0260769	0.166992	0.110527	0.197787
45	237	0.154355	0.247436	0.268046	0.319444	0.335739	0.30495
	238.5	0.13421	0.421632	0.320196	0.404402	0.455193	0.483104
	240	-0.142835	0.0345813	0.0988217	0.230529	0.221516	0.252372
	241.5	-0.0241231	0.119115	0.0470032	0.150903	0.155111	0.158872
	243	-0.0478452	0.0766433	0.0729763	0.0929891	0.159037	0.143359
	244.5	-0.182585	0.0230405	0.00282479	0.0663936	0.171565	0.111268
	246	-0.15458	-0.0327727	-0.154618	-0.0646863	-0.00869626	0.00990843
	247.5	-0.0219034	0.058639	-0.0964382	-0.0128234	0.0469654	0.133437
	249	-0.0117541	0.183083	-0.00053122	0.118629	0.187741	0.231449
	250.5	-0.00785932	0.182529	0.0411047	0.188986	0.253331	0.252238
	252	0.21923	0.212267	0.17709	0.182366	0.299385	0.321568
	253.5	0.103689	0.22092	0.026314	0.206	0.216801	0.359472
	255	0.221104	0.287509	0.0380064	0.238187	0.290432	0.391111
	256.5	0.193124	0.168758	0.0279621	0.192138	0.24376	0.294434
	258	0.0690126	0.257529	-0.0643395	0.189416	0.104803	0.231157
	259.5	0.0464078	0.253254	0.0121041	0.229997	0.113849	0.274724
	261	-0.0267897	0.150938	0.0263232	0.214495	0.0112109	0.194518
	262.5	0.0808547	0.0708793	0.00162921	0.0329559	-0.0185691	0.0467644
	264	0.0849741	0.0801738	-0.047924	0.00969368	-0.0171983	0.0308407
	265.5	0.0865645	0.140458	0.0481644	0.0402463	0.0736265	0.139752
	267	0.160523	0.233551	0.0391979	0.101883	0.182691	0.256646
	268.5	0.194556	0.257436	-0.00154761	0.118364	0.285832	0.307518
	270	0.204345	0.164809	-0.0735691	0.0695372	0.167484	0.144197
	271.5	0.238003	0.156691	-0.102051	0.0380546	0.161988	0.114696
	273	0.170416	0.127124	-0.0969682	0.037482	0.157873	0.0472336
	274.5	0.107134	0.156679	-0.0608407	0.0575343	0.111704	0.0687739
	276	0.0878894	0.150886	-0.00658865	0.138456	0.124676	0.136754
	286.5	-0.0995677	-0.108602	-0.12909	-0.0217907	-0.0283539	-0.0669724
	288	-0.106095	-0.248772	-0.0786679	0.158822	0.262027	0.242418
	289.5	-0.0732975	-0.00305526	0.054997	0.0647296	-0.014519	0.0282953
	291	0.0334027	0.066688	0.0516595	0.0955368	0.0159293	0.0934485
	292.5	0.131827	0.0777294	0.0713672	0.160648	0.185538	0.187842
46.5	237	0.214743	0.175318	0.222309	0.224455	0.266977	0.250653
	238.5	0.271468	0.242964	0.251105	0.21466	0.314146	0.321235
	240	-0.29521	0.304718	0.242761	0.405042	0.481619	0.515435
	241.5	0.146656	0.268749	0.140667	0.214618	0.26385	0.284954
	243	0.0509432	0.18337	0.185562	0.215354	0.229674	0.245783
	244.5	0.0639612	0.20119	0.1294	0.122987	0.162121	0.169871
	246	0.167691	0.177484	0.0890561	0.117467	0.193736	0.183415
	247.5	0.0961545	0.157733	0.0232256	0.012671	0.0941076	0.102063
	249	0.23201	0.25615	0.0602141	0.150654	0.289847	0.311737
	250.5	0.112253	0.16631	0.0222902	-0.012644	0.212213	0.245507
	252	0.0755186	0.199353	0.0353549	0.120731	0.162631	0.300165
	253.5	0.117902	0.237308	-0.0665951	0.113006	0.156603	0.296788
	255	0.0985925	0.199043	-0.086492	0.125892	0.149519	0.292291
	256.5	-0.0193425	0.144539	-0.0292821	0.239086	0.164234	0.337219
	258	-0.0817967	0.0479561	-0.0639614	0.18264	0.148836	0.25239
	259.5	-0.034646	0.0598654	-0.141604	0.0827383	0.11487	0.228101
	261	-0.0358605	-0.00407689	-0.0419132	0.0753965	-0.0517081	0.0532212
	262.5	-0.00219765	0.0220724	0.0363861	0.103038	-0.102228	0.020777
	264	-0.0731768	-0.0275043	0.107146	0.153396	0.0216309	0.0468132
	265.5	0.0188237	0.0391766	0.135076	0.109097	0.00688562	0.0831664
	267	0.0250501	0.0467858	0.155966	0.121849	0.0716597	0.14591
	268.5	0.100985	0.117951	0.0639059	0.094208	0.0373976	0.0811634
	270	0.165281	0.182234	-0.0287761	0.0594366	0.0650325	0.0712827
	271.5	0.15998	0.162285	-0.0481366	0.0528829	0.0336804	0.00100801
	273	0.135731	0.10883	0.0519023	0.0788648	0.103856	0.0610238
	274.5	0.0447418	0.039854	0.0998804	0.125149	0.0215035	0.0276899
	291	0.0164334	-0.0210341	0.0364231	-0.00407834	-0.0594885	-0.0287373
48	237	0.12475	0.253011	0.22846	0.202098	0.220497	0.292623
	238.5	0.0243684	0.264607	0.165833	0.1625	0.286006	0.299116
	240	-0.143146	-0.0222711	0.238553	0.249919	0.370103	0.344612
	241.5	0.0708228	0.142903	0.168032	0.211612	0.28711	0.294949
	243	0.24132	0.217851	0.252278	0.182335	0.207041	0.231005
	244.5	-0.0560566	0.109171	0.127404	-0.0388956	0.055406	0.0289161
	246	0.0674445	0.203614	0.128601	0.147157	0.0995923	0.14335
	247.5	0.053695	0.159023	0.0716871	0.0630758	0.162924	0.167378
	249	-0.00566717	0.314569	-0.0242194	0.0505007	0.337369	0.406017
	250.5	-0.0529267	0.246314	-0.052763	0.00023687	0.264877	0.386805
	252	-0.018519	0.229088	-0.16007	0.0256548	0.0768253	0.323723
	253.5	-0.0279173	0.200084	-0.175158	0.0294838	0.098151	0.307343
	255	0.0253396	0.179039	-0.0738889	0.0793679	0.0318801	0.201882
	256.5	-0.0424787	0.0811547	-0.0415235	0.116003	0.0182694	0.140198
	258	-0.0512847	0.0104928	-0.0914183	0.0516899	0.0508726	0.158403
	259.5	-0.064993	0.014983	-0.0783982	0.0635132	0.100009	0.201647
	261	-0.166797	-0.0697597	-0.0259221	0.0357629	0.0984286	0.152414
	262.5	-0.0703382	-0.00881601	0.0105027	0.050119	0.0123092	0.0975972
	264	-0.0961765	0.0286106	0.198802	0.281156	0.204516	0.280878
	265.5	-0.0656736	0.0579607	0.247326	0.312329	0.25825	0.279208
	267	0.0580444	0.101875	0.170918	0.182071	0.147137	0.192845
	268.5	0.00632421	0.0450555	0.243911	0.236761	0.145065	0.207366
	270	-0.0446029	0.0830676	0.189362	0.247486	0.2268	0.246857
	271.5	-0.129337	0.0222932	0.106437	0.168086	0.288813	0.211168

## Sheet: us_precip_1.5x1.5_56w
lat	lon	raw_cfsv2	raw_ecmwf	deb_cfsv2	deb_ecmwf	abc_cfsv2	abc_ecmwf
25.5	279	0.128351	0.270231	0.0801946	0.273728	0.278931	0.344696
27	261	-0.0522965	0.121442	0.0668688	0.140827	0.066923	0.0844049
	262.5	-0.0958506	-0.0305213	0.0428015	0.0812427	-0.0355689	0.0357516
	279	0.00851124	0.448454	0.0372807	0.31466	0.32471	0.411327
28.5	261	-0.0919145	0.116246	0.0693312	0.168182	0.129415	0.173939
	262.5	-0.0883734	0.0302649	0.0889452	0.139545	0.0213283	0.112426
	264	-0.17308	0.0623582	0.063919	0.166473	0.0859866	0.153071
	277.5	0.0547487	0.115065	0.176644	0.209555	0.239664	0.269736
	279	0.0888185	0.189593	0.0695088	0.161157	0.240742	0.263329
30	256.5	0.277404	0.503416	0.0747962	0.323779	0.439305	0.439023
	258	0.16794	0.322152	0.105117	0.252522	0.366084	0.319599
	259.5	-0.0145602	0.122109	0.100318	0.153204	0.115526	0.135596
	261	-0.0356765	0.176216	0.110775	0.233662	0.138007	0.163265
	262.5	0.0264096	0.217036	0.0712076	0.18987	0.154527	0.180052
	264	0.00486698	0.128717	0.000992791	0.118857	0.224879	0.251995
	265.5	-0.0964101	-0.00298282	0.0367533	0.0669766	0.139193	0.108158
	267	-0.0767594	-0.0331154	0.156908	0.172868	0.169299	0.149542
	268.5	-0.0794033	-0.0117797	0.0638858	0.152079	0.121051	0.111065
	270	-0.105937	-0.075961	-0.036096	0.12479	0.0880189	0.0626756
	274.5	0.00805174	0.0993405	0.0256838	0.107009	0.0960523	0.150946
	276	-0.0463452	0.0551382	0.0578314	0.0778349	0.105437	0.14607
	277.5	0.116699	0.105839	0.086234	0.0793334	0.184364	0.184762
31.5	249	0.146481	0.113278	0.148824	0.126274	0.13435	0.0823769
	250.5	0.229091	0.163573	0.0895188	0.0695779	0.0659867	0.0425929
	255	0.197643	0.346219	0.0739976	0.274808	0.323396	0.361796
	256.5	0.282977	0.437369	0.198202	0.373531	0.463483	0.471293
	258	0.226634	0.195255	0.141868	0.195145	0.201629	0.143572
	259.5	0.0430603	0.0663793	0.121377	0.123202	0.057588	0.0457246
	261	0.038173	0.150075	0.111799	0.175188	0.0732905	0.067866
	262.5	0.0595364	0.149971	0.17017	0.230402	0.0919198	0.110331
	264	0.139531	0.165223	0.115402	0.14279	0.15183	0.166654
	265.5	0.142122	0.139976	0.00207464	0.033528	0.15037	0.152565
	267	0.138211	0.00403017	0.0567432	0.00531992	0.143609	0.110592
	268.5	0.151514	0.0642447	0.0123846	0.034966	0.199212	0.150651
	270	0.0212636	-0.110966	-0.00678475	0.118784	0.177136	0.106759
	271.5	-0.00779683	-0.0363635	0.080668	0.221583	0.212967	0.194644
	273	0.0179274	0.243301	0.171502	0.312794	0.251266	0.348288
	274.5	0.0132042	0.243545	0.112872	0.266003	0.242878	0.323457
	276	0.133638	0.0885624	0.102495	0.127676	0.198365	0.18379
	277.5	0.137333	0.174746	0.0409793	0.0638517	0.180396	0.173297
33	243	0.291555	0.313953	0.159021	0.120174	0.246149	0.201868
	244.5	0.137075	0.210801	0.210739	0.114893	0.264778	0.186108
	246	0.213089	0.0934686	0.0825269	0.0860355	0.166587	0.110459
	247.5	0.111746	0.0619499	0.140427	0.147586	0.149472	0.0821401
	249	0.089971	0.0834902	0.158565	0.181471	0.166304	0.118309
	250.5	0.170918	0.137468	0.145901	0.144225	0.11656	0.123908
	252	0.230707	-0.0809738	0.0878743	0.349861	0.228715	0.297612
	253.5	0.156553	0.289849	0.0972927	0.301661	0.202705	0.259276
	255	0.239668	-0.169192	0.171285	0.298804	0.331587	0.339777
	256.5	0.190138	0.130715	0.22489	0.277699	0.32678	0.302329
	258	0.15372	0.166663	0.137617	0.218552	0.189048	0.159658
	259.5	0.104885	0.156363	0.0665527	0.130951	0.103818	0.0980235
	261	0.0874125	0.141264	0.110018	0.104502	0.0701213	0.0794616
	262.5	0.0436133	0.104757	0.0741896	0.100972	0.0555676	0.0587359
	264	0.0726636	0.114419	0.0894099	0.122595	0.100205	0.110756
	265.5	0.192734	0.147712	0.0828302	0.0919643	0.128648	0.139382
	267	0.205244	0.085895	0.05286	0.0725597	0.08693	0.0770754
	268.5	0.159766	0.100677	0.0243698	0.123259	0.076723	0.106226
	270	0.216635	0.0743462	0.0422971	0.172281	0.185053	0.209386
	271.5	0.15795	0.0329236	0.0613229	0.149703	0.204145	0.196673
	273	0.186196	0.202444	0.0493262	0.145387	0.24726	0.255885
	274.5	0.160783	0.228734	0.0807778	0.211036	0.273053	0.299043
	276	0.177375	0.194332	0.0678523	0.19079	0.273197	0.254155
	277.5	0.129358	0.144226	0.0287469	0.104849	0.209052	0.152784
	279	0.100817	0.144824	0.0148366	0.077953	0.157329	0.132117
	280.5	0.0293202	0.196902	0.0229766	0.0743637	0.191684	0.210012
34.5	240	0.281557	0.276958	0.0944851	0.112375	0.299839	0.277734
	241.5	0.353438	0.378538	0.181349	0.211397	0.352693	0.30667
	243	0.260436	0.330578	0.294207	0.252713	0.389325	0.318053
	244.5	0.259814	0.335061	0.276621	0.249033	0.346873	0.306676
	246	0.259412	0.10884	0.140577	0.0839289	0.190863	0.118787
	247.5	0.159601	0.0483637	0.117009	0.158356	0.136136	0.0758179
	249	0.186923	0.0135249	0.140136	0.228983	0.181354	0.149402
	250.5	0.169367	0.210656	0.13533	0.308624	0.216965	0.235016
	252	-0.0833872	-0.142101	-0.0726103	0.281799	0.121965	0.208435
	253.5	0.119653	0.351248	0.0212837	0.329284	0.285596	0.321261
	255	0.136177	0.143295	0.159216	0.279127	0.302068	0.281484
	256.5	0.126712	0.224081	0.212609	0.361673	0.316334	0.315412
	258	0.133673	0.2177	0.119442	0.29699	0.309043	0.284769
	259.5	0.131514	0.242742	0.0968803	0.30223	0.313094	0.309646
	261	0.130375	0.215605	0.15891	0.277676	0.197851	0.233401
	262.5	0.0675067	0.0804808	0.11129	0.0934897	0.0318367	0.0562735
	264	0.00898409	0.0528688	0.0283963	0.0467556	0.0110192	0.0169635
	265.5	0.0300388	0.110473	0.00388505	0.0509893	0.167426	0.150103
	267	0.204438	0.155917	0.0290088	0.13179	0.251475	0.241957
	268.5	0.207673	0.148656	-0.0163324	0.0274145	0.152466	0.154504
	270	0.247663	0.253728	0.00547791	0.110161	0.176909	0.224269
	271.5	0.237082	0.199185	0.0436501	0.125419	0.173094	0.217726
	273	0.237976	0.157696	-0.0377306	0.027101	0.22381	0.201859
	274.5	0.19336	0.247901	-0.0595737	-0.000662356	0.167218	0.176259
	276	0.175531	0.280105	-0.0683394	0.0325936	0.230141	0.229866
	277.5	0.168283	0.171495	-0.0210476	0.0718971	0.230498	0.190273
	279	0.132841	0.17031	0.0690276	0.152607	0.223446	0.208353
	280.5	0.0310259	0.0407717	0.0709412	0.0626151	0.115569	0.130266
	282	-0.0738626	-0.0647563	0.130888	-0.0678388	-0.0753318	-0.0882621
36	238.5	0.135545	0.216573	0.0153646	-0.00285239	0.136407	0.174802
	240	0.0711279	0.224845	0.0889651	0.0318827	0.218426	0.202556
	241.5	0.24747	0.107337	0.127122	0.0799002	0.26979	0.179326
	243	0.170608	0.27569	0.178491	0.146805	0.350769	0.25071
	244.5	0.275819	0.154764	0.112584	0.0708151	0.155728	0.108002
	246	0.242129	0.154021	0.147467	0.0905343	0.0957796	0.0325645
	247.5	0.175142	0.261307	0.123061	0.180883	0.188488	0.133631
	249	0.12807	0.316984	0.00160018	0.148023	0.192401	0.14865
	250.5	0.259068	0.0270855	0.0917776	0.212974	0.17063	0.103567
	252	0.124707	0.386886	0.0183139	0.296608	0.237274	0.276678
	253.5	0.0847112	-0.122579	0.138779	0.393721	0.292651	0.323301
	255	-0.0720573	-0.258518	0.0872088	0.322548	0.294872	0.324742
	256.5	-0.117569	0.214322	0.0552327	0.319263	0.37264	0.38264
	258	0.0173354	0.169657	0.0399768	0.19998	0.243809	0.249894
	259.5	-0.0635384	0.1271	0.0365393	0.161778	0.152564	0.157108
	261	-0.0166677	0.0479807	0.0534239	0.106034	0.0486877	0.0548989
	262.5	-0.0105091	-0.00780486	0.0895097	0.0709123	0.0790559	0.0672775
	264	0.0426877	0.024459	0.0985043	0.0857884	0.115133	0.111435
	265.5	0.0862439	0.116933	0.0437273	0.069103	0.160522	0.129637
	267	0.172395	0.126004	0.0109614	0.0728948	0.167297	0.136858
	268.5	0.163318	0.18353	0.00174811	0.111017	0.209439	0.203645
	270	0.127162	0.204728	-0.086602	-0.0290817	0.149168	0.192403
	271.5	0.203851	0.22897	-0.0423634	0.0558962	0.218335	0.233544
	273	0.229868	0.232203	0.00304412	0.114338	0.256973	0.280863
	274.5	0.172302	0.19808	-0.0671814	0.0167287	0.233047	0.251605
	276	0.224825	0.101363	-0.0680096	0.000827759	0.242613	0.256292
	277.5	0.224829	0.0944021	-0.0853758	-0.0557752	0.250872	0.214543
	279	0.109625	0.131575	-0.0383302	-0.0360924	0.180922	0.117361
	280.5	0.106782	0.120816	0.031436	0.027747	0.164315	0.156917
	282	0.0461246	0.0882202	0.0584877	-0.028354	0.0776426	0.061687
	283.5	-0.0093997	0.0790388	0.0476295	-0.0623156	0.0019746	-0.0724095
37.5	238.5	0.0957178	0.210615	0.129604	0.0983855	0.261108	0.250073
	240	0.142855	0.047621	0.100803	0.0382097	0.241404	0.216908
	241.5	0.108253	0.1064	0.0603997	-0.065732	0.230937	0.189954
	243	0.0133485	0.123443	0.140979	0.169251	0.344857	0.254548
	244.5	0.163139	0.231817	0.205007	0.175256	0.319421	0.262428
	246	0.171479	0.0851331	0.20846	0.206483	0.220867	0.184608
	247.5	0.163732	0.0831071	0.195663	0.273234	0.278162	0.224982
	249	0.0638416	0.30175	0.0940855	0.223675	0.31375	0.268563
	250.5	0.124639	0.146999	0.107287	0.312264	0.380882	0.361559
	252	0.108017	-0.171609	0.00269856	0.203469	0.175235	0.142884
	253.5	-0.232357	-0.21167	0.0106794	0.225749	0.183047	0.348263
	255	-0.236604	-0.227331	-0.157283	0.191625	0.108004	0.287793
	256.5	-0.233453	0.164179	-0.132489	0.266678	0.348945	0.388301
	258	-0.107544	0.103188	-0.132511	0.129401	0.141665	0.200905
	259.5	0.0238973	0.0146235	-0.0541632	0.0585938	-0.0104868	0.0954533
	261	0.00581	0.0400698	0.0036858	0.0548762	0.00502087	0.054966
	262.5	0.0355244	0.0521749	0.0817891	0.170723	0.128263	0.152791
	264	0.0367687	0.028943	0.0921999	0.16313	0.152244	0.185418
	265.5	0.101372	0.0663095	0.0441292	0.092001	0.187389	0.210133
	267	0.221269	0.142001	0.0610411	0.0801796	0.172663	0.141784
	268.5	0.24043	0.157698	0.0801533	0.135724	0.217291	0.206057
	270	0.13704	0.15633	0.0102897	0.0997618	0.117174	0.165366
	271.5	0.132852	0.183329	-0.066087	0.0829602	0.154032	0.184821
	273	0.196239	0.241376	-0.0197844	0.16316	0.249687	0.27259
	274.5	0.196012	0.261196	-0.0218105	0.123046	0.229992	0.257752
	276	0.254822	0.264362	-0.0276046	0.0914718	0.23238	0.25191
	277.5	0.207817	0.170043	-0.0959583	0.00526359	0.165603	0.17141
	279	0.15307	0.164116	-0.0976758	-0.0668132	0.199646	0.155714
	280.5	0.0554828	0.0529753	0.0287806	-0.00195899	0.127277	0.100002
	282	0.0339299	0.0253213	0.0212163	-0.0241673	0.138552	0.104777
	283.5	-0.0883949	0.1485	0.0808092	0.0683976	0.0777256	0.0973067
39	237	0.145595	0.127989	0.112027	0.140122	0.21369	0.115638
	238.5	0.10809	0.219057	0.122481	0.132594	0.215715	0.19722
	240	0.127879	0.0840265	0.101587	0.0411555	0.171807	0.13149
	241.5	-0.0640819	0.147114	0.0335387	0.123609	0.187084	0.218032
	243	0.0287656	-0.0151922	0.0250881	0.132507	0.0964822	0.0456623
	244.5	0.170331	0.258997	0.165053	0.168347	0.265095	0.223164
	246	0.195631	0.271146	0.186366	0.152567	0.133836	0.150737
	247.5	0.0563962	0.193636	0.170716	0.210517	0.260529	0.250782
	249	-0.233308	0.36323	0.055781	0.325477	0.388229	0.380877
	250.5	0.0301023	0.177199	0.00637288	0.109871	0.123542	0.160823
	252	0.1701	0.166002	0.0759948	0.139981	0.239274	0.25661
	253.5	-0.111296	-0.158282	0.00318928	0.0857103	0.125289	0.187927
	255	-0.143213	-0.229454	-0.151158	0.0925633	0.151962	0.281947
	256.5	-0.0559486	0.215097	-0.186571	0.236392	0.324343	0.41042
	258	-0.0843952	0.0846768	-0.130191	0.0577433	0.14587	0.200146
	259.5	0.0604459	-0.0109526	-0.00879364	0.0549952	0.0415236	0.0334471
	261	0.0137954	-0.0366377	0.0593428	0.0669556	0.0476989	0.0453488
	262.5	0.0212758	0.0237319	0.0287936	0.106701	0.101107	0.120483
	264	0.0570369	0.0408943	0.0380549	0.0884735	0.113643	0.173608
	265.5	0.0547105	0.0334357	0.0612029	0.139747	0.20853	0.265939
	267	0.0971632	0.0755562	0.0684754	0.102772	0.199678	0.232947
	268.5	0.177476	0.119838	0.094757	0.116391	0.233979	0.258868
	270	0.198651	0.0770645	0.0110702	0.0840885	0.183519	0.214672
	271.5	0.130836	0.106012	-0.00403219	0.102668	0.120577	0.172155
	273	0.175436	0.207629	0.0113343	0.110373	0.157407	0.207984
	274.5	0.163351	0.198447	0.00657548	0.0784592	0.158975	0.200801
	276	0.178858	0.250523	-0.0502105	0.100725	0.19533	0.251645
	277.5	0.185266	0.214206	-0.0236698	0.0843443	0.201151	0.266803
	279	0.193514	0.124577	-0.0444931	0.0572349	0.205088	0.250009
	280.5	0.086755	0.131581	0.0235822	0.0287931	0.190776	0.190928
	282	0.0361864	0.0530212	0.0949693	0.00992186	0.127675	0.142318
	283.5	0.0109663	0.225519	0.112203	0.167176	0.224861	0.231386
	285	0.0930876	0.190221	0.0952972	0.157753	0.247647	0.210635
40.5	237	-0.131488	0.279537	0.0947467	0.22782	0.3005	0.217887
	238.5	0.112846	0.0912322	0.0926765	0.108388	0.215985	0.112272
	240	0.039988	0.0984966	0.0672444	0.0520945	0.12156	0.114333
	241.5	0.0591663	0.15768	0.0290568	0.172811	0.148701	0.253442
	243	0.11345	0.152402	-0.00680029	0.200676	0.0341964	0.0495256
	244.5	0.0469589	0.236209	0.0193572	0.12302	0.182565	0.188388
	246	0.0976727	0.294745	0.103444	0.169492	0.161547	0.238788
	247.5	0.123458	0.193481	0.112632	0.146307	0.15156	0.240776
	249	-0.180195	-0.16039	0.0321256	0.165953	0.409735	0.394547
	250.5	-0.254881	0.289307	-0.0895341	0.34726	0.445619	0.516486
	252	0.307635	0.316697	0.184657	0.290868	0.407308	0.444162
	253.5	0.0159167	0.197988	0.0761183	0.218132	0.26626	0.32958
	255	-0.112115	0.0528084	-0.0738018	0.220935	0.22229	0.344515
	256.5	0.0514056	0.306421	-0.0574003	0.263992	0.348266	0.39955
	258	0.015258	0.123405	-0.103646	0.0815898	0.208969	0.203866
	259.5	0.0430016	0.0315424	-0.0316149	0.0591131	0.155076	0.0902379
	261	0.046338	-0.0503412	-0.00355912	0.0220881	-0.0350595	-0.0701405
	262.5	-0.00647698	-0.0534091	-0.0245727	-0.0202669	0.0141899	0.0339851
	264	-0.0380392	-0.0101069	-0.0270926	0.000212123	0.0723379	0.117391
	265.5	0.040274	0.0603774	-0.00845663	-0.00216807	0.170903	0.232304
	267	0.0572385	0.100858	-0.00836111	0.0214986	0.109546	0.163489
	268.5	0.0735001	0.0355019	0.00370032	-0.0220524	0.0833211	0.0857357
	270	0.0981861	0.0654948	0.0185614	0.0236631	0.125973	0.0988436
	271.5	0.0968202	0.0714759	-0.0156948	0.0703398	0.157323	0.154289
	273	0.0605812	0.0573963	-0.0313318	0.0274331	0.12411	0.160659
	274.5	0.0492342	0.0829155	-0.0431264	0.013423	0.0498942	0.125627
	276	0.0948768	0.137438	-0.0316597	0.036426	0.0708356	0.13447
	277.5	0.146122	0.136331	-0.0335444	0.0158991	0.0495753	0.0954319
	279	0.14309	0.103842	-0.0440238	0.0311364	0.112734	0.157971
	280.5	0.0661529	0.0463103	-0.0335311	0.0368253	0.14798	0.212446
	282	0.103332	0.170026	0.00816572	0.0470498	0.146715	0.216954
	283.5	0.175208	0.329481	0.0112466	0.1866	0.273229	0.340588
	285	0.104528	0.323479	0.00486978	0.172747	0.252088	0.321461
	286.5	0.0333008	0.0971659	-0.0342887	0.0305064	0.107837	0.121196
42	237	-0.205597	0.226601	0.0377822	0.155554	0.215933	0.133864
	238.5	-0.22986	0.163396	0.0555992	0.167133	0.268698	0.22824
	240	0.0152935	-0.0107271	0.131603	0.176452	0.251188	0.235493
	241.5	0.041785	0.0668483	0.110532	0.232364	0.23225	0.224965
	243	0.0564482	0.273015	0.197428	0.306118	0.317071	0.298587
	244.5	0.0854085	0.134478	0.0775459	0.178997	0.259015	0.183101
	246	0.105834	0.0981626	0.0705515	0.152282	0.158164	0.143304
	247.5	0.133104	0.139481	0.0721304	0.132275	0.121491	0.153527
	249	-0.0577298	0.229739	0.130552	0.227054	0.26853	0.274931
	250.5	-0.12409	0.314365	-0.0142182	0.186133	0.191826	0.349168
	252	0.231522	0.310073	0.12292	0.208862	0.260458	0.346355
	253.5	0.221463	0.228974	0.132338	0.285907	0.292364	0.335161
	255	-0.0640209	0.153179	0.0260318	0.18676	0.366401	0.35361
	256.5	0.0244887	0.272639	-0.0184491	0.183238	0.343464	0.379079
	258	0.136019	0.193097	-0.0197813	0.0876431	0.253438	0.271326
	259.5	0.22859	0.10535	-0.0504328	-0.0642518	0.231483	0.127413
	261	0.117895	0.0784709	-0.104869	-0.0672926	0.169017	0.119092
	262.5	-0.011335	0.0675931	-0.154679	-0.0714301	0.093606	0.122375
	264	0.000969227	0.112629	-0.0889649	0.0465663	0.102407	0.191691
	265.5	0.031402	0.145439	-0.0677561	0.0778968	0.168698	0.221334
	267	0.0205157	0.121072	-0.121137	-0.0173214	0.0941813	0.157382
	268.5	0.0525972	0.0855839	-0.129355	-0.054714	0.0685099	0.106714
	270	0.0798967	0.0540771	-0.0336734	-0.0638316	0.110925	0.122408
	271.5	0.102542	0.0836688	0.0112031	0.0371397	0.146424	0.167989
	273	0.0849116	0.00718329	-0.0302751	0.0137833	0.146704	0.154928
	274.5	0.0683933	0.0322269	-0.0571719	-0.0569197	0.0528618	0.0337072
	276	0.0790368	-0.000458641	-0.0478708	-0.0984755	-0.0322227	-0.0364692
	277.5	-0.0194003	-0.0173247	-0.11672	-0.099289	0.0264734	0.055675
	279	-0.0799147	-0.0461238	-0.107506	-0.0120622	0.0987243	0.13586
	280.5	0.0457848	0.0346014	-0.0939397	0.0467214	0.101197	0.163234
	282	0.081393	0.110053	-0.0452104	0.0846024	0.101296	0.124486
	283.5	0.132664	0.219848	-0.0304158	0.155022	0.235294	0.274449
	285	0.117003	0.28129	-0.022065	0.158825	0.241476	0.323051
	286.5	0.0186187	0.202782	-0.0365685	0.0989271	0.136041	0.226508
	288	0.0864264	0.200494	-0.040078	0.047361	0.153053	0.200894
43.5	237	-0.155351	-0.0311688	0.191488	0.213862	0.370898	0.236169
	238.5	-0.192357	0.132846	0.121115	0.102103	0.276072	0.204812
	240	-0.23139	-0.0304231	-0.0126694	0.0598823	0.114785	0.128852
	241.5	-0.220412	-0.0949975	0.0788906	0.173454	0.296369	0.225063
	243	-0.00711786	0.0429667	0.0338162	0.136783	0.0798839	0.0849408
	244.5	0.15875	0.00816081	0.157833	0.135278	0.207226	0.105061
	246	0.0886513	0.102944	0.105824	0.105034	0.193938	0.142909
	247.5	0.207625	0.0808697	0.0863932	0.219175	0.288444	0.284324
	249	0.117028	0.0159263	0.0917892	0.0479216	0.217851	0.148926
	250.5	-0.0702913	0.00380156	0.0457453	0.0895644	0.335178	0.303196
	252	0.0308418	0.226828	0.138023	0.239592	0.234324	0.283995
	253.5	0.0274975	0.227158	0.0757547	0.22768	0.244141	0.296021
	255	0.113126	0.208556	0.172196	0.28781	0.355285	0.345352
	256.5	0.191944	0.301187	0.0493842	0.233683	0.335575	0.369716
	258	0.134692	0.222605	0.008445	0.178702	0.262713	0.309938
	259.5	0.232435	0.194893	-0.0390552	0.0576345	0.203498	0.178863
	261	0.0898545	0.153765	-0.0682985	0.0555445	0.138178	0.166701
	262.5	0.0529964	0.0869718	-0.0711547	-0.0165997	0.0285033	0.0920862
	264	0.131064	0.0711846	-0.0910422	-0.0745973	-0.0707287	-0.0456812
	265.5	0.114506	0.129914	-0.109471	0.0139126	0.0667744	0.124151
	267	0.146057	0.179956	-0.101556	0.0384608	0.102562	0.189199
	268.5	0.145868	0.152218	-0.101105	0.11188	0.170384	0.218883
	270	0.111023	0.0675701	-0.0807419	0.00378114	0.161217	0.151144
	271.5	0.109938	0.0663057	-0.0684253	-0.0253718	0.157869	0.122938
	273	0.125521	0.0200155	-0.04379	-0.0508544	0.122599	0.0564203
	274.5	0.0978951	0.097045	-0.0501459	-0.0422857	0.0688624	0.0718653
	276	0.112465	-0.0141389	-0.0205535	-0.0647872	0.0244841	0.00945474
	277.5	0.0453961	0.0571438	-0.0653227	-0.12152	-0.0648773	-0.0468058
	282	0.0653122	0.116423	-0.0283913	0.0271584	0.0731687	0.0634449
	283.5	-0.0324552	0.0756003	-0.0691654	0.0960244	0.002663	0.0510708
	285	-0.0771711	0.0705137	-0.0712373	0.0520524	-0.0397262	0.0158486
	286.5	-0.113549	0.0515542	-0.103525	0.0584247	-0.0825718	0.00375288
	288	0.00177975	0.151686	-0.0520875	0.112437	0.0399514	0.125292
	289.5	0.0575565	0.147153	-0.0893833	0.0951064	0.149574	0.192224
45	237	0.191935	0.257421	0.311677	0.265536	0.328387	0.229796
	238.5	0.189891	0.430153	0.379939	0.356803	0.477074	0.461497
	240	-0.154377	-0.0576492	0.109365	0.138709	0.208562	0.196158
	241.5	-0.00280279	0.0305593	0.111191	0.0748349	0.163616	0.126273
	243	-0.0387893	0.0239789	0.117183	0.0821132	0.171024	0.109479
	244.5	-0.175497	-0.0711582	0.0275932	0.00294961	0.154805	0.0523286
	246	-0.148683	-0.0567192	-0.131808	-0.0685676	-0.00304473	-0.0171495
	247.5	-0.0237254	0.0835599	-0.0947586	0.0271375	0.0789568	0.137977
	249	-0.0111994	0.165176	-0.007603	0.0815988	0.202486	0.215623
	250.5	-0.00871249	0.111669	0.0430294	0.18136	0.296262	0.269222
	252	0.219872	0.273538	0.219066	0.248736	0.348706	0.352725
	253.5	0.111565	0.246243	0.0758411	0.242082	0.231827	0.362158
	255	0.217797	0.269203	0.0416691	0.233705	0.319371	0.396082
	256.5	0.184829	0.136683	-0.00619657	0.154847	0.258798	0.288685
	258	0.0467487	0.189061	-0.128266	0.134683	0.104571	0.206008
	259.5	0.00853363	0.162273	-0.10322	0.159725	0.103064	0.237001
	261	-0.0740095	0.0853247	-0.0765208	0.153296	-0.0124366	0.16459
	262.5	0.0263136	0.0324576	-0.0894763	0.0399616	-0.083821	-0.000258777
	264	0.0377821	-0.0058752	-0.115593	-0.0674831	-0.0632561	-0.0271255
	265.5	0.047967	0.0783943	-0.0109665	-0.0248054	0.0216401	0.0900181
	267	0.127433	0.181042	0.0112559	0.0626852	0.145637	0.239274
	268.5	0.147864	0.215052	-0.0349529	0.115571	0.250847	0.293403
	270	0.180693	0.149797	-0.094071	0.0788256	0.167517	0.165338
	271.5	0.229271	0.170989	-0.125043	0.0708729	0.169762	0.168179
	273	0.172137	0.0865631	-0.122254	-0.000694053	0.157029	0.09163
	274.5	0.118833	0.134474	-0.0804352	0.029834	0.11419	0.0810656
	276	0.100387	0.126177	-0.0141219	0.0897823	0.111427	0.144737
	286.5	-0.151877	-0.168307	-0.251271	-0.114137	-0.0872937	-0.0916756
	288	-0.188436	-0.28547	-0.23281	0.0594645	0.229969	0.184649
	289.5	-0.134483	-0.0445205	-0.0674226	0.0105081	-0.0683279	-0.0361383
	291	-0.0067799	0.0173097	-0.0102233	0.0426027	0.0294965	0.0847853
	292.5	0.069211	0.0171876	-0.00223989	0.0864356	0.144794	0.129326
46.5	237	0.237711	0.132435	0.270131	0.212026	0.250774	0.226811
	238.5	0.349465	0.241675	0.305033	0.227989	0.326488	0.314065
	240	-0.312641	0.201454	0.275052	0.390211	0.472768	0.492507
	241.5	0.229527	0.235565	0.223718	0.174998	0.245386	0.239385
	243	0.0732714	0.147511	0.232776	0.143227	0.219205	0.188465
	244.5	0.0926181	0.142635	0.140433	0.0774114	0.157168	0.129072
	246	0.179172	0.1633	0.125225	0.141757	0.205403	0.182771
	247.5	0.103428	0.170777	0.0142516	0.0397251	0.13804	0.119051
	249	0.230037	0.239487	0.0406877	0.127579	0.336001	0.325146
	250.5	0.123906	0.238307	0.0642747	0.0812919	0.301737	0.291382
	252	0.078547	0.22954	0.0622989	0.136705	0.24282	0.31498
	253.5	0.128621	0.191264	-0.0112292	0.0404882	0.179347	0.273119
	255	0.103521	0.114975	-0.0717205	0.0178133	0.151355	0.233795
	256.5	-0.0274782	0.03646	-0.0551995	0.116054	0.154798	0.279562
	258	-0.0953236	-0.0501068	-0.0831571	0.0895587	0.153596	0.205948
	259.5	-0.0594999	0.0151114	-0.198942	0.0142122	0.106547	0.169825
	261	-0.0918991	-0.0861648	-0.170266	-0.0499285	-0.162209	-0.0803331
	262.5	-0.0708108	-0.102175	-0.0685616	-0.0150233	-0.199366	-0.0852446
	264	-0.129244	-0.148465	-0.0101816	0.0357641	-0.0186039	-0.0268141
	265.5	-0.0386016	-0.0785181	-0.00448375	-0.00408967	-0.0963486	-0.0371052
	267	-0.0198776	-0.0190371	0.0207936	0.0581477	0.00678728	0.0727863
	268.5	0.0562035	0.0736917	-0.0172625	0.066337	0.015242	0.0655217
	270	0.138232	0.170606	-0.0808129	0.0536159	0.073629	0.0805307
	271.5	0.149159	0.134284	-0.0781143	0.034352	0.0419712	0.0185184
	273	0.118646	0.0850375	0.00868318	0.0625458	0.114055	0.109192
	274.5	0.0175723	-0.00563862	0.0669957	0.0871505	0.00881937	0.063871
	291	-0.0258818	-0.0713129	-0.0238629	-0.0697086	-0.0612465	-0.027204
48	237	0.110303	0.192056	0.218524	0.186033	0.186301	0.244301
	238.5	0.0482012	0.279781	0.199363	0.213686	0.289513	0.304223
	240	-0.139995	-0.0257615	0.298851	0.308049	0.410041	0.343628
	241.5	0.0974399	0.0998837	0.267411	0.249428	0.31704	0.261572
	243	0.306654	0.216496	0.314455	0.19619	0.187898	0.189751
	244.5	-0.0271432	0.0941294	0.160771	-0.0240265	0.0318813	-0.00949694
	246	0.0965627	0.165326	0.163951	0.064622	0.101605	0.115194
	247.5	0.0567914	0.240543	0.0583423	0.122381	0.192767	0.210528
	249	0.000554749	0.340505	-0.032239	0.0952775	0.364066	0.415457
	250.5	-0.0541964	0.312008	-0.0934007	0.0877979	0.346042	0.417192
	252	-0.00888268	0.188522	-0.134617	0.0132203	0.12931	0.305627
	253.5	-0.0201949	0.133338	-0.142061	-0.0396674	0.12251	0.266445
	255	0.0092646	0.0429663	-0.10629	-0.0787094	0.0487293	0.1374
	256.5	-0.0670144	-0.0307277	-0.0714035	-0.01082	0.0317969	0.0751575
	258	-0.0683492	-0.0410796	-0.0848888	0.00490673	0.0895431	0.111075
	259.5	-0.0972119	-0.0788396	-0.131317	-0.0600501	0.0828444	0.104936
	261	-0.228679	-0.13022	-0.198669	-0.0740837	0.0496821	0.0733427
	262.5	-0.0989842	-0.050608	-0.0799538	-0.0235777	-0.0333264	0.0231131
	264	-0.112445	-0.00886463	0.085535	0.237913	0.1831	0.22598
	265.5	-0.0889069	-0.0256177	0.120135	0.223615	0.227031	0.230321
	267	0.0344212	0.0199306	0.0715995	0.0983235	0.103082	0.126978
	268.5	-0.0183228	0.00907353	0.144888	0.178058	0.135582	0.19309
	270	-0.0630626	0.00170462	0.0989369	0.129398	0.18019	0.210009
	271.5	-0.167384	-0.0239803	0.00675061	0.11629	0.238077	0.183646

## Sheet: us_tmp2m_1.5x1.5_12w
lat	lon	raw_cfsv2	raw_ecmwf	deb_cfsv2	deb_ecmwf	abc_cfsv2	abc_ecmwf
25.5	279	0.707985	0.528401	0.75748	0.858164	0.784231	0.851569
27	261	0.72313	0.751273	0.720892	0.810069	0.75967	0.814183
	262.5	0.58126	0.570562	0.699558	0.79526	0.741242	0.789943
	279	0.581698	0.82584	0.759281	0.869675	0.817722	0.867142
28.5	261	0.461205	0.795881	0.716031	0.799197	0.76467	0.80271
	262.5	0.569331	0.765075	0.704032	0.787399	0.748871	0.793726
	264	0.624738	0.616639	0.710685	0.782274	0.75084	0.775814
	277.5	0.704777	0.550389	0.756846	0.849641	0.801208	0.847609
	279	0.683962	0.577007	0.815143	0.880792	0.848582	0.878147
30	256.5	0.692872	0.763675	0.710225	0.796538	0.756413	0.803034
	258	0.612789	0.797487	0.73325	0.797858	0.749947	0.802976
	259.5	0.485861	0.572161	0.726865	0.785213	0.749108	0.788589
	261	0.439156	0.62402	0.680868	0.753936	0.719214	0.755973
	262.5	0.350337	0.769476	0.673974	0.768431	0.730303	0.7738
	264	0.417137	0.694223	0.698062	0.775783	0.762353	0.777792
	265.5	0.664903	0.673766	0.709347	0.78377	0.757639	0.778973
	267	0.735873	0.802291	0.746272	0.813839	0.767673	0.814323
	268.5	0.680233	0.754982	0.764156	0.832289	0.784073	0.831628
	270	0.753279	0.83643	0.783464	0.835408	0.802085	0.823967
	274.5	0.742065	0.829899	0.799577	0.841252	0.794717	0.829672
	276	0.748012	0.793915	0.765564	0.810088	0.78518	0.807869
	277.5	0.759108	0.672938	0.752369	0.861555	0.806192	0.855156
31.5	249	0.766817	0.430061	0.704125	0.840633	0.804041	0.82911
	250.5	0.567168	0.800152	0.650624	0.819133	0.78701	0.821758
	255	0.737795	0.788229	0.708563	0.784519	0.755729	0.790435
	256.5	0.686719	0.688893	0.696248	0.7536	0.719602	0.758312
	258	0.698789	0.764348	0.711603	0.786193	0.727959	0.791055
	259.5	0.687807	0.776294	0.723398	0.773732	0.740424	0.777541
	261	0.639612	0.704114	0.724719	0.747683	0.735416	0.752794
	262.5	0.579038	0.761978	0.709569	0.757954	0.731846	0.764433
	264	0.614965	0.767155	0.718277	0.775227	0.753909	0.778237
	265.5	0.677968	0.77935	0.725271	0.78716	0.756869	0.789154
	267	0.661756	0.792958	0.749891	0.800486	0.767704	0.804338
	268.5	0.644513	0.812526	0.764769	0.809751	0.771646	0.811167
	270	0.685596	0.754869	0.779484	0.826248	0.786933	0.817517
	271.5	0.66495	0.762688	0.747801	0.816144	0.776055	0.799146
	273	0.626554	0.706384	0.754714	0.849118	0.817659	0.835243
	274.5	0.622126	0.697375	0.775632	0.852799	0.810067	0.842334
	276	0.518216	0.75772	0.79657	0.853945	0.816741	0.847221
	277.5	0.644499	0.758259	0.782502	0.821086	0.789806	0.813097
33	243	0.478765	0.78633	0.667532	0.798064	0.724329	0.779287
	244.5	0.123018	0.724672	0.730815	0.830657	0.749017	0.843998
	246	0.700509	0.797959	0.738941	0.80174	0.762847	0.801507
	247.5	0.537615	0.75848	0.689051	0.790556	0.73909	0.781496
	249	0.276611	0.767039	0.718235	0.822467	0.780813	0.8114
	250.5	0.505367	0.718872	0.666347	0.747788	0.727887	0.744793
	252	0.720051	0.00960385	0.613729	0.768372	0.706838	0.726515
	253.5	0.621129	0.82559	0.692169	0.818373	0.774507	0.823676
	255	0.708777	0.776208	0.701391	0.773418	0.734834	0.779148
	256.5	0.668665	0.748683	0.689944	0.738221	0.712999	0.745769
	258	0.686855	0.765114	0.715404	0.750901	0.727946	0.758372
	259.5	0.706295	0.723784	0.72527	0.760379	0.733486	0.764991
	261	0.732231	0.659772	0.736517	0.746654	0.744604	0.754852
	262.5	0.682914	0.763122	0.724926	0.763473	0.743087	0.770084
	264	0.682143	0.767554	0.722229	0.774778	0.744231	0.777003
	265.5	0.698978	0.787495	0.734068	0.786982	0.762952	0.786365
	267	0.693067	0.799242	0.748388	0.793652	0.763441	0.792524
	268.5	0.677213	0.81542	0.76073	0.815459	0.767891	0.814261
	270	0.69035	0.789802	0.76792	0.810609	0.780071	0.803341
	271.5	0.667875	0.80111	0.75777	0.816632	0.771941	0.805942
	273	0.583662	0.739887	0.779302	0.841013	0.800084	0.833701
	274.5	0.63769	0.762395	0.766766	0.843503	0.796787	0.831914
	276	0.577571	0.761184	0.77403	0.82782	0.79815	0.80997
	277.5	0.49437	0.779932	0.782473	0.844664	0.815707	0.837712
	279	0.612959	0.770928	0.757203	0.8528	0.803722	0.848629
	280.5	0.669215	0.794793	0.738693	0.800597	0.759709	0.767897
34.5	240	0.690486	0.695237	0.598758	0.786734	0.80357	0.781981
	241.5	0.693565	0.797312	0.713536	0.792538	0.770415	0.790964
	243	0.542525	0.49011	0.738746	0.823449	0.745231	0.823369
	244.5	0.263422	0.829176	0.771131	0.843771	0.783057	0.846599
	246	0.581643	0.855475	0.775642	0.82098	0.806519	0.82115
	247.5	0.806717	0.236021	0.728683	0.832913	0.826819	0.808189
	249	0.795569	-0.124205	0.677979	0.828474	0.816914	0.801677
	250.5	0.746181	0.722603	0.682273	0.782228	0.726252	0.776537
	252	0.779691	0.646526	0.6137	0.78958	0.755303	0.773939
	253.5	0.637224	0.736903	0.562585	0.778725	0.766051	0.768608
	255	0.684214	0.750929	0.641657	0.750145	0.704555	0.752328
	256.5	0.66397	0.728333	0.68243	0.721093	0.703996	0.734759
	258	0.661118	0.760377	0.71874	0.743178	0.730356	0.758958
	259.5	0.734504	0.694307	0.729319	0.750352	0.742507	0.762175
	261	0.730472	0.680961	0.735054	0.736572	0.746367	0.751744
	262.5	0.73061	0.751491	0.73108	0.765951	0.748057	0.781669
	264	0.730144	0.774918	0.733574	0.778773	0.763859	0.789261
	265.5	0.718523	0.683228	0.734799	0.807109	0.78004	0.807568
	267	0.613355	0.779331	0.736772	0.79552	0.758384	0.800514
	268.5	0.671754	0.806955	0.75096	0.803129	0.76312	0.808198
	270	0.709211	0.813528	0.756906	0.808243	0.764145	0.813231
	271.5	0.638717	0.799725	0.752907	0.821634	0.778918	0.814569
	273	0.615714	0.807205	0.746785	0.836685	0.792017	0.831211
	274.5	0.527008	0.675105	0.758961	0.844585	0.791949	0.834962
	276	0.54707	0.642165	0.755102	0.846585	0.793228	0.838875
	277.5	0.335403	0.772202	0.760233	0.848993	0.811828	0.838295
	279	0.431992	0.786756	0.745801	0.837073	0.792267	0.823282
	280.5	0.553618	0.796571	0.740974	0.842218	0.778892	0.832699
	282	0.707606	0.781155	0.735124	0.825493	0.753276	0.818803
36	238.5	0.630841	0.698102	0.581984	0.677092	0.757464	0.727615
	240	0.332369	0.701667	0.650819	0.788761	0.714087	0.799605
	241.5	0.754432	-0.0723132	0.7338	0.726262	0.740835	0.679117
	243	0.386648	0.716842	0.699259	0.762779	0.734259	0.760325
	244.5	0.669726	0.353935	0.771041	0.797446	0.779679	0.788278
	246	0.651976	0.784676	0.769199	0.816461	0.784461	0.81148
	247.5	0.693196	0.682558	0.641255	0.753299	0.734344	0.74247
	249	0.777615	0.801204	0.630976	0.789609	0.780593	0.779317
	250.5	0.727178	0.738683	0.61668	0.754851	0.735966	0.751331
	252	0.72823	0.698471	0.595718	0.751482	0.716184	0.743545
	253.5	0.708972	0.0862585	0.639159	0.764174	0.711994	0.714771
	255	0.625108	0.749285	0.620703	0.745207	0.703769	0.759335
	256.5	0.671604	0.741953	0.666809	0.735086	0.704743	0.752337
	258	0.776109	0.800187	0.733782	0.779255	0.786157	0.774936
	259.5	0.775344	0.803775	0.746299	0.792014	0.783505	0.786773
	261	0.734249	0.754601	0.730333	0.768536	0.748248	0.781814
	262.5	0.728659	0.745148	0.737685	0.773425	0.761642	0.781069
	264	0.714206	0.786997	0.73134	0.793566	0.775194	0.792843
	265.5	0.733256	0.774104	0.733167	0.78937	0.781364	0.793399
	267	0.674198	0.737462	0.735916	0.797524	0.775005	0.80352
	268.5	0.705296	0.810519	0.75825	0.802275	0.776081	0.806
	270	0.666273	0.803774	0.76369	0.803373	0.775545	0.805523
	271.5	0.72178	0.802578	0.752587	0.801163	0.773184	0.796494
	273	0.625017	0.788155	0.745688	0.815138	0.777199	0.812818
	274.5	0.58748	0.787945	0.747731	0.829488	0.787513	0.832743
	276	0.379854	0.821118	0.743092	0.838597	0.783448	0.841478
	277.5	0.540413	0.34903	0.761371	0.85236	0.80429	0.845678
	279	0.443504	0.763274	0.763688	0.835741	0.787437	0.825696
	280.5	0.486132	0.77372	0.757182	0.833603	0.783109	0.822086
	282	0.580573	0.813072	0.757468	0.822311	0.771456	0.821424
	283.5	0.699768	0.814047	0.720908	0.806344	0.733785	0.808737
37.5	238.5	0.503161	0.589693	0.626464	0.686633	0.681432	0.703356
	240	0.390649	0.771498	0.69125	0.779271	0.720074	0.784966
	241.5	0.703356	0.497218	0.715787	0.718983	0.713546	0.736475
	243	0.45157	0.654791	0.752703	0.802861	0.754284	0.787747
	244.5	0.742944	0.651912	0.76157	0.77609	0.768163	0.768016
	246	0.738034	0.628276	0.731582	0.741252	0.738608	0.748936
	247.5	0.630646	0.383853	0.69614	0.725912	0.741556	0.714066
	249	0.766975	0.76766	0.696922	0.780182	0.77761	0.788478
	250.5	0.764899	0.725103	0.63906	0.742393	0.743761	0.744713
	252	0.751447	-0.181259	0.666132	0.769045	0.748026	0.73567
	253.5	0.639472	0.17102	0.618732	0.746288	0.694944	0.741471
	255	0.702199	0.525785	0.609698	0.769141	0.729385	0.77371
	256.5	0.709219	0.729338	0.668206	0.742725	0.729098	0.751343
	258	0.733418	0.760394	0.702396	0.760834	0.746963	0.756699
	259.5	0.71151	0.747286	0.720906	0.756388	0.74662	0.763742
	261	0.736803	0.769458	0.728589	0.759472	0.753579	0.774546
	262.5	0.736312	0.772276	0.746341	0.764249	0.77356	0.778238
	264	0.737922	0.792691	0.754792	0.798957	0.788845	0.797432
	265.5	0.727861	0.810739	0.763502	0.811912	0.78898	0.814273
	267	0.741455	0.803099	0.750878	0.806624	0.779434	0.811769
	268.5	0.768037	0.803717	0.763057	0.812545	0.784641	0.810977
	270	0.752686	0.808196	0.765725	0.812282	0.786669	0.810015
	271.5	0.727274	0.8088	0.757063	0.809452	0.784569	0.806956
	273	0.661013	0.807207	0.742958	0.809029	0.780999	0.808741
	274.5	0.660628	0.807444	0.753846	0.816617	0.784289	0.820507
	276	0.598764	0.770677	0.74598	0.815766	0.776167	0.820572
	277.5	0.497391	0.804721	0.760728	0.821941	0.78387	0.827588
	279	0.675109	0.674515	0.77132	0.836007	0.792883	0.839892
	280.5	0.546413	0.76682	0.747501	0.836619	0.791499	0.825842
	282	0.316368	0.777246	0.795482	0.861582	0.830271	0.855576
	283.5	0.64191	0.826369	0.754367	0.843403	0.790577	0.839877
39	237	0.549382	0.556507	0.565205	0.676406	0.581571	0.685239
	238.5	0.363944	0.657523	0.690556	0.762234	0.713314	0.754467
	240	0.749665	0.266032	0.731463	0.778733	0.743627	0.787841
	241.5	0.386469	0.652746	0.71345	0.747225	0.71505	0.722895
	243	0.726531	0.444474	0.731211	0.723381	0.738468	0.707894
	244.5	0.721287	0.543169	0.728705	0.70601	0.73948	0.699421
	246	0.729907	0.598803	0.724974	0.72836	0.733885	0.734363
	247.5	0.744852	0.654188	0.700173	0.767826	0.744088	0.767638
	249	0.768585	0.726001	0.669067	0.788476	0.759162	0.799021
	250.5	0.64198	0.705554	0.640073	0.773073	0.748119	0.780749
	252	0.504517	0.358009	0.608516	0.733912	0.750341	0.718881
	253.5	0.721052	-0.196961	0.648472	0.753781	0.764655	0.729327
	255	0.644843	0.25598	0.66243	0.723151	0.715209	0.724214
	256.5	0.697551	0.777906	0.674507	0.758393	0.727233	0.758224
	258	0.721005	0.770146	0.707687	0.759337	0.745613	0.756679
	259.5	0.741625	0.752588	0.732499	0.759786	0.753778	0.761348
	261	0.734862	0.745187	0.738428	0.779106	0.756098	0.784741
	262.5	0.722224	0.760232	0.753889	0.787848	0.773092	0.792043
	264	0.709872	0.802041	0.766092	0.808705	0.790207	0.812334
	265.5	0.714916	0.810783	0.772769	0.813321	0.78689	0.817361
	267	0.729976	0.805655	0.769933	0.814981	0.790079	0.816459
	268.5	0.736559	0.827529	0.773002	0.8255	0.797864	0.817424
	270	0.715846	0.811817	0.777151	0.821583	0.784156	0.825418
	271.5	0.727316	0.796555	0.782575	0.822318	0.79133	0.824277
	273	0.677676	0.808425	0.775616	0.817849	0.790809	0.816569
	274.5	0.62161	0.815939	0.782745	0.826	0.789695	0.825196
	276	0.64067	0.810628	0.776832	0.822245	0.790064	0.820561
	277.5	0.608037	0.805162	0.776007	0.827998	0.79749	0.828299
	279	0.521529	0.838974	0.753074	0.840895	0.804842	0.832189
	280.5	0.660308	0.400403	0.759407	0.847798	0.800999	0.840857
	282	0.421981	0.753094	0.783899	0.825538	0.806506	0.819699
	283.5	0.477202	0.833203	0.775231	0.851371	0.818123	0.853381
	285	0.734633	0.722803	0.764458	0.838343	0.807406	0.831421
40.5	237	0.668802	0.606444	0.707739	0.746215	0.710027	0.734933
	238.5	0.588508	0.0743321	0.742438	0.765446	0.769061	0.724541
	240	0.733869	0.634402	0.743005	0.786455	0.762562	0.780574
	241.5	0.696034	0.598151	0.707831	0.716138	0.715728	0.701868
	243	0.692084	0.507709	0.695252	0.704586	0.71517	0.684215
	244.5	0.737808	0.356894	0.690043	0.660062	0.750224	0.675887
	246	0.655579	0.592735	0.684106	0.726955	0.693161	0.72504
	247.5	0.575898	0.328335	0.700681	0.699182	0.713165	0.67929
	249	0.744365	0.0308239	0.73598	0.766152	0.769359	0.757799
	250.5	0.721414	0.71893	0.681008	0.779722	0.738929	0.780963
	252	0.713659	0.66583	0.627514	0.763368	0.717789	0.77086
	253.5	0.705067	0.399542	0.651165	0.776802	0.73885	0.769712
	255	0.636916	0.703522	0.694947	0.761892	0.72953	0.76227
	256.5	0.736371	0.705362	0.72667	0.775219	0.756689	0.771594
	258	0.759459	0.770581	0.732312	0.77355	0.763461	0.770923
	259.5	0.76029	0.774006	0.747326	0.761032	0.772942	0.760144
	261	0.753222	0.789153	0.760498	0.797475	0.777946	0.799978
	262.5	0.739626	0.803234	0.757179	0.811588	0.776937	0.806837
	264	0.721028	0.80533	0.778522	0.821512	0.789378	0.823301
	265.5	0.743649	0.807767	0.787214	0.828969	0.795357	0.831633
	267	0.758253	0.815673	0.790258	0.832592	0.800665	0.831779
	268.5	0.751756	0.798272	0.78671	0.823988	0.791797	0.830428
	270	0.74238	0.814485	0.793521	0.832203	0.800707	0.835604
	271.5	0.73542	0.835584	0.801422	0.839958	0.807963	0.840997
	273	0.71797	0.822074	0.795158	0.837716	0.801629	0.838301
	274.5	0.666667	0.822313	0.793036	0.830339	0.801188	0.830852
	276	0.597563	0.819352	0.787741	0.83934	0.813468	0.835191
	277.5	0.694088	0.789863	0.764466	0.838469	0.809808	0.834989
	279	0.690374	0.785646	0.761247	0.8374	0.814895	0.837067
	280.5	0.619149	0.824525	0.780995	0.832635	0.81338	0.837138
	282	0.501693	0.755161	0.788679	0.853989	0.837655	0.850892
	283.5	0.371503	0.704439	0.765498	0.838936	0.812843	0.837049
	285	0.50342	0.769878	0.770362	0.837325	0.809373	0.835801
	286.5	0.70416	0.585118	0.768431	0.8037	0.795827	0.808392
42	237	0.687819	0.605441	0.740494	0.797813	0.752357	0.788606
	238.5	0.723146	0.676452	0.708225	0.806354	0.710835	0.806968
	240	0.657268	0.526807	0.69124	0.694084	0.696193	0.696162
	241.5	0.647923	0.489698	0.690608	0.668661	0.69305	0.651009
	243	0.684729	0.546218	0.674729	0.688921	0.713197	0.702348
	244.5	0.734371	0.411975	0.66446	0.714355	0.754227	0.742384
	246	0.657925	0.285508	0.721311	0.733893	0.741699	0.743894
	247.5	0.650794	0.455918	0.684814	0.738579	0.712397	0.738682
	249	0.596544	0.664403	0.674231	0.774522	0.69859	0.768826
	250.5	0.726899	0.654198	0.704152	0.780573	0.715556	0.773698
	252	0.740877	0.633197	0.705923	0.782784	0.733658	0.786125
	253.5	0.600483	0.59586	0.679316	0.74221	0.699404	0.758164
	255	0.674141	0.70887	0.722771	0.790666	0.742568	0.797614
	256.5	0.734154	0.77862	0.752504	0.802583	0.773521	0.799354
	258	0.754663	0.813627	0.756197	0.812611	0.786657	0.806677
	259.5	0.797409	0.813207	0.763065	0.815051	0.79336	0.806843
	261	0.774339	0.801913	0.780913	0.817272	0.795181	0.814004
	262.5	0.756004	0.82365	0.786758	0.829214	0.800759	0.835035
	264	0.741887	0.796956	0.797318	0.82709	0.804546	0.835635
	265.5	0.752069	0.812242	0.79666	0.832155	0.803953	0.838743
	267	0.758468	0.832093	0.801785	0.849498	0.809079	0.853606
	268.5	0.767635	0.833117	0.804954	0.852094	0.812017	0.856155
	270	0.781224	0.836469	0.810089	0.851979	0.823358	0.855933
	271.5	0.733431	0.847264	0.810449	0.8564	0.827053	0.854946
	273	0.694749	0.547195	0.803234	0.633532	0.812176	0.620168
	274.5	0.716227	0.825485	0.801466	0.836246	0.813582	0.839343
	276	0.674959	0.826397	0.803916	0.838899	0.819183	0.841095
	277.5	0.638844	0.778753	0.785153	0.78581	0.814218	0.806076
	279	0.579142	0.718587	0.757589	0.712289	0.804613	0.743956
	280.5	0.692688	0.703149	0.771415	0.851401	0.825418	0.853262
	282	0.768173	0.686932	0.775606	0.847237	0.83196	0.844093
	283.5	0.515793	0.780716	0.776796	0.838234	0.817745	0.837561
	285	0.658187	0.640872	0.790506	0.840423	0.82003	0.840835
	286.5	0.560589	0.749376	0.79642	0.850656	0.833066	0.850129
	288	0.715835	0.728242	0.782402	0.823214	0.797941	0.826385
43.5	237	0.643688	0.744231	0.754283	0.809459	0.761733	0.811475
	238.5	0.674127	0.68303	0.701127	0.776256	0.705896	0.775252
	240	0.616037	0.582379	0.650655	0.751663	0.647455	0.750043
	241.5	0.639407	0.562044	0.65073	0.735012	0.649034	0.733736
	243	0.654225	0.623586	0.705538	0.790011	0.709097	0.794705
	244.5	0.741081	0.286631	0.735506	0.784518	0.747065	0.798996
	246	0.692595	0.344996	0.721939	0.765483	0.741733	0.801561
	247.5	0.626444	0.468922	0.699268	0.757504	0.712206	0.766379
	249	0.662568	0.531627	0.689689	0.752869	0.706377	0.733382
	250.5	0.703689	0.549727	0.692011	0.778129	0.71642	0.779499
	252	0.703016	0.700014	0.703656	0.772959	0.753096	0.776784
	253.5	0.712094	0.724828	0.725466	0.798863	0.749816	0.804341
	255	0.721692	0.748735	0.740997	0.813819	0.758893	0.812677
	256.5	0.786437	0.839809	0.770283	0.846315	0.786287	0.845393
	258	0.800971	0.812519	0.788994	0.848652	0.810636	0.846055
	259.5	0.82162	0.828164	0.793738	0.842709	0.817691	0.83933
	261	0.786136	0.804918	0.793215	0.825309	0.816209	0.821133
	262.5	0.762528	0.828118	0.805706	0.835699	0.826489	0.834159
	264	0.750734	0.838511	0.813621	0.842885	0.825634	0.848881
	265.5	0.751665	0.834116	0.814955	0.846176	0.82245	0.85438
	267	0.758106	0.846327	0.805127	0.851613	0.817151	0.858802
	268.5	0.75366	0.851048	0.806865	0.856034	0.818339	0.860924
	270	0.782456	0.827527	0.801038	0.838586	0.812709	0.846809
	271.5	0.788345	0.836505	0.8077	0.849462	0.819027	0.855603
	273	0.73892	0.415484	0.816771	0.473055	0.830091	0.457403
	274.5	0.777859	0.820981	0.815822	0.85107	0.828175	0.855778
	276	0.709269	0.821402	0.808381	0.842538	0.81953	0.849634
	277.5	0.758208	0.591984	0.793959	0.62611	0.807624	0.64271
	282	0.706571	0.571412	0.800454	0.643903	0.836367	0.639535
	283.5	0.672978	0.682399	0.775407	0.753579	0.820081	0.767037
	285	0.816783	0.787291	0.792209	0.835112	0.81778	0.835962
	286.5	0.606086	0.837475	0.81491	0.857096	0.843597	0.851851
	288	0.690855	0.743176	0.798181	0.830499	0.815977	0.829899
	289.5	0.770788	0.730042	0.76909	0.811094	0.786657	0.809097
45	237	0.554108	0.767526	0.726546	0.832359	0.740707	0.832094
	238.5	0.689684	0.562655	0.736167	0.826207	0.755746	0.835174
	240	0.642459	0.670368	0.752061	0.832724	0.750894	0.829618
	241.5	0.773477	0.215555	0.772896	0.733147	0.771056	0.753516
	243	0.734357	0.411454	0.74427	0.793901	0.788767	0.813969
	244.5	0.361932	-0.0778901	0.747664	0.809261	0.795082	0.823441
	246	0.220457	0.257334	0.659005	0.763318	0.697372	0.786451
	247.5	0.624728	0.548844	0.660137	0.779684	0.697492	0.779983
	249	0.706665	0.446394	0.681925	0.758004	0.706011	0.737774
	250.5	0.639046	0.277924	0.675394	0.738366	0.712102	0.726411
	252	0.698514	0.517761	0.742609	0.806308	0.782033	0.81052
	253.5	0.807042	0.816954	0.774739	0.853726	0.801295	0.851001
	255	0.791536	0.835906	0.776778	0.857461	0.798293	0.854606
	256.5	0.811518	0.825804	0.785292	0.85721	0.805973	0.85205
	258	0.788928	0.839088	0.811422	0.864224	0.827432	0.861731
	259.5	0.817636	0.852825	0.826221	0.865028	0.842803	0.86188
	261	0.762387	0.852517	0.825758	0.874842	0.841735	0.864035
	262.5	0.722084	0.854866	0.826359	0.877693	0.84021	0.871325
	264	0.739692	0.816594	0.816517	0.8606	0.831387	0.861206
	265.5	0.757973	0.847512	0.811137	0.859571	0.82893	0.862391
	267	0.76739	0.851096	0.810612	0.862259	0.825191	0.86614
	268.5	0.802812	0.844424	0.804544	0.861241	0.819001	0.867511
	270	0.819739	0.835723	0.786005	0.845878	0.801717	0.854712
	271.5	0.824593	0.818929	0.810318	0.850597	0.820842	0.856178
	273	0.792617	0.543123	0.807428	0.603529	0.81422	0.591378
	274.5	0.729704	0.631877	0.798705	0.713264	0.808418	0.714386
	276	0.811301	0.835239	0.811857	0.863432	0.830661	0.870968
	286.5	0.634781	0.781195	0.770812	0.830662	0.789382	0.826889
	288	0.767223	0.83036	0.787955	0.850008	0.813536	0.847216
	289.5	0.774373	0.723938	0.766425	0.830304	0.786902	0.824905
	291	0.731326	0.773361	0.754774	0.831149	0.795688	0.826162
	292.5	0.789205	0.753104	0.758569	0.827235	0.790858	0.826265
46.5	237	0.523712	0.754735	0.753438	0.830676	0.772788	0.830823
	238.5	0.809355	0.0969881	0.781088	0.781419	0.806954	0.782451
	240	0.510561	0.775297	0.76148	0.86481	0.793842	0.864594
	241.5	0.673484	0.769249	0.777742	0.866852	0.791136	0.865234
	243	0.708705	0.758744	0.789744	0.852987	0.80372	0.850895
	244.5	0.378462	0.372022	0.755582	0.813047	0.76612	0.80421
	246	0.409172	0.481335	0.717033	0.809785	0.744581	0.822731
	247.5	0.652925	0.535865	0.718205	0.803404	0.752942	0.806662
	249	0.757118	0.574189	0.729553	0.791521	0.76328	0.792562
	250.5	0.779202	0.827238	0.75785	0.856131	0.791432	0.856915
	252	0.828151	0.852411	0.785635	0.875422	0.818916	0.875598
	253.5	0.816517	0.854647	0.810006	0.892177	0.832373	0.890379
	255	0.809275	0.850753	0.821586	0.888839	0.838839	0.890735
	256.5	0.796685	0.849623	0.825971	0.88141	0.840235	0.881931
	258	0.799456	0.854952	0.826719	0.877499	0.839804	0.877987
	259.5	0.79269	0.868302	0.824145	0.876876	0.841443	0.871544
	261	0.772329	0.882546	0.835227	0.890507	0.851816	0.883253
	262.5	0.748367	0.862124	0.828348	0.887581	0.842535	0.884129
	264	0.76267	0.87558	0.812482	0.891208	0.834267	0.889428
	265.5	0.762198	0.849469	0.798324	0.876777	0.81824	0.881058
	267	0.742658	0.8131	0.775442	0.862308	0.799164	0.869346
	268.5	0.790344	0.825096	0.779816	0.853636	0.794955	0.863282
	270	0.814261	0.850725	0.793926	0.853789	0.80154	0.863045
	271.5	0.79198	0.845459	0.809865	0.859553	0.814838	0.863984
	273	0.720591	0.793546	0.787608	0.791835	0.799714	0.802461
	274.5	0.562182	0.806238	0.760951	0.842763	0.777436	0.857925
	291	0.695687	0.822679	0.768797	0.843162	0.79873	0.838659
48	237	0.46694	0.530866	0.762002	0.815992	0.781705	0.806267
	238.5	0.730747	0.467027	0.771546	0.782145	0.804075	0.762712
	240	0.582178	0.709805	0.767347	0.828543	0.796833	0.846861
	241.5	0.599925	0.71183	0.776485	0.854063	0.813071	0.850476
	243	0.663312	0.767615	0.779533	0.858184	0.808394	0.852526
	244.5	0.787245	0.744092	0.792728	0.849218	0.808305	0.83916
	246	0.714914	0.740435	0.783642	0.810343	0.808028	0.805086
	247.5	0.794449	0.822951	0.769751	0.845196	0.79757	0.845169
	249	0.825605	0.790432	0.781061	0.862787	0.813384	0.862151
	250.5	0.815869	0.861719	0.795951	0.866759	0.817294	0.868633
	252	0.806469	0.835351	0.79942	0.883381	0.823258	0.879302
	253.5	0.801937	0.825603	0.79841	0.875091	0.827237	0.868171
	255	0.785654	0.828463	0.823674	0.880138	0.841961	0.880742
	256.5	0.789588	0.844009	0.832257	0.883328	0.843407	0.881738
	258	0.785809	0.866312	0.832142	0.882818	0.839738	0.879934
	259.5	0.785066	0.850877	0.839293	0.882438	0.847964	0.88413
	261	0.73285	0.857242	0.840652	0.886857	0.849972	0.88877
	262.5	0.727556	0.852924	0.82237	0.886626	0.836142	0.888424
	264	0.74265	0.855966	0.800073	0.883218	0.819742	0.883643
	265.5	0.772593	0.839075	0.78843	0.871715	0.810261	0.874971
	267	0.782314	0.831842	0.782926	0.869425	0.802596	0.872144
	268.5	0.755914	0.80231	0.772189	0.861491	0.802858	0.864662
	270	0.644116	0.84336	0.772889	0.863479	0.781395	0.867266
	271.5	0.557162	0.341102	0.764509	0.423595	0.757552	0.390114

## Sheet: us_tmp2m_1.5x1.5_34w
lat	lon	raw_cfsv2	raw_ecmwf	deb_cfsv2	deb_ecmwf	abc_cfsv2	abc_ecmwf
25.5	279	0.366324	0.107065	0.311907	0.451616	0.393351	0.432613
27	261	0.177407	0.423459	0.323673	0.452871	0.390969	0.457596
	262.5	0.129826	0.227989	0.260426	0.43646	0.363416	0.44884
	279	-0.0423053	0.156285	0.221873	0.495266	0.406356	0.477581
28.5	261	-0.0804524	0.435016	0.284092	0.436717	0.376899	0.447754
	262.5	0.0145375	0.341505	0.219215	0.38482	0.298104	0.388687
	264	0.227747	0.288295	0.258698	0.421466	0.348336	0.419343
	277.5	0.176512	-0.0351987	0.198599	0.353385	0.366402	0.333523
	279	0.194074	0.107427	0.408128	0.51523	0.522639	0.525491
30	256.5	0.454508	0.44663	0.406753	0.519654	0.497791	0.544704
	258	0.104961	0.503084	0.389455	0.490646	0.444395	0.499119
	259.5	-0.0546542	0.181353	0.307642	0.420642	0.389269	0.439612
	261	-0.0477883	0.170938	0.170661	0.324828	0.263949	0.335783
	262.5	-0.110062	0.379645	0.206413	0.380352	0.312163	0.387256
	264	-0.153527	0.267331	0.277017	0.433583	0.38691	0.455572
	265.5	0.0175823	0.209316	0.229629	0.366619	0.335575	0.39371
	267	0.0932729	0.272989	0.238585	0.332495	0.3081	0.35212
	268.5	-0.093205	0.207437	0.257435	0.339164	0.31869	0.361548
	270	0.0953645	0.375968	0.343524	0.405222	0.398444	0.416307
	274.5	0.369506	0.423082	0.321107	0.388359	0.35542	0.373153
	276	0.283087	0.325501	0.191717	0.370237	0.323074	0.363154
	277.5	0.191081	0.0598128	0.158884	0.420559	0.383695	0.413658
31.5	249	0.434077	-0.152607	0.371022	0.519381	0.500903	0.505662
	250.5	0.241823	0.369144	0.434488	0.578545	0.599209	0.604451
	255	0.483764	0.434244	0.39042	0.500788	0.48628	0.509762
	256.5	0.277437	0.414823	0.316148	0.417081	0.371869	0.416998
	258	0.302591	0.445061	0.321038	0.46608	0.385534	0.460048
	259.5	0.187994	0.41408	0.285928	0.398818	0.356903	0.397167
	261	0.125088	0.311974	0.218308	0.320654	0.263979	0.30001
	262.5	0.083444	0.351499	0.202986	0.353374	0.255252	0.323311
	264	0.0408946	0.407335	0.247169	0.416606	0.322642	0.408525
	265.5	0.0537772	0.376333	0.211399	0.377839	0.297688	0.38108
	267	-0.0171943	0.319334	0.218224	0.343866	0.284855	0.342359
	268.5	-0.103838	0.301556	0.219137	0.303519	0.270423	0.308017
	270	-0.131834	0.178645	0.234679	0.339925	0.291916	0.337593
	271.5	-0.183334	0.235766	0.172339	0.34456	0.273659	0.330503
	273	-0.241202	0.200617	0.241233	0.467385	0.436867	0.480729
	274.5	-0.234461	0.123715	0.217826	0.442358	0.358038	0.420665
	276	-0.284788	0.236663	0.268504	0.473464	0.382794	0.449991
	277.5	-0.105178	0.155931	0.179943	0.380365	0.287455	0.346558
33	243	0.0607977	0.0450159	0.172335	0.23001	0.248917	0.109135
	244.5	-0.293971	0.449524	0.313271	0.375952	0.402205	0.448139
	246	0.25134	0.308403	0.277784	0.324613	0.35899	0.372356
	247.5	0.0457155	0.250425	0.2127	0.349662	0.318737	0.348581
	249	-0.154786	0.338777	0.312675	0.4771	0.429298	0.466009
	250.5	0.177051	0.506314	0.431039	0.511571	0.527712	0.540335
	252	0.483985	-0.188884	0.322417	0.492466	0.496469	0.498862
	253.5	0.179143	0.615724	0.470224	0.597879	0.601619	0.619414
	255	0.47655	0.434827	0.390482	0.481611	0.469399	0.496267
	256.5	0.280368	0.322834	0.226842	0.341083	0.293156	0.342513
	258	0.26066	0.375432	0.235966	0.358277	0.294951	0.352242
	259.5	0.204629	0.287398	0.20793	0.308697	0.242204	0.283211
	261	0.252359	0.251184	0.234494	0.321105	0.257591	0.28856
	262.5	0.167526	0.311733	0.230212	0.336408	0.265722	0.313262
	264	0.137591	0.361032	0.227386	0.381112	0.284736	0.357838
	265.5	0.111116	0.386348	0.223319	0.39114	0.321538	0.379406
	267	0.0624453	0.36292	0.226009	0.348142	0.319876	0.349265
	268.5	-0.00967031	0.363311	0.242696	0.34616	0.318745	0.352877
	270	-0.0783636	0.337354	0.205081	0.324841	0.305729	0.339142
	271.5	-0.144375	0.292148	0.149272	0.314324	0.253336	0.3132
	273	-0.248085	0.2066	0.193669	0.375701	0.322146	0.383089
	274.5	-0.216511	0.192861	0.186374	0.390129	0.328797	0.378719
	276	-0.251844	0.277147	0.255342	0.426522	0.379626	0.397195
	277.5	-0.316224	0.367385	0.277963	0.505786	0.437826	0.489102
	279	-0.160525	0.197786	0.174147	0.458438	0.405824	0.450078
	280.5	0.299061	0.415861	0.136364	0.32933	0.30232	0.249489
34.5	240	0.484887	0.372623	0.247294	0.497832	0.623708	0.530957
	241.5	0.285378	0.250693	0.31964	0.393277	0.464348	0.442541
	243	-0.0593941	0.0476226	0.277761	0.30859	0.328875	0.380213
	244.5	-0.269563	0.341418	0.388409	0.431799	0.464112	0.49587
	246	0.169183	0.597029	0.518089	0.559644	0.63198	0.64711
	247.5	0.547971	0.126409	0.409776	0.552103	0.581145	0.593725
	249	0.596327	-0.369673	0.460145	0.601537	0.659507	0.642893
	250.5	0.464913	0.454336	0.336218	0.4496	0.463765	0.478921
	252	0.56621	0.330965	0.328086	0.531922	0.563747	0.567197
	253.5	0.18288	0.44653	0.276881	0.52943	0.56807	0.563497
	255	0.383175	0.440851	0.275816	0.429828	0.402969	0.43334
	256.5	0.275002	0.32207	0.191532	0.323807	0.273279	0.319841
	258	0.256838	0.33162	0.201224	0.319434	0.252636	0.306638
	259.5	0.226658	0.267963	0.200819	0.293115	0.236297	0.269434
	261	0.232366	0.21163	0.203625	0.283309	0.208733	0.246532
	262.5	0.228233	0.225848	0.187824	0.281333	0.203544	0.250017
	264	0.202156	0.300394	0.203152	0.323415	0.268037	0.305404
	265.5	0.147273	0.317146	0.25113	0.412028	0.383281	0.414221
	267	0.0275264	0.333732	0.187741	0.326814	0.303804	0.335422
	268.5	0.060932	0.32982	0.20539	0.312004	0.287495	0.317332
	270	0.0449283	0.317581	0.163159	0.293336	0.249777	0.307715
	271.5	-0.129263	0.346947	0.183965	0.359777	0.3306	0.376713
	273	-0.19517	0.366986	0.204438	0.410527	0.385849	0.424765
	274.5	-0.27124	0.309629	0.252545	0.438321	0.403904	0.448613
	276	-0.253568	0.10126	0.260312	0.450879	0.427406	0.467168
	277.5	-0.378325	0.450504	0.284079	0.493462	0.477376	0.507275
	279	-0.297156	0.320065	0.186068	0.426068	0.392834	0.422544
	280.5	-0.217293	0.295409	0.136623	0.408176	0.334174	0.386312
	282	0.0798346	0.296305	0.124809	0.329511	0.270833	0.303246
36	238.5	0.476104	-0.231386	0.303616	0.529456	0.598913	0.598008
	240	-0.080897	0.48019	0.229972	0.404509	0.435029	0.486039
	241.5	0.415515	-0.281428	0.329739	0.347326	0.442312	0.341595
	243	0.00134565	0.206525	0.169224	0.178048	0.218723	0.193009
	244.5	0.137279	-0.0372835	0.326204	0.333508	0.372555	0.37463
	246	0.144845	0.358795	0.335194	0.36545	0.414415	0.418783
	247.5	0.374765	0.313025	0.113496	0.258428	0.318905	0.264342
	249	0.445631	0.531139	0.251105	0.430383	0.520984	0.501643
	250.5	0.474107	0.279506	0.21554	0.353582	0.429863	0.421092
	252	0.427116	0.407507	0.201429	0.368341	0.415575	0.425998
	253.5	0.397761	0.168836	0.241897	0.398161	0.388593	0.431147
	255	0.351628	0.152108	0.176186	0.404083	0.345629	0.411425
	256.5	0.25841	0.341598	0.180133	0.347906	0.297298	0.344266
	258	0.415507	0.464909	0.343587	0.485153	0.45698	0.487849
	259.5	0.358265	0.427414	0.304701	0.443835	0.390309	0.425851
	261	0.237299	0.23466	0.173645	0.297697	0.187522	0.249469
	262.5	0.220104	0.224696	0.19109	0.308185	0.21808	0.273107
	264	0.190496	0.296018	0.192603	0.336151	0.282104	0.3166
	265.5	0.17734	0.338756	0.196975	0.342009	0.3266	0.34943
	267	0.102295	0.316219	0.211223	0.346761	0.352709	0.37405
	268.5	0.111847	0.383077	0.22531	0.342365	0.334103	0.358866
	270	0.031434	0.333947	0.193031	0.307748	0.291337	0.324841
	271.5	0.0261617	0.344532	0.158526	0.301265	0.286822	0.309068
	273	-0.11695	0.33698	0.187777	0.353732	0.343857	0.382103
	274.5	-0.169742	0.231217	0.214294	0.39598	0.387769	0.436553
	276	-0.303075	0.391801	0.213342	0.419399	0.383213	0.445431
	277.5	-0.280143	-0.124037	0.251143	0.450955	0.435514	0.461609
	279	-0.25092	0.224372	0.22346	0.411905	0.364152	0.406431
	280.5	-0.207459	0.268415	0.1913	0.385595	0.331467	0.368437
	282	-0.156642	0.308812	0.176919	0.348711	0.280422	0.329068
	283.5	0.133119	0.291342	0.141674	0.300337	0.272849	0.273638
37.5	238.5	0.177935	0.201343	0.280074	0.354693	0.447488	0.440824
	240	-0.106362	0.358222	0.333703	0.409279	0.480419	0.495563
	241.5	0.292925	-0.090624	0.237247	0.228394	0.266816	0.289539
	243	-0.0830097	0.0397562	0.284821	0.267784	0.351448	0.322156
	244.5	0.323351	0.187663	0.281301	0.239547	0.345138	0.307965
	246	0.284049	0.222961	0.208279	0.207719	0.294694	0.290661
	247.5	0.300849	0.138556	0.130253	0.248687	0.271775	0.276637
	249	0.366752	0.492895	0.238903	0.348531	0.440615	0.459075
	250.5	0.424753	0.356485	0.195407	0.322446	0.40413	0.411856
	252	0.515669	-0.344113	0.34427	0.530321	0.493641	0.552921
	253.5	0.372538	-0.108126	0.277437	0.45146	0.403296	0.480033
	255	0.305825	-0.0218249	0.168094	0.461308	0.389469	0.473767
	256.5	0.225074	0.353781	0.160315	0.360866	0.271609	0.340872
	258	0.289522	0.360319	0.206504	0.390967	0.275331	0.363074
	259.5	0.254044	0.268844	0.189696	0.336564	0.224466	0.29633
	261	0.267417	0.270089	0.19186	0.31084	0.222363	0.280773
	262.5	0.259114	0.272041	0.217607	0.313756	0.264406	0.292082
	264	0.259053	0.340685	0.250683	0.377038	0.330149	0.360583
	265.5	0.221842	0.369008	0.244038	0.371625	0.331192	0.367957
	267	0.217442	0.379694	0.216772	0.353183	0.324557	0.357247
	268.5	0.239165	0.396935	0.214549	0.349731	0.336141	0.363428
	270	0.151422	0.354117	0.172172	0.318853	0.301307	0.328268
	271.5	0.0859404	0.340522	0.157307	0.317303	0.296856	0.327154
	273	-0.00213601	0.34798	0.152581	0.317836	0.311981	0.33826
	274.5	-0.059105	0.356879	0.190489	0.35856	0.342389	0.383621
	276	-0.116334	0.338159	0.161921	0.33831	0.305151	0.363824
	277.5	-0.181909	0.294203	0.179022	0.362018	0.335476	0.38756
	279	-0.0723914	0.0376015	0.199334	0.381316	0.359386	0.394419
	280.5	-0.185731	0.35832	0.172285	0.395153	0.361137	0.388525
	282	-0.352155	0.36661	0.343758	0.520298	0.507329	0.524478
	283.5	-0.0625639	0.405956	0.201826	0.423903	0.410928	0.437299
39	237	0.127862	0.157376	0.110291	0.19746	0.134865	0.296133
	238.5	-0.0775892	0.369278	0.246367	0.30021	0.359484	0.389145
	240	0.409422	-0.134764	0.350638	0.355271	0.413642	0.428629
	241.5	-0.124775	0.311586	0.358742	0.305076	0.451986	0.400753
	243	0.334623	-0.0248083	0.290608	0.282271	0.3775	0.394126
	244.5	0.337758	0.160004	0.251159	0.230283	0.333602	0.319054
	246	0.356013	0.143282	0.261547	0.226801	0.335685	0.328505
	247.5	0.376131	0.236819	0.267124	0.273218	0.392489	0.393949
	249	0.420937	0.300547	0.232369	0.362415	0.390662	0.42578
	250.5	0.20509	0.351339	0.169076	0.32101	0.401231	0.396426
	252	0.0497683	0.184475	0.183746	0.434251	0.423841	0.499563
	253.5	0.366809	-0.333664	0.301686	0.464849	0.500999	0.48829
	255	0.0911833	0.0311795	0.181091	0.400795	0.337562	0.392382
	256.5	0.231698	0.360971	0.130173	0.335203	0.235159	0.315427
	258	0.272889	0.338558	0.217627	0.353365	0.268588	0.321535
	259.5	0.275361	0.284266	0.235308	0.34552	0.246224	0.303245
	261	0.300308	0.263354	0.257874	0.348107	0.255706	0.299282
	262.5	0.260756	0.307029	0.272397	0.365425	0.290892	0.323536
	264	0.225735	0.346207	0.273565	0.378904	0.316367	0.345895
	265.5	0.233324	0.36303	0.241074	0.367742	0.28559	0.346708
	267	0.217325	0.3798	0.24474	0.378627	0.30472	0.358036
	268.5	0.19846	0.414173	0.242108	0.387469	0.338996	0.372434
	270	0.155141	0.33875	0.167209	0.318058	0.249444	0.309783
	271.5	0.132738	0.347002	0.177667	0.33975	0.281581	0.340667
	273	0.0412057	0.373369	0.176334	0.346924	0.303836	0.357855
	274.5	-0.0674761	0.384402	0.2147	0.376606	0.327065	0.389125
	276	-0.0802887	0.388944	0.19024	0.364216	0.312865	0.368912
	277.5	-0.110876	0.380083	0.198128	0.387095	0.341514	0.395683
	279	-0.191601	0.49912	0.187277	0.411944	0.39791	0.412974
	280.5	-0.0941065	-0.05779	0.161	0.381266	0.336556	0.364987
	282	-0.211145	0.248263	0.210448	0.403625	0.362608	0.390286
	283.5	-0.237249	0.461017	0.251295	0.464841	0.452249	0.498777
	285	0.249869	0.487141	0.255337	0.50026	0.499549	0.503566
40.5	237	0.197396	0.329825	0.297672	0.378309	0.371261	0.445318
	238.5	0.0426377	-0.00589216	0.34331	0.392103	0.458749	0.456
	240	0.352298	0.337595	0.369704	0.354061	0.459679	0.458605
	241.5	0.374454	0.197922	0.348701	0.266551	0.437758	0.367195
	243	0.365039	0.137297	0.299958	0.26038	0.39896	0.367683
	244.5	0.461381	0.0744862	0.340572	0.291462	0.476205	0.434581
	246	0.247081	0.0924032	0.234443	0.176271	0.31038	0.271303
	247.5	0.112415	0.00983094	0.205338	0.187623	0.268085	0.288804
	249	0.397668	-0.205241	0.285363	0.327307	0.357621	0.388147
	250.5	0.330768	0.313064	0.20363	0.333018	0.355081	0.424382
	252	0.26544	0.326989	0.0873993	0.29253	0.276379	0.385892
	253.5	0.327368	-0.00965361	0.152116	0.375426	0.339014	0.39698
	255	0.0810148	0.33631	0.14939	0.327404	0.29572	0.316697
	256.5	0.218152	0.277238	0.159064	0.299293	0.238362	0.257265
	258	0.256432	0.296357	0.208611	0.320596	0.243382	0.274776
	259.5	0.273484	0.311092	0.244971	0.342585	0.255513	0.299813
	261	0.304768	0.314474	0.282065	0.373504	0.262471	0.316114
	262.5	0.288695	0.330885	0.295842	0.39017	0.276827	0.328267
	264	0.244955	0.314745	0.27391	0.368943	0.250844	0.309742
	265.5	0.264677	0.33203	0.246693	0.375455	0.238566	0.329677
	267	0.271708	0.36814	0.249497	0.392926	0.267073	0.355609
	268.5	0.251391	0.320207	0.200104	0.339429	0.220042	0.304634
	270	0.190952	0.350492	0.197874	0.342559	0.252402	0.321751
	271.5	0.156859	0.385029	0.204792	0.368483	0.287926	0.360675
	273	0.120943	0.382746	0.19366	0.379484	0.282276	0.380787
	274.5	0.00926075	0.396191	0.220865	0.393246	0.323622	0.396933
	276	-0.107915	0.447902	0.251223	0.443168	0.401028	0.459818
	277.5	-0.0120336	0.353787	0.19496	0.435902	0.395253	0.449502
	279	0.0178331	0.386642	0.190716	0.449372	0.41991	0.468039
	280.5	-0.0432264	0.354174	0.175395	0.405517	0.34859	0.406247
	282	-0.180795	0.2004	0.266645	0.496018	0.473571	0.503162
	283.5	-0.238052	0.33727	0.228992	0.449696	0.422416	0.449102
	285	-0.156922	0.349403	0.229639	0.454273	0.429064	0.451392
	286.5	0.189222	0.340737	0.21463	0.409584	0.389651	0.412143
42	237	0.221405	0.385175	0.336624	0.475689	0.432186	0.527136
	238.5	0.288226	0.261971	0.219958	0.299984	0.27162	0.381794
	240	0.250967	0.160318	0.163924	0.149016	0.194736	0.258863
	241.5	0.339641	0.0672041	0.255629	0.175831	0.304509	0.254023
	243	0.419066	0.0882783	0.299333	0.258641	0.40271	0.395694
	244.5	0.44479	0.0311038	0.326589	0.351493	0.456882	0.500745
	246	0.296316	-0.032091	0.274147	0.285749	0.32245	0.414197
	247.5	0.163595	0.0385694	0.122731	0.182582	0.156842	0.279037
	249	0.193022	0.203645	0.172982	0.242058	0.168603	0.268658
	250.5	0.331487	0.336918	0.244935	0.358424	0.251634	0.385902
	252	0.310985	0.299452	0.173683	0.329144	0.238012	0.37964
	253.5	0.170453	0.268124	0.0718347	0.267683	0.179842	0.301276
	255	0.218769	0.332056	0.160051	0.322654	0.254183	0.32833
	256.5	0.235283	0.304839	0.209121	0.317432	0.235856	0.294121
	258	0.270047	0.35436	0.231659	0.351372	0.259387	0.318031
	259.5	0.337533	0.390347	0.288756	0.411471	0.298936	0.37753
	261	0.295007	0.349577	0.26231	0.391417	0.239088	0.345381
	262.5	0.287671	0.377373	0.264767	0.404314	0.238564	0.354417
	264	0.277384	0.343924	0.270108	0.397823	0.234129	0.342551
	265.5	0.297831	0.368274	0.267628	0.401957	0.241176	0.355987
	267	0.315053	0.397527	0.283114	0.43192	0.272919	0.392318
	268.5	0.308759	0.395355	0.262349	0.415784	0.278822	0.390749
	270	0.278081	0.414579	0.266707	0.427553	0.320321	0.422693
	271.5	0.157647	0.445282	0.271665	0.453689	0.350906	0.448139
	273	0.0805934	0.312895	0.227984	0.238028	0.305346	0.295627
	274.5	0.0671642	0.399426	0.21758	0.413876	0.319024	0.420797
	276	0.0173602	0.441259	0.235574	0.441163	0.350651	0.4567
	277.5	0.00842956	0.435186	0.208106	0.408579	0.377076	0.47299
	279	0.0176541	0.463875	0.198076	0.41511	0.425849	0.499245
	280.5	0.00176954	0.354509	0.187802	0.491596	0.41505	0.492091
	282	0.148322	0.279573	0.223807	0.511093	0.454444	0.518978
	283.5	-0.118829	0.286198	0.224317	0.493554	0.409334	0.480058
	285	-0.0256789	0.140638	0.231369	0.48312	0.406303	0.4682
	286.5	-0.15021	0.359975	0.299879	0.539247	0.481079	0.531196
	288	0.020845	0.327054	0.27097	0.439449	0.328731	0.402932
43.5	237	0.16722	0.408717	0.372632	0.488558	0.440236	0.51046
	238.5	0.369709	0.230675	0.288766	0.333465	0.337279	0.393581
	240	0.243293	0.151513	0.224889	0.23336	0.209049	0.297444
	241.5	0.365191	0.113812	0.301577	0.238571	0.292839	0.346934
	243	0.342973	0.209052	0.400363	0.382788	0.427372	0.464182
	244.5	0.360319	0.0555426	0.36359	0.388201	0.383263	0.486316
	246	0.228309	-0.00647382	0.25519	0.29134	0.275105	0.37782
	247.5	0.157247	0.123216	0.207877	0.260804	0.20658	0.343059
	249	0.202297	0.155021	0.193608	0.255237	0.205559	0.30426
	250.5	0.192546	0.0774579	0.135243	0.233476	0.173079	0.222738
	252	0.296723	0.335879	0.0701462	0.357445	0.222569	0.378999
	253.5	0.237551	0.297987	0.107927	0.313	0.217274	0.301879
	255	0.244157	0.270949	0.177967	0.321919	0.22464	0.291144
	256.5	0.298514	0.378886	0.220901	0.37957	0.22205	0.324244
	258	0.316039	0.357862	0.254167	0.406083	0.254424	0.365434
	259.5	0.367886	0.40895	0.287834	0.432704	0.296075	0.407682
	261	0.332075	0.381673	0.269019	0.426535	0.275243	0.400684
	262.5	0.310079	0.421504	0.274501	0.450542	0.285899	0.423798
	264	0.306653	0.430035	0.279972	0.447345	0.271202	0.417076
	265.5	0.319791	0.41039	0.274518	0.438663	0.263756	0.40032
	267	0.340851	0.423046	0.287821	0.445408	0.283906	0.400908
	268.5	0.302082	0.446552	0.284114	0.448263	0.30179	0.415676
	270	0.297262	0.38874	0.250252	0.421502	0.284156	0.402196
	271.5	0.259004	0.379953	0.242646	0.442466	0.287984	0.424579
	273	0.139813	0.192925	0.26503	0.102199	0.329183	0.147585
	274.5	0.166505	0.38602	0.241981	0.453543	0.328869	0.448949
	276	0.0790054	0.418947	0.239069	0.458092	0.328104	0.463873
	277.5	0.165236	0.329751	0.197408	0.301013	0.296135	0.346869
	282	0.0191517	0.38261	0.245722	0.321177	0.392417	0.374102
	283.5	0.0353847	0.408578	0.190112	0.392369	0.364991	0.411846
	285	0.312622	0.411185	0.216968	0.490084	0.3596	0.464305
	286.5	-0.122869	0.543872	0.376314	0.608598	0.528961	0.591983
	288	-0.0078704	0.361577	0.324049	0.533731	0.440497	0.516147
	289.5	0.233529	0.349019	0.263705	0.43155	0.345088	0.400453
45	237	0.0562738	0.327736	0.282144	0.455525	0.361248	0.471016
	238.5	0.296043	0.0618171	0.380903	0.48016	0.44408	0.515418
	240	0.223877	0.236623	0.39004	0.457589	0.402018	0.477496
	241.5	0.465254	-0.00979683	0.430343	0.407507	0.424324	0.466924
	243	0.445407	0.0500297	0.495845	0.519841	0.537348	0.593548
	244.5	-0.0263277	-0.292957	0.516378	0.532015	0.563996	0.58497
	246	-0.0536903	-0.00489495	0.289451	0.37477	0.345364	0.420486
	247.5	0.268996	0.218774	0.112436	0.308441	0.191861	0.310986
	249	0.21489	0.170299	0.122095	0.248011	0.194157	0.254481
	250.5	0.183942	0.127828	0.0816665	0.224467	0.121554	0.168784
	252	0.27073	0.291639	0.139212	0.309919	0.212142	0.315371
	253.5	0.356251	0.3644	0.227815	0.371244	0.271247	0.356443
	255	0.344509	0.366422	0.263985	0.403337	0.272494	0.353673
	256.5	0.366158	0.383555	0.294398	0.441655	0.282004	0.386997
	258	0.326425	0.414674	0.292893	0.45446	0.298534	0.416554
	259.5	0.390635	0.465697	0.316839	0.491258	0.341322	0.467238
	261	0.334676	0.457862	0.315504	0.504509	0.335915	0.468388
	262.5	0.290317	0.47072	0.290798	0.502452	0.305832	0.461123
	264	0.304236	0.421821	0.265768	0.48235	0.272558	0.442104
	265.5	0.332791	0.444974	0.269447	0.466412	0.286532	0.428632
	267	0.331952	0.444008	0.276199	0.454009	0.296599	0.416068
	268.5	0.359263	0.410381	0.23769	0.43078	0.271935	0.402929
	270	0.363604	0.402366	0.211777	0.434994	0.242258	0.400012
	271.5	0.349876	0.379606	0.257816	0.461042	0.293197	0.42772
	273	0.274315	0.233579	0.222812	0.172701	0.263503	0.205804
	274.5	0.250496	0.282542	0.197642	0.27751	0.298979	0.279987
	276	0.378602	0.359967	0.226855	0.496748	0.341492	0.4624
	286.5	-0.0378708	0.462977	0.210691	0.494314	0.292664	0.445446
	288	0.104926	0.524513	0.325619	0.566077	0.4472	0.538889
	289.5	0.141508	0.344721	0.246813	0.460689	0.306756	0.43121
	291	0.0346588	0.416251	0.232219	0.488255	0.351882	0.451746
	292.5	0.281357	0.426839	0.246453	0.465822	0.347834	0.45241
46.5	237	0.073304	0.186113	0.276974	0.429464	0.346711	0.429332
	238.5	0.499579	-0.162592	0.406456	0.387498	0.461413	0.445023
	240	0.104877	0.33417	0.397573	0.526929	0.447293	0.520259
	241.5	0.262636	0.366486	0.371625	0.497465	0.385866	0.481599
	243	0.299104	0.254629	0.379295	0.445894	0.397722	0.463666
	244.5	-0.0135513	0.0138642	0.353633	0.389043	0.364549	0.382937
	246	0.0749222	0.0667825	0.262904	0.309537	0.299696	0.325916
	247.5	0.274003	0.177813	0.201989	0.280854	0.232834	0.259279
	249	0.345391	0.19929	0.158565	0.257381	0.179218	0.203851
	250.5	0.347463	0.368008	0.180305	0.334238	0.205604	0.300286
	252	0.400354	0.42409	0.255736	0.43667	0.276047	0.414917
	253.5	0.394293	0.444346	0.312234	0.500627	0.319837	0.469075
	255	0.387753	0.444608	0.322706	0.511774	0.33052	0.481117
	256.5	0.35525	0.44109	0.329417	0.498636	0.332551	0.472481
	258	0.362763	0.478174	0.328997	0.502392	0.322188	0.479297
	259.5	0.382523	0.512615	0.348778	0.53296	0.335921	0.483347
	261	0.355342	0.521234	0.339466	0.540505	0.342311	0.490463
	262.5	0.329145	0.485515	0.29351	0.537831	0.301468	0.492156
	264	0.353232	0.500337	0.264087	0.516962	0.293168	0.477035
	265.5	0.353887	0.425673	0.224045	0.460415	0.255943	0.4212
	267	0.315913	0.348489	0.172527	0.433079	0.223476	0.399668
	268.5	0.32774	0.355713	0.184392	0.417964	0.218687	0.402634
	270	0.357405	0.412346	0.225281	0.440034	0.272432	0.422069
	271.5	0.379198	0.397504	0.265982	0.483863	0.314856	0.446445
	273	0.312328	0.321537	0.253241	0.377218	0.291804	0.351112
	274.5	0.218731	0.346015	0.238772	0.383841	0.306899	0.387578
	291	0.00575587	0.472803	0.253855	0.49198	0.327088	0.456236
48	237	0.120063	0.277012	0.284588	0.362031	0.351303	0.377683
	238.5	0.366602	0.114018	0.329597	0.375077	0.401656	0.372904
	240	0.192863	0.229685	0.355607	0.388802	0.377066	0.415566
	241.5	0.19237	0.229782	0.359706	0.44568	0.394964	0.448249
	243	0.218988	0.31924	0.321511	0.417744	0.345092	0.421503
	244.5	0.348369	0.260543	0.267735	0.366184	0.311246	0.338981
	246	0.282977	0.271566	0.23054	0.283971	0.245777	0.264334
	247.5	0.36934	0.385058	0.157955	0.284086	0.169696	0.225789
	249	0.424559	0.357302	0.178094	0.391649	0.227459	0.369261
	250.5	0.388887	0.473841	0.258879	0.446527	0.261209	0.399946
	252	0.382933	0.424189	0.31274	0.513172	0.305318	0.47816
	253.5	0.385318	0.432729	0.341388	0.512115	0.32587	0.485922
	255	0.362167	0.448214	0.338074	0.506208	0.327461	0.493101
	256.5	0.363821	0.450663	0.339538	0.500761	0.31992	0.474682
	258	0.348171	0.478942	0.315675	0.502623	0.288293	0.463189
	259.5	0.351997	0.460178	0.307444	0.508062	0.291246	0.465531
	261	0.300038	0.475989	0.290036	0.518827	0.293957	0.47176
	262.5	0.314443	0.476673	0.262552	0.522006	0.288754	0.477436
	264	0.340694	0.449434	0.222996	0.475833	0.258721	0.43176
	265.5	0.360169	0.418624	0.197237	0.440504	0.239748	0.409993
	267	0.36569	0.402339	0.18822	0.446447	0.244577	0.417902
	268.5	0.353403	0.435941	0.177381	0.464503	0.269426	0.449851
	270	0.23559	0.377142	0.213544	0.420608	0.251628	0.389555
	271.5	0.159236	0.097377	0.254286	0.0756234	0.264302	0.0823445

## Sheet: us_tmp2m_1.5x1.5_56w
lat	lon	raw_cfsv2	raw_ecmwf	deb_cfsv2	deb_ecmwf	abc_cfsv2	abc_ecmwf
25.5	279	0.393142	0.00449431	0.390091	0.398547	0.463738	0.414248
27	261	0.114188	0.338595	0.317091	0.3729	0.379606	0.411769
	262.5	0.0871784	0.133205	0.255277	0.340867	0.347604	0.386421
	279	0.016405	-0.0117127	0.316237	0.450064	0.460767	0.460369
28.5	261	-0.141849	0.330119	0.252683	0.350703	0.35811	0.385998
	262.5	-0.0559701	0.204146	0.178921	0.271332	0.258847	0.315344
	264	0.17144	0.192726	0.21709	0.298608	0.299639	0.335006
	277.5	0.227449	-0.191111	0.289671	0.274085	0.40637	0.307794
	279	0.242635	-0.0356563	0.478778	0.471344	0.548119	0.518741
30	256.5	0.431605	0.395063	0.382801	0.47348	0.48257	0.513916
	258	0.0257445	0.427774	0.359711	0.432022	0.427193	0.450203
	259.5	-0.115944	0.0940398	0.262858	0.350717	0.364703	0.378221
	261	-0.104364	0.0755374	0.10082	0.237481	0.227106	0.265238
	262.5	-0.171506	0.271215	0.142728	0.289667	0.262979	0.322643
	264	-0.230601	0.139765	0.237708	0.340658	0.35054	0.404842
	265.5	-0.0491857	0.0661176	0.191787	0.262173	0.28492	0.334425
	267	0.0303074	0.124257	0.19761	0.229148	0.25172	0.290131
	268.5	-0.185512	0.0458581	0.225572	0.236453	0.27502	0.30374
	270	0.0503968	0.246829	0.327295	0.312484	0.367345	0.364685
	274.5	0.36266	0.341911	0.32623	0.293641	0.334168	0.328885
	276	0.295628	0.205154	0.227175	0.254137	0.313467	0.314754
	277.5	0.228256	-0.131445	0.21248	0.326697	0.380729	0.391477
31.5	249	0.434742	-0.199076	0.431799	0.555944	0.475126	0.496291
	250.5	0.266428	0.368405	0.518092	0.608661	0.581084	0.595563
	255	0.441277	0.363008	0.35606	0.469713	0.455607	0.484329
	256.5	0.203224	0.372259	0.276771	0.365049	0.341665	0.378743
	258	0.253344	0.365215	0.294423	0.410826	0.360962	0.411636
	259.5	0.114819	0.331593	0.234474	0.326333	0.316099	0.339244
	261	0.0424722	0.215827	0.124129	0.219479	0.192539	0.230822
	262.5	0.000253564	0.232281	0.0971936	0.236344	0.171448	0.248112
	264	-0.0639212	0.283147	0.16154	0.306736	0.254097	0.343598
	265.5	-0.0518846	0.232728	0.127998	0.250724	0.225569	0.303644
	267	-0.131477	0.152251	0.134895	0.204327	0.199331	0.253788
	268.5	-0.216162	0.157548	0.150519	0.176507	0.194682	0.234425
	270	-0.241582	-0.00784124	0.199191	0.224971	0.243289	0.276243
	271.5	-0.279565	0.0632796	0.162261	0.237137	0.240196	0.279963
	273	-0.312413	0.0318426	0.274896	0.387281	0.437396	0.459897
	274.5	-0.295076	-0.0798499	0.243316	0.334946	0.348832	0.382879
	276	-0.331249	0.0566852	0.292284	0.376895	0.367005	0.421212
	277.5	-0.12495	-0.0393977	0.197159	0.274171	0.260295	0.317727
33	243	-0.0304817	0.00999157	0.0808374	0.256628	0.180397	0.0103685
	244.5	-0.357773	0.455639	0.33752	0.433275	0.374402	0.428604
	246	0.193296	0.339143	0.319527	0.409581	0.33385	0.358443
	247.5	-0.00357487	0.263326	0.258758	0.424103	0.300971	0.329498
	249	-0.186059	0.344746	0.373486	0.525881	0.405363	0.449423
	250.5	0.186455	0.517628	0.480777	0.533014	0.510744	0.525585
	252	0.50449	-0.21001	0.379155	0.519365	0.482744	0.50791
	253.5	0.103156	0.603838	0.480511	0.596787	0.592785	0.615956
	255	0.438959	0.391484	0.362179	0.451697	0.442088	0.47846
	256.5	0.209758	0.233484	0.170873	0.2763	0.2478	0.30925
	258	0.197857	0.279878	0.184104	0.281166	0.257644	0.303402
	259.5	0.110566	0.198125	0.125696	0.206216	0.171751	0.211342
	261	0.153513	0.163256	0.134814	0.220168	0.166856	0.221485
	262.5	0.0610142	0.194536	0.114768	0.231409	0.171345	0.246397
	264	0.0105387	0.224849	0.109053	0.25547	0.190487	0.283337
	265.5	-0.00939185	0.242258	0.111698	0.250541	0.228119	0.301299
	267	-0.0546837	0.22969	0.124876	0.21844	0.230064	0.281268
	268.5	-0.116653	0.23732	0.16162	0.224952	0.238578	0.291292
	270	-0.17796	0.203204	0.160034	0.216144	0.25487	0.292728
	271.5	-0.238326	0.150547	0.122748	0.204604	0.2158	0.27555
	273	-0.320595	0.0276375	0.194653	0.273796	0.305879	0.347608
	274.5	-0.281198	0.0173064	0.208946	0.290954	0.320805	0.356264
	276	-0.306712	0.123706	0.285267	0.337269	0.370333	0.379285
	277.5	-0.362746	0.241949	0.311592	0.43023	0.427228	0.4676
	279	-0.162942	0.0323212	0.228841	0.388146	0.398957	0.443391
	280.5	0.307323	0.33336	0.191674	0.226525	0.288277	0.228803
34.5	240	0.45401	0.335823	0.18819	0.556621	0.608565	0.526988
	241.5	0.192245	0.218301	0.292907	0.431745	0.429125	0.410203
	243	-0.201758	0.0143856	0.284652	0.373721	0.279342	0.325103
	244.5	-0.365352	0.322986	0.425366	0.495028	0.441782	0.473134
	246	0.0645904	0.611758	0.585277	0.636147	0.636176	0.642759
	247.5	0.554215	0.0860583	0.479067	0.60097	0.573327	0.576571
	249	0.609746	-0.417016	0.527644	0.657682	0.659157	0.653334
	250.5	0.470292	0.470433	0.372457	0.481813	0.474978	0.48133
	252	0.5574	0.32258	0.359092	0.566471	0.570607	0.585441
	253.5	0.0843253	0.432698	0.295187	0.548806	0.56967	0.580655
	255	0.325121	0.404279	0.235427	0.395205	0.377857	0.413953
	256.5	0.197352	0.247329	0.115341	0.248248	0.231834	0.277524
	258	0.186239	0.245362	0.125622	0.237795	0.206609	0.254475
	259.5	0.119641	0.194876	0.114347	0.205208	0.169347	0.215598
	261	0.112308	0.123157	0.0863921	0.190615	0.100667	0.185943
	262.5	0.103495	0.109187	0.0538723	0.170011	0.0826194	0.183125
	264	0.0677864	0.184607	0.0661791	0.208481	0.163807	0.249403
	265.5	0.0211049	0.186419	0.144906	0.309858	0.318567	0.369792
	267	-0.0764764	0.197148	0.0643191	0.199739	0.221731	0.274601
	268.5	-0.0418338	0.199732	0.0956907	0.183732	0.201921	0.254313
	270	-0.0507396	0.157992	0.0742816	0.155589	0.181557	0.249229
	271.5	-0.212371	0.216769	0.153976	0.256366	0.302808	0.346609
	273	-0.264162	0.243067	0.208838	0.322549	0.375535	0.396668
	274.5	-0.321864	0.176888	0.276272	0.357416	0.40716	0.43455
	276	-0.302691	-0.0634939	0.293954	0.374381	0.432569	0.457472
	277.5	-0.424026	0.372369	0.318166	0.429561	0.478837	0.495045
	279	-0.33612	0.194554	0.21576	0.350451	0.389288	0.411001
	280.5	-0.243871	0.16587	0.173678	0.322257	0.327344	0.372586
	282	0.0953573	0.171964	0.15976	0.226731	0.251049	0.275202
36	238.5	0.461644	-0.336174	0.29024	0.542052	0.580463	0.56613
	240	-0.141898	0.486206	0.208985	0.451138	0.411657	0.474401
	241.5	0.414876	-0.292701	0.358205	0.421922	0.42076	0.369892
	243	-0.0399971	0.206885	0.166406	0.220649	0.147451	0.12198
	244.5	0.00346124	-0.0778409	0.353274	0.406127	0.347328	0.358226
	246	0.0533273	0.374569	0.381671	0.440603	0.40869	0.422167
	247.5	0.361177	0.310915	0.110754	0.332379	0.3164	0.28346
	249	0.441676	0.545596	0.287644	0.519441	0.533607	0.549645
	250.5	0.464976	0.293408	0.238164	0.426225	0.445484	0.463388
	252	0.418251	0.42418	0.227092	0.43909	0.43522	0.467683
	253.5	0.368688	0.168264	0.247896	0.412522	0.388925	0.442856
	255	0.310196	0.0527762	0.129353	0.355443	0.324591	0.377722
	256.5	0.181431	0.282441	0.115347	0.295519	0.274702	0.31322
	258	0.366186	0.416969	0.306077	0.453724	0.440272	0.470698
	259.5	0.288319	0.370534	0.246424	0.402755	0.353788	0.405849
	261	0.115036	0.146331	0.0588303	0.213687	0.094373	0.200214
	262.5	0.0962645	0.118281	0.05692	0.203257	0.114415	0.22554
	264	0.0640796	0.178693	0.0502328	0.209963	0.180897	0.276816
	265.5	0.0491408	0.204683	0.0691015	0.227064	0.248459	0.308315
	267	-0.0106845	0.193345	0.0957816	0.235894	0.284624	0.330768
	268.5	0.00116359	0.265565	0.112683	0.218922	0.266435	0.310618
	270	-0.0635924	0.19771	0.0894815	0.176736	0.226392	0.277692
	271.5	-0.0733407	0.2154	0.0828079	0.163778	0.241143	0.260865
	273	-0.198006	0.196284	0.15253	0.243655	0.325131	0.347191
	274.5	-0.234241	0.0774256	0.205571	0.306676	0.384724	0.416478
	276	-0.343663	0.285719	0.218592	0.337937	0.384728	0.423413
	277.5	-0.339722	-0.266031	0.268468	0.371003	0.441665	0.452653
	279	-0.296254	0.0723266	0.219141	0.30726	0.35255	0.384507
	280.5	-0.253057	0.121701	0.182527	0.27581	0.311174	0.345438
	282	-0.195982	0.182426	0.169636	0.243591	0.254398	0.310956
	283.5	0.13329	0.154522	0.141925	0.181649	0.221746	0.241911
37.5	238.5	0.137565	0.175057	0.241252	0.378441	0.401711	0.408636
	240	-0.21022	0.379063	0.343083	0.498541	0.4535	0.504655
	241.5	0.258567	-0.112398	0.240043	0.306103	0.202203	0.243379
	243	-0.178069	-0.000621466	0.308607	0.36483	0.333798	0.319699
	244.5	0.302643	0.187577	0.307348	0.356215	0.33108	0.334509
	246	0.274842	0.248114	0.229144	0.321925	0.295677	0.346341
	247.5	0.279538	0.141411	0.133289	0.32945	0.277824	0.316822
	249	0.324466	0.507529	0.257775	0.433715	0.439415	0.507984
	250.5	0.411549	0.371606	0.201627	0.395191	0.402886	0.465428
	252	0.516983	-0.360625	0.381917	0.55166	0.499912	0.550743
	253.5	0.356331	-0.135103	0.290384	0.464014	0.395923	0.461944
	255	0.251435	-0.103615	0.140399	0.412852	0.387317	0.454226
	256.5	0.147616	0.299927	0.111656	0.312715	0.261591	0.310934
	258	0.21075	0.31411	0.141644	0.369196	0.241471	0.339892
	259.5	0.14171	0.202819	0.0850007	0.284696	0.139887	0.251095
	261	0.141528	0.176602	0.0652156	0.234656	0.123608	0.252382
	262.5	0.1386	0.167307	0.0839928	0.225495	0.171988	0.263007
	264	0.134641	0.231781	0.113856	0.269215	0.245046	0.325476
	265.5	0.0956386	0.256251	0.102063	0.251772	0.248156	0.321347
	267	0.0938971	0.255448	0.087232	0.22373	0.253733	0.304172
	268.5	0.128761	0.275959	0.0953089	0.213328	0.283267	0.321068
	270	0.0421896	0.230136	0.049124	0.174811	0.250383	0.282757
	271.5	-0.0179715	0.210623	0.0525742	0.169858	0.246728	0.275017
	273	-0.0902784	0.20695	0.0738672	0.179494	0.267518	0.286538
	274.5	-0.148482	0.211713	0.139958	0.235003	0.317199	0.337533
	276	-0.186645	0.207405	0.117674	0.220626	0.282047	0.320619
	277.5	-0.229699	0.152688	0.146825	0.259427	0.308328	0.353469
	279	-0.138062	-0.111268	0.173867	0.278264	0.333539	0.367712
	280.5	-0.244553	0.242283	0.156223	0.280602	0.333261	0.350147
	282	-0.405062	0.266674	0.337838	0.451873	0.484892	0.509245
	283.5	-0.112314	0.320817	0.185197	0.323456	0.363339	0.400541
39	237	0.0338167	0.120705	0.0289085	0.189592	0.027486	0.182237
	238.5	-0.163603	0.368451	0.198254	0.327898	0.296967	0.370328
	240	0.378251	-0.163184	0.340867	0.393723	0.385064	0.40199
	241.5	-0.221528	0.321767	0.382977	0.464411	0.450049	0.465801
	243	0.329964	-0.0333246	0.311978	0.398363	0.374938	0.454907
	244.5	0.327329	0.161713	0.248003	0.321728	0.317067	0.365601
	246	0.361264	0.156846	0.267172	0.338496	0.336391	0.396049
	247.5	0.394696	0.263799	0.276426	0.425794	0.408672	0.4846
	249	0.400837	0.282694	0.224545	0.409405	0.374165	0.442807
	250.5	0.109098	0.346024	0.146972	0.384995	0.392617	0.474337
	252	-0.0379176	0.173684	0.190204	0.472384	0.425612	0.524296
	253.5	0.303855	-0.34532	0.296768	0.499572	0.494325	0.503466
	255	-0.00461407	-0.0190157	0.162363	0.368752	0.342195	0.389636
	256.5	0.186397	0.335098	0.0785638	0.32233	0.239699	0.330597
	258	0.215182	0.311574	0.162374	0.340605	0.243332	0.320164
	259.5	0.174754	0.238399	0.148054	0.307731	0.183517	0.279994
	261	0.186203	0.194074	0.143537	0.272335	0.170601	0.267069
	262.5	0.12964	0.220982	0.143342	0.271665	0.200351	0.285979
	264	0.0920873	0.251581	0.137395	0.276846	0.232821	0.308802
	265.5	0.114359	0.238953	0.0908797	0.230656	0.196957	0.290428
	267	0.0906689	0.262033	0.109937	0.246639	0.232465	0.299317
	268.5	0.0724082	0.308711	0.116572	0.260129	0.28518	0.328445
	270	0.0457596	0.204767	0.0170258	0.152089	0.178017	0.239669
	271.5	0.018532	0.227583	0.0447456	0.189314	0.220676	0.27916
	273	-0.0624238	0.253885	0.0697409	0.212011	0.253309	0.302227
	274.5	-0.161643	0.258577	0.141893	0.254675	0.29425	0.334558
	276	-0.171546	0.270824	0.125915	0.24005	0.28196	0.314513
	277.5	-0.197476	0.247632	0.139995	0.257503	0.304297	0.335789
	279	-0.261508	0.406032	0.15734	0.300778	0.365271	0.375921
	280.5	-0.17672	-0.195763	0.12012	0.253586	0.291894	0.324514
	282	-0.2738	0.111358	0.151164	0.300568	0.308844	0.354419
	283.5	-0.319304	0.386743	0.210127	0.370017	0.401673	0.454766
	285	0.23776	0.433941	0.225899	0.415817	0.46259	0.4671
40.5	237	0.0746484	0.299654	0.264527	0.389128	0.3212	0.369139
	238.5	-0.16685	-0.0400016	0.305755	0.413699	0.420978	0.404164
	240	0.309818	0.329298	0.359376	0.420403	0.432961	0.466831
	241.5	0.382315	0.206643	0.359675	0.439396	0.430106	0.473627
	243	0.381284	0.146686	0.298894	0.386764	0.393668	0.449009
	244.5	0.475111	0.0805427	0.325684	0.417676	0.473576	0.514752
	246	0.252085	0.0985349	0.217663	0.293964	0.294926	0.367305
	247.5	0.0900575	0.0241563	0.181809	0.330424	0.258852	0.41681
	249	0.388424	-0.218006	0.26459	0.374343	0.345177	0.409069
	250.5	0.298746	0.322429	0.18079	0.381439	0.326003	0.463105
	252	0.180936	0.317426	0.0104681	0.337507	0.249756	0.434841
	253.5	0.291696	-0.0316275	0.126711	0.406919	0.332654	0.40854
	255	0.0074677	0.337814	0.133327	0.341088	0.300185	0.338646
	256.5	0.173996	0.266033	0.111425	0.302452	0.226627	0.278644
	258	0.195935	0.2721	0.144636	0.303403	0.214792	0.284769
	259.5	0.193319	0.262201	0.163959	0.291751	0.205778	0.280945
	261	0.207481	0.236974	0.175763	0.275886	0.184974	0.275994
	262.5	0.164024	0.239909	0.174908	0.280586	0.19199	0.284241
	264	0.106036	0.211336	0.124345	0.239004	0.151352	0.249808
	265.5	0.124951	0.210835	0.0748216	0.222036	0.132151	0.251859
	267	0.133774	0.246599	0.0715163	0.235569	0.183025	0.274292
	268.5	0.119671	0.190767	0.0189813	0.171873	0.134783	0.205948
	270	0.0475011	0.223538	0.0293257	0.186435	0.177617	0.231651
	271.5	0.0203685	0.253218	0.0523536	0.211684	0.22703	0.280957
	273	0.00410236	0.256219	0.0615921	0.227186	0.224553	0.309861
	274.5	-0.116509	0.276021	0.114037	0.26677	0.283425	0.33706
	276	-0.230225	0.353195	0.177337	0.346065	0.379386	0.423817
	277.5	-0.139463	0.215281	0.129622	0.322086	0.368532	0.407249
	279	-0.0829453	0.268947	0.139799	0.33838	0.386918	0.430617
	280.5	-0.121434	0.206117	0.107567	0.264686	0.291041	0.359859
	282	-0.270872	0.0479423	0.211365	0.397216	0.428392	0.478701
	283.5	-0.319194	0.206161	0.153084	0.343629	0.353267	0.417212
	285	-0.244193	0.210672	0.159032	0.346359	0.360708	0.408759
	286.5	0.129421	0.261523	0.126878	0.264297	0.303152	0.314898
42	237	0.107377	0.340626	0.307387	0.456046	0.387462	0.452375
	238.5	0.201229	0.221797	0.143767	0.308929	0.151005	0.307969
	240	0.183146	0.136022	0.0587031	0.145993	-0.00161391	0.158134
	241.5	0.321378	0.06078	0.213075	0.274001	0.24831	0.331274
	243	0.419257	0.0735023	0.265164	0.35363	0.390922	0.48061
	244.5	0.442427	0.022467	0.271466	0.421669	0.444548	0.531776
	246	0.270099	-0.0454174	0.222836	0.328223	0.290645	0.434358
	247.5	0.130374	0.0359085	0.0403842	0.250291	0.091523	0.328023
	249	0.149685	0.189919	0.101166	0.255869	0.110814	0.241341
	250.5	0.287228	0.330145	0.18439	0.358085	0.19894	0.364441
	252	0.268976	0.283801	0.103403	0.314913	0.190052	0.370742
	253.5	0.13539	0.250377	0.023845	0.226662	0.157582	0.27719
	255	0.187373	0.314118	0.124977	0.307386	0.246891	0.327658
	256.5	0.184365	0.279375	0.146043	0.288243	0.196016	0.296685
	258	0.206006	0.315457	0.145453	0.294176	0.20816	0.326716
	259.5	0.269987	0.327272	0.211038	0.329245	0.259827	0.344392
	261	0.193235	0.255035	0.140578	0.259142	0.174083	0.285806
	262.5	0.16443	0.260298	0.118652	0.250034	0.147459	0.270049
	264	0.137377	0.21607	0.109114	0.234757	0.131483	0.246379
	265.5	0.146986	0.223455	0.0952916	0.223865	0.135792	0.242621
	267	0.159038	0.250445	0.0945121	0.256634	0.169409	0.270116
	268.5	0.146423	0.255982	0.0636912	0.246413	0.17531	0.268472
	270	0.107284	0.295386	0.0888753	0.278735	0.240099	0.322413
	271.5	-0.0184465	0.314983	0.110886	0.310142	0.286641	0.368256
	273	-0.0700246	0.247646	0.0662056	0.100325	0.239647	0.203088
	274.5	-0.0941598	0.246816	0.0687532	0.242933	0.255409	0.324839
	276	-0.131962	0.31041	0.103501	0.286292	0.291918	0.373359
	277.5	-0.107317	0.339789	0.0960031	0.282879	0.306832	0.384782
	279	-0.057897	0.400362	0.129097	0.330303	0.377832	0.451712
	280.5	-0.124854	0.199159	0.110727	0.351166	0.356263	0.432262
	282	0.0183738	0.127	0.146569	0.381625	0.38853	0.463747
	283.5	-0.214042	0.12723	0.129339	0.360677	0.327083	0.414995
	285	-0.146965	-0.0283103	0.13094	0.339634	0.316696	0.391837
	286.5	-0.265215	0.201225	0.21753	0.426007	0.411632	0.469752
	288	-0.108712	0.144276	0.168958	0.291932	0.239532	0.327103
43.5	237	0.0414762	0.331385	0.332994	0.442073	0.396003	0.44549
	238.5	0.321241	0.183625	0.197316	0.317815	0.24979	0.310821
	240	0.184384	0.103272	0.130227	0.214655	0.0822065	0.223013
	241.5	0.348385	0.0748496	0.245747	0.280049	0.217242	0.346616
	243	0.334801	0.157498	0.377809	0.403122	0.41198	0.482716
	244.5	0.330941	0.029445	0.323823	0.386849	0.3675	0.461299
	246	0.155845	-0.0330519	0.19355	0.276498	0.2422	0.345304
	247.5	0.0819568	0.103029	0.139506	0.272281	0.17758	0.344085
	249	0.157422	0.12272	0.114827	0.248843	0.167674	0.283166
	250.5	0.159531	0.0589962	0.0835804	0.208439	0.123734	0.203163
	252	0.263435	0.319777	0.0251878	0.350077	0.17874	0.412169
	253.5	0.211889	0.276572	0.0660476	0.272568	0.178035	0.306522
	255	0.208535	0.232808	0.136807	0.255691	0.180466	0.27359
	256.5	0.25332	0.304039	0.15049	0.264372	0.137285	0.26235
	258	0.241014	0.271708	0.143517	0.278038	0.143079	0.307048
	259.5	0.26875	0.313132	0.162865	0.297053	0.20448	0.334304
	261	0.21505	0.265044	0.117473	0.264086	0.188492	0.309291
	262.5	0.1863	0.309451	0.116237	0.299329	0.207984	0.33532
	264	0.182354	0.288799	0.113543	0.266372	0.192197	0.292679
	265.5	0.175095	0.244968	0.0795061	0.227529	0.168728	0.251616
	267	0.177429	0.265157	0.1003	0.258122	0.185869	0.261596
	268.5	0.128406	0.293485	0.0994347	0.26934	0.207722	0.284799
	270	0.118171	0.233915	0.0582701	0.232706	0.193812	0.274205
	271.5	0.0660241	0.207856	0.0417947	0.228841	0.193548	0.291221
	273	-0.0513172	0.150911	0.0809263	0.00380702	0.244049	0.0822973
	274.5	-0.0353491	0.219235	0.0731296	0.245636	0.238203	0.324543
	276	-0.0893005	0.278059	0.0862635	0.2705	0.240926	0.34935
	277.5	0.00834142	0.231988	0.0450383	0.138263	0.179034	0.215134
	282	-0.148673	0.320468	0.113362	0.200938	0.296465	0.286253
	283.5	-0.107531	0.322317	0.0610977	0.258012	0.24232	0.300639
	285	0.136601	0.24213	0.0855664	0.319564	0.236716	0.352746
	286.5	-0.259368	0.438549	0.294651	0.499788	0.458422	0.518593
	288	-0.145781	0.230967	0.229194	0.421533	0.368354	0.451743
	289.5	0.0820438	0.26398	0.149018	0.305073	0.250703	0.319975
45	237	-0.0601951	0.228506	0.215015	0.388352	0.291914	0.400864
	238.5	0.17805	-0.0082724	0.288629	0.428408	0.368745	0.437293
	240	0.0594498	0.154595	0.298218	0.381505	0.304302	0.388093
	241.5	0.411306	-0.0460444	0.348567	0.376127	0.332939	0.406675
	243	0.400736	0.0217705	0.43998	0.508081	0.501702	0.558027
	244.5	-0.143303	-0.306272	0.505543	0.537909	0.554055	0.582187
	246	-0.0918512	-0.031101	0.275793	0.320116	0.317672	0.385918
	247.5	0.228528	0.181563	0.0816546	0.207935	0.118093	0.247286
	249	0.20328	0.140419	0.0929759	0.188339	0.1242	0.233453
	250.5	0.142426	0.105389	0.0577775	0.149603	0.0470821	0.128139
	252	0.220828	0.255106	0.0978868	0.213264	0.125445	0.279782
	253.5	0.318645	0.2965	0.162656	0.269059	0.16987	0.305092
	255	0.273614	0.288356	0.187672	0.286277	0.17532	0.289691
	256.5	0.291421	0.275431	0.20663	0.283815	0.179284	0.281328
	258	0.229472	0.280571	0.156987	0.252074	0.160869	0.283891
	259.5	0.267013	0.32932	0.144233	0.288031	0.205672	0.328968
	261	0.213397	0.321821	0.142007	0.328644	0.227286	0.354464
	262.5	0.170716	0.33299	0.118685	0.318144	0.212765	0.337375
	264	0.159261	0.260791	0.0793912	0.265258	0.176522	0.278223
	265.5	0.165442	0.270648	0.065708	0.245686	0.18418	0.260531
	267	0.149584	0.278676	0.0890295	0.252876	0.203039	0.271444
	268.5	0.18481	0.231748	0.0392064	0.215261	0.169616	0.257948
	270	0.171871	0.20203	0.00230789	0.184141	0.13589	0.231436
	271.5	0.127388	0.199609	0.0561193	0.223375	0.190882	0.272528
	273	0.07956	0.16487	0.0353471	0.0270644	0.161437	0.113247
	274.5	0.111695	0.169058	0.0337095	0.0741007	0.189038	0.134278
	276	0.234069	0.178939	0.0647789	0.264113	0.237615	0.323062
	286.5	-0.16913	0.312099	0.0531602	0.3117	0.157038	0.301556
	288	-0.0812534	0.402679	0.210595	0.444855	0.367534	0.456728
	289.5	-0.0224979	0.212668	0.10707	0.320911	0.192056	0.343393
	291	-0.134892	0.291654	0.0838116	0.369131	0.24344	0.375906
	292.5	0.0928116	0.315528	0.0872595	0.350013	0.239233	0.373765
46.5	237	-0.0262449	0.0787435	0.187441	0.336085	0.25992	0.338669
	238.5	0.429394	-0.199247	0.297228	0.34323	0.379857	0.382666
	240	-0.0621405	0.206889	0.246213	0.347598	0.323948	0.36388
	241.5	0.104918	0.247306	0.223542	0.305199	0.235101	0.308727
	243	0.174123	0.180167	0.276247	0.328654	0.287818	0.356066
	244.5	-0.102092	-0.0271731	0.308753	0.308854	0.312141	0.332964
	246	0.012502	0.0358677	0.217117	0.238229	0.230899	0.289631
	247.5	0.182198	0.137914	0.139872	0.165556	0.10771	0.191081
	249	0.2603	0.169215	0.0831962	0.108143	0.0237169	0.13595
	250.5	0.260459	0.289662	0.0873768	0.158922	0.0535614	0.179327
	252	0.322553	0.304464	0.145027	0.242962	0.112953	0.275409
	253.5	0.314455	0.292175	0.186475	0.276105	0.143162	0.303297
	255	0.299074	0.285978	0.187328	0.284662	0.169589	0.314137
	256.5	0.250597	0.278018	0.187383	0.264853	0.18856	0.310204
	258	0.245826	0.296725	0.171101	0.249974	0.174268	0.290895
	259.5	0.253997	0.346019	0.192472	0.308882	0.202169	0.307298
	261	0.239322	0.348613	0.172579	0.3259	0.222136	0.332812
	262.5	0.206572	0.297453	0.116853	0.304458	0.190535	0.313532
	264	0.226192	0.318328	0.0899675	0.282314	0.194782	0.296034
	265.5	0.219924	0.227249	0.0340358	0.19654	0.157458	0.224873
	267	0.189628	0.152774	-0.0194892	0.159531	0.143704	0.209763
	268.5	0.170096	0.180268	-0.0081992	0.149058	0.136571	0.225962
	270	0.1735	0.245974	0.0439235	0.197506	0.194122	0.268804
	271.5	0.221701	0.233308	0.0916814	0.261208	0.224344	0.309694
	273	0.17397	0.151934	0.0795985	0.131223	0.192244	0.210904
	274.5	0.126169	0.169263	0.0955573	0.131376	0.206661	0.237629
	291	-0.133915	0.348999	0.0906403	0.36184	0.221389	0.368666
48	237	0.0485517	0.237832	0.181133	0.262782	0.252683	0.282853
	238.5	0.255047	0.0529215	0.206591	0.288516	0.308515	0.279036
	240	0.0156696	0.12703	0.156539	0.175161	0.190016	0.246808
	241.5	0.0259878	0.122821	0.18941	0.264453	0.248486	0.295349
	243	0.0797276	0.241765	0.187106	0.283104	0.227212	0.316017
	244.5	0.240113	0.181861	0.135569	0.224739	0.176936	0.226471
	246	0.180894	0.197977	0.134747	0.112538	0.0992716	0.172859
	247.5	0.278667	0.288801	0.0497748	0.0711086	-0.0378606	0.0701655
	249	0.333077	0.205612	0.0475517	0.11935	0.0178437	0.166475
	250.5	0.295567	0.313042	0.12504	0.207806	0.0689675	0.207641
	252	0.279676	0.233284	0.163471	0.261913	0.113286	0.268866
	253.5	0.277433	0.250202	0.192867	0.253614	0.142629	0.273887
	255	0.253768	0.24387	0.178188	0.232021	0.161238	0.274586
	256.5	0.253577	0.248075	0.180435	0.234721	0.174721	0.266076
	258	0.228502	0.265751	0.151873	0.215835	0.146351	0.228122
	259.5	0.230227	0.249658	0.135591	0.232113	0.149829	0.240758
	261	0.182825	0.264216	0.106204	0.249298	0.158665	0.260573
	262.5	0.193971	0.259402	0.0705095	0.255681	0.169254	0.274264
	264	0.234863	0.249925	0.0515785	0.21918	0.161491	0.242187
	265.5	0.240191	0.230821	0.0298582	0.18669	0.157574	0.220799
	267	0.233217	0.221237	0.0192059	0.193618	0.179614	0.237962
	268.5	0.241251	0.259189	0.0138606	0.222289	0.208643	0.279831
	270	0.119517	0.215576	0.063941	0.185045	0.198888	0.259202
	271.5	0.0459249	0.0463093	0.118703	-0.0465637	0.213035	0.0813015
