# Supplementary material for: Adaptive bias correction for improved subseasonal forecasting
Source: Nat Commun. 2023 Jun 15;14:3482. doi: 10.1038/s41467-023-38874-y (PMC10272189; doi:10.1038/s41467-023-38874-y)
Supplement: Supplementary file 3 — Source data [file 41467_2023_38874_MOESM3_ESM.zip › fig_3-fraction_above_skill_threshold.xlsx]

## Sheet: us_precip_1.5x1.5_56w
	lat	lon	lat_lon_skill	model	skill_threshold	above_threshold
0	25.5	279	0.128351	CFSv2	0	1
1	27	261	-0.0522965	CFSv2	0	0
2	27	262.5	-0.0958506	CFSv2	0	0
3	27	279	0.00851124	CFSv2	0	1
4	28.5	261	-0.0919145	CFSv2	0	0
5	28.5	262.5	-0.0883734	CFSv2	0	0
6	28.5	264	-0.17308	CFSv2	0	0
7	28.5	277.5	0.0547487	CFSv2	0	1
8	28.5	279	0.0888185	CFSv2	0	1
9	30	256.5	0.277404	CFSv2	0	1
10	30	258	0.16794	CFSv2	0	1
11	30	259.5	-0.0145602	CFSv2	0	0
12	30	261	-0.0356765	CFSv2	0	0
13	30	262.5	0.0264096	CFSv2	0	1
14	30	264	0.00486698	CFSv2	0	1
15	30	265.5	-0.0964101	CFSv2	0	0
16	30	267	-0.0767594	CFSv2	0	0
17	30	268.5	-0.0794033	CFSv2	0	0
18	30	270	-0.105937	CFSv2	0	0
19	30	274.5	0.00805174	CFSv2	0	1
20	30	276	-0.0463452	CFSv2	0	0
21	30	277.5	0.116699	CFSv2	0	1
22	31.5	249	0.146481	CFSv2	0	1
23	31.5	250.5	0.229091	CFSv2	0	1
24	31.5	255	0.197643	CFSv2	0	1
25	31.5	256.5	0.282977	CFSv2	0	1
26	31.5	258	0.226634	CFSv2	0	1
27	31.5	259.5	0.0430603	CFSv2	0	1
28	31.5	261	0.038173	CFSv2	0	1
29	31.5	262.5	0.0595364	CFSv2	0	1
30	31.5	264	0.139531	CFSv2	0	1
31	31.5	265.5	0.142122	CFSv2	0	1
32	31.5	267	0.138211	CFSv2	0	1
33	31.5	268.5	0.151514	CFSv2	0	1
34	31.5	270	0.0212636	CFSv2	0	1
35	31.5	271.5	-0.00779683	CFSv2	0	0
36	31.5	273	0.0179274	CFSv2	0	1
37	31.5	274.5	0.0132042	CFSv2	0	1
38	31.5	276	0.133638	CFSv2	0	1
39	31.5	277.5	0.137333	CFSv2	0	1
40	33	243	0.291555	CFSv2	0	1
41	33	244.5	0.137075	CFSv2	0	1
42	33	246	0.213089	CFSv2	0	1
43	33	247.5	0.111746	CFSv2	0	1
44	33	249	0.089971	CFSv2	0	1
45	33	250.5	0.170918	CFSv2	0	1
46	33	252	0.230707	CFSv2	0	1
47	33	253.5	0.156553	CFSv2	0	1
48	33	255	0.239668	CFSv2	0	1
49	33	256.5	0.190138	CFSv2	0	1
50	33	258	0.15372	CFSv2	0	1
51	33	259.5	0.104885	CFSv2	0	1
52	33	261	0.0874125	CFSv2	0	1
53	33	262.5	0.0436133	CFSv2	0	1
54	33	264	0.0726636	CFSv2	0	1
55	33	265.5	0.192734	CFSv2	0	1
56	33	267	0.205244	CFSv2	0	1
57	33	268.5	0.159766	CFSv2	0	1
58	33	270	0.216635	CFSv2	0	1
59	33	271.5	0.15795	CFSv2	0	1
60	33	273	0.186196	CFSv2	0	1
61	33	274.5	0.160783	CFSv2	0	1
62	33	276	0.177375	CFSv2	0	1
63	33	277.5	0.129358	CFSv2	0	1
64	33	279	0.100817	CFSv2	0	1
65	33	280.5	0.0293202	CFSv2	0	1
66	34.5	240	0.281557	CFSv2	0	1
67	34.5	241.5	0.353438	CFSv2	0	1
68	34.5	243	0.260436	CFSv2	0	1
69	34.5	244.5	0.259814	CFSv2	0	1
70	34.5	246	0.259412	CFSv2	0	1
71	34.5	247.5	0.159601	CFSv2	0	1
72	34.5	249	0.186923	CFSv2	0	1
73	34.5	250.5	0.169367	CFSv2	0	1
74	34.5	252	-0.0833872	CFSv2	0	0
75	34.5	253.5	0.119653	CFSv2	0	1
76	34.5	255	0.136177	CFSv2	0	1
77	34.5	256.5	0.126712	CFSv2	0	1
78	34.5	258	0.133673	CFSv2	0	1
79	34.5	259.5	0.131514	CFSv2	0	1
80	34.5	261	0.130375	CFSv2	0	1
81	34.5	262.5	0.0675067	CFSv2	0	1
82	34.5	264	0.00898409	CFSv2	0	1
83	34.5	265.5	0.0300388	CFSv2	0	1
84	34.5	267	0.204438	CFSv2	0	1
85	34.5	268.5	0.207673	CFSv2	0	1
86	34.5	270	0.247663	CFSv2	0	1
87	34.5	271.5	0.237082	CFSv2	0	1
88	34.5	273	0.237976	CFSv2	0	1
89	34.5	274.5	0.19336	CFSv2	0	1
90	34.5	276	0.175531	CFSv2	0	1
91	34.5	277.5	0.168283	CFSv2	0	1
92	34.5	279	0.132841	CFSv2	0	1
93	34.5	280.5	0.0310259	CFSv2	0	1
94	34.5	282	-0.0738626	CFSv2	0	0
95	36	238.5	0.135545	CFSv2	0	1
96	36	240	0.0711279	CFSv2	0	1
97	36	241.5	0.24747	CFSv2	0	1
98	36	243	0.170608	CFSv2	0	1
99	36	244.5	0.275819	CFSv2	0	1
100	36	246	0.242129	CFSv2	0	1
101	36	247.5	0.175142	CFSv2	0	1
102	36	249	0.12807	CFSv2	0	1
103	36	250.5	0.259068	CFSv2	0	1
104	36	252	0.124707	CFSv2	0	1
105	36	253.5	0.0847112	CFSv2	0	1
106	36	255	-0.0720573	CFSv2	0	0
107	36	256.5	-0.117569	CFSv2	0	0
108	36	258	0.0173354	CFSv2	0	1
109	36	259.5	-0.0635384	CFSv2	0	0
110	36	261	-0.0166677	CFSv2	0	0
111	36	262.5	-0.0105091	CFSv2	0	0
112	36	264	0.0426877	CFSv2	0	1
113	36	265.5	0.0862439	CFSv2	0	1
114	36	267	0.172395	CFSv2	0	1
115	36	268.5	0.163318	CFSv2	0	1
116	36	270	0.127162	CFSv2	0	1
117	36	271.5	0.203851	CFSv2	0	1
118	36	273	0.229868	CFSv2	0	1
119	36	274.5	0.172302	CFSv2	0	1
120	36	276	0.224825	CFSv2	0	1
121	36	277.5	0.224829	CFSv2	0	1
122	36	279	0.109625	CFSv2	0	1
123	36	280.5	0.106782	CFSv2	0	1
124	36	282	0.0461246	CFSv2	0	1
125	36	283.5	-0.0093997	CFSv2	0	0
126	37.5	238.5	0.0957178	CFSv2	0	1
127	37.5	240	0.142855	CFSv2	0	1
128	37.5	241.5	0.108253	CFSv2	0	1
129	37.5	243	0.0133485	CFSv2	0	1
130	37.5	244.5	0.163139	CFSv2	0	1
131	37.5	246	0.171479	CFSv2	0	1
132	37.5	247.5	0.163732	CFSv2	0	1
133	37.5	249	0.0638416	CFSv2	0	1
134	37.5	250.5	0.124639	CFSv2	0	1
135	37.5	252	0.108017	CFSv2	0	1
136	37.5	253.5	-0.232357	CFSv2	0	0
137	37.5	255	-0.236604	CFSv2	0	0
138	37.5	256.5	-0.233453	CFSv2	0	0
139	37.5	258	-0.107544	CFSv2	0	0
140	37.5	259.5	0.0238973	CFSv2	0	1
141	37.5	261	0.00581	CFSv2	0	1
142	37.5	262.5	0.0355244	CFSv2	0	1
143	37.5	264	0.0367687	CFSv2	0	1
144	37.5	265.5	0.101372	CFSv2	0	1
145	37.5	267	0.221269	CFSv2	0	1
146	37.5	268.5	0.24043	CFSv2	0	1
147	37.5	270	0.13704	CFSv2	0	1
148	37.5	271.5	0.132852	CFSv2	0	1
149	37.5	273	0.196239	CFSv2	0	1
150	37.5	274.5	0.196012	CFSv2	0	1
151	37.5	276	0.254822	CFSv2	0	1
152	37.5	277.5	0.207817	CFSv2	0	1
153	37.5	279	0.15307	CFSv2	0	1
154	37.5	280.5	0.0554828	CFSv2	0	1
155	37.5	282	0.0339299	CFSv2	0	1
156	37.5	283.5	-0.0883949	CFSv2	0	0
157	39	237	0.145595	CFSv2	0	1
158	39	238.5	0.10809	CFSv2	0	1
159	39	240	0.127879	CFSv2	0	1
160	39	241.5	-0.0640819	CFSv2	0	0
161	39	243	0.0287656	CFSv2	0	1
162	39	244.5	0.170331	CFSv2	0	1
163	39	246	0.195631	CFSv2	0	1
164	39	247.5	0.0563962	CFSv2	0	1
165	39	249	-0.233308	CFSv2	0	0
166	39	250.5	0.0301023	CFSv2	0	1
167	39	252	0.1701	CFSv2	0	1
168	39	253.5	-0.111296	CFSv2	0	0
169	39	255	-0.143213	CFSv2	0	0
170	39	256.5	-0.0559486	CFSv2	0	0
171	39	258	-0.0843952	CFSv2	0	0
172	39	259.5	0.0604459	CFSv2	0	1
173	39	261	0.0137954	CFSv2	0	1
174	39	262.5	0.0212758	CFSv2	0	1
175	39	264	0.0570369	CFSv2	0	1
176	39	265.5	0.0547105	CFSv2	0	1
177	39	267	0.0971632	CFSv2	0	1
178	39	268.5	0.177476	CFSv2	0	1
179	39	270	0.198651	CFSv2	0	1
180	39	271.5	0.130836	CFSv2	0	1
181	39	273	0.175436	CFSv2	0	1
182	39	274.5	0.163351	CFSv2	0	1
183	39	276	0.178858	CFSv2	0	1
184	39	277.5	0.185266	CFSv2	0	1
185	39	279	0.193514	CFSv2	0	1
186	39	280.5	0.086755	CFSv2	0	1
187	39	282	0.0361864	CFSv2	0	1
188	39	283.5	0.0109663	CFSv2	0	1
189	39	285	0.0930876	CFSv2	0	1
190	40.5	237	-0.131488	CFSv2	0	0
191	40.5	238.5	0.112846	CFSv2	0	1
192	40.5	240	0.039988	CFSv2	0	1
193	40.5	241.5	0.0591663	CFSv2	0	1
194	40.5	243	0.11345	CFSv2	0	1
195	40.5	244.5	0.0469589	CFSv2	0	1
196	40.5	246	0.0976727	CFSv2	0	1
197	40.5	247.5	0.123458	CFSv2	0	1
198	40.5	249	-0.180195	CFSv2	0	0
199	40.5	250.5	-0.254881	CFSv2	0	0
200	40.5	252	0.307635	CFSv2	0	1
201	40.5	253.5	0.0159167	CFSv2	0	1
202	40.5	255	-0.112115	CFSv2	0	0
203	40.5	256.5	0.0514056	CFSv2	0	1
204	40.5	258	0.015258	CFSv2	0	1
205	40.5	259.5	0.0430016	CFSv2	0	1
206	40.5	261	0.046338	CFSv2	0	1
207	40.5	262.5	-0.00647698	CFSv2	0	0
208	40.5	264	-0.0380392	CFSv2	0	0
209	40.5	265.5	0.040274	CFSv2	0	1
210	40.5	267	0.0572385	CFSv2	0	1
211	40.5	268.5	0.0735001	CFSv2	0	1
212	40.5	270	0.0981861	CFSv2	0	1
213	40.5	271.5	0.0968202	CFSv2	0	1
214	40.5	273	0.0605812	CFSv2	0	1
215	40.5	274.5	0.0492342	CFSv2	0	1
216	40.5	276	0.0948768	CFSv2	0	1
217	40.5	277.5	0.146122	CFSv2	0	1
218	40.5	279	0.14309	CFSv2	0	1
219	40.5	280.5	0.0661529	CFSv2	0	1
220	40.5	282	0.103332	CFSv2	0	1
221	40.5	283.5	0.175208	CFSv2	0	1
222	40.5	285	0.104528	CFSv2	0	1
223	40.5	286.5	0.0333008	CFSv2	0	1
224	42	237	-0.205597	CFSv2	0	0
225	42	238.5	-0.22986	CFSv2	0	0
226	42	240	0.0152935	CFSv2	0	1
227	42	241.5	0.041785	CFSv2	0	1
228	42	243	0.0564482	CFSv2	0	1
229	42	244.5	0.0854085	CFSv2	0	1
230	42	246	0.105834	CFSv2	0	1
231	42	247.5	0.133104	CFSv2	0	1
232	42	249	-0.0577298	CFSv2	0	0
233	42	250.5	-0.12409	CFSv2	0	0
234	42	252	0.231522	CFSv2	0	1
235	42	253.5	0.221463	CFSv2	0	1
236	42	255	-0.0640209	CFSv2	0	0
237	42	256.5	0.0244887	CFSv2	0	1
238	42	258	0.136019	CFSv2	0	1
239	42	259.5	0.22859	CFSv2	0	1
240	42	261	0.117895	CFSv2	0	1
241	42	262.5	-0.011335	CFSv2	0	0
242	42	264	0.000969227	CFSv2	0	1
243	42	265.5	0.031402	CFSv2	0	1
244	42	267	0.0205157	CFSv2	0	1
245	42	268.5	0.0525972	CFSv2	0	1
246	42	270	0.0798967	CFSv2	0	1
247	42	271.5	0.102542	CFSv2	0	1
248	42	273	0.0849116	CFSv2	0	1
249	42	274.5	0.0683933	CFSv2	0	1
250	42	276	0.0790368	CFSv2	0	1
251	42	277.5	-0.0194003	CFSv2	0	0
252	42	279	-0.0799147	CFSv2	0	0
253	42	280.5	0.0457848	CFSv2	0	1
254	42	282	0.081393	CFSv2	0	1
255	42	283.5	0.132664	CFSv2	0	1
256	42	285	0.117003	CFSv2	0	1
257	42	286.5	0.0186187	CFSv2	0	1
258	42	288	0.0864264	CFSv2	0	1
259	43.5	237	-0.155351	CFSv2	0	0
260	43.5	238.5	-0.192357	CFSv2	0	0
261	43.5	240	-0.23139	CFSv2	0	0
262	43.5	241.5	-0.220412	CFSv2	0	0
263	43.5	243	-0.00711786	CFSv2	0	0
264	43.5	244.5	0.15875	CFSv2	0	1
265	43.5	246	0.0886513	CFSv2	0	1
266	43.5	247.5	0.207625	CFSv2	0	1
267	43.5	249	0.117028	CFSv2	0	1
268	43.5	250.5	-0.0702913	CFSv2	0	0
269	43.5	252	0.0308418	CFSv2	0	1
270	43.5	253.5	0.0274975	CFSv2	0	1
271	43.5	255	0.113126	CFSv2	0	1
272	43.5	256.5	0.191944	CFSv2	0	1
273	43.5	258	0.134692	CFSv2	0	1
274	43.5	259.5	0.232435	CFSv2	0	1
275	43.5	261	0.0898545	CFSv2	0	1
276	43.5	262.5	0.0529964	CFSv2	0	1
277	43.5	264	0.131064	CFSv2	0	1
278	43.5	265.5	0.114506	CFSv2	0	1
279	43.5	267	0.146057	CFSv2	0	1
280	43.5	268.5	0.145868	CFSv2	0	1
281	43.5	270	0.111023	CFSv2	0	1
282	43.5	271.5	0.109938	CFSv2	0	1
283	43.5	273	0.125521	CFSv2	0	1
284	43.5	274.5	0.0978951	CFSv2	0	1
285	43.5	276	0.112465	CFSv2	0	1
286	43.5	277.5	0.0453961	CFSv2	0	1
287	43.5	282	0.0653122	CFSv2	0	1
288	43.5	283.5	-0.0324552	CFSv2	0	0
289	43.5	285	-0.0771711	CFSv2	0	0
290	43.5	286.5	-0.113549	CFSv2	0	0
291	43.5	288	0.00177975	CFSv2	0	1
292	43.5	289.5	0.0575565	CFSv2	0	1
293	45	237	0.191935	CFSv2	0	1
294	45	238.5	0.189891	CFSv2	0	1
295	45	240	-0.154377	CFSv2	0	0
296	45	241.5	-0.00280279	CFSv2	0	0
297	45	243	-0.0387893	CFSv2	0	0
298	45	244.5	-0.175497	CFSv2	0	0
299	45	246	-0.148683	CFSv2	0	0
300	45	247.5	-0.0237254	CFSv2	0	0
301	45	249	-0.0111994	CFSv2	0	0
302	45	250.5	-0.00871249	CFSv2	0	0
303	45	252	0.219872	CFSv2	0	1
304	45	253.5	0.111565	CFSv2	0	1
305	45	255	0.217797	CFSv2	0	1
306	45	256.5	0.184829	CFSv2	0	1
307	45	258	0.0467487	CFSv2	0	1
308	45	259.5	0.00853363	CFSv2	0	1
309	45	261	-0.0740095	CFSv2	0	0
310	45	262.5	0.0263136	CFSv2	0	1
311	45	264	0.0377821	CFSv2	0	1
312	45	265.5	0.047967	CFSv2	0	1
313	45	267	0.127433	CFSv2	0	1
314	45	268.5	0.147864	CFSv2	0	1
315	45	270	0.180693	CFSv2	0	1
316	45	271.5	0.229271	CFSv2	0	1
317	45	273	0.172137	CFSv2	0	1
318	45	274.5	0.118833	CFSv2	0	1
319	45	276	0.100387	CFSv2	0	1
320	45	286.5	-0.151877	CFSv2	0	0
321	45	288	-0.188436	CFSv2	0	0
322	45	289.5	-0.134483	CFSv2	0	0
323	45	291	-0.0067799	CFSv2	0	0
324	45	292.5	0.069211	CFSv2	0	1
325	46.5	237	0.237711	CFSv2	0	1
326	46.5	238.5	0.349465	CFSv2	0	1
327	46.5	240	-0.312641	CFSv2	0	0
328	46.5	241.5	0.229527	CFSv2	0	1
329	46.5	243	0.0732714	CFSv2	0	1
330	46.5	244.5	0.0926181	CFSv2	0	1
331	46.5	246	0.179172	CFSv2	0	1
332	46.5	247.5	0.103428	CFSv2	0	1
333	46.5	249	0.230037	CFSv2	0	1
334	46.5	250.5	0.123906	CFSv2	0	1
335	46.5	252	0.078547	CFSv2	0	1
336	46.5	253.5	0.128621	CFSv2	0	1
337	46.5	255	0.103521	CFSv2	0	1
338	46.5	256.5	-0.0274782	CFSv2	0	0
339	46.5	258	-0.0953236	CFSv2	0	0
340	46.5	259.5	-0.0594999	CFSv2	0	0
341	46.5	261	-0.0918991	CFSv2	0	0
342	46.5	262.5	-0.0708108	CFSv2	0	0
343	46.5	264	-0.129244	CFSv2	0	0
344	46.5	265.5	-0.0386016	CFSv2	0	0
345	46.5	267	-0.0198776	CFSv2	0	0
346	46.5	268.5	0.0562035	CFSv2	0	1
347	46.5	270	0.138232	CFSv2	0	1
348	46.5	271.5	0.149159	CFSv2	0	1
349	46.5	273	0.118646	CFSv2	0	1
350	46.5	274.5	0.0175723	CFSv2	0	1
351	46.5	291	-0.0258818	CFSv2	0	0
352	48	237	0.110303	CFSv2	0	1
353	48	238.5	0.0482012	CFSv2	0	1
354	48	240	-0.139995	CFSv2	0	0
355	48	241.5	0.0974399	CFSv2	0	1
356	48	243	0.306654	CFSv2	0	1
357	48	244.5	-0.0271432	CFSv2	0	0
358	48	246	0.0965627	CFSv2	0	1
359	48	247.5	0.0567914	CFSv2	0	1
360	48	249	0.000554749	CFSv2	0	1
361	48	250.5	-0.0541964	CFSv2	0	0
362	48	252	-0.00888268	CFSv2	0	0
363	48	253.5	-0.0201949	CFSv2	0	0
364	48	255	0.0092646	CFSv2	0	1
365	48	256.5	-0.0670144	CFSv2	0	0
366	48	258	-0.0683492	CFSv2	0	0
367	48	259.5	-0.0972119	CFSv2	0	0
368	48	261	-0.228679	CFSv2	0	0
369	48	262.5	-0.0989842	CFSv2	0	0
370	48	264	-0.112445	CFSv2	0	0
371	48	265.5	-0.0889069	CFSv2	0	0
372	48	267	0.0344212	CFSv2	0	1
373	48	268.5	-0.0183228	CFSv2	0	0
374	48	270	-0.0630626	CFSv2	0	0
375	48	271.5	-0.167384	CFSv2	0	0
376	25.5	279	0.128351	CFSv2	0.1	1
377	27	261	-0.0522965	CFSv2	0.1	0
378	27	262.5	-0.0958506	CFSv2	0.1	0
379	27	279	0.00851124	CFSv2	0.1	0
380	28.5	261	-0.0919145	CFSv2	0.1	0
381	28.5	262.5	-0.0883734	CFSv2	0.1	0
382	28.5	264	-0.17308	CFSv2	0.1	0
383	28.5	277.5	0.0547487	CFSv2	0.1	0
384	28.5	279	0.0888185	CFSv2	0.1	0
385	30	256.5	0.277404	CFSv2	0.1	1
386	30	258	0.16794	CFSv2	0.1	1
387	30	259.5	-0.0145602	CFSv2	0.1	0
388	30	261	-0.0356765	CFSv2	0.1	0
389	30	262.5	0.0264096	CFSv2	0.1	0
390	30	264	0.00486698	CFSv2	0.1	0
391	30	265.5	-0.0964101	CFSv2	0.1	0
392	30	267	-0.0767594	CFSv2	0.1	0
393	30	268.5	-0.0794033	CFSv2	0.1	0
394	30	270	-0.105937	CFSv2	0.1	0
395	30	274.5	0.00805174	CFSv2	0.1	0
396	30	276	-0.0463452	CFSv2	0.1	0
397	30	277.5	0.116699	CFSv2	0.1	1
398	31.5	249	0.146481	CFSv2	0.1	1
399	31.5	250.5	0.229091	CFSv2	0.1	1
400	31.5	255	0.197643	CFSv2	0.1	1
401	31.5	256.5	0.282977	CFSv2	0.1	1
402	31.5	258	0.226634	CFSv2	0.1	1
403	31.5	259.5	0.0430603	CFSv2	0.1	0
404	31.5	261	0.038173	CFSv2	0.1	0
405	31.5	262.5	0.0595364	CFSv2	0.1	0
406	31.5	264	0.139531	CFSv2	0.1	1
407	31.5	265.5	0.142122	CFSv2	0.1	1
408	31.5	267	0.138211	CFSv2	0.1	1
409	31.5	268.5	0.151514	CFSv2	0.1	1
410	31.5	270	0.0212636	CFSv2	0.1	0
411	31.5	271.5	-0.00779683	CFSv2	0.1	0
412	31.5	273	0.0179274	CFSv2	0.1	0
413	31.5	274.5	0.0132042	CFSv2	0.1	0
414	31.5	276	0.133638	CFSv2	0.1	1
415	31.5	277.5	0.137333	CFSv2	0.1	1
416	33	243	0.291555	CFSv2	0.1	1
417	33	244.5	0.137075	CFSv2	0.1	1
418	33	246	0.213089	CFSv2	0.1	1
419	33	247.5	0.111746	CFSv2	0.1	1
420	33	249	0.089971	CFSv2	0.1	0
421	33	250.5	0.170918	CFSv2	0.1	1
422	33	252	0.230707	CFSv2	0.1	1
423	33	253.5	0.156553	CFSv2	0.1	1
424	33	255	0.239668	CFSv2	0.1	1
425	33	256.5	0.190138	CFSv2	0.1	1
426	33	258	0.15372	CFSv2	0.1	1
427	33	259.5	0.104885	CFSv2	0.1	1
428	33	261	0.0874125	CFSv2	0.1	0
429	33	262.5	0.0436133	CFSv2	0.1	0
430	33	264	0.0726636	CFSv2	0.1	0
431	33	265.5	0.192734	CFSv2	0.1	1
432	33	267	0.205244	CFSv2	0.1	1
433	33	268.5	0.159766	CFSv2	0.1	1
434	33	270	0.216635	CFSv2	0.1	1
435	33	271.5	0.15795	CFSv2	0.1	1
436	33	273	0.186196	CFSv2	0.1	1
437	33	274.5	0.160783	CFSv2	0.1	1
438	33	276	0.177375	CFSv2	0.1	1
439	33	277.5	0.129358	CFSv2	0.1	1
440	33	279	0.100817	CFSv2	0.1	1
441	33	280.5	0.0293202	CFSv2	0.1	0
442	34.5	240	0.281557	CFSv2	0.1	1
443	34.5	241.5	0.353438	CFSv2	0.1	1
444	34.5	243	0.260436	CFSv2	0.1	1
445	34.5	244.5	0.259814	CFSv2	0.1	1
446	34.5	246	0.259412	CFSv2	0.1	1
447	34.5	247.5	0.159601	CFSv2	0.1	1
448	34.5	249	0.186923	CFSv2	0.1	1
449	34.5	250.5	0.169367	CFSv2	0.1	1
450	34.5	252	-0.0833872	CFSv2	0.1	0
451	34.5	253.5	0.119653	CFSv2	0.1	1
452	34.5	255	0.136177	CFSv2	0.1	1
453	34.5	256.5	0.126712	CFSv2	0.1	1
454	34.5	258	0.133673	CFSv2	0.1	1
455	34.5	259.5	0.131514	CFSv2	0.1	1
456	34.5	261	0.130375	CFSv2	0.1	1
457	34.5	262.5	0.0675067	CFSv2	0.1	0
458	34.5	264	0.00898409	CFSv2	0.1	0
459	34.5	265.5	0.0300388	CFSv2	0.1	0
460	34.5	267	0.204438	CFSv2	0.1	1
461	34.5	268.5	0.207673	CFSv2	0.1	1
462	34.5	270	0.247663	CFSv2	0.1	1
463	34.5	271.5	0.237082	CFSv2	0.1	1
464	34.5	273	0.237976	CFSv2	0.1	1
465	34.5	274.5	0.19336	CFSv2	0.1	1
466	34.5	276	0.175531	CFSv2	0.1	1
467	34.5	277.5	0.168283	CFSv2	0.1	1
468	34.5	279	0.132841	CFSv2	0.1	1
469	34.5	280.5	0.0310259	CFSv2	0.1	0
470	34.5	282	-0.0738626	CFSv2	0.1	0
471	36	238.5	0.135545	CFSv2	0.1	1
472	36	240	0.0711279	CFSv2	0.1	0
473	36	241.5	0.24747	CFSv2	0.1	1
474	36	243	0.170608	CFSv2	0.1	1
475	36	244.5	0.275819	CFSv2	0.1	1
476	36	246	0.242129	CFSv2	0.1	1
477	36	247.5	0.175142	CFSv2	0.1	1
478	36	249	0.12807	CFSv2	0.1	1
479	36	250.5	0.259068	CFSv2	0.1	1
480	36	252	0.124707	CFSv2	0.1	1
481	36	253.5	0.0847112	CFSv2	0.1	0
482	36	255	-0.0720573	CFSv2	0.1	0
483	36	256.5	-0.117569	CFSv2	0.1	0
484	36	258	0.0173354	CFSv2	0.1	0
485	36	259.5	-0.0635384	CFSv2	0.1	0
486	36	261	-0.0166677	CFSv2	0.1	0
487	36	262.5	-0.0105091	CFSv2	0.1	0
488	36	264	0.0426877	CFSv2	0.1	0
489	36	265.5	0.0862439	CFSv2	0.1	0
490	36	267	0.172395	CFSv2	0.1	1
491	36	268.5	0.163318	CFSv2	0.1	1
492	36	270	0.127162	CFSv2	0.1	1
493	36	271.5	0.203851	CFSv2	0.1	1
494	36	273	0.229868	CFSv2	0.1	1
495	36	274.5	0.172302	CFSv2	0.1	1
496	36	276	0.224825	CFSv2	0.1	1
497	36	277.5	0.224829	CFSv2	0.1	1
498	36	279	0.109625	CFSv2	0.1	1
499	36	280.5	0.106782	CFSv2	0.1	1
500	36	282	0.0461246	CFSv2	0.1	0
501	36	283.5	-0.0093997	CFSv2	0.1	0
502	37.5	238.5	0.0957178	CFSv2	0.1	0
503	37.5	240	0.142855	CFSv2	0.1	1
504	37.5	241.5	0.108253	CFSv2	0.1	1
505	37.5	243	0.0133485	CFSv2	0.1	0
506	37.5	244.5	0.163139	CFSv2	0.1	1
507	37.5	246	0.171479	CFSv2	0.1	1
508	37.5	247.5	0.163732	CFSv2	0.1	1
509	37.5	249	0.0638416	CFSv2	0.1	0
510	37.5	250.5	0.124639	CFSv2	0.1	1
511	37.5	252	0.108017	CFSv2	0.1	1
512	37.5	253.5	-0.232357	CFSv2	0.1	0
513	37.5	255	-0.236604	CFSv2	0.1	0
514	37.5	256.5	-0.233453	CFSv2	0.1	0
515	37.5	258	-0.107544	CFSv2	0.1	0
516	37.5	259.5	0.0238973	CFSv2	0.1	0
517	37.5	261	0.00581	CFSv2	0.1	0
518	37.5	262.5	0.0355244	CFSv2	0.1	0
519	37.5	264	0.0367687	CFSv2	0.1	0
520	37.5	265.5	0.101372	CFSv2	0.1	1
521	37.5	267	0.221269	CFSv2	0.1	1
522	37.5	268.5	0.24043	CFSv2	0.1	1
523	37.5	270	0.13704	CFSv2	0.1	1
524	37.5	271.5	0.132852	CFSv2	0.1	1
525	37.5	273	0.196239	CFSv2	0.1	1
526	37.5	274.5	0.196012	CFSv2	0.1	1
527	37.5	276	0.254822	CFSv2	0.1	1
528	37.5	277.5	0.207817	CFSv2	0.1	1
529	37.5	279	0.15307	CFSv2	0.1	1
530	37.5	280.5	0.0554828	CFSv2	0.1	0
531	37.5	282	0.0339299	CFSv2	0.1	0
532	37.5	283.5	-0.0883949	CFSv2	0.1	0
533	39	237	0.145595	CFSv2	0.1	1
534	39	238.5	0.10809	CFSv2	0.1	1
535	39	240	0.127879	CFSv2	0.1	1
536	39	241.5	-0.0640819	CFSv2	0.1	0
537	39	243	0.0287656	CFSv2	0.1	0
538	39	244.5	0.170331	CFSv2	0.1	1
539	39	246	0.195631	CFSv2	0.1	1
540	39	247.5	0.0563962	CFSv2	0.1	0
541	39	249	-0.233308	CFSv2	0.1	0
542	39	250.5	0.0301023	CFSv2	0.1	0
543	39	252	0.1701	CFSv2	0.1	1
544	39	253.5	-0.111296	CFSv2	0.1	0
545	39	255	-0.143213	CFSv2	0.1	0
546	39	256.5	-0.0559486	CFSv2	0.1	0
547	39	258	-0.0843952	CFSv2	0.1	0
548	39	259.5	0.0604459	CFSv2	0.1	0
549	39	261	0.0137954	CFSv2	0.1	0
550	39	262.5	0.0212758	CFSv2	0.1	0
551	39	264	0.0570369	CFSv2	0.1	0
552	39	265.5	0.0547105	CFSv2	0.1	0
553	39	267	0.0971632	CFSv2	0.1	0
554	39	268.5	0.177476	CFSv2	0.1	1
555	39	270	0.198651	CFSv2	0.1	1
556	39	271.5	0.130836	CFSv2	0.1	1
557	39	273	0.175436	CFSv2	0.1	1
558	39	274.5	0.163351	CFSv2	0.1	1
559	39	276	0.178858	CFSv2	0.1	1
560	39	277.5	0.185266	CFSv2	0.1	1
561	39	279	0.193514	CFSv2	0.1	1
562	39	280.5	0.086755	CFSv2	0.1	0
563	39	282	0.0361864	CFSv2	0.1	0
564	39	283.5	0.0109663	CFSv2	0.1	0
565	39	285	0.0930876	CFSv2	0.1	0
566	40.5	237	-0.131488	CFSv2	0.1	0
567	40.5	238.5	0.112846	CFSv2	0.1	1
568	40.5	240	0.039988	CFSv2	0.1	0
569	40.5	241.5	0.0591663	CFSv2	0.1	0
570	40.5	243	0.11345	CFSv2	0.1	1
571	40.5	244.5	0.0469589	CFSv2	0.1	0
572	40.5	246	0.0976727	CFSv2	0.1	0
573	40.5	247.5	0.123458	CFSv2	0.1	1
574	40.5	249	-0.180195	CFSv2	0.1	0
575	40.5	250.5	-0.254881	CFSv2	0.1	0
576	40.5	252	0.307635	CFSv2	0.1	1
577	40.5	253.5	0.0159167	CFSv2	0.1	0
578	40.5	255	-0.112115	CFSv2	0.1	0
579	40.5	256.5	0.0514056	CFSv2	0.1	0
580	40.5	258	0.015258	CFSv2	0.1	0
581	40.5	259.5	0.0430016	CFSv2	0.1	0
582	40.5	261	0.046338	CFSv2	0.1	0
583	40.5	262.5	-0.00647698	CFSv2	0.1	0
584	40.5	264	-0.0380392	CFSv2	0.1	0
585	40.5	265.5	0.040274	CFSv2	0.1	0
586	40.5	267	0.0572385	CFSv2	0.1	0
587	40.5	268.5	0.0735001	CFSv2	0.1	0
588	40.5	270	0.0981861	CFSv2	0.1	0
589	40.5	271.5	0.0968202	CFSv2	0.1	0
590	40.5	273	0.0605812	CFSv2	0.1	0
591	40.5	274.5	0.0492342	CFSv2	0.1	0
592	40.5	276	0.0948768	CFSv2	0.1	0
593	40.5	277.5	0.146122	CFSv2	0.1	1
594	40.5	279	0.14309	CFSv2	0.1	1
595	40.5	280.5	0.0661529	CFSv2	0.1	0
596	40.5	282	0.103332	CFSv2	0.1	1
597	40.5	283.5	0.175208	CFSv2	0.1	1
598	40.5	285	0.104528	CFSv2	0.1	1
599	40.5	286.5	0.0333008	CFSv2	0.1	0
600	42	237	-0.205597	CFSv2	0.1	0
601	42	238.5	-0.22986	CFSv2	0.1	0
602	42	240	0.0152935	CFSv2	0.1	0
603	42	241.5	0.041785	CFSv2	0.1	0
604	42	243	0.0564482	CFSv2	0.1	0
605	42	244.5	0.0854085	CFSv2	0.1	0
606	42	246	0.105834	CFSv2	0.1	1
607	42	247.5	0.133104	CFSv2	0.1	1
608	42	249	-0.0577298	CFSv2	0.1	0
609	42	250.5	-0.12409	CFSv2	0.1	0
610	42	252	0.231522	CFSv2	0.1	1
611	42	253.5	0.221463	CFSv2	0.1	1
612	42	255	-0.0640209	CFSv2	0.1	0
613	42	256.5	0.0244887	CFSv2	0.1	0
614	42	258	0.136019	CFSv2	0.1	1
615	42	259.5	0.22859	CFSv2	0.1	1
616	42	261	0.117895	CFSv2	0.1	1
617	42	262.5	-0.011335	CFSv2	0.1	0
618	42	264	0.000969227	CFSv2	0.1	0
619	42	265.5	0.031402	CFSv2	0.1	0
620	42	267	0.0205157	CFSv2	0.1	0
621	42	268.5	0.0525972	CFSv2	0.1	0
622	42	270	0.0798967	CFSv2	0.1	0
623	42	271.5	0.102542	CFSv2	0.1	1
624	42	273	0.0849116	CFSv2	0.1	0
625	42	274.5	0.0683933	CFSv2	0.1	0
626	42	276	0.0790368	CFSv2	0.1	0
627	42	277.5	-0.0194003	CFSv2	0.1	0
628	42	279	-0.0799147	CFSv2	0.1	0
629	42	280.5	0.0457848	CFSv2	0.1	0
630	42	282	0.081393	CFSv2	0.1	0
631	42	283.5	0.132664	CFSv2	0.1	1
632	42	285	0.117003	CFSv2	0.1	1
633	42	286.5	0.0186187	CFSv2	0.1	0
634	42	288	0.0864264	CFSv2	0.1	0
635	43.5	237	-0.155351	CFSv2	0.1	0
636	43.5	238.5	-0.192357	CFSv2	0.1	0
637	43.5	240	-0.23139	CFSv2	0.1	0
638	43.5	241.5	-0.220412	CFSv2	0.1	0
639	43.5	243	-0.00711786	CFSv2	0.1	0
640	43.5	244.5	0.15875	CFSv2	0.1	1
641	43.5	246	0.0886513	CFSv2	0.1	0
642	43.5	247.5	0.207625	CFSv2	0.1	1
643	43.5	249	0.117028	CFSv2	0.1	1
644	43.5	250.5	-0.0702913	CFSv2	0.1	0
645	43.5	252	0.0308418	CFSv2	0.1	0
646	43.5	253.5	0.0274975	CFSv2	0.1	0
647	43.5	255	0.113126	CFSv2	0.1	1
648	43.5	256.5	0.191944	CFSv2	0.1	1
649	43.5	258	0.134692	CFSv2	0.1	1
650	43.5	259.5	0.232435	CFSv2	0.1	1
651	43.5	261	0.0898545	CFSv2	0.1	0
652	43.5	262.5	0.0529964	CFSv2	0.1	0
653	43.5	264	0.131064	CFSv2	0.1	1
654	43.5	265.5	0.114506	CFSv2	0.1	1
655	43.5	267	0.146057	CFSv2	0.1	1
656	43.5	268.5	0.145868	CFSv2	0.1	1
657	43.5	270	0.111023	CFSv2	0.1	1
658	43.5	271.5	0.109938	CFSv2	0.1	1
659	43.5	273	0.125521	CFSv2	0.1	1
660	43.5	274.5	0.0978951	CFSv2	0.1	0
661	43.5	276	0.112465	CFSv2	0.1	1
662	43.5	277.5	0.0453961	CFSv2	0.1	0
663	43.5	282	0.0653122	CFSv2	0.1	0
664	43.5	283.5	-0.0324552	CFSv2	0.1	0
665	43.5	285	-0.0771711	CFSv2	0.1	0
666	43.5	286.5	-0.113549	CFSv2	0.1	0
667	43.5	288	0.00177975	CFSv2	0.1	0
668	43.5	289.5	0.0575565	CFSv2	0.1	0
669	45	237	0.191935	CFSv2	0.1	1
670	45	238.5	0.189891	CFSv2	0.1	1
671	45	240	-0.154377	CFSv2	0.1	0
672	45	241.5	-0.00280279	CFSv2	0.1	0
673	45	243	-0.0387893	CFSv2	0.1	0
674	45	244.5	-0.175497	CFSv2	0.1	0
675	45	246	-0.148683	CFSv2	0.1	0
676	45	247.5	-0.0237254	CFSv2	0.1	0
677	45	249	-0.0111994	CFSv2	0.1	0
678	45	250.5	-0.00871249	CFSv2	0.1	0
679	45	252	0.219872	CFSv2	0.1	1
680	45	253.5	0.111565	CFSv2	0.1	1
681	45	255	0.217797	CFSv2	0.1	1
682	45	256.5	0.184829	CFSv2	0.1	1
683	45	258	0.0467487	CFSv2	0.1	0
684	45	259.5	0.00853363	CFSv2	0.1	0
685	45	261	-0.0740095	CFSv2	0.1	0
686	45	262.5	0.0263136	CFSv2	0.1	0
687	45	264	0.0377821	CFSv2	0.1	0
688	45	265.5	0.047967	CFSv2	0.1	0
689	45	267	0.127433	CFSv2	0.1	1
690	45	268.5	0.147864	CFSv2	0.1	1
691	45	270	0.180693	CFSv2	0.1	1
692	45	271.5	0.229271	CFSv2	0.1	1
693	45	273	0.172137	CFSv2	0.1	1
694	45	274.5	0.118833	CFSv2	0.1	1
695	45	276	0.100387	CFSv2	0.1	1
696	45	286.5	-0.151877	CFSv2	0.1	0
697	45	288	-0.188436	CFSv2	0.1	0
698	45	289.5	-0.134483	CFSv2	0.1	0
699	45	291	-0.0067799	CFSv2	0.1	0
700	45	292.5	0.069211	CFSv2	0.1	0
701	46.5	237	0.237711	CFSv2	0.1	1
702	46.5	238.5	0.349465	CFSv2	0.1	1
703	46.5	240	-0.312641	CFSv2	0.1	0
704	46.5	241.5	0.229527	CFSv2	0.1	1
705	46.5	243	0.0732714	CFSv2	0.1	0
706	46.5	244.5	0.0926181	CFSv2	0.1	0
707	46.5	246	0.179172	CFSv2	0.1	1
708	46.5	247.5	0.103428	CFSv2	0.1	1
709	46.5	249	0.230037	CFSv2	0.1	1
710	46.5	250.5	0.123906	CFSv2	0.1	1
711	46.5	252	0.078547	CFSv2	0.1	0
712	46.5	253.5	0.128621	CFSv2	0.1	1
713	46.5	255	0.103521	CFSv2	0.1	1
714	46.5	256.5	-0.0274782	CFSv2	0.1	0
715	46.5	258	-0.0953236	CFSv2	0.1	0
716	46.5	259.5	-0.0594999	CFSv2	0.1	0
717	46.5	261	-0.0918991	CFSv2	0.1	0
718	46.5	262.5	-0.0708108	CFSv2	0.1	0
719	46.5	264	-0.129244	CFSv2	0.1	0
720	46.5	265.5	-0.0386016	CFSv2	0.1	0
721	46.5	267	-0.0198776	CFSv2	0.1	0
722	46.5	268.5	0.0562035	CFSv2	0.1	0
723	46.5	270	0.138232	CFSv2	0.1	1
724	46.5	271.5	0.149159	CFSv2	0.1	1
725	46.5	273	0.118646	CFSv2	0.1	1
726	46.5	274.5	0.0175723	CFSv2	0.1	0
727	46.5	291	-0.0258818	CFSv2	0.1	0
728	48	237	0.110303	CFSv2	0.1	1
729	48	238.5	0.0482012	CFSv2	0.1	0
730	48	240	-0.139995	CFSv2	0.1	0
731	48	241.5	0.0974399	CFSv2	0.1	0
732	48	243	0.306654	CFSv2	0.1	1
733	48	244.5	-0.0271432	CFSv2	0.1	0
734	48	246	0.0965627	CFSv2	0.1	0
735	48	247.5	0.0567914	CFSv2	0.1	0
736	48	249	0.000554749	CFSv2	0.1	0
737	48	250.5	-0.0541964	CFSv2	0.1	0
738	48	252	-0.00888268	CFSv2	0.1	0
739	48	253.5	-0.0201949	CFSv2	0.1	0
740	48	255	0.0092646	CFSv2	0.1	0
741	48	256.5	-0.0670144	CFSv2	0.1	0
742	48	258	-0.0683492	CFSv2	0.1	0
743	48	259.5	-0.0972119	CFSv2	0.1	0
744	48	261	-0.228679	CFSv2	0.1	0
745	48	262.5	-0.0989842	CFSv2	0.1	0
746	48	264	-0.112445	CFSv2	0.1	0
747	48	265.5	-0.0889069	CFSv2	0.1	0
748	48	267	0.0344212	CFSv2	0.1	0
749	48	268.5	-0.0183228	CFSv2	0.1	0
750	48	270	-0.0630626	CFSv2	0.1	0
751	48	271.5	-0.167384	CFSv2	0.1	0
752	25.5	279	0.128351	CFSv2	0.2	0
753	27	261	-0.0522965	CFSv2	0.2	0
754	27	262.5	-0.0958506	CFSv2	0.2	0
755	27	279	0.00851124	CFSv2	0.2	0
756	28.5	261	-0.0919145	CFSv2	0.2	0
757	28.5	262.5	-0.0883734	CFSv2	0.2	0
758	28.5	264	-0.17308	CFSv2	0.2	0
759	28.5	277.5	0.0547487	CFSv2	0.2	0
760	28.5	279	0.0888185	CFSv2	0.2	0
761	30	256.5	0.277404	CFSv2	0.2	1
762	30	258	0.16794	CFSv2	0.2	0
763	30	259.5	-0.0145602	CFSv2	0.2	0
764	30	261	-0.0356765	CFSv2	0.2	0
765	30	262.5	0.0264096	CFSv2	0.2	0
766	30	264	0.00486698	CFSv2	0.2	0
767	30	265.5	-0.0964101	CFSv2	0.2	0
768	30	267	-0.0767594	CFSv2	0.2	0
769	30	268.5	-0.0794033	CFSv2	0.2	0
770	30	270	-0.105937	CFSv2	0.2	0
771	30	274.5	0.00805174	CFSv2	0.2	0
772	30	276	-0.0463452	CFSv2	0.2	0
773	30	277.5	0.116699	CFSv2	0.2	0
774	31.5	249	0.146481	CFSv2	0.2	0
775	31.5	250.5	0.229091	CFSv2	0.2	1
776	31.5	255	0.197643	CFSv2	0.2	0
777	31.5	256.5	0.282977	CFSv2	0.2	1
778	31.5	258	0.226634	CFSv2	0.2	1
779	31.5	259.5	0.0430603	CFSv2	0.2	0
780	31.5	261	0.038173	CFSv2	0.2	0
781	31.5	262.5	0.0595364	CFSv2	0.2	0
782	31.5	264	0.139531	CFSv2	0.2	0
783	31.5	265.5	0.142122	CFSv2	0.2	0
784	31.5	267	0.138211	CFSv2	0.2	0
785	31.5	268.5	0.151514	CFSv2	0.2	0
786	31.5	270	0.0212636	CFSv2	0.2	0
787	31.5	271.5	-0.00779683	CFSv2	0.2	0
788	31.5	273	0.0179274	CFSv2	0.2	0
789	31.5	274.5	0.0132042	CFSv2	0.2	0
790	31.5	276	0.133638	CFSv2	0.2	0
791	31.5	277.5	0.137333	CFSv2	0.2	0
792	33	243	0.291555	CFSv2	0.2	1
793	33	244.5	0.137075	CFSv2	0.2	0
794	33	246	0.213089	CFSv2	0.2	1
795	33	247.5	0.111746	CFSv2	0.2	0
796	33	249	0.089971	CFSv2	0.2	0
797	33	250.5	0.170918	CFSv2	0.2	0
798	33	252	0.230707	CFSv2	0.2	1
799	33	253.5	0.156553	CFSv2	0.2	0
800	33	255	0.239668	CFSv2	0.2	1
801	33	256.5	0.190138	CFSv2	0.2	0
802	33	258	0.15372	CFSv2	0.2	0
803	33	259.5	0.104885	CFSv2	0.2	0
804	33	261	0.0874125	CFSv2	0.2	0
805	33	262.5	0.0436133	CFSv2	0.2	0
806	33	264	0.0726636	CFSv2	0.2	0
807	33	265.5	0.192734	CFSv2	0.2	0
808	33	267	0.205244	CFSv2	0.2	1
809	33	268.5	0.159766	CFSv2	0.2	0
810	33	270	0.216635	CFSv2	0.2	1
811	33	271.5	0.15795	CFSv2	0.2	0
812	33	273	0.186196	CFSv2	0.2	0
813	33	274.5	0.160783	CFSv2	0.2	0
814	33	276	0.177375	CFSv2	0.2	0
815	33	277.5	0.129358	CFSv2	0.2	0
816	33	279	0.100817	CFSv2	0.2	0
817	33	280.5	0.0293202	CFSv2	0.2	0
818	34.5	240	0.281557	CFSv2	0.2	1
819	34.5	241.5	0.353438	CFSv2	0.2	1
820	34.5	243	0.260436	CFSv2	0.2	1
821	34.5	244.5	0.259814	CFSv2	0.2	1
822	34.5	246	0.259412	CFSv2	0.2	1
823	34.5	247.5	0.159601	CFSv2	0.2	0
824	34.5	249	0.186923	CFSv2	0.2	0
825	34.5	250.5	0.169367	CFSv2	0.2	0
826	34.5	252	-0.0833872	CFSv2	0.2	0
827	34.5	253.5	0.119653	CFSv2	0.2	0
828	34.5	255	0.136177	CFSv2	0.2	0
829	34.5	256.5	0.126712	CFSv2	0.2	0
830	34.5	258	0.133673	CFSv2	0.2	0
831	34.5	259.5	0.131514	CFSv2	0.2	0
832	34.5	261	0.130375	CFSv2	0.2	0
833	34.5	262.5	0.0675067	CFSv2	0.2	0
834	34.5	264	0.00898409	CFSv2	0.2	0
835	34.5	265.5	0.0300388	CFSv2	0.2	0
836	34.5	267	0.204438	CFSv2	0.2	1
837	34.5	268.5	0.207673	CFSv2	0.2	1
838	34.5	270	0.247663	CFSv2	0.2	1
839	34.5	271.5	0.237082	CFSv2	0.2	1
840	34.5	273	0.237976	CFSv2	0.2	1
841	34.5	274.5	0.19336	CFSv2	0.2	0
842	34.5	276	0.175531	CFSv2	0.2	0
843	34.5	277.5	0.168283	CFSv2	0.2	0
844	34.5	279	0.132841	CFSv2	0.2	0
845	34.5	280.5	0.0310259	CFSv2	0.2	0
846	34.5	282	-0.0738626	CFSv2	0.2	0
847	36	238.5	0.135545	CFSv2	0.2	0
848	36	240	0.0711279	CFSv2	0.2	0
849	36	241.5	0.24747	CFSv2	0.2	1
850	36	243	0.170608	CFSv2	0.2	0
851	36	244.5	0.275819	CFSv2	0.2	1
852	36	246	0.242129	CFSv2	0.2	1
853	36	247.5	0.175142	CFSv2	0.2	0
854	36	249	0.12807	CFSv2	0.2	0
855	36	250.5	0.259068	CFSv2	0.2	1
856	36	252	0.124707	CFSv2	0.2	0
857	36	253.5	0.0847112	CFSv2	0.2	0
858	36	255	-0.0720573	CFSv2	0.2	0
859	36	256.5	-0.117569	CFSv2	0.2	0
860	36	258	0.0173354	CFSv2	0.2	0
861	36	259.5	-0.0635384	CFSv2	0.2	0
862	36	261	-0.0166677	CFSv2	0.2	0
863	36	262.5	-0.0105091	CFSv2	0.2	0
864	36	264	0.0426877	CFSv2	0.2	0
865	36	265.5	0.0862439	CFSv2	0.2	0
866	36	267	0.172395	CFSv2	0.2	0
867	36	268.5	0.163318	CFSv2	0.2	0
868	36	270	0.127162	CFSv2	0.2	0
869	36	271.5	0.203851	CFSv2	0.2	1
870	36	273	0.229868	CFSv2	0.2	1
871	36	274.5	0.172302	CFSv2	0.2	0
872	36	276	0.224825	CFSv2	0.2	1
873	36	277.5	0.224829	CFSv2	0.2	1
874	36	279	0.109625	CFSv2	0.2	0
875	36	280.5	0.106782	CFSv2	0.2	0
876	36	282	0.0461246	CFSv2	0.2	0
877	36	283.5	-0.0093997	CFSv2	0.2	0
878	37.5	238.5	0.0957178	CFSv2	0.2	0
879	37.5	240	0.142855	CFSv2	0.2	0
880	37.5	241.5	0.108253	CFSv2	0.2	0
881	37.5	243	0.0133485	CFSv2	0.2	0
882	37.5	244.5	0.163139	CFSv2	0.2	0
883	37.5	246	0.171479	CFSv2	0.2	0
884	37.5	247.5	0.163732	CFSv2	0.2	0
885	37.5	249	0.0638416	CFSv2	0.2	0
886	37.5	250.5	0.124639	CFSv2	0.2	0
887	37.5	252	0.108017	CFSv2	0.2	0
888	37.5	253.5	-0.232357	CFSv2	0.2	0
889	37.5	255	-0.236604	CFSv2	0.2	0
890	37.5	256.5	-0.233453	CFSv2	0.2	0
891	37.5	258	-0.107544	CFSv2	0.2	0
892	37.5	259.5	0.0238973	CFSv2	0.2	0
893	37.5	261	0.00581	CFSv2	0.2	0
894	37.5	262.5	0.0355244	CFSv2	0.2	0
895	37.5	264	0.0367687	CFSv2	0.2	0
896	37.5	265.5	0.101372	CFSv2	0.2	0
897	37.5	267	0.221269	CFSv2	0.2	1
898	37.5	268.5	0.24043	CFSv2	0.2	1
899	37.5	270	0.13704	CFSv2	0.2	0
900	37.5	271.5	0.132852	CFSv2	0.2	0
901	37.5	273	0.196239	CFSv2	0.2	0
902	37.5	274.5	0.196012	CFSv2	0.2	0
903	37.5	276	0.254822	CFSv2	0.2	1
904	37.5	277.5	0.207817	CFSv2	0.2	1
905	37.5	279	0.15307	CFSv2	0.2	0
906	37.5	280.5	0.0554828	CFSv2	0.2	0
907	37.5	282	0.0339299	CFSv2	0.2	0
908	37.5	283.5	-0.0883949	CFSv2	0.2	0
909	39	237	0.145595	CFSv2	0.2	0
910	39	238.5	0.10809	CFSv2	0.2	0
911	39	240	0.127879	CFSv2	0.2	0
912	39	241.5	-0.0640819	CFSv2	0.2	0
913	39	243	0.0287656	CFSv2	0.2	0
914	39	244.5	0.170331	CFSv2	0.2	0
915	39	246	0.195631	CFSv2	0.2	0
916	39	247.5	0.0563962	CFSv2	0.2	0
917	39	249	-0.233308	CFSv2	0.2	0
918	39	250.5	0.0301023	CFSv2	0.2	0
919	39	252	0.1701	CFSv2	0.2	0
920	39	253.5	-0.111296	CFSv2	0.2	0
921	39	255	-0.143213	CFSv2	0.2	0
922	39	256.5	-0.0559486	CFSv2	0.2	0
923	39	258	-0.0843952	CFSv2	0.2	0
924	39	259.5	0.0604459	CFSv2	0.2	0
925	39	261	0.0137954	CFSv2	0.2	0
926	39	262.5	0.0212758	CFSv2	0.2	0
927	39	264	0.0570369	CFSv2	0.2	0
928	39	265.5	0.0547105	CFSv2	0.2	0
929	39	267	0.0971632	CFSv2	0.2	0
930	39	268.5	0.177476	CFSv2	0.2	0
931	39	270	0.198651	CFSv2	0.2	0
932	39	271.5	0.130836	CFSv2	0.2	0
933	39	273	0.175436	CFSv2	0.2	0
934	39	274.5	0.163351	CFSv2	0.2	0
935	39	276	0.178858	CFSv2	0.2	0
936	39	277.5	0.185266	CFSv2	0.2	0
937	39	279	0.193514	CFSv2	0.2	0
938	39	280.5	0.086755	CFSv2	0.2	0
939	39	282	0.0361864	CFSv2	0.2	0
940	39	283.5	0.0109663	CFSv2	0.2	0
941	39	285	0.0930876	CFSv2	0.2	0
942	40.5	237	-0.131488	CFSv2	0.2	0
943	40.5	238.5	0.112846	CFSv2	0.2	0
944	40.5	240	0.039988	CFSv2	0.2	0
945	40.5	241.5	0.0591663	CFSv2	0.2	0
946	40.5	243	0.11345	CFSv2	0.2	0
947	40.5	244.5	0.0469589	CFSv2	0.2	0
948	40.5	246	0.0976727	CFSv2	0.2	0
949	40.5	247.5	0.123458	CFSv2	0.2	0
950	40.5	249	-0.180195	CFSv2	0.2	0
951	40.5	250.5	-0.254881	CFSv2	0.2	0
952	40.5	252	0.307635	CFSv2	0.2	1
953	40.5	253.5	0.0159167	CFSv2	0.2	0
954	40.5	255	-0.112115	CFSv2	0.2	0
955	40.5	256.5	0.0514056	CFSv2	0.2	0
956	40.5	258	0.015258	CFSv2	0.2	0
957	40.5	259.5	0.0430016	CFSv2	0.2	0
958	40.5	261	0.046338	CFSv2	0.2	0
959	40.5	262.5	-0.00647698	CFSv2	0.2	0
960	40.5	264	-0.0380392	CFSv2	0.2	0
961	40.5	265.5	0.040274	CFSv2	0.2	0
962	40.5	267	0.0572385	CFSv2	0.2	0
963	40.5	268.5	0.0735001	CFSv2	0.2	0
964	40.5	270	0.0981861	CFSv2	0.2	0
965	40.5	271.5	0.0968202	CFSv2	0.2	0
966	40.5	273	0.0605812	CFSv2	0.2	0
967	40.5	274.5	0.0492342	CFSv2	0.2	0
968	40.5	276	0.0948768	CFSv2	0.2	0
969	40.5	277.5	0.146122	CFSv2	0.2	0
970	40.5	279	0.14309	CFSv2	0.2	0
971	40.5	280.5	0.0661529	CFSv2	0.2	0
972	40.5	282	0.103332	CFSv2	0.2	0
973	40.5	283.5	0.175208	CFSv2	0.2	0
974	40.5	285	0.104528	CFSv2	0.2	0
975	40.5	286.5	0.0333008	CFSv2	0.2	0
976	42	237	-0.205597	CFSv2	0.2	0
977	42	238.5	-0.22986	CFSv2	0.2	0
978	42	240	0.0152935	CFSv2	0.2	0
979	42	241.5	0.041785	CFSv2	0.2	0
980	42	243	0.0564482	CFSv2	0.2	0
981	42	244.5	0.0854085	CFSv2	0.2	0
982	42	246	0.105834	CFSv2	0.2	0
983	42	247.5	0.133104	CFSv2	0.2	0
984	42	249	-0.0577298	CFSv2	0.2	0
985	42	250.5	-0.12409	CFSv2	0.2	0
986	42	252	0.231522	CFSv2	0.2	1
987	42	253.5	0.221463	CFSv2	0.2	1
988	42	255	-0.0640209	CFSv2	0.2	0
989	42	256.5	0.0244887	CFSv2	0.2	0
990	42	258	0.136019	CFSv2	0.2	0
991	42	259.5	0.22859	CFSv2	0.2	1
992	42	261	0.117895	CFSv2	0.2	0
993	42	262.5	-0.011335	CFSv2	0.2	0
994	42	264	0.000969227	CFSv2	0.2	0
995	42	265.5	0.031402	CFSv2	0.2	0
996	42	267	0.0205157	CFSv2	0.2	0
997	42	268.5	0.0525972	CFSv2	0.2	0
998	42	270	0.0798967	CFSv2	0.2	0
999	42	271.5	0.102542	CFSv2	0.2	0
1000	42	273	0.0849116	CFSv2	0.2	0
1001	42	274.5	0.0683933	CFSv2	0.2	0
1002	42	276	0.0790368	CFSv2	0.2	0
1003	42	277.5	-0.0194003	CFSv2	0.2	0
1004	42	279	-0.0799147	CFSv2	0.2	0
1005	42	280.5	0.0457848	CFSv2	0.2	0
1006	42	282	0.081393	CFSv2	0.2	0
1007	42	283.5	0.132664	CFSv2	0.2	0
1008	42	285	0.117003	CFSv2	0.2	0
1009	42	286.5	0.0186187	CFSv2	0.2	0
1010	42	288	0.0864264	CFSv2	0.2	0
1011	43.5	237	-0.155351	CFSv2	0.2	0
1012	43.5	238.5	-0.192357	CFSv2	0.2	0
1013	43.5	240	-0.23139	CFSv2	0.2	0
1014	43.5	241.5	-0.220412	CFSv2	0.2	0
1015	43.5	243	-0.00711786	CFSv2	0.2	0
1016	43.5	244.5	0.15875	CFSv2	0.2	0
1017	43.5	246	0.0886513	CFSv2	0.2	0
1018	43.5	247.5	0.207625	CFSv2	0.2	1
1019	43.5	249	0.117028	CFSv2	0.2	0
1020	43.5	250.5	-0.0702913	CFSv2	0.2	0
1021	43.5	252	0.0308418	CFSv2	0.2	0
1022	43.5	253.5	0.0274975	CFSv2	0.2	0
1023	43.5	255	0.113126	CFSv2	0.2	0
1024	43.5	256.5	0.191944	CFSv2	0.2	0
1025	43.5	258	0.134692	CFSv2	0.2	0
1026	43.5	259.5	0.232435	CFSv2	0.2	1
1027	43.5	261	0.0898545	CFSv2	0.2	0
1028	43.5	262.5	0.0529964	CFSv2	0.2	0
1029	43.5	264	0.131064	CFSv2	0.2	0
1030	43.5	265.5	0.114506	CFSv2	0.2	0
1031	43.5	267	0.146057	CFSv2	0.2	0
1032	43.5	268.5	0.145868	CFSv2	0.2	0
1033	43.5	270	0.111023	CFSv2	0.2	0
1034	43.5	271.5	0.109938	CFSv2	0.2	0
1035	43.5	273	0.125521	CFSv2	0.2	0
1036	43.5	274.5	0.0978951	CFSv2	0.2	0
1037	43.5	276	0.112465	CFSv2	0.2	0
1038	43.5	277.5	0.0453961	CFSv2	0.2	0
1039	43.5	282	0.0653122	CFSv2	0.2	0
1040	43.5	283.5	-0.0324552	CFSv2	0.2	0
1041	43.5	285	-0.0771711	CFSv2	0.2	0
1042	43.5	286.5	-0.113549	CFSv2	0.2	0
1043	43.5	288	0.00177975	CFSv2	0.2	0
1044	43.5	289.5	0.0575565	CFSv2	0.2	0
1045	45	237	0.191935	CFSv2	0.2	0
1046	45	238.5	0.189891	CFSv2	0.2	0
1047	45	240	-0.154377	CFSv2	0.2	0
1048	45	241.5	-0.00280279	CFSv2	0.2	0
1049	45	243	-0.0387893	CFSv2	0.2	0
1050	45	244.5	-0.175497	CFSv2	0.2	0
1051	45	246	-0.148683	CFSv2	0.2	0
1052	45	247.5	-0.0237254	CFSv2	0.2	0
1053	45	249	-0.0111994	CFSv2	0.2	0
1054	45	250.5	-0.00871249	CFSv2	0.2	0
1055	45	252	0.219872	CFSv2	0.2	1
1056	45	253.5	0.111565	CFSv2	0.2	0
1057	45	255	0.217797	CFSv2	0.2	1
1058	45	256.5	0.184829	CFSv2	0.2	0
1059	45	258	0.0467487	CFSv2	0.2	0
1060	45	259.5	0.00853363	CFSv2	0.2	0
1061	45	261	-0.0740095	CFSv2	0.2	0
1062	45	262.5	0.0263136	CFSv2	0.2	0
1063	45	264	0.0377821	CFSv2	0.2	0
1064	45	265.5	0.047967	CFSv2	0.2	0
1065	45	267	0.127433	CFSv2	0.2	0
1066	45	268.5	0.147864	CFSv2	0.2	0
1067	45	270	0.180693	CFSv2	0.2	0
1068	45	271.5	0.229271	CFSv2	0.2	1
1069	45	273	0.172137	CFSv2	0.2	0
1070	45	274.5	0.118833	CFSv2	0.2	0
1071	45	276	0.100387	CFSv2	0.2	0
1072	45	286.5	-0.151877	CFSv2	0.2	0
1073	45	288	-0.188436	CFSv2	0.2	0
1074	45	289.5	-0.134483	CFSv2	0.2	0
1075	45	291	-0.0067799	CFSv2	0.2	0
1076	45	292.5	0.069211	CFSv2	0.2	0
1077	46.5	237	0.237711	CFSv2	0.2	1
1078	46.5	238.5	0.349465	CFSv2	0.2	1
1079	46.5	240	-0.312641	CFSv2	0.2	0
1080	46.5	241.5	0.229527	CFSv2	0.2	1
1081	46.5	243	0.0732714	CFSv2	0.2	0
1082	46.5	244.5	0.0926181	CFSv2	0.2	0
1083	46.5	246	0.179172	CFSv2	0.2	0
1084	46.5	247.5	0.103428	CFSv2	0.2	0
1085	46.5	249	0.230037	CFSv2	0.2	1
1086	46.5	250.5	0.123906	CFSv2	0.2	0
1087	46.5	252	0.078547	CFSv2	0.2	0
1088	46.5	253.5	0.128621	CFSv2	0.2	0
1089	46.5	255	0.103521	CFSv2	0.2	0
1090	46.5	256.5	-0.0274782	CFSv2	0.2	0
1091	46.5	258	-0.0953236	CFSv2	0.2	0
1092	46.5	259.5	-0.0594999	CFSv2	0.2	0
1093	46.5	261	-0.0918991	CFSv2	0.2	0
1094	46.5	262.5	-0.0708108	CFSv2	0.2	0
1095	46.5	264	-0.129244	CFSv2	0.2	0
1096	46.5	265.5	-0.0386016	CFSv2	0.2	0
1097	46.5	267	-0.0198776	CFSv2	0.2	0
1098	46.5	268.5	0.0562035	CFSv2	0.2	0
1099	46.5	270	0.138232	CFSv2	0.2	0
1100	46.5	271.5	0.149159	CFSv2	0.2	0
1101	46.5	273	0.118646	CFSv2	0.2	0
1102	46.5	274.5	0.0175723	CFSv2	0.2	0
1103	46.5	291	-0.0258818	CFSv2	0.2	0
1104	48	237	0.110303	CFSv2	0.2	0
1105	48	238.5	0.0482012	CFSv2	0.2	0
1106	48	240	-0.139995	CFSv2	0.2	0
1107	48	241.5	0.0974399	CFSv2	0.2	0
1108	48	243	0.306654	CFSv2	0.2	1
1109	48	244.5	-0.0271432	CFSv2	0.2	0
1110	48	246	0.0965627	CFSv2	0.2	0
1111	48	247.5	0.0567914	CFSv2	0.2	0
1112	48	249	0.000554749	CFSv2	0.2	0
1113	48	250.5	-0.0541964	CFSv2	0.2	0
1114	48	252	-0.00888268	CFSv2	0.2	0
1115	48	253.5	-0.0201949	CFSv2	0.2	0
1116	48	255	0.0092646	CFSv2	0.2	0
1117	48	256.5	-0.0670144	CFSv2	0.2	0
1118	48	258	-0.0683492	CFSv2	0.2	0
1119	48	259.5	-0.0972119	CFSv2	0.2	0
1120	48	261	-0.228679	CFSv2	0.2	0
1121	48	262.5	-0.0989842	CFSv2	0.2	0
1122	48	264	-0.112445	CFSv2	0.2	0
1123	48	265.5	-0.0889069	CFSv2	0.2	0
1124	48	267	0.0344212	CFSv2	0.2	0
1125	48	268.5	-0.0183228	CFSv2	0.2	0
1126	48	270	-0.0630626	CFSv2	0.2	0
1127	48	271.5	-0.167384	CFSv2	0.2	0
1128	25.5	279	0.128351	CFSv2	0.3	0
1129	27	261	-0.0522965	CFSv2	0.3	0
1130	27	262.5	-0.0958506	CFSv2	0.3	0
1131	27	279	0.00851124	CFSv2	0.3	0
1132	28.5	261	-0.0919145	CFSv2	0.3	0
1133	28.5	262.5	-0.0883734	CFSv2	0.3	0
1134	28.5	264	-0.17308	CFSv2	0.3	0
1135	28.5	277.5	0.0547487	CFSv2	0.3	0
1136	28.5	279	0.0888185	CFSv2	0.3	0
1137	30	256.5	0.277404	CFSv2	0.3	0
1138	30	258	0.16794	CFSv2	0.3	0
1139	30	259.5	-0.0145602	CFSv2	0.3	0
1140	30	261	-0.0356765	CFSv2	0.3	0
1141	30	262.5	0.0264096	CFSv2	0.3	0
1142	30	264	0.00486698	CFSv2	0.3	0
1143	30	265.5	-0.0964101	CFSv2	0.3	0
1144	30	267	-0.0767594	CFSv2	0.3	0
1145	30	268.5	-0.0794033	CFSv2	0.3	0
1146	30	270	-0.105937	CFSv2	0.3	0
1147	30	274.5	0.00805174	CFSv2	0.3	0
1148	30	276	-0.0463452	CFSv2	0.3	0
1149	30	277.5	0.116699	CFSv2	0.3	0
1150	31.5	249	0.146481	CFSv2	0.3	0
1151	31.5	250.5	0.229091	CFSv2	0.3	0
1152	31.5	255	0.197643	CFSv2	0.3	0
1153	31.5	256.5	0.282977	CFSv2	0.3	0
1154	31.5	258	0.226634	CFSv2	0.3	0
1155	31.5	259.5	0.0430603	CFSv2	0.3	0
1156	31.5	261	0.038173	CFSv2	0.3	0
1157	31.5	262.5	0.0595364	CFSv2	0.3	0
1158	31.5	264	0.139531	CFSv2	0.3	0
1159	31.5	265.5	0.142122	CFSv2	0.3	0
1160	31.5	267	0.138211	CFSv2	0.3	0
1161	31.5	268.5	0.151514	CFSv2	0.3	0
1162	31.5	270	0.0212636	CFSv2	0.3	0
1163	31.5	271.5	-0.00779683	CFSv2	0.3	0
1164	31.5	273	0.0179274	CFSv2	0.3	0
1165	31.5	274.5	0.0132042	CFSv2	0.3	0
1166	31.5	276	0.133638	CFSv2	0.3	0
1167	31.5	277.5	0.137333	CFSv2	0.3	0
1168	33	243	0.291555	CFSv2	0.3	0
1169	33	244.5	0.137075	CFSv2	0.3	0
1170	33	246	0.213089	CFSv2	0.3	0
1171	33	247.5	0.111746	CFSv2	0.3	0
1172	33	249	0.089971	CFSv2	0.3	0
1173	33	250.5	0.170918	CFSv2	0.3	0
1174	33	252	0.230707	CFSv2	0.3	0
1175	33	253.5	0.156553	CFSv2	0.3	0
1176	33	255	0.239668	CFSv2	0.3	0
1177	33	256.5	0.190138	CFSv2	0.3	0
1178	33	258	0.15372	CFSv2	0.3	0
1179	33	259.5	0.104885	CFSv2	0.3	0
1180	33	261	0.0874125	CFSv2	0.3	0
1181	33	262.5	0.0436133	CFSv2	0.3	0
1182	33	264	0.0726636	CFSv2	0.3	0
1183	33	265.5	0.192734	CFSv2	0.3	0
1184	33	267	0.205244	CFSv2	0.3	0
1185	33	268.5	0.159766	CFSv2	0.3	0
1186	33	270	0.216635	CFSv2	0.3	0
1187	33	271.5	0.15795	CFSv2	0.3	0
1188	33	273	0.186196	CFSv2	0.3	0
1189	33	274.5	0.160783	CFSv2	0.3	0
1190	33	276	0.177375	CFSv2	0.3	0
1191	33	277.5	0.129358	CFSv2	0.3	0
1192	33	279	0.100817	CFSv2	0.3	0
1193	33	280.5	0.0293202	CFSv2	0.3	0
1194	34.5	240	0.281557	CFSv2	0.3	0
1195	34.5	241.5	0.353438	CFSv2	0.3	1
1196	34.5	243	0.260436	CFSv2	0.3	0
1197	34.5	244.5	0.259814	CFSv2	0.3	0
1198	34.5	246	0.259412	CFSv2	0.3	0
1199	34.5	247.5	0.159601	CFSv2	0.3	0
1200	34.5	249	0.186923	CFSv2	0.3	0
1201	34.5	250.5	0.169367	CFSv2	0.3	0
1202	34.5	252	-0.0833872	CFSv2	0.3	0
1203	34.5	253.5	0.119653	CFSv2	0.3	0
1204	34.5	255	0.136177	CFSv2	0.3	0
1205	34.5	256.5	0.126712	CFSv2	0.3	0
1206	34.5	258	0.133673	CFSv2	0.3	0
1207	34.5	259.5	0.131514	CFSv2	0.3	0
1208	34.5	261	0.130375	CFSv2	0.3	0
1209	34.5	262.5	0.0675067	CFSv2	0.3	0
1210	34.5	264	0.00898409	CFSv2	0.3	0
1211	34.5	265.5	0.0300388	CFSv2	0.3	0
1212	34.5	267	0.204438	CFSv2	0.3	0
1213	34.5	268.5	0.207673	CFSv2	0.3	0
1214	34.5	270	0.247663	CFSv2	0.3	0
1215	34.5	271.5	0.237082	CFSv2	0.3	0
1216	34.5	273	0.237976	CFSv2	0.3	0
1217	34.5	274.5	0.19336	CFSv2	0.3	0
1218	34.5	276	0.175531	CFSv2	0.3	0
1219	34.5	277.5	0.168283	CFSv2	0.3	0
1220	34.5	279	0.132841	CFSv2	0.3	0
1221	34.5	280.5	0.0310259	CFSv2	0.3	0
1222	34.5	282	-0.0738626	CFSv2	0.3	0
1223	36	238.5	0.135545	CFSv2	0.3	0
1224	36	240	0.0711279	CFSv2	0.3	0
1225	36	241.5	0.24747	CFSv2	0.3	0
1226	36	243	0.170608	CFSv2	0.3	0
1227	36	244.5	0.275819	CFSv2	0.3	0
1228	36	246	0.242129	CFSv2	0.3	0
1229	36	247.5	0.175142	CFSv2	0.3	0
1230	36	249	0.12807	CFSv2	0.3	0
1231	36	250.5	0.259068	CFSv2	0.3	0
1232	36	252	0.124707	CFSv2	0.3	0
1233	36	253.5	0.0847112	CFSv2	0.3	0
1234	36	255	-0.0720573	CFSv2	0.3	0
1235	36	256.5	-0.117569	CFSv2	0.3	0
1236	36	258	0.0173354	CFSv2	0.3	0
1237	36	259.5	-0.0635384	CFSv2	0.3	0
1238	36	261	-0.0166677	CFSv2	0.3	0
1239	36	262.5	-0.0105091	CFSv2	0.3	0
1240	36	264	0.0426877	CFSv2	0.3	0
1241	36	265.5	0.0862439	CFSv2	0.3	0
1242	36	267	0.172395	CFSv2	0.3	0
1243	36	268.5	0.163318	CFSv2	0.3	0
1244	36	270	0.127162	CFSv2	0.3	0
1245	36	271.5	0.203851	CFSv2	0.3	0
1246	36	273	0.229868	CFSv2	0.3	0
1247	36	274.5	0.172302	CFSv2	0.3	0
1248	36	276	0.224825	CFSv2	0.3	0
1249	36	277.5	0.224829	CFSv2	0.3	0
1250	36	279	0.109625	CFSv2	0.3	0
1251	36	280.5	0.106782	CFSv2	0.3	0
1252	36	282	0.0461246	CFSv2	0.3	0
1253	36	283.5	-0.0093997	CFSv2	0.3	0
1254	37.5	238.5	0.0957178	CFSv2	0.3	0
1255	37.5	240	0.142855	CFSv2	0.3	0
1256	37.5	241.5	0.108253	CFSv2	0.3	0
1257	37.5	243	0.0133485	CFSv2	0.3	0
1258	37.5	244.5	0.163139	CFSv2	0.3	0
1259	37.5	246	0.171479	CFSv2	0.3	0
1260	37.5	247.5	0.163732	CFSv2	0.3	0
1261	37.5	249	0.0638416	CFSv2	0.3	0
1262	37.5	250.5	0.124639	CFSv2	0.3	0
1263	37.5	252	0.108017	CFSv2	0.3	0
1264	37.5	253.5	-0.232357	CFSv2	0.3	0
1265	37.5	255	-0.236604	CFSv2	0.3	0
1266	37.5	256.5	-0.233453	CFSv2	0.3	0
1267	37.5	258	-0.107544	CFSv2	0.3	0
1268	37.5	259.5	0.0238973	CFSv2	0.3	0
1269	37.5	261	0.00581	CFSv2	0.3	0
1270	37.5	262.5	0.0355244	CFSv2	0.3	0
1271	37.5	264	0.0367687	CFSv2	0.3	0
1272	37.5	265.5	0.101372	CFSv2	0.3	0
1273	37.5	267	0.221269	CFSv2	0.3	0
1274	37.5	268.5	0.24043	CFSv2	0.3	0
1275	37.5	270	0.13704	CFSv2	0.3	0
1276	37.5	271.5	0.132852	CFSv2	0.3	0
1277	37.5	273	0.196239	CFSv2	0.3	0
1278	37.5	274.5	0.196012	CFSv2	0.3	0
1279	37.5	276	0.254822	CFSv2	0.3	0
1280	37.5	277.5	0.207817	CFSv2	0.3	0
1281	37.5	279	0.15307	CFSv2	0.3	0
1282	37.5	280.5	0.0554828	CFSv2	0.3	0
1283	37.5	282	0.0339299	CFSv2	0.3	0
1284	37.5	283.5	-0.0883949	CFSv2	0.3	0
1285	39	237	0.145595	CFSv2	0.3	0
1286	39	238.5	0.10809	CFSv2	0.3	0
1287	39	240	0.127879	CFSv2	0.3	0
1288	39	241.5	-0.0640819	CFSv2	0.3	0
1289	39	243	0.0287656	CFSv2	0.3	0
1290	39	244.5	0.170331	CFSv2	0.3	0
1291	39	246	0.195631	CFSv2	0.3	0
1292	39	247.5	0.0563962	CFSv2	0.3	0
1293	39	249	-0.233308	CFSv2	0.3	0
1294	39	250.5	0.0301023	CFSv2	0.3	0
1295	39	252	0.1701	CFSv2	0.3	0
1296	39	253.5	-0.111296	CFSv2	0.3	0
1297	39	255	-0.143213	CFSv2	0.3	0
1298	39	256.5	-0.0559486	CFSv2	0.3	0
1299	39	258	-0.0843952	CFSv2	0.3	0
1300	39	259.5	0.0604459	CFSv2	0.3	0
1301	39	261	0.0137954	CFSv2	0.3	0
1302	39	262.5	0.0212758	CFSv2	0.3	0
1303	39	264	0.0570369	CFSv2	0.3	0
1304	39	265.5	0.0547105	CFSv2	0.3	0
1305	39	267	0.0971632	CFSv2	0.3	0
1306	39	268.5	0.177476	CFSv2	0.3	0
1307	39	270	0.198651	CFSv2	0.3	0
1308	39	271.5	0.130836	CFSv2	0.3	0
1309	39	273	0.175436	CFSv2	0.3	0
1310	39	274.5	0.163351	CFSv2	0.3	0
1311	39	276	0.178858	CFSv2	0.3	0
1312	39	277.5	0.185266	CFSv2	0.3	0
1313	39	279	0.193514	CFSv2	0.3	0
1314	39	280.5	0.086755	CFSv2	0.3	0
1315	39	282	0.0361864	CFSv2	0.3	0
1316	39	283.5	0.0109663	CFSv2	0.3	0
1317	39	285	0.0930876	CFSv2	0.3	0
1318	40.5	237	-0.131488	CFSv2	0.3	0
1319	40.5	238.5	0.112846	CFSv2	0.3	0
1320	40.5	240	0.039988	CFSv2	0.3	0
1321	40.5	241.5	0.0591663	CFSv2	0.3	0
1322	40.5	243	0.11345	CFSv2	0.3	0
1323	40.5	244.5	0.0469589	CFSv2	0.3	0
1324	40.5	246	0.0976727	CFSv2	0.3	0
1325	40.5	247.5	0.123458	CFSv2	0.3	0
1326	40.5	249	-0.180195	CFSv2	0.3	0
1327	40.5	250.5	-0.254881	CFSv2	0.3	0
1328	40.5	252	0.307635	CFSv2	0.3	1
1329	40.5	253.5	0.0159167	CFSv2	0.3	0
1330	40.5	255	-0.112115	CFSv2	0.3	0
1331	40.5	256.5	0.0514056	CFSv2	0.3	0
1332	40.5	258	0.015258	CFSv2	0.3	0
1333	40.5	259.5	0.0430016	CFSv2	0.3	0
1334	40.5	261	0.046338	CFSv2	0.3	0
1335	40.5	262.5	-0.00647698	CFSv2	0.3	0
1336	40.5	264	-0.0380392	CFSv2	0.3	0
1337	40.5	265.5	0.040274	CFSv2	0.3	0
1338	40.5	267	0.0572385	CFSv2	0.3	0
1339	40.5	268.5	0.0735001	CFSv2	0.3	0
1340	40.5	270	0.0981861	CFSv2	0.3	0
1341	40.5	271.5	0.0968202	CFSv2	0.3	0
1342	40.5	273	0.0605812	CFSv2	0.3	0
1343	40.5	274.5	0.0492342	CFSv2	0.3	0
1344	40.5	276	0.0948768	CFSv2	0.3	0
1345	40.5	277.5	0.146122	CFSv2	0.3	0
1346	40.5	279	0.14309	CFSv2	0.3	0
1347	40.5	280.5	0.0661529	CFSv2	0.3	0
1348	40.5	282	0.103332	CFSv2	0.3	0
1349	40.5	283.5	0.175208	CFSv2	0.3	0
1350	40.5	285	0.104528	CFSv2	0.3	0
1351	40.5	286.5	0.0333008	CFSv2	0.3	0
1352	42	237	-0.205597	CFSv2	0.3	0
1353	42	238.5	-0.22986	CFSv2	0.3	0
1354	42	240	0.0152935	CFSv2	0.3	0
1355	42	241.5	0.041785	CFSv2	0.3	0
1356	42	243	0.0564482	CFSv2	0.3	0
1357	42	244.5	0.0854085	CFSv2	0.3	0
1358	42	246	0.105834	CFSv2	0.3	0
1359	42	247.5	0.133104	CFSv2	0.3	0
1360	42	249	-0.0577298	CFSv2	0.3	0
1361	42	250.5	-0.12409	CFSv2	0.3	0
1362	42	252	0.231522	CFSv2	0.3	0
1363	42	253.5	0.221463	CFSv2	0.3	0
1364	42	255	-0.0640209	CFSv2	0.3	0
1365	42	256.5	0.0244887	CFSv2	0.3	0
1366	42	258	0.136019	CFSv2	0.3	0
1367	42	259.5	0.22859	CFSv2	0.3	0
1368	42	261	0.117895	CFSv2	0.3	0
1369	42	262.5	-0.011335	CFSv2	0.3	0
1370	42	264	0.000969227	CFSv2	0.3	0
1371	42	265.5	0.031402	CFSv2	0.3	0
1372	42	267	0.0205157	CFSv2	0.3	0
1373	42	268.5	0.0525972	CFSv2	0.3	0
1374	42	270	0.0798967	CFSv2	0.3	0
1375	42	271.5	0.102542	CFSv2	0.3	0
1376	42	273	0.0849116	CFSv2	0.3	0
1377	42	274.5	0.0683933	CFSv2	0.3	0
1378	42	276	0.0790368	CFSv2	0.3	0
1379	42	277.5	-0.0194003	CFSv2	0.3	0
1380	42	279	-0.0799147	CFSv2	0.3	0
1381	42	280.5	0.0457848	CFSv2	0.3	0
1382	42	282	0.081393	CFSv2	0.3	0
1383	42	283.5	0.132664	CFSv2	0.3	0
1384	42	285	0.117003	CFSv2	0.3	0
1385	42	286.5	0.0186187	CFSv2	0.3	0
1386	42	288	0.0864264	CFSv2	0.3	0
1387	43.5	237	-0.155351	CFSv2	0.3	0
1388	43.5	238.5	-0.192357	CFSv2	0.3	0
1389	43.5	240	-0.23139	CFSv2	0.3	0
1390	43.5	241.5	-0.220412	CFSv2	0.3	0
1391	43.5	243	-0.00711786	CFSv2	0.3	0
1392	43.5	244.5	0.15875	CFSv2	0.3	0
1393	43.5	246	0.0886513	CFSv2	0.3	0
1394	43.5	247.5	0.207625	CFSv2	0.3	0
1395	43.5	249	0.117028	CFSv2	0.3	0
1396	43.5	250.5	-0.0702913	CFSv2	0.3	0
1397	43.5	252	0.0308418	CFSv2	0.3	0
1398	43.5	253.5	0.0274975	CFSv2	0.3	0
1399	43.5	255	0.113126	CFSv2	0.3	0
1400	43.5	256.5	0.191944	CFSv2	0.3	0
1401	43.5	258	0.134692	CFSv2	0.3	0
1402	43.5	259.5	0.232435	CFSv2	0.3	0
1403	43.5	261	0.0898545	CFSv2	0.3	0
1404	43.5	262.5	0.0529964	CFSv2	0.3	0
1405	43.5	264	0.131064	CFSv2	0.3	0
1406	43.5	265.5	0.114506	CFSv2	0.3	0
1407	43.5	267	0.146057	CFSv2	0.3	0
1408	43.5	268.5	0.145868	CFSv2	0.3	0
1409	43.5	270	0.111023	CFSv2	0.3	0
1410	43.5	271.5	0.109938	CFSv2	0.3	0
1411	43.5	273	0.125521	CFSv2	0.3	0
1412	43.5	274.5	0.0978951	CFSv2	0.3	0
1413	43.5	276	0.112465	CFSv2	0.3	0
1414	43.5	277.5	0.0453961	CFSv2	0.3	0
1415	43.5	282	0.0653122	CFSv2	0.3	0
1416	43.5	283.5	-0.0324552	CFSv2	0.3	0
1417	43.5	285	-0.0771711	CFSv2	0.3	0
1418	43.5	286.5	-0.113549	CFSv2	0.3	0
1419	43.5	288	0.00177975	CFSv2	0.3	0
1420	43.5	289.5	0.0575565	CFSv2	0.3	0
1421	45	237	0.191935	CFSv2	0.3	0
1422	45	238.5	0.189891	CFSv2	0.3	0
1423	45	240	-0.154377	CFSv2	0.3	0
1424	45	241.5	-0.00280279	CFSv2	0.3	0
1425	45	243	-0.0387893	CFSv2	0.3	0
1426	45	244.5	-0.175497	CFSv2	0.3	0
1427	45	246	-0.148683	CFSv2	0.3	0
1428	45	247.5	-0.0237254	CFSv2	0.3	0
1429	45	249	-0.0111994	CFSv2	0.3	0
1430	45	250.5	-0.00871249	CFSv2	0.3	0
1431	45	252	0.219872	CFSv2	0.3	0
1432	45	253.5	0.111565	CFSv2	0.3	0
1433	45	255	0.217797	CFSv2	0.3	0
1434	45	256.5	0.184829	CFSv2	0.3	0
1435	45	258	0.0467487	CFSv2	0.3	0
1436	45	259.5	0.00853363	CFSv2	0.3	0
1437	45	261	-0.0740095	CFSv2	0.3	0
1438	45	262.5	0.0263136	CFSv2	0.3	0
1439	45	264	0.0377821	CFSv2	0.3	0
1440	45	265.5	0.047967	CFSv2	0.3	0
1441	45	267	0.127433	CFSv2	0.3	0
1442	45	268.5	0.147864	CFSv2	0.3	0
1443	45	270	0.180693	CFSv2	0.3	0
1444	45	271.5	0.229271	CFSv2	0.3	0
1445	45	273	0.172137	CFSv2	0.3	0
1446	45	274.5	0.118833	CFSv2	0.3	0
1447	45	276	0.100387	CFSv2	0.3	0
1448	45	286.5	-0.151877	CFSv2	0.3	0
1449	45	288	-0.188436	CFSv2	0.3	0
1450	45	289.5	-0.134483	CFSv2	0.3	0
1451	45	291	-0.0067799	CFSv2	0.3	0
1452	45	292.5	0.069211	CFSv2	0.3	0
1453	46.5	237	0.237711	CFSv2	0.3	0
1454	46.5	238.5	0.349465	CFSv2	0.3	1
1455	46.5	240	-0.312641	CFSv2	0.3	0
1456	46.5	241.5	0.229527	CFSv2	0.3	0
1457	46.5	243	0.0732714	CFSv2	0.3	0
1458	46.5	244.5	0.0926181	CFSv2	0.3	0
1459	46.5	246	0.179172	CFSv2	0.3	0
1460	46.5	247.5	0.103428	CFSv2	0.3	0
1461	46.5	249	0.230037	CFSv2	0.3	0
1462	46.5	250.5	0.123906	CFSv2	0.3	0
1463	46.5	252	0.078547	CFSv2	0.3	0
1464	46.5	253.5	0.128621	CFSv2	0.3	0
1465	46.5	255	0.103521	CFSv2	0.3	0
1466	46.5	256.5	-0.0274782	CFSv2	0.3	0
1467	46.5	258	-0.0953236	CFSv2	0.3	0
1468	46.5	259.5	-0.0594999	CFSv2	0.3	0
1469	46.5	261	-0.0918991	CFSv2	0.3	0
1470	46.5	262.5	-0.0708108	CFSv2	0.3	0
1471	46.5	264	-0.129244	CFSv2	0.3	0
1472	46.5	265.5	-0.0386016	CFSv2	0.3	0
1473	46.5	267	-0.0198776	CFSv2	0.3	0
1474	46.5	268.5	0.0562035	CFSv2	0.3	0
1475	46.5	270	0.138232	CFSv2	0.3	0
1476	46.5	271.5	0.149159	CFSv2	0.3	0
1477	46.5	273	0.118646	CFSv2	0.3	0
1478	46.5	274.5	0.0175723	CFSv2	0.3	0
1479	46.5	291	-0.0258818	CFSv2	0.3	0
1480	48	237	0.110303	CFSv2	0.3	0
1481	48	238.5	0.0482012	CFSv2	0.3	0
1482	48	240	-0.139995	CFSv2	0.3	0
1483	48	241.5	0.0974399	CFSv2	0.3	0
1484	48	243	0.306654	CFSv2	0.3	1
1485	48	244.5	-0.0271432	CFSv2	0.3	0
1486	48	246	0.0965627	CFSv2	0.3	0
1487	48	247.5	0.0567914	CFSv2	0.3	0
1488	48	249	0.000554749	CFSv2	0.3	0
1489	48	250.5	-0.0541964	CFSv2	0.3	0
1490	48	252	-0.00888268	CFSv2	0.3	0
1491	48	253.5	-0.0201949	CFSv2	0.3	0
1492	48	255	0.0092646	CFSv2	0.3	0
1493	48	256.5	-0.0670144	CFSv2	0.3	0
1494	48	258	-0.0683492	CFSv2	0.3	0
1495	48	259.5	-0.0972119	CFSv2	0.3	0
1496	48	261	-0.228679	CFSv2	0.3	0
1497	48	262.5	-0.0989842	CFSv2	0.3	0
1498	48	264	-0.112445	CFSv2	0.3	0
1499	48	265.5	-0.0889069	CFSv2	0.3	0
1500	48	267	0.0344212	CFSv2	0.3	0
1501	48	268.5	-0.0183228	CFSv2	0.3	0
1502	48	270	-0.0630626	CFSv2	0.3	0
1503	48	271.5	-0.167384	CFSv2	0.3	0
1504	25.5	279	0.128351	CFSv2	0.4	0
1505	27	261	-0.0522965	CFSv2	0.4	0
1506	27	262.5	-0.0958506	CFSv2	0.4	0
1507	27	279	0.00851124	CFSv2	0.4	0
1508	28.5	261	-0.0919145	CFSv2	0.4	0
1509	28.5	262.5	-0.0883734	CFSv2	0.4	0
1510	28.5	264	-0.17308	CFSv2	0.4	0
1511	28.5	277.5	0.0547487	CFSv2	0.4	0
1512	28.5	279	0.0888185	CFSv2	0.4	0
1513	30	256.5	0.277404	CFSv2	0.4	0
1514	30	258	0.16794	CFSv2	0.4	0
1515	30	259.5	-0.0145602	CFSv2	0.4	0
1516	30	261	-0.0356765	CFSv2	0.4	0
1517	30	262.5	0.0264096	CFSv2	0.4	0
1518	30	264	0.00486698	CFSv2	0.4	0
1519	30	265.5	-0.0964101	CFSv2	0.4	0
1520	30	267	-0.0767594	CFSv2	0.4	0
1521	30	268.5	-0.0794033	CFSv2	0.4	0
1522	30	270	-0.105937	CFSv2	0.4	0
1523	30	274.5	0.00805174	CFSv2	0.4	0
1524	30	276	-0.0463452	CFSv2	0.4	0
1525	30	277.5	0.116699	CFSv2	0.4	0
1526	31.5	249	0.146481	CFSv2	0.4	0
1527	31.5	250.5	0.229091	CFSv2	0.4	0
1528	31.5	255	0.197643	CFSv2	0.4	0
1529	31.5	256.5	0.282977	CFSv2	0.4	0
1530	31.5	258	0.226634	CFSv2	0.4	0
1531	31.5	259.5	0.0430603	CFSv2	0.4	0
1532	31.5	261	0.038173	CFSv2	0.4	0
1533	31.5	262.5	0.0595364	CFSv2	0.4	0
1534	31.5	264	0.139531	CFSv2	0.4	0
1535	31.5	265.5	0.142122	CFSv2	0.4	0
1536	31.5	267	0.138211	CFSv2	0.4	0
1537	31.5	268.5	0.151514	CFSv2	0.4	0
1538	31.5	270	0.0212636	CFSv2	0.4	0
1539	31.5	271.5	-0.00779683	CFSv2	0.4	0
1540	31.5	273	0.0179274	CFSv2	0.4	0
1541	31.5	274.5	0.0132042	CFSv2	0.4	0
1542	31.5	276	0.133638	CFSv2	0.4	0
1543	31.5	277.5	0.137333	CFSv2	0.4	0
1544	33	243	0.291555	CFSv2	0.4	0
1545	33	244.5	0.137075	CFSv2	0.4	0
1546	33	246	0.213089	CFSv2	0.4	0
1547	33	247.5	0.111746	CFSv2	0.4	0
1548	33	249	0.089971	CFSv2	0.4	0
1549	33	250.5	0.170918	CFSv2	0.4	0
1550	33	252	0.230707	CFSv2	0.4	0
1551	33	253.5	0.156553	CFSv2	0.4	0
1552	33	255	0.239668	CFSv2	0.4	0
1553	33	256.5	0.190138	CFSv2	0.4	0
1554	33	258	0.15372	CFSv2	0.4	0
1555	33	259.5	0.104885	CFSv2	0.4	0
1556	33	261	0.0874125	CFSv2	0.4	0
1557	33	262.5	0.0436133	CFSv2	0.4	0
1558	33	264	0.0726636	CFSv2	0.4	0
1559	33	265.5	0.192734	CFSv2	0.4	0
1560	33	267	0.205244	CFSv2	0.4	0
1561	33	268.5	0.159766	CFSv2	0.4	0
1562	33	270	0.216635	CFSv2	0.4	0
1563	33	271.5	0.15795	CFSv2	0.4	0
1564	33	273	0.186196	CFSv2	0.4	0
1565	33	274.5	0.160783	CFSv2	0.4	0
1566	33	276	0.177375	CFSv2	0.4	0
1567	33	277.5	0.129358	CFSv2	0.4	0
1568	33	279	0.100817	CFSv2	0.4	0
1569	33	280.5	0.0293202	CFSv2	0.4	0
1570	34.5	240	0.281557	CFSv2	0.4	0
1571	34.5	241.5	0.353438	CFSv2	0.4	0
1572	34.5	243	0.260436	CFSv2	0.4	0
1573	34.5	244.5	0.259814	CFSv2	0.4	0
1574	34.5	246	0.259412	CFSv2	0.4	0
1575	34.5	247.5	0.159601	CFSv2	0.4	0
1576	34.5	249	0.186923	CFSv2	0.4	0
1577	34.5	250.5	0.169367	CFSv2	0.4	0
1578	34.5	252	-0.0833872	CFSv2	0.4	0
1579	34.5	253.5	0.119653	CFSv2	0.4	0
1580	34.5	255	0.136177	CFSv2	0.4	0
1581	34.5	256.5	0.126712	CFSv2	0.4	0
1582	34.5	258	0.133673	CFSv2	0.4	0
1583	34.5	259.5	0.131514	CFSv2	0.4	0
1584	34.5	261	0.130375	CFSv2	0.4	0
1585	34.5	262.5	0.0675067	CFSv2	0.4	0
1586	34.5	264	0.00898409	CFSv2	0.4	0
1587	34.5	265.5	0.0300388	CFSv2	0.4	0
1588	34.5	267	0.204438	CFSv2	0.4	0
1589	34.5	268.5	0.207673	CFSv2	0.4	0
1590	34.5	270	0.247663	CFSv2	0.4	0
1591	34.5	271.5	0.237082	CFSv2	0.4	0
1592	34.5	273	0.237976	CFSv2	0.4	0
1593	34.5	274.5	0.19336	CFSv2	0.4	0
1594	34.5	276	0.175531	CFSv2	0.4	0
1595	34.5	277.5	0.168283	CFSv2	0.4	0
1596	34.5	279	0.132841	CFSv2	0.4	0
1597	34.5	280.5	0.0310259	CFSv2	0.4	0
1598	34.5	282	-0.0738626	CFSv2	0.4	0
1599	36	238.5	0.135545	CFSv2	0.4	0
1600	36	240	0.0711279	CFSv2	0.4	0
1601	36	241.5	0.24747	CFSv2	0.4	0
1602	36	243	0.170608	CFSv2	0.4	0
1603	36	244.5	0.275819	CFSv2	0.4	0
1604	36	246	0.242129	CFSv2	0.4	0
1605	36	247.5	0.175142	CFSv2	0.4	0
1606	36	249	0.12807	CFSv2	0.4	0
1607	36	250.5	0.259068	CFSv2	0.4	0
1608	36	252	0.124707	CFSv2	0.4	0
1609	36	253.5	0.0847112	CFSv2	0.4	0
1610	36	255	-0.0720573	CFSv2	0.4	0
1611	36	256.5	-0.117569	CFSv2	0.4	0
1612	36	258	0.0173354	CFSv2	0.4	0
1613	36	259.5	-0.0635384	CFSv2	0.4	0
1614	36	261	-0.0166677	CFSv2	0.4	0
1615	36	262.5	-0.0105091	CFSv2	0.4	0
1616	36	264	0.0426877	CFSv2	0.4	0
1617	36	265.5	0.0862439	CFSv2	0.4	0
1618	36	267	0.172395	CFSv2	0.4	0
1619	36	268.5	0.163318	CFSv2	0.4	0
1620	36	270	0.127162	CFSv2	0.4	0
1621	36	271.5	0.203851	CFSv2	0.4	0
1622	36	273	0.229868	CFSv2	0.4	0
1623	36	274.5	0.172302	CFSv2	0.4	0
1624	36	276	0.224825	CFSv2	0.4	0
1625	36	277.5	0.224829	CFSv2	0.4	0
1626	36	279	0.109625	CFSv2	0.4	0
1627	36	280.5	0.106782	CFSv2	0.4	0
1628	36	282	0.0461246	CFSv2	0.4	0
1629	36	283.5	-0.0093997	CFSv2	0.4	0
1630	37.5	238.5	0.0957178	CFSv2	0.4	0
1631	37.5	240	0.142855	CFSv2	0.4	0
1632	37.5	241.5	0.108253	CFSv2	0.4	0
1633	37.5	243	0.0133485	CFSv2	0.4	0
1634	37.5	244.5	0.163139	CFSv2	0.4	0
1635	37.5	246	0.171479	CFSv2	0.4	0
1636	37.5	247.5	0.163732	CFSv2	0.4	0
1637	37.5	249	0.0638416	CFSv2	0.4	0
1638	37.5	250.5	0.124639	CFSv2	0.4	0
1639	37.5	252	0.108017	CFSv2	0.4	0
1640	37.5	253.5	-0.232357	CFSv2	0.4	0
1641	37.5	255	-0.236604	CFSv2	0.4	0
1642	37.5	256.5	-0.233453	CFSv2	0.4	0
1643	37.5	258	-0.107544	CFSv2	0.4	0
1644	37.5	259.5	0.0238973	CFSv2	0.4	0
1645	37.5	261	0.00581	CFSv2	0.4	0
1646	37.5	262.5	0.0355244	CFSv2	0.4	0
1647	37.5	264	0.0367687	CFSv2	0.4	0
1648	37.5	265.5	0.101372	CFSv2	0.4	0
1649	37.5	267	0.221269	CFSv2	0.4	0
1650	37.5	268.5	0.24043	CFSv2	0.4	0
1651	37.5	270	0.13704	CFSv2	0.4	0
1652	37.5	271.5	0.132852	CFSv2	0.4	0
1653	37.5	273	0.196239	CFSv2	0.4	0
1654	37.5	274.5	0.196012	CFSv2	0.4	0
1655	37.5	276	0.254822	CFSv2	0.4	0
1656	37.5	277.5	0.207817	CFSv2	0.4	0
1657	37.5	279	0.15307	CFSv2	0.4	0
1658	37.5	280.5	0.0554828	CFSv2	0.4	0
1659	37.5	282	0.0339299	CFSv2	0.4	0
1660	37.5	283.5	-0.0883949	CFSv2	0.4	0
1661	39	237	0.145595	CFSv2	0.4	0
1662	39	238.5	0.10809	CFSv2	0.4	0
1663	39	240	0.127879	CFSv2	0.4	0
1664	39	241.5	-0.0640819	CFSv2	0.4	0
1665	39	243	0.0287656	CFSv2	0.4	0
1666	39	244.5	0.170331	CFSv2	0.4	0
1667	39	246	0.195631	CFSv2	0.4	0
1668	39	247.5	0.0563962	CFSv2	0.4	0
1669	39	249	-0.233308	CFSv2	0.4	0
1670	39	250.5	0.0301023	CFSv2	0.4	0
1671	39	252	0.1701	CFSv2	0.4	0
1672	39	253.5	-0.111296	CFSv2	0.4	0
1673	39	255	-0.143213	CFSv2	0.4	0
1674	39	256.5	-0.0559486	CFSv2	0.4	0
1675	39	258	-0.0843952	CFSv2	0.4	0
1676	39	259.5	0.0604459	CFSv2	0.4	0
1677	39	261	0.0137954	CFSv2	0.4	0
1678	39	262.5	0.0212758	CFSv2	0.4	0
1679	39	264	0.0570369	CFSv2	0.4	0
1680	39	265.5	0.0547105	CFSv2	0.4	0
1681	39	267	0.0971632	CFSv2	0.4	0
1682	39	268.5	0.177476	CFSv2	0.4	0
1683	39	270	0.198651	CFSv2	0.4	0
1684	39	271.5	0.130836	CFSv2	0.4	0
1685	39	273	0.175436	CFSv2	0.4	0
1686	39	274.5	0.163351	CFSv2	0.4	0
1687	39	276	0.178858	CFSv2	0.4	0
1688	39	277.5	0.185266	CFSv2	0.4	0
1689	39	279	0.193514	CFSv2	0.4	0
1690	39	280.5	0.086755	CFSv2	0.4	0
1691	39	282	0.0361864	CFSv2	0.4	0
1692	39	283.5	0.0109663	CFSv2	0.4	0
1693	39	285	0.0930876	CFSv2	0.4	0
1694	40.5	237	-0.131488	CFSv2	0.4	0
1695	40.5	238.5	0.112846	CFSv2	0.4	0
1696	40.5	240	0.039988	CFSv2	0.4	0
1697	40.5	241.5	0.0591663	CFSv2	0.4	0
1698	40.5	243	0.11345	CFSv2	0.4	0
1699	40.5	244.5	0.0469589	CFSv2	0.4	0
1700	40.5	246	0.0976727	CFSv2	0.4	0
1701	40.5	247.5	0.123458	CFSv2	0.4	0
1702	40.5	249	-0.180195	CFSv2	0.4	0
1703	40.5	250.5	-0.254881	CFSv2	0.4	0
1704	40.5	252	0.307635	CFSv2	0.4	0
1705	40.5	253.5	0.0159167	CFSv2	0.4	0
1706	40.5	255	-0.112115	CFSv2	0.4	0
1707	40.5	256.5	0.0514056	CFSv2	0.4	0
1708	40.5	258	0.015258	CFSv2	0.4	0
1709	40.5	259.5	0.0430016	CFSv2	0.4	0
1710	40.5	261	0.046338	CFSv2	0.4	0
1711	40.5	262.5	-0.00647698	CFSv2	0.4	0
1712	40.5	264	-0.0380392	CFSv2	0.4	0
1713	40.5	265.5	0.040274	CFSv2	0.4	0
1714	40.5	267	0.0572385	CFSv2	0.4	0
1715	40.5	268.5	0.0735001	CFSv2	0.4	0
1716	40.5	270	0.0981861	CFSv2	0.4	0
1717	40.5	271.5	0.0968202	CFSv2	0.4	0
1718	40.5	273	0.0605812	CFSv2	0.4	0
1719	40.5	274.5	0.0492342	CFSv2	0.4	0
1720	40.5	276	0.0948768	CFSv2	0.4	0
1721	40.5	277.5	0.146122	CFSv2	0.4	0
1722	40.5	279	0.14309	CFSv2	0.4	0
1723	40.5	280.5	0.0661529	CFSv2	0.4	0
1724	40.5	282	0.103332	CFSv2	0.4	0
1725	40.5	283.5	0.175208	CFSv2	0.4	0
1726	40.5	285	0.104528	CFSv2	0.4	0
1727	40.5	286.5	0.0333008	CFSv2	0.4	0
1728	42	237	-0.205597	CFSv2	0.4	0
1729	42	238.5	-0.22986	CFSv2	0.4	0
1730	42	240	0.0152935	CFSv2	0.4	0
1731	42	241.5	0.041785	CFSv2	0.4	0
1732	42	243	0.0564482	CFSv2	0.4	0
1733	42	244.5	0.0854085	CFSv2	0.4	0
1734	42	246	0.105834	CFSv2	0.4	0
1735	42	247.5	0.133104	CFSv2	0.4	0
1736	42	249	-0.0577298	CFSv2	0.4	0
1737	42	250.5	-0.12409	CFSv2	0.4	0
1738	42	252	0.231522	CFSv2	0.4	0
1739	42	253.5	0.221463	CFSv2	0.4	0
1740	42	255	-0.0640209	CFSv2	0.4	0
1741	42	256.5	0.0244887	CFSv2	0.4	0
1742	42	258	0.136019	CFSv2	0.4	0
1743	42	259.5	0.22859	CFSv2	0.4	0
1744	42	261	0.117895	CFSv2	0.4	0
1745	42	262.5	-0.011335	CFSv2	0.4	0
1746	42	264	0.000969227	CFSv2	0.4	0
1747	42	265.5	0.031402	CFSv2	0.4	0
1748	42	267	0.0205157	CFSv2	0.4	0
1749	42	268.5	0.0525972	CFSv2	0.4	0
1750	42	270	0.0798967	CFSv2	0.4	0
1751	42	271.5	0.102542	CFSv2	0.4	0
1752	42	273	0.0849116	CFSv2	0.4	0
1753	42	274.5	0.0683933	CFSv2	0.4	0
1754	42	276	0.0790368	CFSv2	0.4	0
1755	42	277.5	-0.0194003	CFSv2	0.4	0
1756	42	279	-0.0799147	CFSv2	0.4	0
1757	42	280.5	0.0457848	CFSv2	0.4	0
1758	42	282	0.081393	CFSv2	0.4	0
1759	42	283.5	0.132664	CFSv2	0.4	0
1760	42	285	0.117003	CFSv2	0.4	0
1761	42	286.5	0.0186187	CFSv2	0.4	0
1762	42	288	0.0864264	CFSv2	0.4	0
1763	43.5	237	-0.155351	CFSv2	0.4	0
1764	43.5	238.5	-0.192357	CFSv2	0.4	0
1765	43.5	240	-0.23139	CFSv2	0.4	0
1766	43.5	241.5	-0.220412	CFSv2	0.4	0
1767	43.5	243	-0.00711786	CFSv2	0.4	0
1768	43.5	244.5	0.15875	CFSv2	0.4	0
1769	43.5	246	0.0886513	CFSv2	0.4	0
1770	43.5	247.5	0.207625	CFSv2	0.4	0
1771	43.5	249	0.117028	CFSv2	0.4	0
1772	43.5	250.5	-0.0702913	CFSv2	0.4	0
1773	43.5	252	0.0308418	CFSv2	0.4	0
1774	43.5	253.5	0.0274975	CFSv2	0.4	0
1775	43.5	255	0.113126	CFSv2	0.4	0
1776	43.5	256.5	0.191944	CFSv2	0.4	0
1777	43.5	258	0.134692	CFSv2	0.4	0
1778	43.5	259.5	0.232435	CFSv2	0.4	0
1779	43.5	261	0.0898545	CFSv2	0.4	0
1780	43.5	262.5	0.0529964	CFSv2	0.4	0
1781	43.5	264	0.131064	CFSv2	0.4	0
1782	43.5	265.5	0.114506	CFSv2	0.4	0
1783	43.5	267	0.146057	CFSv2	0.4	0
1784	43.5	268.5	0.145868	CFSv2	0.4	0
1785	43.5	270	0.111023	CFSv2	0.4	0
1786	43.5	271.5	0.109938	CFSv2	0.4	0
1787	43.5	273	0.125521	CFSv2	0.4	0
1788	43.5	274.5	0.0978951	CFSv2	0.4	0
1789	43.5	276	0.112465	CFSv2	0.4	0
1790	43.5	277.5	0.0453961	CFSv2	0.4	0
1791	43.5	282	0.0653122	CFSv2	0.4	0
1792	43.5	283.5	-0.0324552	CFSv2	0.4	0
1793	43.5	285	-0.0771711	CFSv2	0.4	0
1794	43.5	286.5	-0.113549	CFSv2	0.4	0
1795	43.5	288	0.00177975	CFSv2	0.4	0
1796	43.5	289.5	0.0575565	CFSv2	0.4	0
1797	45	237	0.191935	CFSv2	0.4	0
1798	45	238.5	0.189891	CFSv2	0.4	0
1799	45	240	-0.154377	CFSv2	0.4	0
1800	45	241.5	-0.00280279	CFSv2	0.4	0
1801	45	243	-0.0387893	CFSv2	0.4	0
1802	45	244.5	-0.175497	CFSv2	0.4	0
1803	45	246	-0.148683	CFSv2	0.4	0
1804	45	247.5	-0.0237254	CFSv2	0.4	0
1805	45	249	-0.0111994	CFSv2	0.4	0
1806	45	250.5	-0.00871249	CFSv2	0.4	0
1807	45	252	0.219872	CFSv2	0.4	0
1808	45	253.5	0.111565	CFSv2	0.4	0
1809	45	255	0.217797	CFSv2	0.4	0
1810	45	256.5	0.184829	CFSv2	0.4	0
1811	45	258	0.0467487	CFSv2	0.4	0
1812	45	259.5	0.00853363	CFSv2	0.4	0
1813	45	261	-0.0740095	CFSv2	0.4	0
1814	45	262.5	0.0263136	CFSv2	0.4	0
1815	45	264	0.0377821	CFSv2	0.4	0
1816	45	265.5	0.047967	CFSv2	0.4	0
1817	45	267	0.127433	CFSv2	0.4	0
1818	45	268.5	0.147864	CFSv2	0.4	0
1819	45	270	0.180693	CFSv2	0.4	0
1820	45	271.5	0.229271	CFSv2	0.4	0
1821	45	273	0.172137	CFSv2	0.4	0
1822	45	274.5	0.118833	CFSv2	0.4	0
1823	45	276	0.100387	CFSv2	0.4	0
1824	45	286.5	-0.151877	CFSv2	0.4	0
1825	45	288	-0.188436	CFSv2	0.4	0
1826	45	289.5	-0.134483	CFSv2	0.4	0
1827	45	291	-0.0067799	CFSv2	0.4	0
1828	45	292.5	0.069211	CFSv2	0.4	0
1829	46.5	237	0.237711	CFSv2	0.4	0
1830	46.5	238.5	0.349465	CFSv2	0.4	0
1831	46.5	240	-0.312641	CFSv2	0.4	0
1832	46.5	241.5	0.229527	CFSv2	0.4	0
1833	46.5	243	0.0732714	CFSv2	0.4	0
1834	46.5	244.5	0.0926181	CFSv2	0.4	0
1835	46.5	246	0.179172	CFSv2	0.4	0
1836	46.5	247.5	0.103428	CFSv2	0.4	0
1837	46.5	249	0.230037	CFSv2	0.4	0
1838	46.5	250.5	0.123906	CFSv2	0.4	0
1839	46.5	252	0.078547	CFSv2	0.4	0
1840	46.5	253.5	0.128621	CFSv2	0.4	0
1841	46.5	255	0.103521	CFSv2	0.4	0
1842	46.5	256.5	-0.0274782	CFSv2	0.4	0
1843	46.5	258	-0.0953236	CFSv2	0.4	0
1844	46.5	259.5	-0.0594999	CFSv2	0.4	0
1845	46.5	261	-0.0918991	CFSv2	0.4	0
1846	46.5	262.5	-0.0708108	CFSv2	0.4	0
1847	46.5	264	-0.129244	CFSv2	0.4	0
1848	46.5	265.5	-0.0386016	CFSv2	0.4	0
1849	46.5	267	-0.0198776	CFSv2	0.4	0
1850	46.5	268.5	0.0562035	CFSv2	0.4	0
1851	46.5	270	0.138232	CFSv2	0.4	0
1852	46.5	271.5	0.149159	CFSv2	0.4	0
1853	46.5	273	0.118646	CFSv2	0.4	0
1854	46.5	274.5	0.0175723	CFSv2	0.4	0
1855	46.5	291	-0.0258818	CFSv2	0.4	0
1856	48	237	0.110303	CFSv2	0.4	0
1857	48	238.5	0.0482012	CFSv2	0.4	0
1858	48	240	-0.139995	CFSv2	0.4	0
1859	48	241.5	0.0974399	CFSv2	0.4	0
1860	48	243	0.306654	CFSv2	0.4	0
1861	48	244.5	-0.0271432	CFSv2	0.4	0
1862	48	246	0.0965627	CFSv2	0.4	0
1863	48	247.5	0.0567914	CFSv2	0.4	0
1864	48	249	0.000554749	CFSv2	0.4	0
1865	48	250.5	-0.0541964	CFSv2	0.4	0
1866	48	252	-0.00888268	CFSv2	0.4	0
1867	48	253.5	-0.0201949	CFSv2	0.4	0
1868	48	255	0.0092646	CFSv2	0.4	0
1869	48	256.5	-0.0670144	CFSv2	0.4	0
1870	48	258	-0.0683492	CFSv2	0.4	0
1871	48	259.5	-0.0972119	CFSv2	0.4	0
1872	48	261	-0.228679	CFSv2	0.4	0
1873	48	262.5	-0.0989842	CFSv2	0.4	0
1874	48	264	-0.112445	CFSv2	0.4	0
1875	48	265.5	-0.0889069	CFSv2	0.4	0
1876	48	267	0.0344212	CFSv2	0.4	0
1877	48	268.5	-0.0183228	CFSv2	0.4	0
1878	48	270	-0.0630626	CFSv2	0.4	0
1879	48	271.5	-0.167384	CFSv2	0.4	0
1880	25.5	279	0.128351	CFSv2	0.5	0
1881	27	261	-0.0522965	CFSv2	0.5	0
1882	27	262.5	-0.0958506	CFSv2	0.5	0
1883	27	279	0.00851124	CFSv2	0.5	0
1884	28.5	261	-0.0919145	CFSv2	0.5	0
1885	28.5	262.5	-0.0883734	CFSv2	0.5	0
1886	28.5	264	-0.17308	CFSv2	0.5	0
1887	28.5	277.5	0.0547487	CFSv2	0.5	0
1888	28.5	279	0.0888185	CFSv2	0.5	0
1889	30	256.5	0.277404	CFSv2	0.5	0
1890	30	258	0.16794	CFSv2	0.5	0
1891	30	259.5	-0.0145602	CFSv2	0.5	0
1892	30	261	-0.0356765	CFSv2	0.5	0
1893	30	262.5	0.0264096	CFSv2	0.5	0
1894	30	264	0.00486698	CFSv2	0.5	0
1895	30	265.5	-0.0964101	CFSv2	0.5	0
1896	30	267	-0.0767594	CFSv2	0.5	0
1897	30	268.5	-0.0794033	CFSv2	0.5	0
1898	30	270	-0.105937	CFSv2	0.5	0
1899	30	274.5	0.00805174	CFSv2	0.5	0
1900	30	276	-0.0463452	CFSv2	0.5	0
1901	30	277.5	0.116699	CFSv2	0.5	0
1902	31.5	249	0.146481	CFSv2	0.5	0
1903	31.5	250.5	0.229091	CFSv2	0.5	0
1904	31.5	255	0.197643	CFSv2	0.5	0
1905	31.5	256.5	0.282977	CFSv2	0.5	0
1906	31.5	258	0.226634	CFSv2	0.5	0
1907	31.5	259.5	0.0430603	CFSv2	0.5	0
1908	31.5	261	0.038173	CFSv2	0.5	0
1909	31.5	262.5	0.0595364	CFSv2	0.5	0
1910	31.5	264	0.139531	CFSv2	0.5	0
1911	31.5	265.5	0.142122	CFSv2	0.5	0
1912	31.5	267	0.138211	CFSv2	0.5	0
1913	31.5	268.5	0.151514	CFSv2	0.5	0
1914	31.5	270	0.0212636	CFSv2	0.5	0
1915	31.5	271.5	-0.00779683	CFSv2	0.5	0
1916	31.5	273	0.0179274	CFSv2	0.5	0
1917	31.5	274.5	0.0132042	CFSv2	0.5	0
1918	31.5	276	0.133638	CFSv2	0.5	0
1919	31.5	277.5	0.137333	CFSv2	0.5	0
1920	33	243	0.291555	CFSv2	0.5	0
1921	33	244.5	0.137075	CFSv2	0.5	0
1922	33	246	0.213089	CFSv2	0.5	0
1923	33	247.5	0.111746	CFSv2	0.5	0
1924	33	249	0.089971	CFSv2	0.5	0
1925	33	250.5	0.170918	CFSv2	0.5	0
1926	33	252	0.230707	CFSv2	0.5	0
1927	33	253.5	0.156553	CFSv2	0.5	0
1928	33	255	0.239668	CFSv2	0.5	0
1929	33	256.5	0.190138	CFSv2	0.5	0
1930	33	258	0.15372	CFSv2	0.5	0
1931	33	259.5	0.104885	CFSv2	0.5	0
1932	33	261	0.0874125	CFSv2	0.5	0
1933	33	262.5	0.0436133	CFSv2	0.5	0
1934	33	264	0.0726636	CFSv2	0.5	0
1935	33	265.5	0.192734	CFSv2	0.5	0
1936	33	267	0.205244	CFSv2	0.5	0
1937	33	268.5	0.159766	CFSv2	0.5	0
1938	33	270	0.216635	CFSv2	0.5	0
1939	33	271.5	0.15795	CFSv2	0.5	0
1940	33	273	0.186196	CFSv2	0.5	0
1941	33	274.5	0.160783	CFSv2	0.5	0
1942	33	276	0.177375	CFSv2	0.5	0
1943	33	277.5	0.129358	CFSv2	0.5	0
1944	33	279	0.100817	CFSv2	0.5	0
1945	33	280.5	0.0293202	CFSv2	0.5	0
1946	34.5	240	0.281557	CFSv2	0.5	0
1947	34.5	241.5	0.353438	CFSv2	0.5	0
1948	34.5	243	0.260436	CFSv2	0.5	0
1949	34.5	244.5	0.259814	CFSv2	0.5	0
1950	34.5	246	0.259412	CFSv2	0.5	0
1951	34.5	247.5	0.159601	CFSv2	0.5	0
1952	34.5	249	0.186923	CFSv2	0.5	0
1953	34.5	250.5	0.169367	CFSv2	0.5	0
1954	34.5	252	-0.0833872	CFSv2	0.5	0
1955	34.5	253.5	0.119653	CFSv2	0.5	0
1956	34.5	255	0.136177	CFSv2	0.5	0
1957	34.5	256.5	0.126712	CFSv2	0.5	0
1958	34.5	258	0.133673	CFSv2	0.5	0
1959	34.5	259.5	0.131514	CFSv2	0.5	0
1960	34.5	261	0.130375	CFSv2	0.5	0
1961	34.5	262.5	0.0675067	CFSv2	0.5	0
1962	34.5	264	0.00898409	CFSv2	0.5	0
1963	34.5	265.5	0.0300388	CFSv2	0.5	0
1964	34.5	267	0.204438	CFSv2	0.5	0
1965	34.5	268.5	0.207673	CFSv2	0.5	0
1966	34.5	270	0.247663	CFSv2	0.5	0
1967	34.5	271.5	0.237082	CFSv2	0.5	0
1968	34.5	273	0.237976	CFSv2	0.5	0
1969	34.5	274.5	0.19336	CFSv2	0.5	0
1970	34.5	276	0.175531	CFSv2	0.5	0
1971	34.5	277.5	0.168283	CFSv2	0.5	0
1972	34.5	279	0.132841	CFSv2	0.5	0
1973	34.5	280.5	0.0310259	CFSv2	0.5	0
1974	34.5	282	-0.0738626	CFSv2	0.5	0
1975	36	238.5	0.135545	CFSv2	0.5	0
1976	36	240	0.0711279	CFSv2	0.5	0
1977	36	241.5	0.24747	CFSv2	0.5	0
1978	36	243	0.170608	CFSv2	0.5	0
1979	36	244.5	0.275819	CFSv2	0.5	0
1980	36	246	0.242129	CFSv2	0.5	0
1981	36	247.5	0.175142	CFSv2	0.5	0
1982	36	249	0.12807	CFSv2	0.5	0
1983	36	250.5	0.259068	CFSv2	0.5	0
1984	36	252	0.124707	CFSv2	0.5	0
1985	36	253.5	0.0847112	CFSv2	0.5	0
1986	36	255	-0.0720573	CFSv2	0.5	0
1987	36	256.5	-0.117569	CFSv2	0.5	0
1988	36	258	0.0173354	CFSv2	0.5	0
1989	36	259.5	-0.0635384	CFSv2	0.5	0
1990	36	261	-0.0166677	CFSv2	0.5	0
1991	36	262.5	-0.0105091	CFSv2	0.5	0
1992	36	264	0.0426877	CFSv2	0.5	0
1993	36	265.5	0.0862439	CFSv2	0.5	0
1994	36	267	0.172395	CFSv2	0.5	0
1995	36	268.5	0.163318	CFSv2	0.5	0
1996	36	270	0.127162	CFSv2	0.5	0
1997	36	271.5	0.203851	CFSv2	0.5	0
1998	36	273	0.229868	CFSv2	0.5	0
[truncated: 5,897 more rows]

## Sheet: us_precip_1.5x1.5_56w1
	lat	lon	lat_lon_skill	model	skill_threshold	above_threshold
0	25.5	279	0.270231	ECMWF	0	1
1	27	261	0.121442	ECMWF	0	1
2	27	262.5	-0.0305213	ECMWF	0	0
3	27	279	0.448454	ECMWF	0	1
4	28.5	261	0.116246	ECMWF	0	1
5	28.5	262.5	0.0302649	ECMWF	0	1
6	28.5	264	0.0623582	ECMWF	0	1
7	28.5	277.5	0.115065	ECMWF	0	1
8	28.5	279	0.189593	ECMWF	0	1
9	30	256.5	0.503416	ECMWF	0	1
10	30	258	0.322152	ECMWF	0	1
11	30	259.5	0.122109	ECMWF	0	1
12	30	261	0.176216	ECMWF	0	1
13	30	262.5	0.217036	ECMWF	0	1
14	30	264	0.128717	ECMWF	0	1
15	30	265.5	-0.00298282	ECMWF	0	0
16	30	267	-0.0331154	ECMWF	0	0
17	30	268.5	-0.0117797	ECMWF	0	0
18	30	270	-0.075961	ECMWF	0	0
19	30	274.5	0.0993405	ECMWF	0	1
20	30	276	0.0551382	ECMWF	0	1
21	30	277.5	0.105839	ECMWF	0	1
22	31.5	249	0.113278	ECMWF	0	1
23	31.5	250.5	0.163573	ECMWF	0	1
24	31.5	255	0.346219	ECMWF	0	1
25	31.5	256.5	0.437369	ECMWF	0	1
26	31.5	258	0.195255	ECMWF	0	1
27	31.5	259.5	0.0663793	ECMWF	0	1
28	31.5	261	0.150075	ECMWF	0	1
29	31.5	262.5	0.149971	ECMWF	0	1
30	31.5	264	0.165223	ECMWF	0	1
31	31.5	265.5	0.139976	ECMWF	0	1
32	31.5	267	0.00403017	ECMWF	0	1
33	31.5	268.5	0.0642447	ECMWF	0	1
34	31.5	270	-0.110966	ECMWF	0	0
35	31.5	271.5	-0.0363635	ECMWF	0	0
36	31.5	273	0.243301	ECMWF	0	1
37	31.5	274.5	0.243545	ECMWF	0	1
38	31.5	276	0.0885624	ECMWF	0	1
39	31.5	277.5	0.174746	ECMWF	0	1
40	33	243	0.313953	ECMWF	0	1
41	33	244.5	0.210801	ECMWF	0	1
42	33	246	0.0934686	ECMWF	0	1
43	33	247.5	0.0619499	ECMWF	0	1
44	33	249	0.0834902	ECMWF	0	1
45	33	250.5	0.137468	ECMWF	0	1
46	33	252	-0.0809738	ECMWF	0	0
47	33	253.5	0.289849	ECMWF	0	1
48	33	255	-0.169192	ECMWF	0	0
49	33	256.5	0.130715	ECMWF	0	1
50	33	258	0.166663	ECMWF	0	1
51	33	259.5	0.156363	ECMWF	0	1
52	33	261	0.141264	ECMWF	0	1
53	33	262.5	0.104757	ECMWF	0	1
54	33	264	0.114419	ECMWF	0	1
55	33	265.5	0.147712	ECMWF	0	1
56	33	267	0.085895	ECMWF	0	1
57	33	268.5	0.100677	ECMWF	0	1
58	33	270	0.0743462	ECMWF	0	1
59	33	271.5	0.0329236	ECMWF	0	1
60	33	273	0.202444	ECMWF	0	1
61	33	274.5	0.228734	ECMWF	0	1
62	33	276	0.194332	ECMWF	0	1
63	33	277.5	0.144226	ECMWF	0	1
64	33	279	0.144824	ECMWF	0	1
65	33	280.5	0.196902	ECMWF	0	1
66	34.5	240	0.276958	ECMWF	0	1
67	34.5	241.5	0.378538	ECMWF	0	1
68	34.5	243	0.330578	ECMWF	0	1
69	34.5	244.5	0.335061	ECMWF	0	1
70	34.5	246	0.10884	ECMWF	0	1
71	34.5	247.5	0.0483637	ECMWF	0	1
72	34.5	249	0.0135249	ECMWF	0	1
73	34.5	250.5	0.210656	ECMWF	0	1
74	34.5	252	-0.142101	ECMWF	0	0
75	34.5	253.5	0.351248	ECMWF	0	1
76	34.5	255	0.143295	ECMWF	0	1
77	34.5	256.5	0.224081	ECMWF	0	1
78	34.5	258	0.2177	ECMWF	0	1
79	34.5	259.5	0.242742	ECMWF	0	1
80	34.5	261	0.215605	ECMWF	0	1
81	34.5	262.5	0.0804808	ECMWF	0	1
82	34.5	264	0.0528688	ECMWF	0	1
83	34.5	265.5	0.110473	ECMWF	0	1
84	34.5	267	0.155917	ECMWF	0	1
85	34.5	268.5	0.148656	ECMWF	0	1
86	34.5	270	0.253728	ECMWF	0	1
87	34.5	271.5	0.199185	ECMWF	0	1
88	34.5	273	0.157696	ECMWF	0	1
89	34.5	274.5	0.247901	ECMWF	0	1
90	34.5	276	0.280105	ECMWF	0	1
91	34.5	277.5	0.171495	ECMWF	0	1
92	34.5	279	0.17031	ECMWF	0	1
93	34.5	280.5	0.0407717	ECMWF	0	1
94	34.5	282	-0.0647563	ECMWF	0	0
95	36	238.5	0.216573	ECMWF	0	1
96	36	240	0.224845	ECMWF	0	1
97	36	241.5	0.107337	ECMWF	0	1
98	36	243	0.27569	ECMWF	0	1
99	36	244.5	0.154764	ECMWF	0	1
100	36	246	0.154021	ECMWF	0	1
101	36	247.5	0.261307	ECMWF	0	1
102	36	249	0.316984	ECMWF	0	1
103	36	250.5	0.0270855	ECMWF	0	1
104	36	252	0.386886	ECMWF	0	1
105	36	253.5	-0.122579	ECMWF	0	0
106	36	255	-0.258518	ECMWF	0	0
107	36	256.5	0.214322	ECMWF	0	1
108	36	258	0.169657	ECMWF	0	1
109	36	259.5	0.1271	ECMWF	0	1
110	36	261	0.0479807	ECMWF	0	1
111	36	262.5	-0.00780486	ECMWF	0	0
112	36	264	0.024459	ECMWF	0	1
113	36	265.5	0.116933	ECMWF	0	1
114	36	267	0.126004	ECMWF	0	1
115	36	268.5	0.18353	ECMWF	0	1
116	36	270	0.204728	ECMWF	0	1
117	36	271.5	0.22897	ECMWF	0	1
118	36	273	0.232203	ECMWF	0	1
119	36	274.5	0.19808	ECMWF	0	1
120	36	276	0.101363	ECMWF	0	1
121	36	277.5	0.0944021	ECMWF	0	1
122	36	279	0.131575	ECMWF	0	1
123	36	280.5	0.120816	ECMWF	0	1
124	36	282	0.0882202	ECMWF	0	1
125	36	283.5	0.0790388	ECMWF	0	1
126	37.5	238.5	0.210615	ECMWF	0	1
127	37.5	240	0.047621	ECMWF	0	1
128	37.5	241.5	0.1064	ECMWF	0	1
129	37.5	243	0.123443	ECMWF	0	1
130	37.5	244.5	0.231817	ECMWF	0	1
131	37.5	246	0.0851331	ECMWF	0	1
132	37.5	247.5	0.0831071	ECMWF	0	1
133	37.5	249	0.30175	ECMWF	0	1
134	37.5	250.5	0.146999	ECMWF	0	1
135	37.5	252	-0.171609	ECMWF	0	0
136	37.5	253.5	-0.21167	ECMWF	0	0
137	37.5	255	-0.227331	ECMWF	0	0
138	37.5	256.5	0.164179	ECMWF	0	1
139	37.5	258	0.103188	ECMWF	0	1
140	37.5	259.5	0.0146235	ECMWF	0	1
141	37.5	261	0.0400698	ECMWF	0	1
142	37.5	262.5	0.0521749	ECMWF	0	1
143	37.5	264	0.028943	ECMWF	0	1
144	37.5	265.5	0.0663095	ECMWF	0	1
145	37.5	267	0.142001	ECMWF	0	1
146	37.5	268.5	0.157698	ECMWF	0	1
147	37.5	270	0.15633	ECMWF	0	1
148	37.5	271.5	0.183329	ECMWF	0	1
149	37.5	273	0.241376	ECMWF	0	1
150	37.5	274.5	0.261196	ECMWF	0	1
151	37.5	276	0.264362	ECMWF	0	1
152	37.5	277.5	0.170043	ECMWF	0	1
153	37.5	279	0.164116	ECMWF	0	1
154	37.5	280.5	0.0529753	ECMWF	0	1
155	37.5	282	0.0253213	ECMWF	0	1
156	37.5	283.5	0.1485	ECMWF	0	1
157	39	237	0.127989	ECMWF	0	1
158	39	238.5	0.219057	ECMWF	0	1
159	39	240	0.0840265	ECMWF	0	1
160	39	241.5	0.147114	ECMWF	0	1
161	39	243	-0.0151922	ECMWF	0	0
162	39	244.5	0.258997	ECMWF	0	1
163	39	246	0.271146	ECMWF	0	1
164	39	247.5	0.193636	ECMWF	0	1
165	39	249	0.36323	ECMWF	0	1
166	39	250.5	0.177199	ECMWF	0	1
167	39	252	0.166002	ECMWF	0	1
168	39	253.5	-0.158282	ECMWF	0	0
169	39	255	-0.229454	ECMWF	0	0
170	39	256.5	0.215097	ECMWF	0	1
171	39	258	0.0846768	ECMWF	0	1
172	39	259.5	-0.0109526	ECMWF	0	0
173	39	261	-0.0366377	ECMWF	0	0
174	39	262.5	0.0237319	ECMWF	0	1
175	39	264	0.0408943	ECMWF	0	1
176	39	265.5	0.0334357	ECMWF	0	1
177	39	267	0.0755562	ECMWF	0	1
178	39	268.5	0.119838	ECMWF	0	1
179	39	270	0.0770645	ECMWF	0	1
180	39	271.5	0.106012	ECMWF	0	1
181	39	273	0.207629	ECMWF	0	1
182	39	274.5	0.198447	ECMWF	0	1
183	39	276	0.250523	ECMWF	0	1
184	39	277.5	0.214206	ECMWF	0	1
185	39	279	0.124577	ECMWF	0	1
186	39	280.5	0.131581	ECMWF	0	1
187	39	282	0.0530212	ECMWF	0	1
188	39	283.5	0.225519	ECMWF	0	1
189	39	285	0.190221	ECMWF	0	1
190	40.5	237	0.279537	ECMWF	0	1
191	40.5	238.5	0.0912322	ECMWF	0	1
192	40.5	240	0.0984966	ECMWF	0	1
193	40.5	241.5	0.15768	ECMWF	0	1
194	40.5	243	0.152402	ECMWF	0	1
195	40.5	244.5	0.236209	ECMWF	0	1
196	40.5	246	0.294745	ECMWF	0	1
197	40.5	247.5	0.193481	ECMWF	0	1
198	40.5	249	-0.16039	ECMWF	0	0
199	40.5	250.5	0.289307	ECMWF	0	1
200	40.5	252	0.316697	ECMWF	0	1
201	40.5	253.5	0.197988	ECMWF	0	1
202	40.5	255	0.0528084	ECMWF	0	1
203	40.5	256.5	0.306421	ECMWF	0	1
204	40.5	258	0.123405	ECMWF	0	1
205	40.5	259.5	0.0315424	ECMWF	0	1
206	40.5	261	-0.0503412	ECMWF	0	0
207	40.5	262.5	-0.0534091	ECMWF	0	0
208	40.5	264	-0.0101069	ECMWF	0	0
209	40.5	265.5	0.0603774	ECMWF	0	1
210	40.5	267	0.100858	ECMWF	0	1
211	40.5	268.5	0.0355019	ECMWF	0	1
212	40.5	270	0.0654948	ECMWF	0	1
213	40.5	271.5	0.0714759	ECMWF	0	1
214	40.5	273	0.0573963	ECMWF	0	1
215	40.5	274.5	0.0829155	ECMWF	0	1
216	40.5	276	0.137438	ECMWF	0	1
217	40.5	277.5	0.136331	ECMWF	0	1
218	40.5	279	0.103842	ECMWF	0	1
219	40.5	280.5	0.0463103	ECMWF	0	1
220	40.5	282	0.170026	ECMWF	0	1
221	40.5	283.5	0.329481	ECMWF	0	1
222	40.5	285	0.323479	ECMWF	0	1
223	40.5	286.5	0.0971659	ECMWF	0	1
224	42	237	0.226601	ECMWF	0	1
225	42	238.5	0.163396	ECMWF	0	1
226	42	240	-0.0107271	ECMWF	0	0
227	42	241.5	0.0668483	ECMWF	0	1
228	42	243	0.273015	ECMWF	0	1
229	42	244.5	0.134478	ECMWF	0	1
230	42	246	0.0981626	ECMWF	0	1
231	42	247.5	0.139481	ECMWF	0	1
232	42	249	0.229739	ECMWF	0	1
233	42	250.5	0.314365	ECMWF	0	1
234	42	252	0.310073	ECMWF	0	1
235	42	253.5	0.228974	ECMWF	0	1
236	42	255	0.153179	ECMWF	0	1
237	42	256.5	0.272639	ECMWF	0	1
238	42	258	0.193097	ECMWF	0	1
239	42	259.5	0.10535	ECMWF	0	1
240	42	261	0.0784709	ECMWF	0	1
241	42	262.5	0.0675931	ECMWF	0	1
242	42	264	0.112629	ECMWF	0	1
243	42	265.5	0.145439	ECMWF	0	1
244	42	267	0.121072	ECMWF	0	1
245	42	268.5	0.0855839	ECMWF	0	1
246	42	270	0.0540771	ECMWF	0	1
247	42	271.5	0.0836688	ECMWF	0	1
248	42	273	0.00718329	ECMWF	0	1
249	42	274.5	0.0322269	ECMWF	0	1
250	42	276	-0.000458641	ECMWF	0	0
251	42	277.5	-0.0173247	ECMWF	0	0
252	42	279	-0.0461238	ECMWF	0	0
253	42	280.5	0.0346014	ECMWF	0	1
254	42	282	0.110053	ECMWF	0	1
255	42	283.5	0.219848	ECMWF	0	1
256	42	285	0.28129	ECMWF	0	1
257	42	286.5	0.202782	ECMWF	0	1
258	42	288	0.200494	ECMWF	0	1
259	43.5	237	-0.0311688	ECMWF	0	0
260	43.5	238.5	0.132846	ECMWF	0	1
261	43.5	240	-0.0304231	ECMWF	0	0
262	43.5	241.5	-0.0949975	ECMWF	0	0
263	43.5	243	0.0429667	ECMWF	0	1
264	43.5	244.5	0.00816081	ECMWF	0	1
265	43.5	246	0.102944	ECMWF	0	1
266	43.5	247.5	0.0808697	ECMWF	0	1
267	43.5	249	0.0159263	ECMWF	0	1
268	43.5	250.5	0.00380156	ECMWF	0	1
269	43.5	252	0.226828	ECMWF	0	1
270	43.5	253.5	0.227158	ECMWF	0	1
271	43.5	255	0.208556	ECMWF	0	1
272	43.5	256.5	0.301187	ECMWF	0	1
273	43.5	258	0.222605	ECMWF	0	1
274	43.5	259.5	0.194893	ECMWF	0	1
275	43.5	261	0.153765	ECMWF	0	1
276	43.5	262.5	0.0869718	ECMWF	0	1
277	43.5	264	0.0711846	ECMWF	0	1
278	43.5	265.5	0.129914	ECMWF	0	1
279	43.5	267	0.179956	ECMWF	0	1
280	43.5	268.5	0.152218	ECMWF	0	1
281	43.5	270	0.0675701	ECMWF	0	1
282	43.5	271.5	0.0663057	ECMWF	0	1
283	43.5	273	0.0200155	ECMWF	0	1
284	43.5	274.5	0.097045	ECMWF	0	1
285	43.5	276	-0.0141389	ECMWF	0	0
286	43.5	277.5	0.0571438	ECMWF	0	1
287	43.5	282	0.116423	ECMWF	0	1
288	43.5	283.5	0.0756003	ECMWF	0	1
289	43.5	285	0.0705137	ECMWF	0	1
290	43.5	286.5	0.0515542	ECMWF	0	1
291	43.5	288	0.151686	ECMWF	0	1
292	43.5	289.5	0.147153	ECMWF	0	1
293	45	237	0.257421	ECMWF	0	1
294	45	238.5	0.430153	ECMWF	0	1
295	45	240	-0.0576492	ECMWF	0	0
296	45	241.5	0.0305593	ECMWF	0	1
297	45	243	0.0239789	ECMWF	0	1
298	45	244.5	-0.0711582	ECMWF	0	0
299	45	246	-0.0567192	ECMWF	0	0
300	45	247.5	0.0835599	ECMWF	0	1
301	45	249	0.165176	ECMWF	0	1
302	45	250.5	0.111669	ECMWF	0	1
303	45	252	0.273538	ECMWF	0	1
304	45	253.5	0.246243	ECMWF	0	1
305	45	255	0.269203	ECMWF	0	1
306	45	256.5	0.136683	ECMWF	0	1
307	45	258	0.189061	ECMWF	0	1
308	45	259.5	0.162273	ECMWF	0	1
309	45	261	0.0853247	ECMWF	0	1
310	45	262.5	0.0324576	ECMWF	0	1
311	45	264	-0.0058752	ECMWF	0	0
312	45	265.5	0.0783943	ECMWF	0	1
313	45	267	0.181042	ECMWF	0	1
314	45	268.5	0.215052	ECMWF	0	1
315	45	270	0.149797	ECMWF	0	1
316	45	271.5	0.170989	ECMWF	0	1
317	45	273	0.0865631	ECMWF	0	1
318	45	274.5	0.134474	ECMWF	0	1
319	45	276	0.126177	ECMWF	0	1
320	45	286.5	-0.168307	ECMWF	0	0
321	45	288	-0.28547	ECMWF	0	0
322	45	289.5	-0.0445205	ECMWF	0	0
323	45	291	0.0173097	ECMWF	0	1
324	45	292.5	0.0171876	ECMWF	0	1
325	46.5	237	0.132435	ECMWF	0	1
326	46.5	238.5	0.241675	ECMWF	0	1
327	46.5	240	0.201454	ECMWF	0	1
328	46.5	241.5	0.235565	ECMWF	0	1
329	46.5	243	0.147511	ECMWF	0	1
330	46.5	244.5	0.142635	ECMWF	0	1
331	46.5	246	0.1633	ECMWF	0	1
332	46.5	247.5	0.170777	ECMWF	0	1
333	46.5	249	0.239487	ECMWF	0	1
334	46.5	250.5	0.238307	ECMWF	0	1
335	46.5	252	0.22954	ECMWF	0	1
336	46.5	253.5	0.191264	ECMWF	0	1
337	46.5	255	0.114975	ECMWF	0	1
338	46.5	256.5	0.03646	ECMWF	0	1
339	46.5	258	-0.0501068	ECMWF	0	0
340	46.5	259.5	0.0151114	ECMWF	0	1
341	46.5	261	-0.0861648	ECMWF	0	0
342	46.5	262.5	-0.102175	ECMWF	0	0
343	46.5	264	-0.148465	ECMWF	0	0
344	46.5	265.5	-0.0785181	ECMWF	0	0
345	46.5	267	-0.0190371	ECMWF	0	0
346	46.5	268.5	0.0736917	ECMWF	0	1
347	46.5	270	0.170606	ECMWF	0	1
348	46.5	271.5	0.134284	ECMWF	0	1
349	46.5	273	0.0850375	ECMWF	0	1
350	46.5	274.5	-0.00563862	ECMWF	0	0
351	46.5	291	-0.0713129	ECMWF	0	0
352	48	237	0.192056	ECMWF	0	1
353	48	238.5	0.279781	ECMWF	0	1
354	48	240	-0.0257615	ECMWF	0	0
355	48	241.5	0.0998837	ECMWF	0	1
356	48	243	0.216496	ECMWF	0	1
357	48	244.5	0.0941294	ECMWF	0	1
358	48	246	0.165326	ECMWF	0	1
359	48	247.5	0.240543	ECMWF	0	1
360	48	249	0.340505	ECMWF	0	1
361	48	250.5	0.312008	ECMWF	0	1
362	48	252	0.188522	ECMWF	0	1
363	48	253.5	0.133338	ECMWF	0	1
364	48	255	0.0429663	ECMWF	0	1
365	48	256.5	-0.0307277	ECMWF	0	0
366	48	258	-0.0410796	ECMWF	0	0
367	48	259.5	-0.0788396	ECMWF	0	0
368	48	261	-0.13022	ECMWF	0	0
369	48	262.5	-0.050608	ECMWF	0	0
370	48	264	-0.00886463	ECMWF	0	0
371	48	265.5	-0.0256177	ECMWF	0	0
372	48	267	0.0199306	ECMWF	0	1
373	48	268.5	0.00907353	ECMWF	0	1
374	48	270	0.00170462	ECMWF	0	1
375	48	271.5	-0.0239803	ECMWF	0	0
376	25.5	279	0.270231	ECMWF	0.1	1
377	27	261	0.121442	ECMWF	0.1	1
378	27	262.5	-0.0305213	ECMWF	0.1	0
379	27	279	0.448454	ECMWF	0.1	1
380	28.5	261	0.116246	ECMWF	0.1	1
381	28.5	262.5	0.0302649	ECMWF	0.1	0
382	28.5	264	0.0623582	ECMWF	0.1	0
383	28.5	277.5	0.115065	ECMWF	0.1	1
384	28.5	279	0.189593	ECMWF	0.1	1
385	30	256.5	0.503416	ECMWF	0.1	1
386	30	258	0.322152	ECMWF	0.1	1
387	30	259.5	0.122109	ECMWF	0.1	1
388	30	261	0.176216	ECMWF	0.1	1
389	30	262.5	0.217036	ECMWF	0.1	1
390	30	264	0.128717	ECMWF	0.1	1
391	30	265.5	-0.00298282	ECMWF	0.1	0
392	30	267	-0.0331154	ECMWF	0.1	0
393	30	268.5	-0.0117797	ECMWF	0.1	0
394	30	270	-0.075961	ECMWF	0.1	0
395	30	274.5	0.0993405	ECMWF	0.1	0
396	30	276	0.0551382	ECMWF	0.1	0
397	30	277.5	0.105839	ECMWF	0.1	1
398	31.5	249	0.113278	ECMWF	0.1	1
399	31.5	250.5	0.163573	ECMWF	0.1	1
400	31.5	255	0.346219	ECMWF	0.1	1
401	31.5	256.5	0.437369	ECMWF	0.1	1
402	31.5	258	0.195255	ECMWF	0.1	1
403	31.5	259.5	0.0663793	ECMWF	0.1	0
404	31.5	261	0.150075	ECMWF	0.1	1
405	31.5	262.5	0.149971	ECMWF	0.1	1
406	31.5	264	0.165223	ECMWF	0.1	1
407	31.5	265.5	0.139976	ECMWF	0.1	1
408	31.5	267	0.00403017	ECMWF	0.1	0
409	31.5	268.5	0.0642447	ECMWF	0.1	0
410	31.5	270	-0.110966	ECMWF	0.1	0
411	31.5	271.5	-0.0363635	ECMWF	0.1	0
412	31.5	273	0.243301	ECMWF	0.1	1
413	31.5	274.5	0.243545	ECMWF	0.1	1
414	31.5	276	0.0885624	ECMWF	0.1	0
415	31.5	277.5	0.174746	ECMWF	0.1	1
416	33	243	0.313953	ECMWF	0.1	1
417	33	244.5	0.210801	ECMWF	0.1	1
418	33	246	0.0934686	ECMWF	0.1	0
419	33	247.5	0.0619499	ECMWF	0.1	0
420	33	249	0.0834902	ECMWF	0.1	0
421	33	250.5	0.137468	ECMWF	0.1	1
422	33	252	-0.0809738	ECMWF	0.1	0
423	33	253.5	0.289849	ECMWF	0.1	1
424	33	255	-0.169192	ECMWF	0.1	0
425	33	256.5	0.130715	ECMWF	0.1	1
426	33	258	0.166663	ECMWF	0.1	1
427	33	259.5	0.156363	ECMWF	0.1	1
428	33	261	0.141264	ECMWF	0.1	1
429	33	262.5	0.104757	ECMWF	0.1	1
430	33	264	0.114419	ECMWF	0.1	1
431	33	265.5	0.147712	ECMWF	0.1	1
432	33	267	0.085895	ECMWF	0.1	0
433	33	268.5	0.100677	ECMWF	0.1	1
434	33	270	0.0743462	ECMWF	0.1	0
435	33	271.5	0.0329236	ECMWF	0.1	0
436	33	273	0.202444	ECMWF	0.1	1
437	33	274.5	0.228734	ECMWF	0.1	1
438	33	276	0.194332	ECMWF	0.1	1
439	33	277.5	0.144226	ECMWF	0.1	1
440	33	279	0.144824	ECMWF	0.1	1
441	33	280.5	0.196902	ECMWF	0.1	1
442	34.5	240	0.276958	ECMWF	0.1	1
443	34.5	241.5	0.378538	ECMWF	0.1	1
444	34.5	243	0.330578	ECMWF	0.1	1
445	34.5	244.5	0.335061	ECMWF	0.1	1
446	34.5	246	0.10884	ECMWF	0.1	1
447	34.5	247.5	0.0483637	ECMWF	0.1	0
448	34.5	249	0.0135249	ECMWF	0.1	0
449	34.5	250.5	0.210656	ECMWF	0.1	1
450	34.5	252	-0.142101	ECMWF	0.1	0
451	34.5	253.5	0.351248	ECMWF	0.1	1
452	34.5	255	0.143295	ECMWF	0.1	1
453	34.5	256.5	0.224081	ECMWF	0.1	1
454	34.5	258	0.2177	ECMWF	0.1	1
455	34.5	259.5	0.242742	ECMWF	0.1	1
456	34.5	261	0.215605	ECMWF	0.1	1
457	34.5	262.5	0.0804808	ECMWF	0.1	0
458	34.5	264	0.0528688	ECMWF	0.1	0
459	34.5	265.5	0.110473	ECMWF	0.1	1
460	34.5	267	0.155917	ECMWF	0.1	1
461	34.5	268.5	0.148656	ECMWF	0.1	1
462	34.5	270	0.253728	ECMWF	0.1	1
463	34.5	271.5	0.199185	ECMWF	0.1	1
464	34.5	273	0.157696	ECMWF	0.1	1
465	34.5	274.5	0.247901	ECMWF	0.1	1
466	34.5	276	0.280105	ECMWF	0.1	1
467	34.5	277.5	0.171495	ECMWF	0.1	1
468	34.5	279	0.17031	ECMWF	0.1	1
469	34.5	280.5	0.0407717	ECMWF	0.1	0
470	34.5	282	-0.0647563	ECMWF	0.1	0
471	36	238.5	0.216573	ECMWF	0.1	1
472	36	240	0.224845	ECMWF	0.1	1
473	36	241.5	0.107337	ECMWF	0.1	1
474	36	243	0.27569	ECMWF	0.1	1
475	36	244.5	0.154764	ECMWF	0.1	1
476	36	246	0.154021	ECMWF	0.1	1
477	36	247.5	0.261307	ECMWF	0.1	1
478	36	249	0.316984	ECMWF	0.1	1
479	36	250.5	0.0270855	ECMWF	0.1	0
480	36	252	0.386886	ECMWF	0.1	1
481	36	253.5	-0.122579	ECMWF	0.1	0
482	36	255	-0.258518	ECMWF	0.1	0
483	36	256.5	0.214322	ECMWF	0.1	1
484	36	258	0.169657	ECMWF	0.1	1
485	36	259.5	0.1271	ECMWF	0.1	1
486	36	261	0.0479807	ECMWF	0.1	0
487	36	262.5	-0.00780486	ECMWF	0.1	0
488	36	264	0.024459	ECMWF	0.1	0
489	36	265.5	0.116933	ECMWF	0.1	1
490	36	267	0.126004	ECMWF	0.1	1
491	36	268.5	0.18353	ECMWF	0.1	1
492	36	270	0.204728	ECMWF	0.1	1
493	36	271.5	0.22897	ECMWF	0.1	1
494	36	273	0.232203	ECMWF	0.1	1
495	36	274.5	0.19808	ECMWF	0.1	1
496	36	276	0.101363	ECMWF	0.1	1
497	36	277.5	0.0944021	ECMWF	0.1	0
498	36	279	0.131575	ECMWF	0.1	1
499	36	280.5	0.120816	ECMWF	0.1	1
500	36	282	0.0882202	ECMWF	0.1	0
501	36	283.5	0.0790388	ECMWF	0.1	0
502	37.5	238.5	0.210615	ECMWF	0.1	1
503	37.5	240	0.047621	ECMWF	0.1	0
504	37.5	241.5	0.1064	ECMWF	0.1	1
505	37.5	243	0.123443	ECMWF	0.1	1
506	37.5	244.5	0.231817	ECMWF	0.1	1
507	37.5	246	0.0851331	ECMWF	0.1	0
508	37.5	247.5	0.0831071	ECMWF	0.1	0
509	37.5	249	0.30175	ECMWF	0.1	1
510	37.5	250.5	0.146999	ECMWF	0.1	1
511	37.5	252	-0.171609	ECMWF	0.1	0
512	37.5	253.5	-0.21167	ECMWF	0.1	0
513	37.5	255	-0.227331	ECMWF	0.1	0
514	37.5	256.5	0.164179	ECMWF	0.1	1
515	37.5	258	0.103188	ECMWF	0.1	1
516	37.5	259.5	0.0146235	ECMWF	0.1	0
517	37.5	261	0.0400698	ECMWF	0.1	0
518	37.5	262.5	0.0521749	ECMWF	0.1	0
519	37.5	264	0.028943	ECMWF	0.1	0
520	37.5	265.5	0.0663095	ECMWF	0.1	0
521	37.5	267	0.142001	ECMWF	0.1	1
522	37.5	268.5	0.157698	ECMWF	0.1	1
523	37.5	270	0.15633	ECMWF	0.1	1
524	37.5	271.5	0.183329	ECMWF	0.1	1
525	37.5	273	0.241376	ECMWF	0.1	1
526	37.5	274.5	0.261196	ECMWF	0.1	1
527	37.5	276	0.264362	ECMWF	0.1	1
528	37.5	277.5	0.170043	ECMWF	0.1	1
529	37.5	279	0.164116	ECMWF	0.1	1
530	37.5	280.5	0.0529753	ECMWF	0.1	0
531	37.5	282	0.0253213	ECMWF	0.1	0
532	37.5	283.5	0.1485	ECMWF	0.1	1
533	39	237	0.127989	ECMWF	0.1	1
534	39	238.5	0.219057	ECMWF	0.1	1
535	39	240	0.0840265	ECMWF	0.1	0
536	39	241.5	0.147114	ECMWF	0.1	1
537	39	243	-0.0151922	ECMWF	0.1	0
538	39	244.5	0.258997	ECMWF	0.1	1
539	39	246	0.271146	ECMWF	0.1	1
540	39	247.5	0.193636	ECMWF	0.1	1
541	39	249	0.36323	ECMWF	0.1	1
542	39	250.5	0.177199	ECMWF	0.1	1
543	39	252	0.166002	ECMWF	0.1	1
544	39	253.5	-0.158282	ECMWF	0.1	0
545	39	255	-0.229454	ECMWF	0.1	0
546	39	256.5	0.215097	ECMWF	0.1	1
547	39	258	0.0846768	ECMWF	0.1	0
548	39	259.5	-0.0109526	ECMWF	0.1	0
549	39	261	-0.0366377	ECMWF	0.1	0
550	39	262.5	0.0237319	ECMWF	0.1	0
551	39	264	0.0408943	ECMWF	0.1	0
552	39	265.5	0.0334357	ECMWF	0.1	0
553	39	267	0.0755562	ECMWF	0.1	0
554	39	268.5	0.119838	ECMWF	0.1	1
555	39	270	0.0770645	ECMWF	0.1	0
556	39	271.5	0.106012	ECMWF	0.1	1
557	39	273	0.207629	ECMWF	0.1	1
558	39	274.5	0.198447	ECMWF	0.1	1
559	39	276	0.250523	ECMWF	0.1	1
560	39	277.5	0.214206	ECMWF	0.1	1
561	39	279	0.124577	ECMWF	0.1	1
562	39	280.5	0.131581	ECMWF	0.1	1
563	39	282	0.0530212	ECMWF	0.1	0
564	39	283.5	0.225519	ECMWF	0.1	1
565	39	285	0.190221	ECMWF	0.1	1
566	40.5	237	0.279537	ECMWF	0.1	1
567	40.5	238.5	0.0912322	ECMWF	0.1	0
568	40.5	240	0.0984966	ECMWF	0.1	0
569	40.5	241.5	0.15768	ECMWF	0.1	1
570	40.5	243	0.152402	ECMWF	0.1	1
571	40.5	244.5	0.236209	ECMWF	0.1	1
572	40.5	246	0.294745	ECMWF	0.1	1
573	40.5	247.5	0.193481	ECMWF	0.1	1
574	40.5	249	-0.16039	ECMWF	0.1	0
575	40.5	250.5	0.289307	ECMWF	0.1	1
576	40.5	252	0.316697	ECMWF	0.1	1
577	40.5	253.5	0.197988	ECMWF	0.1	1
578	40.5	255	0.0528084	ECMWF	0.1	0
579	40.5	256.5	0.306421	ECMWF	0.1	1
580	40.5	258	0.123405	ECMWF	0.1	1
581	40.5	259.5	0.0315424	ECMWF	0.1	0
582	40.5	261	-0.0503412	ECMWF	0.1	0
583	40.5	262.5	-0.0534091	ECMWF	0.1	0
584	40.5	264	-0.0101069	ECMWF	0.1	0
585	40.5	265.5	0.0603774	ECMWF	0.1	0
586	40.5	267	0.100858	ECMWF	0.1	1
587	40.5	268.5	0.0355019	ECMWF	0.1	0
588	40.5	270	0.0654948	ECMWF	0.1	0
589	40.5	271.5	0.0714759	ECMWF	0.1	0
590	40.5	273	0.0573963	ECMWF	0.1	0
591	40.5	274.5	0.0829155	ECMWF	0.1	0
592	40.5	276	0.137438	ECMWF	0.1	1
593	40.5	277.5	0.136331	ECMWF	0.1	1
594	40.5	279	0.103842	ECMWF	0.1	1
595	40.5	280.5	0.0463103	ECMWF	0.1	0
596	40.5	282	0.170026	ECMWF	0.1	1
597	40.5	283.5	0.329481	ECMWF	0.1	1
598	40.5	285	0.323479	ECMWF	0.1	1
599	40.5	286.5	0.0971659	ECMWF	0.1	0
600	42	237	0.226601	ECMWF	0.1	1
601	42	238.5	0.163396	ECMWF	0.1	1
602	42	240	-0.0107271	ECMWF	0.1	0
603	42	241.5	0.0668483	ECMWF	0.1	0
604	42	243	0.273015	ECMWF	0.1	1
605	42	244.5	0.134478	ECMWF	0.1	1
606	42	246	0.0981626	ECMWF	0.1	0
607	42	247.5	0.139481	ECMWF	0.1	1
608	42	249	0.229739	ECMWF	0.1	1
609	42	250.5	0.314365	ECMWF	0.1	1
610	42	252	0.310073	ECMWF	0.1	1
611	42	253.5	0.228974	ECMWF	0.1	1
612	42	255	0.153179	ECMWF	0.1	1
613	42	256.5	0.272639	ECMWF	0.1	1
614	42	258	0.193097	ECMWF	0.1	1
615	42	259.5	0.10535	ECMWF	0.1	1
616	42	261	0.0784709	ECMWF	0.1	0
617	42	262.5	0.0675931	ECMWF	0.1	0
618	42	264	0.112629	ECMWF	0.1	1
619	42	265.5	0.145439	ECMWF	0.1	1
620	42	267	0.121072	ECMWF	0.1	1
621	42	268.5	0.0855839	ECMWF	0.1	0
622	42	270	0.0540771	ECMWF	0.1	0
623	42	271.5	0.0836688	ECMWF	0.1	0
624	42	273	0.00718329	ECMWF	0.1	0
625	42	274.5	0.0322269	ECMWF	0.1	0
626	42	276	-0.000458641	ECMWF	0.1	0
627	42	277.5	-0.0173247	ECMWF	0.1	0
628	42	279	-0.0461238	ECMWF	0.1	0
629	42	280.5	0.0346014	ECMWF	0.1	0
630	42	282	0.110053	ECMWF	0.1	1
631	42	283.5	0.219848	ECMWF	0.1	1
632	42	285	0.28129	ECMWF	0.1	1
633	42	286.5	0.202782	ECMWF	0.1	1
634	42	288	0.200494	ECMWF	0.1	1
635	43.5	237	-0.0311688	ECMWF	0.1	0
636	43.5	238.5	0.132846	ECMWF	0.1	1
637	43.5	240	-0.0304231	ECMWF	0.1	0
638	43.5	241.5	-0.0949975	ECMWF	0.1	0
639	43.5	243	0.0429667	ECMWF	0.1	0
640	43.5	244.5	0.00816081	ECMWF	0.1	0
641	43.5	246	0.102944	ECMWF	0.1	1
642	43.5	247.5	0.0808697	ECMWF	0.1	0
643	43.5	249	0.0159263	ECMWF	0.1	0
644	43.5	250.5	0.00380156	ECMWF	0.1	0
645	43.5	252	0.226828	ECMWF	0.1	1
646	43.5	253.5	0.227158	ECMWF	0.1	1
647	43.5	255	0.208556	ECMWF	0.1	1
648	43.5	256.5	0.301187	ECMWF	0.1	1
649	43.5	258	0.222605	ECMWF	0.1	1
650	43.5	259.5	0.194893	ECMWF	0.1	1
651	43.5	261	0.153765	ECMWF	0.1	1
652	43.5	262.5	0.0869718	ECMWF	0.1	0
653	43.5	264	0.0711846	ECMWF	0.1	0
654	43.5	265.5	0.129914	ECMWF	0.1	1
655	43.5	267	0.179956	ECMWF	0.1	1
656	43.5	268.5	0.152218	ECMWF	0.1	1
657	43.5	270	0.0675701	ECMWF	0.1	0
658	43.5	271.5	0.0663057	ECMWF	0.1	0
659	43.5	273	0.0200155	ECMWF	0.1	0
660	43.5	274.5	0.097045	ECMWF	0.1	0
661	43.5	276	-0.0141389	ECMWF	0.1	0
662	43.5	277.5	0.0571438	ECMWF	0.1	0
663	43.5	282	0.116423	ECMWF	0.1	1
664	43.5	283.5	0.0756003	ECMWF	0.1	0
665	43.5	285	0.0705137	ECMWF	0.1	0
666	43.5	286.5	0.0515542	ECMWF	0.1	0
667	43.5	288	0.151686	ECMWF	0.1	1
668	43.5	289.5	0.147153	ECMWF	0.1	1
669	45	237	0.257421	ECMWF	0.1	1
670	45	238.5	0.430153	ECMWF	0.1	1
671	45	240	-0.0576492	ECMWF	0.1	0
672	45	241.5	0.0305593	ECMWF	0.1	0
673	45	243	0.0239789	ECMWF	0.1	0
674	45	244.5	-0.0711582	ECMWF	0.1	0
675	45	246	-0.0567192	ECMWF	0.1	0
676	45	247.5	0.0835599	ECMWF	0.1	0
677	45	249	0.165176	ECMWF	0.1	1
678	45	250.5	0.111669	ECMWF	0.1	1
679	45	252	0.273538	ECMWF	0.1	1
680	45	253.5	0.246243	ECMWF	0.1	1
681	45	255	0.269203	ECMWF	0.1	1
682	45	256.5	0.136683	ECMWF	0.1	1
683	45	258	0.189061	ECMWF	0.1	1
684	45	259.5	0.162273	ECMWF	0.1	1
685	45	261	0.0853247	ECMWF	0.1	0
686	45	262.5	0.0324576	ECMWF	0.1	0
687	45	264	-0.0058752	ECMWF	0.1	0
688	45	265.5	0.0783943	ECMWF	0.1	0
689	45	267	0.181042	ECMWF	0.1	1
690	45	268.5	0.215052	ECMWF	0.1	1
691	45	270	0.149797	ECMWF	0.1	1
692	45	271.5	0.170989	ECMWF	0.1	1
693	45	273	0.0865631	ECMWF	0.1	0
694	45	274.5	0.134474	ECMWF	0.1	1
695	45	276	0.126177	ECMWF	0.1	1
696	45	286.5	-0.168307	ECMWF	0.1	0
697	45	288	-0.28547	ECMWF	0.1	0
698	45	289.5	-0.0445205	ECMWF	0.1	0
699	45	291	0.0173097	ECMWF	0.1	0
700	45	292.5	0.0171876	ECMWF	0.1	0
701	46.5	237	0.132435	ECMWF	0.1	1
702	46.5	238.5	0.241675	ECMWF	0.1	1
703	46.5	240	0.201454	ECMWF	0.1	1
704	46.5	241.5	0.235565	ECMWF	0.1	1
705	46.5	243	0.147511	ECMWF	0.1	1
706	46.5	244.5	0.142635	ECMWF	0.1	1
707	46.5	246	0.1633	ECMWF	0.1	1
708	46.5	247.5	0.170777	ECMWF	0.1	1
709	46.5	249	0.239487	ECMWF	0.1	1
710	46.5	250.5	0.238307	ECMWF	0.1	1
711	46.5	252	0.22954	ECMWF	0.1	1
712	46.5	253.5	0.191264	ECMWF	0.1	1
713	46.5	255	0.114975	ECMWF	0.1	1
714	46.5	256.5	0.03646	ECMWF	0.1	0
715	46.5	258	-0.0501068	ECMWF	0.1	0
716	46.5	259.5	0.0151114	ECMWF	0.1	0
717	46.5	261	-0.0861648	ECMWF	0.1	0
718	46.5	262.5	-0.102175	ECMWF	0.1	0
719	46.5	264	-0.148465	ECMWF	0.1	0
720	46.5	265.5	-0.0785181	ECMWF	0.1	0
721	46.5	267	-0.0190371	ECMWF	0.1	0
722	46.5	268.5	0.0736917	ECMWF	0.1	0
723	46.5	270	0.170606	ECMWF	0.1	1
724	46.5	271.5	0.134284	ECMWF	0.1	1
725	46.5	273	0.0850375	ECMWF	0.1	0
726	46.5	274.5	-0.00563862	ECMWF	0.1	0
727	46.5	291	-0.0713129	ECMWF	0.1	0
728	48	237	0.192056	ECMWF	0.1	1
729	48	238.5	0.279781	ECMWF	0.1	1
730	48	240	-0.0257615	ECMWF	0.1	0
731	48	241.5	0.0998837	ECMWF	0.1	0
732	48	243	0.216496	ECMWF	0.1	1
733	48	244.5	0.0941294	ECMWF	0.1	0
734	48	246	0.165326	ECMWF	0.1	1
735	48	247.5	0.240543	ECMWF	0.1	1
736	48	249	0.340505	ECMWF	0.1	1
737	48	250.5	0.312008	ECMWF	0.1	1
738	48	252	0.188522	ECMWF	0.1	1
739	48	253.5	0.133338	ECMWF	0.1	1
740	48	255	0.0429663	ECMWF	0.1	0
741	48	256.5	-0.0307277	ECMWF	0.1	0
742	48	258	-0.0410796	ECMWF	0.1	0
743	48	259.5	-0.0788396	ECMWF	0.1	0
744	48	261	-0.13022	ECMWF	0.1	0
745	48	262.5	-0.050608	ECMWF	0.1	0
746	48	264	-0.00886463	ECMWF	0.1	0
747	48	265.5	-0.0256177	ECMWF	0.1	0
748	48	267	0.0199306	ECMWF	0.1	0
749	48	268.5	0.00907353	ECMWF	0.1	0
750	48	270	0.00170462	ECMWF	0.1	0
751	48	271.5	-0.0239803	ECMWF	0.1	0
752	25.5	279	0.270231	ECMWF	0.2	1
753	27	261	0.121442	ECMWF	0.2	0
754	27	262.5	-0.0305213	ECMWF	0.2	0
755	27	279	0.448454	ECMWF	0.2	1
756	28.5	261	0.116246	ECMWF	0.2	0
757	28.5	262.5	0.0302649	ECMWF	0.2	0
758	28.5	264	0.0623582	ECMWF	0.2	0
759	28.5	277.5	0.115065	ECMWF	0.2	0
760	28.5	279	0.189593	ECMWF	0.2	0
761	30	256.5	0.503416	ECMWF	0.2	1
762	30	258	0.322152	ECMWF	0.2	1
763	30	259.5	0.122109	ECMWF	0.2	0
764	30	261	0.176216	ECMWF	0.2	0
765	30	262.5	0.217036	ECMWF	0.2	1
766	30	264	0.128717	ECMWF	0.2	0
767	30	265.5	-0.00298282	ECMWF	0.2	0
768	30	267	-0.0331154	ECMWF	0.2	0
769	30	268.5	-0.0117797	ECMWF	0.2	0
770	30	270	-0.075961	ECMWF	0.2	0
771	30	274.5	0.0993405	ECMWF	0.2	0
772	30	276	0.0551382	ECMWF	0.2	0
773	30	277.5	0.105839	ECMWF	0.2	0
774	31.5	249	0.113278	ECMWF	0.2	0
775	31.5	250.5	0.163573	ECMWF	0.2	0
776	31.5	255	0.346219	ECMWF	0.2	1
777	31.5	256.5	0.437369	ECMWF	0.2	1
778	31.5	258	0.195255	ECMWF	0.2	0
779	31.5	259.5	0.0663793	ECMWF	0.2	0
780	31.5	261	0.150075	ECMWF	0.2	0
781	31.5	262.5	0.149971	ECMWF	0.2	0
782	31.5	264	0.165223	ECMWF	0.2	0
783	31.5	265.5	0.139976	ECMWF	0.2	0
784	31.5	267	0.00403017	ECMWF	0.2	0
785	31.5	268.5	0.0642447	ECMWF	0.2	0
786	31.5	270	-0.110966	ECMWF	0.2	0
787	31.5	271.5	-0.0363635	ECMWF	0.2	0
788	31.5	273	0.243301	ECMWF	0.2	1
789	31.5	274.5	0.243545	ECMWF	0.2	1
790	31.5	276	0.0885624	ECMWF	0.2	0
791	31.5	277.5	0.174746	ECMWF	0.2	0
792	33	243	0.313953	ECMWF	0.2	1
793	33	244.5	0.210801	ECMWF	0.2	1
794	33	246	0.0934686	ECMWF	0.2	0
795	33	247.5	0.0619499	ECMWF	0.2	0
796	33	249	0.0834902	ECMWF	0.2	0
797	33	250.5	0.137468	ECMWF	0.2	0
798	33	252	-0.0809738	ECMWF	0.2	0
799	33	253.5	0.289849	ECMWF	0.2	1
800	33	255	-0.169192	ECMWF	0.2	0
801	33	256.5	0.130715	ECMWF	0.2	0
802	33	258	0.166663	ECMWF	0.2	0
803	33	259.5	0.156363	ECMWF	0.2	0
804	33	261	0.141264	ECMWF	0.2	0
805	33	262.5	0.104757	ECMWF	0.2	0
806	33	264	0.114419	ECMWF	0.2	0
807	33	265.5	0.147712	ECMWF	0.2	0
808	33	267	0.085895	ECMWF	0.2	0
809	33	268.5	0.100677	ECMWF	0.2	0
810	33	270	0.0743462	ECMWF	0.2	0
811	33	271.5	0.0329236	ECMWF	0.2	0
812	33	273	0.202444	ECMWF	0.2	1
813	33	274.5	0.228734	ECMWF	0.2	1
814	33	276	0.194332	ECMWF	0.2	0
815	33	277.5	0.144226	ECMWF	0.2	0
816	33	279	0.144824	ECMWF	0.2	0
817	33	280.5	0.196902	ECMWF	0.2	0
818	34.5	240	0.276958	ECMWF	0.2	1
819	34.5	241.5	0.378538	ECMWF	0.2	1
820	34.5	243	0.330578	ECMWF	0.2	1
821	34.5	244.5	0.335061	ECMWF	0.2	1
822	34.5	246	0.10884	ECMWF	0.2	0
823	34.5	247.5	0.0483637	ECMWF	0.2	0
824	34.5	249	0.0135249	ECMWF	0.2	0
825	34.5	250.5	0.210656	ECMWF	0.2	1
826	34.5	252	-0.142101	ECMWF	0.2	0
827	34.5	253.5	0.351248	ECMWF	0.2	1
828	34.5	255	0.143295	ECMWF	0.2	0
829	34.5	256.5	0.224081	ECMWF	0.2	1
830	34.5	258	0.2177	ECMWF	0.2	1
831	34.5	259.5	0.242742	ECMWF	0.2	1
832	34.5	261	0.215605	ECMWF	0.2	1
833	34.5	262.5	0.0804808	ECMWF	0.2	0
834	34.5	264	0.0528688	ECMWF	0.2	0
835	34.5	265.5	0.110473	ECMWF	0.2	0
836	34.5	267	0.155917	ECMWF	0.2	0
837	34.5	268.5	0.148656	ECMWF	0.2	0
838	34.5	270	0.253728	ECMWF	0.2	1
839	34.5	271.5	0.199185	ECMWF	0.2	0
840	34.5	273	0.157696	ECMWF	0.2	0
841	34.5	274.5	0.247901	ECMWF	0.2	1
842	34.5	276	0.280105	ECMWF	0.2	1
843	34.5	277.5	0.171495	ECMWF	0.2	0
844	34.5	279	0.17031	ECMWF	0.2	0
845	34.5	280.5	0.0407717	ECMWF	0.2	0
846	34.5	282	-0.0647563	ECMWF	0.2	0
847	36	238.5	0.216573	ECMWF	0.2	1
848	36	240	0.224845	ECMWF	0.2	1
849	36	241.5	0.107337	ECMWF	0.2	0
850	36	243	0.27569	ECMWF	0.2	1
851	36	244.5	0.154764	ECMWF	0.2	0
852	36	246	0.154021	ECMWF	0.2	0
853	36	247.5	0.261307	ECMWF	0.2	1
854	36	249	0.316984	ECMWF	0.2	1
855	36	250.5	0.0270855	ECMWF	0.2	0
856	36	252	0.386886	ECMWF	0.2	1
857	36	253.5	-0.122579	ECMWF	0.2	0
858	36	255	-0.258518	ECMWF	0.2	0
859	36	256.5	0.214322	ECMWF	0.2	1
860	36	258	0.169657	ECMWF	0.2	0
861	36	259.5	0.1271	ECMWF	0.2	0
862	36	261	0.0479807	ECMWF	0.2	0
863	36	262.5	-0.00780486	ECMWF	0.2	0
864	36	264	0.024459	ECMWF	0.2	0
865	36	265.5	0.116933	ECMWF	0.2	0
866	36	267	0.126004	ECMWF	0.2	0
867	36	268.5	0.18353	ECMWF	0.2	0
868	36	270	0.204728	ECMWF	0.2	1
869	36	271.5	0.22897	ECMWF	0.2	1
870	36	273	0.232203	ECMWF	0.2	1
871	36	274.5	0.19808	ECMWF	0.2	0
872	36	276	0.101363	ECMWF	0.2	0
873	36	277.5	0.0944021	ECMWF	0.2	0
874	36	279	0.131575	ECMWF	0.2	0
875	36	280.5	0.120816	ECMWF	0.2	0
876	36	282	0.0882202	ECMWF	0.2	0
877	36	283.5	0.0790388	ECMWF	0.2	0
878	37.5	238.5	0.210615	ECMWF	0.2	1
879	37.5	240	0.047621	ECMWF	0.2	0
880	37.5	241.5	0.1064	ECMWF	0.2	0
881	37.5	243	0.123443	ECMWF	0.2	0
882	37.5	244.5	0.231817	ECMWF	0.2	1
883	37.5	246	0.0851331	ECMWF	0.2	0
884	37.5	247.5	0.0831071	ECMWF	0.2	0
885	37.5	249	0.30175	ECMWF	0.2	1
886	37.5	250.5	0.146999	ECMWF	0.2	0
887	37.5	252	-0.171609	ECMWF	0.2	0
888	37.5	253.5	-0.21167	ECMWF	0.2	0
889	37.5	255	-0.227331	ECMWF	0.2	0
890	37.5	256.5	0.164179	ECMWF	0.2	0
891	37.5	258	0.103188	ECMWF	0.2	0
892	37.5	259.5	0.0146235	ECMWF	0.2	0
893	37.5	261	0.0400698	ECMWF	0.2	0
894	37.5	262.5	0.0521749	ECMWF	0.2	0
895	37.5	264	0.028943	ECMWF	0.2	0
896	37.5	265.5	0.0663095	ECMWF	0.2	0
897	37.5	267	0.142001	ECMWF	0.2	0
898	37.5	268.5	0.157698	ECMWF	0.2	0
899	37.5	270	0.15633	ECMWF	0.2	0
900	37.5	271.5	0.183329	ECMWF	0.2	0
901	37.5	273	0.241376	ECMWF	0.2	1
902	37.5	274.5	0.261196	ECMWF	0.2	1
903	37.5	276	0.264362	ECMWF	0.2	1
904	37.5	277.5	0.170043	ECMWF	0.2	0
905	37.5	279	0.164116	ECMWF	0.2	0
906	37.5	280.5	0.0529753	ECMWF	0.2	0
907	37.5	282	0.0253213	ECMWF	0.2	0
908	37.5	283.5	0.1485	ECMWF	0.2	0
909	39	237	0.127989	ECMWF	0.2	0
910	39	238.5	0.219057	ECMWF	0.2	1
911	39	240	0.0840265	ECMWF	0.2	0
912	39	241.5	0.147114	ECMWF	0.2	0
913	39	243	-0.0151922	ECMWF	0.2	0
914	39	244.5	0.258997	ECMWF	0.2	1
915	39	246	0.271146	ECMWF	0.2	1
916	39	247.5	0.193636	ECMWF	0.2	0
917	39	249	0.36323	ECMWF	0.2	1
918	39	250.5	0.177199	ECMWF	0.2	0
919	39	252	0.166002	ECMWF	0.2	0
920	39	253.5	-0.158282	ECMWF	0.2	0
921	39	255	-0.229454	ECMWF	0.2	0
922	39	256.5	0.215097	ECMWF	0.2	1
923	39	258	0.0846768	ECMWF	0.2	0
924	39	259.5	-0.0109526	ECMWF	0.2	0
925	39	261	-0.0366377	ECMWF	0.2	0
926	39	262.5	0.0237319	ECMWF	0.2	0
927	39	264	0.0408943	ECMWF	0.2	0
928	39	265.5	0.0334357	ECMWF	0.2	0
929	39	267	0.0755562	ECMWF	0.2	0
930	39	268.5	0.119838	ECMWF	0.2	0
931	39	270	0.0770645	ECMWF	0.2	0
932	39	271.5	0.106012	ECMWF	0.2	0
933	39	273	0.207629	ECMWF	0.2	1
934	39	274.5	0.198447	ECMWF	0.2	0
935	39	276	0.250523	ECMWF	0.2	1
936	39	277.5	0.214206	ECMWF	0.2	1
937	39	279	0.124577	ECMWF	0.2	0
938	39	280.5	0.131581	ECMWF	0.2	0
939	39	282	0.0530212	ECMWF	0.2	0
940	39	283.5	0.225519	ECMWF	0.2	1
941	39	285	0.190221	ECMWF	0.2	0
942	40.5	237	0.279537	ECMWF	0.2	1
943	40.5	238.5	0.0912322	ECMWF	0.2	0
944	40.5	240	0.0984966	ECMWF	0.2	0
945	40.5	241.5	0.15768	ECMWF	0.2	0
946	40.5	243	0.152402	ECMWF	0.2	0
947	40.5	244.5	0.236209	ECMWF	0.2	1
948	40.5	246	0.294745	ECMWF	0.2	1
949	40.5	247.5	0.193481	ECMWF	0.2	0
950	40.5	249	-0.16039	ECMWF	0.2	0
951	40.5	250.5	0.289307	ECMWF	0.2	1
952	40.5	252	0.316697	ECMWF	0.2	1
953	40.5	253.5	0.197988	ECMWF	0.2	0
954	40.5	255	0.0528084	ECMWF	0.2	0
955	40.5	256.5	0.306421	ECMWF	0.2	1
956	40.5	258	0.123405	ECMWF	0.2	0
957	40.5	259.5	0.0315424	ECMWF	0.2	0
958	40.5	261	-0.0503412	ECMWF	0.2	0
959	40.5	262.5	-0.0534091	ECMWF	0.2	0
960	40.5	264	-0.0101069	ECMWF	0.2	0
961	40.5	265.5	0.0603774	ECMWF	0.2	0
962	40.5	267	0.100858	ECMWF	0.2	0
963	40.5	268.5	0.0355019	ECMWF	0.2	0
964	40.5	270	0.0654948	ECMWF	0.2	0
965	40.5	271.5	0.0714759	ECMWF	0.2	0
966	40.5	273	0.0573963	ECMWF	0.2	0
967	40.5	274.5	0.0829155	ECMWF	0.2	0
968	40.5	276	0.137438	ECMWF	0.2	0
969	40.5	277.5	0.136331	ECMWF	0.2	0
970	40.5	279	0.103842	ECMWF	0.2	0
971	40.5	280.5	0.0463103	ECMWF	0.2	0
972	40.5	282	0.170026	ECMWF	0.2	0
973	40.5	283.5	0.329481	ECMWF	0.2	1
974	40.5	285	0.323479	ECMWF	0.2	1
975	40.5	286.5	0.0971659	ECMWF	0.2	0
976	42	237	0.226601	ECMWF	0.2	1
977	42	238.5	0.163396	ECMWF	0.2	0
978	42	240	-0.0107271	ECMWF	0.2	0
979	42	241.5	0.0668483	ECMWF	0.2	0
980	42	243	0.273015	ECMWF	0.2	1
981	42	244.5	0.134478	ECMWF	0.2	0
982	42	246	0.0981626	ECMWF	0.2	0
983	42	247.5	0.139481	ECMWF	0.2	0
984	42	249	0.229739	ECMWF	0.2	1
985	42	250.5	0.314365	ECMWF	0.2	1
986	42	252	0.310073	ECMWF	0.2	1
987	42	253.5	0.228974	ECMWF	0.2	1
988	42	255	0.153179	ECMWF	0.2	0
989	42	256.5	0.272639	ECMWF	0.2	1
990	42	258	0.193097	ECMWF	0.2	0
991	42	259.5	0.10535	ECMWF	0.2	0
992	42	261	0.0784709	ECMWF	0.2	0
993	42	262.5	0.0675931	ECMWF	0.2	0
994	42	264	0.112629	ECMWF	0.2	0
995	42	265.5	0.145439	ECMWF	0.2	0
996	42	267	0.121072	ECMWF	0.2	0
997	42	268.5	0.0855839	ECMWF	0.2	0
998	42	270	0.0540771	ECMWF	0.2	0
999	42	271.5	0.0836688	ECMWF	0.2	0
1000	42	273	0.00718329	ECMWF	0.2	0
1001	42	274.5	0.0322269	ECMWF	0.2	0
1002	42	276	-0.000458641	ECMWF	0.2	0
1003	42	277.5	-0.0173247	ECMWF	0.2	0
1004	42	279	-0.0461238	ECMWF	0.2	0
1005	42	280.5	0.0346014	ECMWF	0.2	0
1006	42	282	0.110053	ECMWF	0.2	0
1007	42	283.5	0.219848	ECMWF	0.2	1
1008	42	285	0.28129	ECMWF	0.2	1
1009	42	286.5	0.202782	ECMWF	0.2	1
1010	42	288	0.200494	ECMWF	0.2	1
1011	43.5	237	-0.0311688	ECMWF	0.2	0
1012	43.5	238.5	0.132846	ECMWF	0.2	0
1013	43.5	240	-0.0304231	ECMWF	0.2	0
1014	43.5	241.5	-0.0949975	ECMWF	0.2	0
1015	43.5	243	0.0429667	ECMWF	0.2	0
1016	43.5	244.5	0.00816081	ECMWF	0.2	0
1017	43.5	246	0.102944	ECMWF	0.2	0
1018	43.5	247.5	0.0808697	ECMWF	0.2	0
1019	43.5	249	0.0159263	ECMWF	0.2	0
1020	43.5	250.5	0.00380156	ECMWF	0.2	0
1021	43.5	252	0.226828	ECMWF	0.2	1
1022	43.5	253.5	0.227158	ECMWF	0.2	1
1023	43.5	255	0.208556	ECMWF	0.2	1
1024	43.5	256.5	0.301187	ECMWF	0.2	1
1025	43.5	258	0.222605	ECMWF	0.2	1
1026	43.5	259.5	0.194893	ECMWF	0.2	0
1027	43.5	261	0.153765	ECMWF	0.2	0
1028	43.5	262.5	0.0869718	ECMWF	0.2	0
1029	43.5	264	0.0711846	ECMWF	0.2	0
1030	43.5	265.5	0.129914	ECMWF	0.2	0
1031	43.5	267	0.179956	ECMWF	0.2	0
1032	43.5	268.5	0.152218	ECMWF	0.2	0
1033	43.5	270	0.0675701	ECMWF	0.2	0
1034	43.5	271.5	0.0663057	ECMWF	0.2	0
1035	43.5	273	0.0200155	ECMWF	0.2	0
1036	43.5	274.5	0.097045	ECMWF	0.2	0
1037	43.5	276	-0.0141389	ECMWF	0.2	0
1038	43.5	277.5	0.0571438	ECMWF	0.2	0
1039	43.5	282	0.116423	ECMWF	0.2	0
1040	43.5	283.5	0.0756003	ECMWF	0.2	0
1041	43.5	285	0.0705137	ECMWF	0.2	0
1042	43.5	286.5	0.0515542	ECMWF	0.2	0
1043	43.5	288	0.151686	ECMWF	0.2	0
1044	43.5	289.5	0.147153	ECMWF	0.2	0
1045	45	237	0.257421	ECMWF	0.2	1
1046	45	238.5	0.430153	ECMWF	0.2	1
1047	45	240	-0.0576492	ECMWF	0.2	0
1048	45	241.5	0.0305593	ECMWF	0.2	0
1049	45	243	0.0239789	ECMWF	0.2	0
1050	45	244.5	-0.0711582	ECMWF	0.2	0
1051	45	246	-0.0567192	ECMWF	0.2	0
1052	45	247.5	0.0835599	ECMWF	0.2	0
1053	45	249	0.165176	ECMWF	0.2	0
1054	45	250.5	0.111669	ECMWF	0.2	0
1055	45	252	0.273538	ECMWF	0.2	1
1056	45	253.5	0.246243	ECMWF	0.2	1
1057	45	255	0.269203	ECMWF	0.2	1
1058	45	256.5	0.136683	ECMWF	0.2	0
1059	45	258	0.189061	ECMWF	0.2	0
1060	45	259.5	0.162273	ECMWF	0.2	0
1061	45	261	0.0853247	ECMWF	0.2	0
1062	45	262.5	0.0324576	ECMWF	0.2	0
1063	45	264	-0.0058752	ECMWF	0.2	0
1064	45	265.5	0.0783943	ECMWF	0.2	0
1065	45	267	0.181042	ECMWF	0.2	0
1066	45	268.5	0.215052	ECMWF	0.2	1
1067	45	270	0.149797	ECMWF	0.2	0
1068	45	271.5	0.170989	ECMWF	0.2	0
1069	45	273	0.0865631	ECMWF	0.2	0
1070	45	274.5	0.134474	ECMWF	0.2	0
1071	45	276	0.126177	ECMWF	0.2	0
1072	45	286.5	-0.168307	ECMWF	0.2	0
1073	45	288	-0.28547	ECMWF	0.2	0
1074	45	289.5	-0.0445205	ECMWF	0.2	0
1075	45	291	0.0173097	ECMWF	0.2	0
1076	45	292.5	0.0171876	ECMWF	0.2	0
1077	46.5	237	0.132435	ECMWF	0.2	0
1078	46.5	238.5	0.241675	ECMWF	0.2	1
1079	46.5	240	0.201454	ECMWF	0.2	1
1080	46.5	241.5	0.235565	ECMWF	0.2	1
1081	46.5	243	0.147511	ECMWF	0.2	0
1082	46.5	244.5	0.142635	ECMWF	0.2	0
1083	46.5	246	0.1633	ECMWF	0.2	0
1084	46.5	247.5	0.170777	ECMWF	0.2	0
1085	46.5	249	0.239487	ECMWF	0.2	1
1086	46.5	250.5	0.238307	ECMWF	0.2	1
1087	46.5	252	0.22954	ECMWF	0.2	1
1088	46.5	253.5	0.191264	ECMWF	0.2	0
1089	46.5	255	0.114975	ECMWF	0.2	0
1090	46.5	256.5	0.03646	ECMWF	0.2	0
1091	46.5	258	-0.0501068	ECMWF	0.2	0
1092	46.5	259.5	0.0151114	ECMWF	0.2	0
1093	46.5	261	-0.0861648	ECMWF	0.2	0
1094	46.5	262.5	-0.102175	ECMWF	0.2	0
1095	46.5	264	-0.148465	ECMWF	0.2	0
1096	46.5	265.5	-0.0785181	ECMWF	0.2	0
1097	46.5	267	-0.0190371	ECMWF	0.2	0
1098	46.5	268.5	0.0736917	ECMWF	0.2	0
1099	46.5	270	0.170606	ECMWF	0.2	0
1100	46.5	271.5	0.134284	ECMWF	0.2	0
1101	46.5	273	0.0850375	ECMWF	0.2	0
1102	46.5	274.5	-0.00563862	ECMWF	0.2	0
1103	46.5	291	-0.0713129	ECMWF	0.2	0
1104	48	237	0.192056	ECMWF	0.2	0
1105	48	238.5	0.279781	ECMWF	0.2	1
1106	48	240	-0.0257615	ECMWF	0.2	0
1107	48	241.5	0.0998837	ECMWF	0.2	0
1108	48	243	0.216496	ECMWF	0.2	1
1109	48	244.5	0.0941294	ECMWF	0.2	0
1110	48	246	0.165326	ECMWF	0.2	0
1111	48	247.5	0.240543	ECMWF	0.2	1
1112	48	249	0.340505	ECMWF	0.2	1
1113	48	250.5	0.312008	ECMWF	0.2	1
1114	48	252	0.188522	ECMWF	0.2	0
1115	48	253.5	0.133338	ECMWF	0.2	0
1116	48	255	0.0429663	ECMWF	0.2	0
1117	48	256.5	-0.0307277	ECMWF	0.2	0
1118	48	258	-0.0410796	ECMWF	0.2	0
1119	48	259.5	-0.0788396	ECMWF	0.2	0
1120	48	261	-0.13022	ECMWF	0.2	0
1121	48	262.5	-0.050608	ECMWF	0.2	0
1122	48	264	-0.00886463	ECMWF	0.2	0
1123	48	265.5	-0.0256177	ECMWF	0.2	0
1124	48	267	0.0199306	ECMWF	0.2	0
1125	48	268.5	0.00907353	ECMWF	0.2	0
1126	48	270	0.00170462	ECMWF	0.2	0
1127	48	271.5	-0.0239803	ECMWF	0.2	0
1128	25.5	279	0.270231	ECMWF	0.3	0
1129	27	261	0.121442	ECMWF	0.3	0
1130	27	262.5	-0.0305213	ECMWF	0.3	0
1131	27	279	0.448454	ECMWF	0.3	1
1132	28.5	261	0.116246	ECMWF	0.3	0
1133	28.5	262.5	0.0302649	ECMWF	0.3	0
1134	28.5	264	0.0623582	ECMWF	0.3	0
1135	28.5	277.5	0.115065	ECMWF	0.3	0
1136	28.5	279	0.189593	ECMWF	0.3	0
1137	30	256.5	0.503416	ECMWF	0.3	1
1138	30	258	0.322152	ECMWF	0.3	1
1139	30	259.5	0.122109	ECMWF	0.3	0
1140	30	261	0.176216	ECMWF	0.3	0
1141	30	262.5	0.217036	ECMWF	0.3	0
1142	30	264	0.128717	ECMWF	0.3	0
1143	30	265.5	-0.00298282	ECMWF	0.3	0
1144	30	267	-0.0331154	ECMWF	0.3	0
1145	30	268.5	-0.0117797	ECMWF	0.3	0
1146	30	270	-0.075961	ECMWF	0.3	0
1147	30	274.5	0.0993405	ECMWF	0.3	0
1148	30	276	0.0551382	ECMWF	0.3	0
1149	30	277.5	0.105839	ECMWF	0.3	0
1150	31.5	249	0.113278	ECMWF	0.3	0
1151	31.5	250.5	0.163573	ECMWF	0.3	0
1152	31.5	255	0.346219	ECMWF	0.3	1
1153	31.5	256.5	0.437369	ECMWF	0.3	1
1154	31.5	258	0.195255	ECMWF	0.3	0
1155	31.5	259.5	0.0663793	ECMWF	0.3	0
1156	31.5	261	0.150075	ECMWF	0.3	0
1157	31.5	262.5	0.149971	ECMWF	0.3	0
1158	31.5	264	0.165223	ECMWF	0.3	0
1159	31.5	265.5	0.139976	ECMWF	0.3	0
1160	31.5	267	0.00403017	ECMWF	0.3	0
1161	31.5	268.5	0.0642447	ECMWF	0.3	0
1162	31.5	270	-0.110966	ECMWF	0.3	0
1163	31.5	271.5	-0.0363635	ECMWF	0.3	0
1164	31.5	273	0.243301	ECMWF	0.3	0
1165	31.5	274.5	0.243545	ECMWF	0.3	0
1166	31.5	276	0.0885624	ECMWF	0.3	0
1167	31.5	277.5	0.174746	ECMWF	0.3	0
1168	33	243	0.313953	ECMWF	0.3	1
1169	33	244.5	0.210801	ECMWF	0.3	0
1170	33	246	0.0934686	ECMWF	0.3	0
1171	33	247.5	0.0619499	ECMWF	0.3	0
1172	33	249	0.0834902	ECMWF	0.3	0
1173	33	250.5	0.137468	ECMWF	0.3	0
1174	33	252	-0.0809738	ECMWF	0.3	0
1175	33	253.5	0.289849	ECMWF	0.3	0
1176	33	255	-0.169192	ECMWF	0.3	0
1177	33	256.5	0.130715	ECMWF	0.3	0
1178	33	258	0.166663	ECMWF	0.3	0
1179	33	259.5	0.156363	ECMWF	0.3	0
1180	33	261	0.141264	ECMWF	0.3	0
1181	33	262.5	0.104757	ECMWF	0.3	0
1182	33	264	0.114419	ECMWF	0.3	0
1183	33	265.5	0.147712	ECMWF	0.3	0
1184	33	267	0.085895	ECMWF	0.3	0
1185	33	268.5	0.100677	ECMWF	0.3	0
1186	33	270	0.0743462	ECMWF	0.3	0
1187	33	271.5	0.0329236	ECMWF	0.3	0
1188	33	273	0.202444	ECMWF	0.3	0
1189	33	274.5	0.228734	ECMWF	0.3	0
1190	33	276	0.194332	ECMWF	0.3	0
1191	33	277.5	0.144226	ECMWF	0.3	0
1192	33	279	0.144824	ECMWF	0.3	0
1193	33	280.5	0.196902	ECMWF	0.3	0
1194	34.5	240	0.276958	ECMWF	0.3	0
1195	34.5	241.5	0.378538	ECMWF	0.3	1
1196	34.5	243	0.330578	ECMWF	0.3	1
1197	34.5	244.5	0.335061	ECMWF	0.3	1
1198	34.5	246	0.10884	ECMWF	0.3	0
1199	34.5	247.5	0.0483637	ECMWF	0.3	0
1200	34.5	249	0.0135249	ECMWF	0.3	0
1201	34.5	250.5	0.210656	ECMWF	0.3	0
1202	34.5	252	-0.142101	ECMWF	0.3	0
1203	34.5	253.5	0.351248	ECMWF	0.3	1
1204	34.5	255	0.143295	ECMWF	0.3	0
1205	34.5	256.5	0.224081	ECMWF	0.3	0
1206	34.5	258	0.2177	ECMWF	0.3	0
1207	34.5	259.5	0.242742	ECMWF	0.3	0
1208	34.5	261	0.215605	ECMWF	0.3	0
1209	34.5	262.5	0.0804808	ECMWF	0.3	0
1210	34.5	264	0.0528688	ECMWF	0.3	0
1211	34.5	265.5	0.110473	ECMWF	0.3	0
1212	34.5	267	0.155917	ECMWF	0.3	0
1213	34.5	268.5	0.148656	ECMWF	0.3	0
1214	34.5	270	0.253728	ECMWF	0.3	0
1215	34.5	271.5	0.199185	ECMWF	0.3	0
1216	34.5	273	0.157696	ECMWF	0.3	0
1217	34.5	274.5	0.247901	ECMWF	0.3	0
1218	34.5	276	0.280105	ECMWF	0.3	0
1219	34.5	277.5	0.171495	ECMWF	0.3	0
1220	34.5	279	0.17031	ECMWF	0.3	0
1221	34.5	280.5	0.0407717	ECMWF	0.3	0
1222	34.5	282	-0.0647563	ECMWF	0.3	0
1223	36	238.5	0.216573	ECMWF	0.3	0
1224	36	240	0.224845	ECMWF	0.3	0
1225	36	241.5	0.107337	ECMWF	0.3	0
1226	36	243	0.27569	ECMWF	0.3	0
1227	36	244.5	0.154764	ECMWF	0.3	0
1228	36	246	0.154021	ECMWF	0.3	0
1229	36	247.5	0.261307	ECMWF	0.3	0
1230	36	249	0.316984	ECMWF	0.3	1
1231	36	250.5	0.0270855	ECMWF	0.3	0
1232	36	252	0.386886	ECMWF	0.3	1
1233	36	253.5	-0.122579	ECMWF	0.3	0
1234	36	255	-0.258518	ECMWF	0.3	0
1235	36	256.5	0.214322	ECMWF	0.3	0
1236	36	258	0.169657	ECMWF	0.3	0
1237	36	259.5	0.1271	ECMWF	0.3	0
1238	36	261	0.0479807	ECMWF	0.3	0
1239	36	262.5	-0.00780486	ECMWF	0.3	0
1240	36	264	0.024459	ECMWF	0.3	0
1241	36	265.5	0.116933	ECMWF	0.3	0
1242	36	267	0.126004	ECMWF	0.3	0
1243	36	268.5	0.18353	ECMWF	0.3	0
1244	36	270	0.204728	ECMWF	0.3	0
1245	36	271.5	0.22897	ECMWF	0.3	0
1246	36	273	0.232203	ECMWF	0.3	0
1247	36	274.5	0.19808	ECMWF	0.3	0
1248	36	276	0.101363	ECMWF	0.3	0
1249	36	277.5	0.0944021	ECMWF	0.3	0
1250	36	279	0.131575	ECMWF	0.3	0
1251	36	280.5	0.120816	ECMWF	0.3	0
1252	36	282	0.0882202	ECMWF	0.3	0
1253	36	283.5	0.0790388	ECMWF	0.3	0
1254	37.5	238.5	0.210615	ECMWF	0.3	0
1255	37.5	240	0.047621	ECMWF	0.3	0
1256	37.5	241.5	0.1064	ECMWF	0.3	0
1257	37.5	243	0.123443	ECMWF	0.3	0
1258	37.5	244.5	0.231817	ECMWF	0.3	0
1259	37.5	246	0.0851331	ECMWF	0.3	0
1260	37.5	247.5	0.0831071	ECMWF	0.3	0
1261	37.5	249	0.30175	ECMWF	0.3	1
1262	37.5	250.5	0.146999	ECMWF	0.3	0
1263	37.5	252	-0.171609	ECMWF	0.3	0
1264	37.5	253.5	-0.21167	ECMWF	0.3	0
1265	37.5	255	-0.227331	ECMWF	0.3	0
1266	37.5	256.5	0.164179	ECMWF	0.3	0
1267	37.5	258	0.103188	ECMWF	0.3	0
1268	37.5	259.5	0.0146235	ECMWF	0.3	0
1269	37.5	261	0.0400698	ECMWF	0.3	0
1270	37.5	262.5	0.0521749	ECMWF	0.3	0
1271	37.5	264	0.028943	ECMWF	0.3	0
1272	37.5	265.5	0.0663095	ECMWF	0.3	0
1273	37.5	267	0.142001	ECMWF	0.3	0
1274	37.5	268.5	0.157698	ECMWF	0.3	0
1275	37.5	270	0.15633	ECMWF	0.3	0
1276	37.5	271.5	0.183329	ECMWF	0.3	0
1277	37.5	273	0.241376	ECMWF	0.3	0
1278	37.5	274.5	0.261196	ECMWF	0.3	0
1279	37.5	276	0.264362	ECMWF	0.3	0
1280	37.5	277.5	0.170043	ECMWF	0.3	0
1281	37.5	279	0.164116	ECMWF	0.3	0
1282	37.5	280.5	0.0529753	ECMWF	0.3	0
1283	37.5	282	0.0253213	ECMWF	0.3	0
1284	37.5	283.5	0.1485	ECMWF	0.3	0
1285	39	237	0.127989	ECMWF	0.3	0
1286	39	238.5	0.219057	ECMWF	0.3	0
1287	39	240	0.0840265	ECMWF	0.3	0
1288	39	241.5	0.147114	ECMWF	0.3	0
1289	39	243	-0.0151922	ECMWF	0.3	0
1290	39	244.5	0.258997	ECMWF	0.3	0
1291	39	246	0.271146	ECMWF	0.3	0
1292	39	247.5	0.193636	ECMWF	0.3	0
1293	39	249	0.36323	ECMWF	0.3	1
1294	39	250.5	0.177199	ECMWF	0.3	0
1295	39	252	0.166002	ECMWF	0.3	0
1296	39	253.5	-0.158282	ECMWF	0.3	0
1297	39	255	-0.229454	ECMWF	0.3	0
1298	39	256.5	0.215097	ECMWF	0.3	0
1299	39	258	0.0846768	ECMWF	0.3	0
1300	39	259.5	-0.0109526	ECMWF	0.3	0
1301	39	261	-0.0366377	ECMWF	0.3	0
1302	39	262.5	0.0237319	ECMWF	0.3	0
1303	39	264	0.0408943	ECMWF	0.3	0
1304	39	265.5	0.0334357	ECMWF	0.3	0
1305	39	267	0.0755562	ECMWF	0.3	0
1306	39	268.5	0.119838	ECMWF	0.3	0
1307	39	270	0.0770645	ECMWF	0.3	0
1308	39	271.5	0.106012	ECMWF	0.3	0
1309	39	273	0.207629	ECMWF	0.3	0
1310	39	274.5	0.198447	ECMWF	0.3	0
1311	39	276	0.250523	ECMWF	0.3	0
1312	39	277.5	0.214206	ECMWF	0.3	0
1313	39	279	0.124577	ECMWF	0.3	0
1314	39	280.5	0.131581	ECMWF	0.3	0
1315	39	282	0.0530212	ECMWF	0.3	0
1316	39	283.5	0.225519	ECMWF	0.3	0
1317	39	285	0.190221	ECMWF	0.3	0
1318	40.5	237	0.279537	ECMWF	0.3	0
1319	40.5	238.5	0.0912322	ECMWF	0.3	0
1320	40.5	240	0.0984966	ECMWF	0.3	0
1321	40.5	241.5	0.15768	ECMWF	0.3	0
1322	40.5	243	0.152402	ECMWF	0.3	0
1323	40.5	244.5	0.236209	ECMWF	0.3	0
1324	40.5	246	0.294745	ECMWF	0.3	0
1325	40.5	247.5	0.193481	ECMWF	0.3	0
1326	40.5	249	-0.16039	ECMWF	0.3	0
1327	40.5	250.5	0.289307	ECMWF	0.3	0
1328	40.5	252	0.316697	ECMWF	0.3	1
1329	40.5	253.5	0.197988	ECMWF	0.3	0
1330	40.5	255	0.0528084	ECMWF	0.3	0
1331	40.5	256.5	0.306421	ECMWF	0.3	1
1332	40.5	258	0.123405	ECMWF	0.3	0
1333	40.5	259.5	0.0315424	ECMWF	0.3	0
1334	40.5	261	-0.0503412	ECMWF	0.3	0
1335	40.5	262.5	-0.0534091	ECMWF	0.3	0
1336	40.5	264	-0.0101069	ECMWF	0.3	0
1337	40.5	265.5	0.0603774	ECMWF	0.3	0
1338	40.5	267	0.100858	ECMWF	0.3	0
1339	40.5	268.5	0.0355019	ECMWF	0.3	0
1340	40.5	270	0.0654948	ECMWF	0.3	0
1341	40.5	271.5	0.0714759	ECMWF	0.3	0
1342	40.5	273	0.0573963	ECMWF	0.3	0
1343	40.5	274.5	0.0829155	ECMWF	0.3	0
1344	40.5	276	0.137438	ECMWF	0.3	0
1345	40.5	277.5	0.136331	ECMWF	0.3	0
1346	40.5	279	0.103842	ECMWF	0.3	0
1347	40.5	280.5	0.0463103	ECMWF	0.3	0
1348	40.5	282	0.170026	ECMWF	0.3	0
1349	40.5	283.5	0.329481	ECMWF	0.3	1
1350	40.5	285	0.323479	ECMWF	0.3	1
1351	40.5	286.5	0.0971659	ECMWF	0.3	0
1352	42	237	0.226601	ECMWF	0.3	0
1353	42	238.5	0.163396	ECMWF	0.3	0
1354	42	240	-0.0107271	ECMWF	0.3	0
1355	42	241.5	0.0668483	ECMWF	0.3	0
1356	42	243	0.273015	ECMWF	0.3	0
1357	42	244.5	0.134478	ECMWF	0.3	0
1358	42	246	0.0981626	ECMWF	0.3	0
1359	42	247.5	0.139481	ECMWF	0.3	0
1360	42	249	0.229739	ECMWF	0.3	0
1361	42	250.5	0.314365	ECMWF	0.3	1
1362	42	252	0.310073	ECMWF	0.3	1
1363	42	253.5	0.228974	ECMWF	0.3	0
1364	42	255	0.153179	ECMWF	0.3	0
1365	42	256.5	0.272639	ECMWF	0.3	0
1366	42	258	0.193097	ECMWF	0.3	0
1367	42	259.5	0.10535	ECMWF	0.3	0
1368	42	261	0.0784709	ECMWF	0.3	0
1369	42	262.5	0.0675931	ECMWF	0.3	0
1370	42	264	0.112629	ECMWF	0.3	0
1371	42	265.5	0.145439	ECMWF	0.3	0
1372	42	267	0.121072	ECMWF	0.3	0
1373	42	268.5	0.0855839	ECMWF	0.3	0
1374	42	270	0.0540771	ECMWF	0.3	0
1375	42	271.5	0.0836688	ECMWF	0.3	0
1376	42	273	0.00718329	ECMWF	0.3	0
1377	42	274.5	0.0322269	ECMWF	0.3	0
1378	42	276	-0.000458641	ECMWF	0.3	0
1379	42	277.5	-0.0173247	ECMWF	0.3	0
1380	42	279	-0.0461238	ECMWF	0.3	0
1381	42	280.5	0.0346014	ECMWF	0.3	0
1382	42	282	0.110053	ECMWF	0.3	0
1383	42	283.5	0.219848	ECMWF	0.3	0
1384	42	285	0.28129	ECMWF	0.3	0
1385	42	286.5	0.202782	ECMWF	0.3	0
1386	42	288	0.200494	ECMWF	0.3	0
1387	43.5	237	-0.0311688	ECMWF	0.3	0
1388	43.5	238.5	0.132846	ECMWF	0.3	0
1389	43.5	240	-0.0304231	ECMWF	0.3	0
1390	43.5	241.5	-0.0949975	ECMWF	0.3	0
1391	43.5	243	0.0429667	ECMWF	0.3	0
1392	43.5	244.5	0.00816081	ECMWF	0.3	0
1393	43.5	246	0.102944	ECMWF	0.3	0
1394	43.5	247.5	0.0808697	ECMWF	0.3	0
1395	43.5	249	0.0159263	ECMWF	0.3	0
1396	43.5	250.5	0.00380156	ECMWF	0.3	0
1397	43.5	252	0.226828	ECMWF	0.3	0
1398	43.5	253.5	0.227158	ECMWF	0.3	0
1399	43.5	255	0.208556	ECMWF	0.3	0
1400	43.5	256.5	0.301187	ECMWF	0.3	1
1401	43.5	258	0.222605	ECMWF	0.3	0
1402	43.5	259.5	0.194893	ECMWF	0.3	0
1403	43.5	261	0.153765	ECMWF	0.3	0
1404	43.5	262.5	0.0869718	ECMWF	0.3	0
1405	43.5	264	0.0711846	ECMWF	0.3	0
1406	43.5	265.5	0.129914	ECMWF	0.3	0
1407	43.5	267	0.179956	ECMWF	0.3	0
1408	43.5	268.5	0.152218	ECMWF	0.3	0
1409	43.5	270	0.0675701	ECMWF	0.3	0
1410	43.5	271.5	0.0663057	ECMWF	0.3	0
1411	43.5	273	0.0200155	ECMWF	0.3	0
1412	43.5	274.5	0.097045	ECMWF	0.3	0
1413	43.5	276	-0.0141389	ECMWF	0.3	0
1414	43.5	277.5	0.0571438	ECMWF	0.3	0
1415	43.5	282	0.116423	ECMWF	0.3	0
1416	43.5	283.5	0.0756003	ECMWF	0.3	0
1417	43.5	285	0.0705137	ECMWF	0.3	0
1418	43.5	286.5	0.0515542	ECMWF	0.3	0
1419	43.5	288	0.151686	ECMWF	0.3	0
1420	43.5	289.5	0.147153	ECMWF	0.3	0
1421	45	237	0.257421	ECMWF	0.3	0
1422	45	238.5	0.430153	ECMWF	0.3	1
1423	45	240	-0.0576492	ECMWF	0.3	0
1424	45	241.5	0.0305593	ECMWF	0.3	0
1425	45	243	0.0239789	ECMWF	0.3	0
1426	45	244.5	-0.0711582	ECMWF	0.3	0
1427	45	246	-0.0567192	ECMWF	0.3	0
1428	45	247.5	0.0835599	ECMWF	0.3	0
1429	45	249	0.165176	ECMWF	0.3	0
1430	45	250.5	0.111669	ECMWF	0.3	0
1431	45	252	0.273538	ECMWF	0.3	0
1432	45	253.5	0.246243	ECMWF	0.3	0
1433	45	255	0.269203	ECMWF	0.3	0
1434	45	256.5	0.136683	ECMWF	0.3	0
1435	45	258	0.189061	ECMWF	0.3	0
1436	45	259.5	0.162273	ECMWF	0.3	0
1437	45	261	0.0853247	ECMWF	0.3	0
1438	45	262.5	0.0324576	ECMWF	0.3	0
1439	45	264	-0.0058752	ECMWF	0.3	0
1440	45	265.5	0.0783943	ECMWF	0.3	0
1441	45	267	0.181042	ECMWF	0.3	0
1442	45	268.5	0.215052	ECMWF	0.3	0
1443	45	270	0.149797	ECMWF	0.3	0
1444	45	271.5	0.170989	ECMWF	0.3	0
1445	45	273	0.0865631	ECMWF	0.3	0
1446	45	274.5	0.134474	ECMWF	0.3	0
1447	45	276	0.126177	ECMWF	0.3	0
1448	45	286.5	-0.168307	ECMWF	0.3	0
1449	45	288	-0.28547	ECMWF	0.3	0
1450	45	289.5	-0.0445205	ECMWF	0.3	0
1451	45	291	0.0173097	ECMWF	0.3	0
1452	45	292.5	0.0171876	ECMWF	0.3	0
1453	46.5	237	0.132435	ECMWF	0.3	0
1454	46.5	238.5	0.241675	ECMWF	0.3	0
1455	46.5	240	0.201454	ECMWF	0.3	0
1456	46.5	241.5	0.235565	ECMWF	0.3	0
1457	46.5	243	0.147511	ECMWF	0.3	0
1458	46.5	244.5	0.142635	ECMWF	0.3	0
1459	46.5	246	0.1633	ECMWF	0.3	0
1460	46.5	247.5	0.170777	ECMWF	0.3	0
1461	46.5	249	0.239487	ECMWF	0.3	0
1462	46.5	250.5	0.238307	ECMWF	0.3	0
1463	46.5	252	0.22954	ECMWF	0.3	0
1464	46.5	253.5	0.191264	ECMWF	0.3	0
1465	46.5	255	0.114975	ECMWF	0.3	0
1466	46.5	256.5	0.03646	ECMWF	0.3	0
1467	46.5	258	-0.0501068	ECMWF	0.3	0
1468	46.5	259.5	0.0151114	ECMWF	0.3	0
1469	46.5	261	-0.0861648	ECMWF	0.3	0
1470	46.5	262.5	-0.102175	ECMWF	0.3	0
1471	46.5	264	-0.148465	ECMWF	0.3	0
1472	46.5	265.5	-0.0785181	ECMWF	0.3	0
1473	46.5	267	-0.0190371	ECMWF	0.3	0
1474	46.5	268.5	0.0736917	ECMWF	0.3	0
1475	46.5	270	0.170606	ECMWF	0.3	0
1476	46.5	271.5	0.134284	ECMWF	0.3	0
1477	46.5	273	0.0850375	ECMWF	0.3	0
1478	46.5	274.5	-0.00563862	ECMWF	0.3	0
1479	46.5	291	-0.0713129	ECMWF	0.3	0
1480	48	237	0.192056	ECMWF	0.3	0
1481	48	238.5	0.279781	ECMWF	0.3	0
1482	48	240	-0.0257615	ECMWF	0.3	0
1483	48	241.5	0.0998837	ECMWF	0.3	0
1484	48	243	0.216496	ECMWF	0.3	0
1485	48	244.5	0.0941294	ECMWF	0.3	0
1486	48	246	0.165326	ECMWF	0.3	0
1487	48	247.5	0.240543	ECMWF	0.3	0
1488	48	249	0.340505	ECMWF	0.3	1
1489	48	250.5	0.312008	ECMWF	0.3	1
1490	48	252	0.188522	ECMWF	0.3	0
1491	48	253.5	0.133338	ECMWF	0.3	0
1492	48	255	0.0429663	ECMWF	0.3	0
1493	48	256.5	-0.0307277	ECMWF	0.3	0
1494	48	258	-0.0410796	ECMWF	0.3	0
1495	48	259.5	-0.0788396	ECMWF	0.3	0
1496	48	261	-0.13022	ECMWF	0.3	0
1497	48	262.5	-0.050608	ECMWF	0.3	0
1498	48	264	-0.00886463	ECMWF	0.3	0
1499	48	265.5	-0.0256177	ECMWF	0.3	0
1500	48	267	0.0199306	ECMWF	0.3	0
1501	48	268.5	0.00907353	ECMWF	0.3	0
1502	48	270	0.00170462	ECMWF	0.3	0
1503	48	271.5	-0.0239803	ECMWF	0.3	0
1504	25.5	279	0.270231	ECMWF	0.4	0
1505	27	261	0.121442	ECMWF	0.4	0
1506	27	262.5	-0.0305213	ECMWF	0.4	0
1507	27	279	0.448454	ECMWF	0.4	1
1508	28.5	261	0.116246	ECMWF	0.4	0
1509	28.5	262.5	0.0302649	ECMWF	0.4	0
1510	28.5	264	0.0623582	ECMWF	0.4	0
1511	28.5	277.5	0.115065	ECMWF	0.4	0
1512	28.5	279	0.189593	ECMWF	0.4	0
1513	30	256.5	0.503416	ECMWF	0.4	1
1514	30	258	0.322152	ECMWF	0.4	0
1515	30	259.5	0.122109	ECMWF	0.4	0
1516	30	261	0.176216	ECMWF	0.4	0
1517	30	262.5	0.217036	ECMWF	0.4	0
1518	30	264	0.128717	ECMWF	0.4	0
1519	30	265.5	-0.00298282	ECMWF	0.4	0
1520	30	267	-0.0331154	ECMWF	0.4	0
1521	30	268.5	-0.0117797	ECMWF	0.4	0
1522	30	270	-0.075961	ECMWF	0.4	0
1523	30	274.5	0.0993405	ECMWF	0.4	0
1524	30	276	0.0551382	ECMWF	0.4	0
1525	30	277.5	0.105839	ECMWF	0.4	0
1526	31.5	249	0.113278	ECMWF	0.4	0
1527	31.5	250.5	0.163573	ECMWF	0.4	0
1528	31.5	255	0.346219	ECMWF	0.4	0
1529	31.5	256.5	0.437369	ECMWF	0.4	1
1530	31.5	258	0.195255	ECMWF	0.4	0
1531	31.5	259.5	0.0663793	ECMWF	0.4	0
1532	31.5	261	0.150075	ECMWF	0.4	0
1533	31.5	262.5	0.149971	ECMWF	0.4	0
1534	31.5	264	0.165223	ECMWF	0.4	0
1535	31.5	265.5	0.139976	ECMWF	0.4	0
1536	31.5	267	0.00403017	ECMWF	0.4	0
1537	31.5	268.5	0.0642447	ECMWF	0.4	0
1538	31.5	270	-0.110966	ECMWF	0.4	0
1539	31.5	271.5	-0.0363635	ECMWF	0.4	0
1540	31.5	273	0.243301	ECMWF	0.4	0
1541	31.5	274.5	0.243545	ECMWF	0.4	0
1542	31.5	276	0.0885624	ECMWF	0.4	0
1543	31.5	277.5	0.174746	ECMWF	0.4	0
1544	33	243	0.313953	ECMWF	0.4	0
1545	33	244.5	0.210801	ECMWF	0.4	0
1546	33	246	0.0934686	ECMWF	0.4	0
1547	33	247.5	0.0619499	ECMWF	0.4	0
1548	33	249	0.0834902	ECMWF	0.4	0
1549	33	250.5	0.137468	ECMWF	0.4	0
1550	33	252	-0.0809738	ECMWF	0.4	0
1551	33	253.5	0.289849	ECMWF	0.4	0
1552	33	255	-0.169192	ECMWF	0.4	0
1553	33	256.5	0.130715	ECMWF	0.4	0
1554	33	258	0.166663	ECMWF	0.4	0
1555	33	259.5	0.156363	ECMWF	0.4	0
1556	33	261	0.141264	ECMWF	0.4	0
1557	33	262.5	0.104757	ECMWF	0.4	0
1558	33	264	0.114419	ECMWF	0.4	0
1559	33	265.5	0.147712	ECMWF	0.4	0
1560	33	267	0.085895	ECMWF	0.4	0
1561	33	268.5	0.100677	ECMWF	0.4	0
1562	33	270	0.0743462	ECMWF	0.4	0
1563	33	271.5	0.0329236	ECMWF	0.4	0
1564	33	273	0.202444	ECMWF	0.4	0
1565	33	274.5	0.228734	ECMWF	0.4	0
1566	33	276	0.194332	ECMWF	0.4	0
1567	33	277.5	0.144226	ECMWF	0.4	0
1568	33	279	0.144824	ECMWF	0.4	0
1569	33	280.5	0.196902	ECMWF	0.4	0
1570	34.5	240	0.276958	ECMWF	0.4	0
1571	34.5	241.5	0.378538	ECMWF	0.4	0
1572	34.5	243	0.330578	ECMWF	0.4	0
1573	34.5	244.5	0.335061	ECMWF	0.4	0
1574	34.5	246	0.10884	ECMWF	0.4	0
1575	34.5	247.5	0.0483637	ECMWF	0.4	0
1576	34.5	249	0.0135249	ECMWF	0.4	0
1577	34.5	250.5	0.210656	ECMWF	0.4	0
1578	34.5	252	-0.142101	ECMWF	0.4	0
1579	34.5	253.5	0.351248	ECMWF	0.4	0
1580	34.5	255	0.143295	ECMWF	0.4	0
1581	34.5	256.5	0.224081	ECMWF	0.4	0
1582	34.5	258	0.2177	ECMWF	0.4	0
1583	34.5	259.5	0.242742	ECMWF	0.4	0
1584	34.5	261	0.215605	ECMWF	0.4	0
1585	34.5	262.5	0.0804808	ECMWF	0.4	0
1586	34.5	264	0.0528688	ECMWF	0.4	0
1587	34.5	265.5	0.110473	ECMWF	0.4	0
1588	34.5	267	0.155917	ECMWF	0.4	0
1589	34.5	268.5	0.148656	ECMWF	0.4	0
1590	34.5	270	0.253728	ECMWF	0.4	0
1591	34.5	271.5	0.199185	ECMWF	0.4	0
1592	34.5	273	0.157696	ECMWF	0.4	0
1593	34.5	274.5	0.247901	ECMWF	0.4	0
1594	34.5	276	0.280105	ECMWF	0.4	0
1595	34.5	277.5	0.171495	ECMWF	0.4	0
1596	34.5	279	0.17031	ECMWF	0.4	0
1597	34.5	280.5	0.0407717	ECMWF	0.4	0
1598	34.5	282	-0.0647563	ECMWF	0.4	0
1599	36	238.5	0.216573	ECMWF	0.4	0
1600	36	240	0.224845	ECMWF	0.4	0
1601	36	241.5	0.107337	ECMWF	0.4	0
1602	36	243	0.27569	ECMWF	0.4	0
1603	36	244.5	0.154764	ECMWF	0.4	0
1604	36	246	0.154021	ECMWF	0.4	0
1605	36	247.5	0.261307	ECMWF	0.4	0
1606	36	249	0.316984	ECMWF	0.4	0
1607	36	250.5	0.0270855	ECMWF	0.4	0
1608	36	252	0.386886	ECMWF	0.4	0
1609	36	253.5	-0.122579	ECMWF	0.4	0
1610	36	255	-0.258518	ECMWF	0.4	0
1611	36	256.5	0.214322	ECMWF	0.4	0
1612	36	258	0.169657	ECMWF	0.4	0
1613	36	259.5	0.1271	ECMWF	0.4	0
1614	36	261	0.0479807	ECMWF	0.4	0
1615	36	262.5	-0.00780486	ECMWF	0.4	0
1616	36	264	0.024459	ECMWF	0.4	0
1617	36	265.5	0.116933	ECMWF	0.4	0
1618	36	267	0.126004	ECMWF	0.4	0
1619	36	268.5	0.18353	ECMWF	0.4	0
1620	36	270	0.204728	ECMWF	0.4	0
1621	36	271.5	0.22897	ECMWF	0.4	0
1622	36	273	0.232203	ECMWF	0.4	0
1623	36	274.5	0.19808	ECMWF	0.4	0
1624	36	276	0.101363	ECMWF	0.4	0
1625	36	277.5	0.0944021	ECMWF	0.4	0
1626	36	279	0.131575	ECMWF	0.4	0
1627	36	280.5	0.120816	ECMWF	0.4	0
1628	36	282	0.0882202	ECMWF	0.4	0
1629	36	283.5	0.0790388	ECMWF	0.4	0
1630	37.5	238.5	0.210615	ECMWF	0.4	0
1631	37.5	240	0.047621	ECMWF	0.4	0
1632	37.5	241.5	0.1064	ECMWF	0.4	0
1633	37.5	243	0.123443	ECMWF	0.4	0
1634	37.5	244.5	0.231817	ECMWF	0.4	0
1635	37.5	246	0.0851331	ECMWF	0.4	0
1636	37.5	247.5	0.0831071	ECMWF	0.4	0
1637	37.5	249	0.30175	ECMWF	0.4	0
1638	37.5	250.5	0.146999	ECMWF	0.4	0
1639	37.5	252	-0.171609	ECMWF	0.4	0
1640	37.5	253.5	-0.21167	ECMWF	0.4	0
1641	37.5	255	-0.227331	ECMWF	0.4	0
1642	37.5	256.5	0.164179	ECMWF	0.4	0
1643	37.5	258	0.103188	ECMWF	0.4	0
1644	37.5	259.5	0.0146235	ECMWF	0.4	0
1645	37.5	261	0.0400698	ECMWF	0.4	0
1646	37.5	262.5	0.0521749	ECMWF	0.4	0
1647	37.5	264	0.028943	ECMWF	0.4	0
1648	37.5	265.5	0.0663095	ECMWF	0.4	0
1649	37.5	267	0.142001	ECMWF	0.4	0
1650	37.5	268.5	0.157698	ECMWF	0.4	0
1651	37.5	270	0.15633	ECMWF	0.4	0
1652	37.5	271.5	0.183329	ECMWF	0.4	0
1653	37.5	273	0.241376	ECMWF	0.4	0
1654	37.5	274.5	0.261196	ECMWF	0.4	0
1655	37.5	276	0.264362	ECMWF	0.4	0
1656	37.5	277.5	0.170043	ECMWF	0.4	0
1657	37.5	279	0.164116	ECMWF	0.4	0
1658	37.5	280.5	0.0529753	ECMWF	0.4	0
1659	37.5	282	0.0253213	ECMWF	0.4	0
1660	37.5	283.5	0.1485	ECMWF	0.4	0
1661	39	237	0.127989	ECMWF	0.4	0
1662	39	238.5	0.219057	ECMWF	0.4	0
1663	39	240	0.0840265	ECMWF	0.4	0
1664	39	241.5	0.147114	ECMWF	0.4	0
1665	39	243	-0.0151922	ECMWF	0.4	0
1666	39	244.5	0.258997	ECMWF	0.4	0
1667	39	246	0.271146	ECMWF	0.4	0
1668	39	247.5	0.193636	ECMWF	0.4	0
1669	39	249	0.36323	ECMWF	0.4	0
1670	39	250.5	0.177199	ECMWF	0.4	0
1671	39	252	0.166002	ECMWF	0.4	0
1672	39	253.5	-0.158282	ECMWF	0.4	0
1673	39	255	-0.229454	ECMWF	0.4	0
1674	39	256.5	0.215097	ECMWF	0.4	0
1675	39	258	0.0846768	ECMWF	0.4	0
1676	39	259.5	-0.0109526	ECMWF	0.4	0
1677	39	261	-0.0366377	ECMWF	0.4	0
1678	39	262.5	0.0237319	ECMWF	0.4	0
1679	39	264	0.0408943	ECMWF	0.4	0
1680	39	265.5	0.0334357	ECMWF	0.4	0
1681	39	267	0.0755562	ECMWF	0.4	0
1682	39	268.5	0.119838	ECMWF	0.4	0
1683	39	270	0.0770645	ECMWF	0.4	0
1684	39	271.5	0.106012	ECMWF	0.4	0
1685	39	273	0.207629	ECMWF	0.4	0
1686	39	274.5	0.198447	ECMWF	0.4	0
1687	39	276	0.250523	ECMWF	0.4	0
1688	39	277.5	0.214206	ECMWF	0.4	0
1689	39	279	0.124577	ECMWF	0.4	0
1690	39	280.5	0.131581	ECMWF	0.4	0
1691	39	282	0.0530212	ECMWF	0.4	0
1692	39	283.5	0.225519	ECMWF	0.4	0
1693	39	285	0.190221	ECMWF	0.4	0
1694	40.5	237	0.279537	ECMWF	0.4	0
1695	40.5	238.5	0.0912322	ECMWF	0.4	0
1696	40.5	240	0.0984966	ECMWF	0.4	0
1697	40.5	241.5	0.15768	ECMWF	0.4	0
1698	40.5	243	0.152402	ECMWF	0.4	0
1699	40.5	244.5	0.236209	ECMWF	0.4	0
1700	40.5	246	0.294745	ECMWF	0.4	0
1701	40.5	247.5	0.193481	ECMWF	0.4	0
1702	40.5	249	-0.16039	ECMWF	0.4	0
1703	40.5	250.5	0.289307	ECMWF	0.4	0
1704	40.5	252	0.316697	ECMWF	0.4	0
1705	40.5	253.5	0.197988	ECMWF	0.4	0
1706	40.5	255	0.0528084	ECMWF	0.4	0
1707	40.5	256.5	0.306421	ECMWF	0.4	0
1708	40.5	258	0.123405	ECMWF	0.4	0
1709	40.5	259.5	0.0315424	ECMWF	0.4	0
1710	40.5	261	-0.0503412	ECMWF	0.4	0
1711	40.5	262.5	-0.0534091	ECMWF	0.4	0
1712	40.5	264	-0.0101069	ECMWF	0.4	0
1713	40.5	265.5	0.0603774	ECMWF	0.4	0
1714	40.5	267	0.100858	ECMWF	0.4	0
1715	40.5	268.5	0.0355019	ECMWF	0.4	0
1716	40.5	270	0.0654948	ECMWF	0.4	0
1717	40.5	271.5	0.0714759	ECMWF	0.4	0
1718	40.5	273	0.0573963	ECMWF	0.4	0
1719	40.5	274.5	0.0829155	ECMWF	0.4	0
1720	40.5	276	0.137438	ECMWF	0.4	0
1721	40.5	277.5	0.136331	ECMWF	0.4	0
1722	40.5	279	0.103842	ECMWF	0.4	0
1723	40.5	280.5	0.0463103	ECMWF	0.4	0
1724	40.5	282	0.170026	ECMWF	0.4	0
1725	40.5	283.5	0.329481	ECMWF	0.4	0
1726	40.5	285	0.323479	ECMWF	0.4	0
1727	40.5	286.5	0.0971659	ECMWF	0.4	0
1728	42	237	0.226601	ECMWF	0.4	0
1729	42	238.5	0.163396	ECMWF	0.4	0
1730	42	240	-0.0107271	ECMWF	0.4	0
1731	42	241.5	0.0668483	ECMWF	0.4	0
1732	42	243	0.273015	ECMWF	0.4	0
1733	42	244.5	0.134478	ECMWF	0.4	0
1734	42	246	0.0981626	ECMWF	0.4	0
1735	42	247.5	0.139481	ECMWF	0.4	0
1736	42	249	0.229739	ECMWF	0.4	0
1737	42	250.5	0.314365	ECMWF	0.4	0
1738	42	252	0.310073	ECMWF	0.4	0
1739	42	253.5	0.228974	ECMWF	0.4	0
1740	42	255	0.153179	ECMWF	0.4	0
1741	42	256.5	0.272639	ECMWF	0.4	0
1742	42	258	0.193097	ECMWF	0.4	0
1743	42	259.5	0.10535	ECMWF	0.4	0
1744	42	261	0.0784709	ECMWF	0.4	0
1745	42	262.5	0.0675931	ECMWF	0.4	0
1746	42	264	0.112629	ECMWF	0.4	0
1747	42	265.5	0.145439	ECMWF	0.4	0
1748	42	267	0.121072	ECMWF	0.4	0
1749	42	268.5	0.0855839	ECMWF	0.4	0
1750	42	270	0.0540771	ECMWF	0.4	0
1751	42	271.5	0.0836688	ECMWF	0.4	0
1752	42	273	0.00718329	ECMWF	0.4	0
1753	42	274.5	0.0322269	ECMWF	0.4	0
1754	42	276	-0.000458641	ECMWF	0.4	0
1755	42	277.5	-0.0173247	ECMWF	0.4	0
1756	42	279	-0.0461238	ECMWF	0.4	0
1757	42	280.5	0.0346014	ECMWF	0.4	0
1758	42	282	0.110053	ECMWF	0.4	0
1759	42	283.5	0.219848	ECMWF	0.4	0
1760	42	285	0.28129	ECMWF	0.4	0
1761	42	286.5	0.202782	ECMWF	0.4	0
1762	42	288	0.200494	ECMWF	0.4	0
1763	43.5	237	-0.0311688	ECMWF	0.4	0
1764	43.5	238.5	0.132846	ECMWF	0.4	0
1765	43.5	240	-0.0304231	ECMWF	0.4	0
1766	43.5	241.5	-0.0949975	ECMWF	0.4	0
1767	43.5	243	0.0429667	ECMWF	0.4	0
1768	43.5	244.5	0.00816081	ECMWF	0.4	0
1769	43.5	246	0.102944	ECMWF	0.4	0
1770	43.5	247.5	0.0808697	ECMWF	0.4	0
1771	43.5	249	0.0159263	ECMWF	0.4	0
1772	43.5	250.5	0.00380156	ECMWF	0.4	0
1773	43.5	252	0.226828	ECMWF	0.4	0
1774	43.5	253.5	0.227158	ECMWF	0.4	0
1775	43.5	255	0.208556	ECMWF	0.4	0
1776	43.5	256.5	0.301187	ECMWF	0.4	0
1777	43.5	258	0.222605	ECMWF	0.4	0
1778	43.5	259.5	0.194893	ECMWF	0.4	0
1779	43.5	261	0.153765	ECMWF	0.4	0
1780	43.5	262.5	0.0869718	ECMWF	0.4	0
1781	43.5	264	0.0711846	ECMWF	0.4	0
1782	43.5	265.5	0.129914	ECMWF	0.4	0
1783	43.5	267	0.179956	ECMWF	0.4	0
1784	43.5	268.5	0.152218	ECMWF	0.4	0
1785	43.5	270	0.0675701	ECMWF	0.4	0
1786	43.5	271.5	0.0663057	ECMWF	0.4	0
1787	43.5	273	0.0200155	ECMWF	0.4	0
1788	43.5	274.5	0.097045	ECMWF	0.4	0
1789	43.5	276	-0.0141389	ECMWF	0.4	0
1790	43.5	277.5	0.0571438	ECMWF	0.4	0
1791	43.5	282	0.116423	ECMWF	0.4	0
1792	43.5	283.5	0.0756003	ECMWF	0.4	0
1793	43.5	285	0.0705137	ECMWF	0.4	0
1794	43.5	286.5	0.0515542	ECMWF	0.4	0
1795	43.5	288	0.151686	ECMWF	0.4	0
1796	43.5	289.5	0.147153	ECMWF	0.4	0
1797	45	237	0.257421	ECMWF	0.4	0
1798	45	238.5	0.430153	ECMWF	0.4	1
1799	45	240	-0.0576492	ECMWF	0.4	0
1800	45	241.5	0.0305593	ECMWF	0.4	0
1801	45	243	0.0239789	ECMWF	0.4	0
1802	45	244.5	-0.0711582	ECMWF	0.4	0
1803	45	246	-0.0567192	ECMWF	0.4	0
1804	45	247.5	0.0835599	ECMWF	0.4	0
1805	45	249	0.165176	ECMWF	0.4	0
1806	45	250.5	0.111669	ECMWF	0.4	0
1807	45	252	0.273538	ECMWF	0.4	0
1808	45	253.5	0.246243	ECMWF	0.4	0
1809	45	255	0.269203	ECMWF	0.4	0
1810	45	256.5	0.136683	ECMWF	0.4	0
1811	45	258	0.189061	ECMWF	0.4	0
1812	45	259.5	0.162273	ECMWF	0.4	0
1813	45	261	0.0853247	ECMWF	0.4	0
1814	45	262.5	0.0324576	ECMWF	0.4	0
1815	45	264	-0.0058752	ECMWF	0.4	0
1816	45	265.5	0.0783943	ECMWF	0.4	0
1817	45	267	0.181042	ECMWF	0.4	0
1818	45	268.5	0.215052	ECMWF	0.4	0
1819	45	270	0.149797	ECMWF	0.4	0
1820	45	271.5	0.170989	ECMWF	0.4	0
1821	45	273	0.0865631	ECMWF	0.4	0
1822	45	274.5	0.134474	ECMWF	0.4	0
1823	45	276	0.126177	ECMWF	0.4	0
1824	45	286.5	-0.168307	ECMWF	0.4	0
1825	45	288	-0.28547	ECMWF	0.4	0
1826	45	289.5	-0.0445205	ECMWF	0.4	0
1827	45	291	0.0173097	ECMWF	0.4	0
1828	45	292.5	0.0171876	ECMWF	0.4	0
1829	46.5	237	0.132435	ECMWF	0.4	0
1830	46.5	238.5	0.241675	ECMWF	0.4	0
1831	46.5	240	0.201454	ECMWF	0.4	0
1832	46.5	241.5	0.235565	ECMWF	0.4	0
1833	46.5	243	0.147511	ECMWF	0.4	0
1834	46.5	244.5	0.142635	ECMWF	0.4	0
1835	46.5	246	0.1633	ECMWF	0.4	0
1836	46.5	247.5	0.170777	ECMWF	0.4	0
1837	46.5	249	0.239487	ECMWF	0.4	0
1838	46.5	250.5	0.238307	ECMWF	0.4	0
1839	46.5	252	0.22954	ECMWF	0.4	0
1840	46.5	253.5	0.191264	ECMWF	0.4	0
1841	46.5	255	0.114975	ECMWF	0.4	0
1842	46.5	256.5	0.03646	ECMWF	0.4	0
1843	46.5	258	-0.0501068	ECMWF	0.4	0
1844	46.5	259.5	0.0151114	ECMWF	0.4	0
1845	46.5	261	-0.0861648	ECMWF	0.4	0
1846	46.5	262.5	-0.102175	ECMWF	0.4	0
1847	46.5	264	-0.148465	ECMWF	0.4	0
1848	46.5	265.5	-0.0785181	ECMWF	0.4	0
1849	46.5	267	-0.0190371	ECMWF	0.4	0
1850	46.5	268.5	0.0736917	ECMWF	0.4	0
1851	46.5	270	0.170606	ECMWF	0.4	0
1852	46.5	271.5	0.134284	ECMWF	0.4	0
1853	46.5	273	0.0850375	ECMWF	0.4	0
1854	46.5	274.5	-0.00563862	ECMWF	0.4	0
1855	46.5	291	-0.0713129	ECMWF	0.4	0
1856	48	237	0.192056	ECMWF	0.4	0
1857	48	238.5	0.279781	ECMWF	0.4	0
1858	48	240	-0.0257615	ECMWF	0.4	0
1859	48	241.5	0.0998837	ECMWF	0.4	0
1860	48	243	0.216496	ECMWF	0.4	0
1861	48	244.5	0.0941294	ECMWF	0.4	0
1862	48	246	0.165326	ECMWF	0.4	0
1863	48	247.5	0.240543	ECMWF	0.4	0
1864	48	249	0.340505	ECMWF	0.4	0
1865	48	250.5	0.312008	ECMWF	0.4	0
1866	48	252	0.188522	ECMWF	0.4	0
1867	48	253.5	0.133338	ECMWF	0.4	0
1868	48	255	0.0429663	ECMWF	0.4	0
1869	48	256.5	-0.0307277	ECMWF	0.4	0
1870	48	258	-0.0410796	ECMWF	0.4	0
1871	48	259.5	-0.0788396	ECMWF	0.4	0
1872	48	261	-0.13022	ECMWF	0.4	0
1873	48	262.5	-0.050608	ECMWF	0.4	0
1874	48	264	-0.00886463	ECMWF	0.4	0
1875	48	265.5	-0.0256177	ECMWF	0.4	0
1876	48	267	0.0199306	ECMWF	0.4	0
1877	48	268.5	0.00907353	ECMWF	0.4	0
1878	48	270	0.00170462	ECMWF	0.4	0
1879	48	271.5	-0.0239803	ECMWF	0.4	0
1880	25.5	279	0.270231	ECMWF	0.5	0
1881	27	261	0.121442	ECMWF	0.5	0
1882	27	262.5	-0.0305213	ECMWF	0.5	0
1883	27	279	0.448454	ECMWF	0.5	0
1884	28.5	261	0.116246	ECMWF	0.5	0
1885	28.5	262.5	0.0302649	ECMWF	0.5	0
1886	28.5	264	0.0623582	ECMWF	0.5	0
1887	28.5	277.5	0.115065	ECMWF	0.5	0
1888	28.5	279	0.189593	ECMWF	0.5	0
1889	30	256.5	0.503416	ECMWF	0.5	1
1890	30	258	0.322152	ECMWF	0.5	0
1891	30	259.5	0.122109	ECMWF	0.5	0
1892	30	261	0.176216	ECMWF	0.5	0
1893	30	262.5	0.217036	ECMWF	0.5	0
1894	30	264	0.128717	ECMWF	0.5	0
1895	30	265.5	-0.00298282	ECMWF	0.5	0
1896	30	267	-0.0331154	ECMWF	0.5	0
1897	30	268.5	-0.0117797	ECMWF	0.5	0
1898	30	270	-0.075961	ECMWF	0.5	0
1899	30	274.5	0.0993405	ECMWF	0.5	0
1900	30	276	0.0551382	ECMWF	0.5	0
1901	30	277.5	0.105839	ECMWF	0.5	0
1902	31.5	249	0.113278	ECMWF	0.5	0
1903	31.5	250.5	0.163573	ECMWF	0.5	0
1904	31.5	255	0.346219	ECMWF	0.5	0
1905	31.5	256.5	0.437369	ECMWF	0.5	0
1906	31.5	258	0.195255	ECMWF	0.5	0
1907	31.5	259.5	0.0663793	ECMWF	0.5	0
1908	31.5	261	0.150075	ECMWF	0.5	0
1909	31.5	262.5	0.149971	ECMWF	0.5	0
1910	31.5	264	0.165223	ECMWF	0.5	0
1911	31.5	265.5	0.139976	ECMWF	0.5	0
1912	31.5	267	0.00403017	ECMWF	0.5	0
1913	31.5	268.5	0.0642447	ECMWF	0.5	0
1914	31.5	270	-0.110966	ECMWF	0.5	0
1915	31.5	271.5	-0.0363635	ECMWF	0.5	0
1916	31.5	273	0.243301	ECMWF	0.5	0
1917	31.5	274.5	0.243545	ECMWF	0.5	0
1918	31.5	276	0.0885624	ECMWF	0.5	0
1919	31.5	277.5	0.174746	ECMWF	0.5	0
1920	33	243	0.313953	ECMWF	0.5	0
1921	33	244.5	0.210801	ECMWF	0.5	0
1922	33	246	0.0934686	ECMWF	0.5	0
1923	33	247.5	0.0619499	ECMWF	0.5	0
1924	33	249	0.0834902	ECMWF	0.5	0
1925	33	250.5	0.137468	ECMWF	0.5	0
1926	33	252	-0.0809738	ECMWF	0.5	0
1927	33	253.5	0.289849	ECMWF	0.5	0
1928	33	255	-0.169192	ECMWF	0.5	0
1929	33	256.5	0.130715	ECMWF	0.5	0
1930	33	258	0.166663	ECMWF	0.5	0
1931	33	259.5	0.156363	ECMWF	0.5	0
1932	33	261	0.141264	ECMWF	0.5	0
1933	33	262.5	0.104757	ECMWF	0.5	0
1934	33	264	0.114419	ECMWF	0.5	0
1935	33	265.5	0.147712	ECMWF	0.5	0
1936	33	267	0.085895	ECMWF	0.5	0
1937	33	268.5	0.100677	ECMWF	0.5	0
1938	33	270	0.0743462	ECMWF	0.5	0
1939	33	271.5	0.0329236	ECMWF	0.5	0
1940	33	273	0.202444	ECMWF	0.5	0
1941	33	274.5	0.228734	ECMWF	0.5	0
1942	33	276	0.194332	ECMWF	0.5	0
1943	33	277.5	0.144226	ECMWF	0.5	0
1944	33	279	0.144824	ECMWF	0.5	0
1945	33	280.5	0.196902	ECMWF	0.5	0
1946	34.5	240	0.276958	ECMWF	0.5	0
1947	34.5	241.5	0.378538	ECMWF	0.5	0
1948	34.5	243	0.330578	ECMWF	0.5	0
1949	34.5	244.5	0.335061	ECMWF	0.5	0
1950	34.5	246	0.10884	ECMWF	0.5	0
1951	34.5	247.5	0.0483637	ECMWF	0.5	0
1952	34.5	249	0.0135249	ECMWF	0.5	0
1953	34.5	250.5	0.210656	ECMWF	0.5	0
1954	34.5	252	-0.142101	ECMWF	0.5	0
1955	34.5	253.5	0.351248	ECMWF	0.5	0
1956	34.5	255	0.143295	ECMWF	0.5	0
1957	34.5	256.5	0.224081	ECMWF	0.5	0
1958	34.5	258	0.2177	ECMWF	0.5	0
1959	34.5	259.5	0.242742	ECMWF	0.5	0
1960	34.5	261	0.215605	ECMWF	0.5	0
1961	34.5	262.5	0.0804808	ECMWF	0.5	0
1962	34.5	264	0.0528688	ECMWF	0.5	0
1963	34.5	265.5	0.110473	ECMWF	0.5	0
1964	34.5	267	0.155917	ECMWF	0.5	0
1965	34.5	268.5	0.148656	ECMWF	0.5	0
1966	34.5	270	0.253728	ECMWF	0.5	0
1967	34.5	271.5	0.199185	ECMWF	0.5	0
1968	34.5	273	0.157696	ECMWF	0.5	0
1969	34.5	274.5	0.247901	ECMWF	0.5	0
1970	34.5	276	0.280105	ECMWF	0.5	0
1971	34.5	277.5	0.171495	ECMWF	0.5	0
1972	34.5	279	0.17031	ECMWF	0.5	0
1973	34.5	280.5	0.0407717	ECMWF	0.5	0
1974	34.5	282	-0.0647563	ECMWF	0.5	0
1975	36	238.5	0.216573	ECMWF	0.5	0
1976	36	240	0.224845	ECMWF	0.5	0
1977	36	241.5	0.107337	ECMWF	0.5	0
1978	36	243	0.27569	ECMWF	0.5	0
1979	36	244.5	0.154764	ECMWF	0.5	0
1980	36	246	0.154021	ECMWF	0.5	0
1981	36	247.5	0.261307	ECMWF	0.5	0
1982	36	249	0.316984	ECMWF	0.5	0
1983	36	250.5	0.0270855	ECMWF	0.5	0
1984	36	252	0.386886	ECMWF	0.5	0
1985	36	253.5	-0.122579	ECMWF	0.5	0
1986	36	255	-0.258518	ECMWF	0.5	0
1987	36	256.5	0.214322	ECMWF	0.5	0
1988	36	258	0.169657	ECMWF	0.5	0
1989	36	259.5	0.1271	ECMWF	0.5	0
1990	36	261	0.0479807	ECMWF	0.5	0
1991	36	262.5	-0.00780486	ECMWF	0.5	0
1992	36	264	0.024459	ECMWF	0.5	0
1993	36	265.5	0.116933	ECMWF	0.5	0
1994	36	267	0.126004	ECMWF	0.5	0
1995	36	268.5	0.18353	ECMWF	0.5	0
1996	36	270	0.204728	ECMWF	0.5	0
1997	36	271.5	0.22897	ECMWF	0.5	0
1998	36	273	0.232203	ECMWF	0.5	0
[truncated: 5,897 more rows]

## Sheet: us_tmp2m_1.5x1.5_56w
	lat	lon	lat_lon_skill	model	skill_threshold	above_threshold
0	25.5	279	0.393142	CFSv2	0	1
1	27	261	0.114188	CFSv2	0	1
2	27	262.5	0.0871784	CFSv2	0	1
3	27	279	0.016405	CFSv2	0	1
4	28.5	261	-0.141849	CFSv2	0	0
5	28.5	262.5	-0.0559701	CFSv2	0	0
6	28.5	264	0.17144	CFSv2	0	1
7	28.5	277.5	0.227449	CFSv2	0	1
8	28.5	279	0.242635	CFSv2	0	1
9	30	256.5	0.431605	CFSv2	0	1
10	30	258	0.0257445	CFSv2	0	1
11	30	259.5	-0.115944	CFSv2	0	0
12	30	261	-0.104364	CFSv2	0	0
13	30	262.5	-0.171506	CFSv2	0	0
14	30	264	-0.230601	CFSv2	0	0
15	30	265.5	-0.0491857	CFSv2	0	0
16	30	267	0.0303074	CFSv2	0	1
17	30	268.5	-0.185512	CFSv2	0	0
18	30	270	0.0503968	CFSv2	0	1
19	30	274.5	0.36266	CFSv2	0	1
20	30	276	0.295628	CFSv2	0	1
21	30	277.5	0.228256	CFSv2	0	1
22	31.5	249	0.434742	CFSv2	0	1
23	31.5	250.5	0.266428	CFSv2	0	1
24	31.5	255	0.441277	CFSv2	0	1
25	31.5	256.5	0.203224	CFSv2	0	1
26	31.5	258	0.253344	CFSv2	0	1
27	31.5	259.5	0.114819	CFSv2	0	1
28	31.5	261	0.0424722	CFSv2	0	1
29	31.5	262.5	0.000253564	CFSv2	0	1
30	31.5	264	-0.0639212	CFSv2	0	0
31	31.5	265.5	-0.0518846	CFSv2	0	0
32	31.5	267	-0.131477	CFSv2	0	0
33	31.5	268.5	-0.216162	CFSv2	0	0
34	31.5	270	-0.241582	CFSv2	0	0
35	31.5	271.5	-0.279565	CFSv2	0	0
36	31.5	273	-0.312413	CFSv2	0	0
37	31.5	274.5	-0.295076	CFSv2	0	0
38	31.5	276	-0.331249	CFSv2	0	0
39	31.5	277.5	-0.12495	CFSv2	0	0
40	33	243	-0.0304817	CFSv2	0	0
41	33	244.5	-0.357773	CFSv2	0	0
42	33	246	0.193296	CFSv2	0	1
43	33	247.5	-0.00357487	CFSv2	0	0
44	33	249	-0.186059	CFSv2	0	0
45	33	250.5	0.186455	CFSv2	0	1
46	33	252	0.50449	CFSv2	0	1
47	33	253.5	0.103156	CFSv2	0	1
48	33	255	0.438959	CFSv2	0	1
49	33	256.5	0.209758	CFSv2	0	1
50	33	258	0.197857	CFSv2	0	1
51	33	259.5	0.110566	CFSv2	0	1
52	33	261	0.153513	CFSv2	0	1
53	33	262.5	0.0610142	CFSv2	0	1
54	33	264	0.0105387	CFSv2	0	1
55	33	265.5	-0.00939185	CFSv2	0	0
56	33	267	-0.0546837	CFSv2	0	0
57	33	268.5	-0.116653	CFSv2	0	0
58	33	270	-0.17796	CFSv2	0	0
59	33	271.5	-0.238326	CFSv2	0	0
60	33	273	-0.320595	CFSv2	0	0
61	33	274.5	-0.281198	CFSv2	0	0
62	33	276	-0.306712	CFSv2	0	0
63	33	277.5	-0.362746	CFSv2	0	0
64	33	279	-0.162942	CFSv2	0	0
65	33	280.5	0.307323	CFSv2	0	1
66	34.5	240	0.45401	CFSv2	0	1
67	34.5	241.5	0.192245	CFSv2	0	1
68	34.5	243	-0.201758	CFSv2	0	0
69	34.5	244.5	-0.365352	CFSv2	0	0
70	34.5	246	0.0645904	CFSv2	0	1
71	34.5	247.5	0.554215	CFSv2	0	1
72	34.5	249	0.609746	CFSv2	0	1
73	34.5	250.5	0.470292	CFSv2	0	1
74	34.5	252	0.5574	CFSv2	0	1
75	34.5	253.5	0.0843253	CFSv2	0	1
76	34.5	255	0.325121	CFSv2	0	1
77	34.5	256.5	0.197352	CFSv2	0	1
78	34.5	258	0.186239	CFSv2	0	1
79	34.5	259.5	0.119641	CFSv2	0	1
80	34.5	261	0.112308	CFSv2	0	1
81	34.5	262.5	0.103495	CFSv2	0	1
82	34.5	264	0.0677864	CFSv2	0	1
83	34.5	265.5	0.0211049	CFSv2	0	1
84	34.5	267	-0.0764764	CFSv2	0	0
85	34.5	268.5	-0.0418338	CFSv2	0	0
86	34.5	270	-0.0507396	CFSv2	0	0
87	34.5	271.5	-0.212371	CFSv2	0	0
88	34.5	273	-0.264162	CFSv2	0	0
89	34.5	274.5	-0.321864	CFSv2	0	0
90	34.5	276	-0.302691	CFSv2	0	0
91	34.5	277.5	-0.424026	CFSv2	0	0
92	34.5	279	-0.33612	CFSv2	0	0
93	34.5	280.5	-0.243871	CFSv2	0	0
94	34.5	282	0.0953573	CFSv2	0	1
95	36	238.5	0.461644	CFSv2	0	1
96	36	240	-0.141898	CFSv2	0	0
97	36	241.5	0.414876	CFSv2	0	1
98	36	243	-0.0399971	CFSv2	0	0
99	36	244.5	0.00346124	CFSv2	0	1
100	36	246	0.0533273	CFSv2	0	1
101	36	247.5	0.361177	CFSv2	0	1
102	36	249	0.441676	CFSv2	0	1
103	36	250.5	0.464976	CFSv2	0	1
104	36	252	0.418251	CFSv2	0	1
105	36	253.5	0.368688	CFSv2	0	1
106	36	255	0.310196	CFSv2	0	1
107	36	256.5	0.181431	CFSv2	0	1
108	36	258	0.366186	CFSv2	0	1
109	36	259.5	0.288319	CFSv2	0	1
110	36	261	0.115036	CFSv2	0	1
111	36	262.5	0.0962645	CFSv2	0	1
112	36	264	0.0640796	CFSv2	0	1
113	36	265.5	0.0491408	CFSv2	0	1
114	36	267	-0.0106845	CFSv2	0	0
115	36	268.5	0.00116359	CFSv2	0	1
116	36	270	-0.0635924	CFSv2	0	0
117	36	271.5	-0.0733407	CFSv2	0	0
118	36	273	-0.198006	CFSv2	0	0
119	36	274.5	-0.234241	CFSv2	0	0
120	36	276	-0.343663	CFSv2	0	0
121	36	277.5	-0.339722	CFSv2	0	0
122	36	279	-0.296254	CFSv2	0	0
123	36	280.5	-0.253057	CFSv2	0	0
124	36	282	-0.195982	CFSv2	0	0
125	36	283.5	0.13329	CFSv2	0	1
126	37.5	238.5	0.137565	CFSv2	0	1
127	37.5	240	-0.21022	CFSv2	0	0
128	37.5	241.5	0.258567	CFSv2	0	1
129	37.5	243	-0.178069	CFSv2	0	0
130	37.5	244.5	0.302643	CFSv2	0	1
131	37.5	246	0.274842	CFSv2	0	1
132	37.5	247.5	0.279538	CFSv2	0	1
133	37.5	249	0.324466	CFSv2	0	1
134	37.5	250.5	0.411549	CFSv2	0	1
135	37.5	252	0.516983	CFSv2	0	1
136	37.5	253.5	0.356331	CFSv2	0	1
137	37.5	255	0.251435	CFSv2	0	1
138	37.5	256.5	0.147616	CFSv2	0	1
139	37.5	258	0.21075	CFSv2	0	1
140	37.5	259.5	0.14171	CFSv2	0	1
141	37.5	261	0.141528	CFSv2	0	1
142	37.5	262.5	0.1386	CFSv2	0	1
143	37.5	264	0.134641	CFSv2	0	1
144	37.5	265.5	0.0956386	CFSv2	0	1
145	37.5	267	0.0938971	CFSv2	0	1
146	37.5	268.5	0.128761	CFSv2	0	1
147	37.5	270	0.0421896	CFSv2	0	1
148	37.5	271.5	-0.0179715	CFSv2	0	0
149	37.5	273	-0.0902784	CFSv2	0	0
150	37.5	274.5	-0.148482	CFSv2	0	0
151	37.5	276	-0.186645	CFSv2	0	0
152	37.5	277.5	-0.229699	CFSv2	0	0
153	37.5	279	-0.138062	CFSv2	0	0
154	37.5	280.5	-0.244553	CFSv2	0	0
155	37.5	282	-0.405062	CFSv2	0	0
156	37.5	283.5	-0.112314	CFSv2	0	0
157	39	237	0.0338167	CFSv2	0	1
158	39	238.5	-0.163603	CFSv2	0	0
159	39	240	0.378251	CFSv2	0	1
160	39	241.5	-0.221528	CFSv2	0	0
161	39	243	0.329964	CFSv2	0	1
162	39	244.5	0.327329	CFSv2	0	1
163	39	246	0.361264	CFSv2	0	1
164	39	247.5	0.394696	CFSv2	0	1
165	39	249	0.400837	CFSv2	0	1
166	39	250.5	0.109098	CFSv2	0	1
167	39	252	-0.0379176	CFSv2	0	0
168	39	253.5	0.303855	CFSv2	0	1
169	39	255	-0.00461407	CFSv2	0	0
170	39	256.5	0.186397	CFSv2	0	1
171	39	258	0.215182	CFSv2	0	1
172	39	259.5	0.174754	CFSv2	0	1
173	39	261	0.186203	CFSv2	0	1
174	39	262.5	0.12964	CFSv2	0	1
175	39	264	0.0920873	CFSv2	0	1
176	39	265.5	0.114359	CFSv2	0	1
177	39	267	0.0906689	CFSv2	0	1
178	39	268.5	0.0724082	CFSv2	0	1
179	39	270	0.0457596	CFSv2	0	1
180	39	271.5	0.018532	CFSv2	0	1
181	39	273	-0.0624238	CFSv2	0	0
182	39	274.5	-0.161643	CFSv2	0	0
183	39	276	-0.171546	CFSv2	0	0
184	39	277.5	-0.197476	CFSv2	0	0
185	39	279	-0.261508	CFSv2	0	0
186	39	280.5	-0.17672	CFSv2	0	0
187	39	282	-0.2738	CFSv2	0	0
188	39	283.5	-0.319304	CFSv2	0	0
189	39	285	0.23776	CFSv2	0	1
190	40.5	237	0.0746484	CFSv2	0	1
191	40.5	238.5	-0.16685	CFSv2	0	0
192	40.5	240	0.309818	CFSv2	0	1
193	40.5	241.5	0.382315	CFSv2	0	1
194	40.5	243	0.381284	CFSv2	0	1
195	40.5	244.5	0.475111	CFSv2	0	1
196	40.5	246	0.252085	CFSv2	0	1
197	40.5	247.5	0.0900575	CFSv2	0	1
198	40.5	249	0.388424	CFSv2	0	1
199	40.5	250.5	0.298746	CFSv2	0	1
200	40.5	252	0.180936	CFSv2	0	1
201	40.5	253.5	0.291696	CFSv2	0	1
202	40.5	255	0.0074677	CFSv2	0	1
203	40.5	256.5	0.173996	CFSv2	0	1
204	40.5	258	0.195935	CFSv2	0	1
205	40.5	259.5	0.193319	CFSv2	0	1
206	40.5	261	0.207481	CFSv2	0	1
207	40.5	262.5	0.164024	CFSv2	0	1
208	40.5	264	0.106036	CFSv2	0	1
209	40.5	265.5	0.124951	CFSv2	0	1
210	40.5	267	0.133774	CFSv2	0	1
211	40.5	268.5	0.119671	CFSv2	0	1
212	40.5	270	0.0475011	CFSv2	0	1
213	40.5	271.5	0.0203685	CFSv2	0	1
214	40.5	273	0.00410236	CFSv2	0	1
215	40.5	274.5	-0.116509	CFSv2	0	0
216	40.5	276	-0.230225	CFSv2	0	0
217	40.5	277.5	-0.139463	CFSv2	0	0
218	40.5	279	-0.0829453	CFSv2	0	0
219	40.5	280.5	-0.121434	CFSv2	0	0
220	40.5	282	-0.270872	CFSv2	0	0
221	40.5	283.5	-0.319194	CFSv2	0	0
222	40.5	285	-0.244193	CFSv2	0	0
223	40.5	286.5	0.129421	CFSv2	0	1
224	42	237	0.107377	CFSv2	0	1
225	42	238.5	0.201229	CFSv2	0	1
226	42	240	0.183146	CFSv2	0	1
227	42	241.5	0.321378	CFSv2	0	1
228	42	243	0.419257	CFSv2	0	1
229	42	244.5	0.442427	CFSv2	0	1
230	42	246	0.270099	CFSv2	0	1
231	42	247.5	0.130374	CFSv2	0	1
232	42	249	0.149685	CFSv2	0	1
233	42	250.5	0.287228	CFSv2	0	1
234	42	252	0.268976	CFSv2	0	1
235	42	253.5	0.13539	CFSv2	0	1
236	42	255	0.187373	CFSv2	0	1
237	42	256.5	0.184365	CFSv2	0	1
238	42	258	0.206006	CFSv2	0	1
239	42	259.5	0.269987	CFSv2	0	1
240	42	261	0.193235	CFSv2	0	1
241	42	262.5	0.16443	CFSv2	0	1
242	42	264	0.137377	CFSv2	0	1
243	42	265.5	0.146986	CFSv2	0	1
244	42	267	0.159038	CFSv2	0	1
245	42	268.5	0.146423	CFSv2	0	1
246	42	270	0.107284	CFSv2	0	1
247	42	271.5	-0.0184465	CFSv2	0	0
248	42	273	-0.0700246	CFSv2	0	0
249	42	274.5	-0.0941598	CFSv2	0	0
250	42	276	-0.131962	CFSv2	0	0
251	42	277.5	-0.107317	CFSv2	0	0
252	42	279	-0.057897	CFSv2	0	0
253	42	280.5	-0.124854	CFSv2	0	0
254	42	282	0.0183738	CFSv2	0	1
255	42	283.5	-0.214042	CFSv2	0	0
256	42	285	-0.146965	CFSv2	0	0
257	42	286.5	-0.265215	CFSv2	0	0
258	42	288	-0.108712	CFSv2	0	0
259	43.5	237	0.0414762	CFSv2	0	1
260	43.5	238.5	0.321241	CFSv2	0	1
261	43.5	240	0.184384	CFSv2	0	1
262	43.5	241.5	0.348385	CFSv2	0	1
263	43.5	243	0.334801	CFSv2	0	1
264	43.5	244.5	0.330941	CFSv2	0	1
265	43.5	246	0.155845	CFSv2	0	1
266	43.5	247.5	0.0819568	CFSv2	0	1
267	43.5	249	0.157422	CFSv2	0	1
268	43.5	250.5	0.159531	CFSv2	0	1
269	43.5	252	0.263435	CFSv2	0	1
270	43.5	253.5	0.211889	CFSv2	0	1
271	43.5	255	0.208535	CFSv2	0	1
272	43.5	256.5	0.25332	CFSv2	0	1
273	43.5	258	0.241014	CFSv2	0	1
274	43.5	259.5	0.26875	CFSv2	0	1
275	43.5	261	0.21505	CFSv2	0	1
276	43.5	262.5	0.1863	CFSv2	0	1
277	43.5	264	0.182354	CFSv2	0	1
278	43.5	265.5	0.175095	CFSv2	0	1
279	43.5	267	0.177429	CFSv2	0	1
280	43.5	268.5	0.128406	CFSv2	0	1
281	43.5	270	0.118171	CFSv2	0	1
282	43.5	271.5	0.0660241	CFSv2	0	1
283	43.5	273	-0.0513172	CFSv2	0	0
284	43.5	274.5	-0.0353491	CFSv2	0	0
285	43.5	276	-0.0893005	CFSv2	0	0
286	43.5	277.5	0.00834142	CFSv2	0	1
287	43.5	282	-0.148673	CFSv2	0	0
288	43.5	283.5	-0.107531	CFSv2	0	0
289	43.5	285	0.136601	CFSv2	0	1
290	43.5	286.5	-0.259368	CFSv2	0	0
291	43.5	288	-0.145781	CFSv2	0	0
292	43.5	289.5	0.0820438	CFSv2	0	1
293	45	237	-0.0601951	CFSv2	0	0
294	45	238.5	0.17805	CFSv2	0	1
295	45	240	0.0594498	CFSv2	0	1
296	45	241.5	0.411306	CFSv2	0	1
297	45	243	0.400736	CFSv2	0	1
298	45	244.5	-0.143303	CFSv2	0	0
299	45	246	-0.0918512	CFSv2	0	0
300	45	247.5	0.228528	CFSv2	0	1
301	45	249	0.20328	CFSv2	0	1
302	45	250.5	0.142426	CFSv2	0	1
303	45	252	0.220828	CFSv2	0	1
304	45	253.5	0.318645	CFSv2	0	1
305	45	255	0.273614	CFSv2	0	1
306	45	256.5	0.291421	CFSv2	0	1
307	45	258	0.229472	CFSv2	0	1
308	45	259.5	0.267013	CFSv2	0	1
309	45	261	0.213397	CFSv2	0	1
310	45	262.5	0.170716	CFSv2	0	1
311	45	264	0.159261	CFSv2	0	1
312	45	265.5	0.165442	CFSv2	0	1
313	45	267	0.149584	CFSv2	0	1
314	45	268.5	0.18481	CFSv2	0	1
315	45	270	0.171871	CFSv2	0	1
316	45	271.5	0.127388	CFSv2	0	1
317	45	273	0.07956	CFSv2	0	1
318	45	274.5	0.111695	CFSv2	0	1
319	45	276	0.234069	CFSv2	0	1
320	45	286.5	-0.16913	CFSv2	0	0
321	45	288	-0.0812534	CFSv2	0	0
322	45	289.5	-0.0224979	CFSv2	0	0
323	45	291	-0.134892	CFSv2	0	0
324	45	292.5	0.0928116	CFSv2	0	1
325	46.5	237	-0.0262449	CFSv2	0	0
326	46.5	238.5	0.429394	CFSv2	0	1
327	46.5	240	-0.0621405	CFSv2	0	0
328	46.5	241.5	0.104918	CFSv2	0	1
329	46.5	243	0.174123	CFSv2	0	1
330	46.5	244.5	-0.102092	CFSv2	0	0
331	46.5	246	0.012502	CFSv2	0	1
332	46.5	247.5	0.182198	CFSv2	0	1
333	46.5	249	0.2603	CFSv2	0	1
334	46.5	250.5	0.260459	CFSv2	0	1
335	46.5	252	0.322553	CFSv2	0	1
336	46.5	253.5	0.314455	CFSv2	0	1
337	46.5	255	0.299074	CFSv2	0	1
338	46.5	256.5	0.250597	CFSv2	0	1
339	46.5	258	0.245826	CFSv2	0	1
340	46.5	259.5	0.253997	CFSv2	0	1
341	46.5	261	0.239322	CFSv2	0	1
342	46.5	262.5	0.206572	CFSv2	0	1
343	46.5	264	0.226192	CFSv2	0	1
344	46.5	265.5	0.219924	CFSv2	0	1
345	46.5	267	0.189628	CFSv2	0	1
346	46.5	268.5	0.170096	CFSv2	0	1
347	46.5	270	0.1735	CFSv2	0	1
348	46.5	271.5	0.221701	CFSv2	0	1
349	46.5	273	0.17397	CFSv2	0	1
350	46.5	274.5	0.126169	CFSv2	0	1
351	46.5	291	-0.133915	CFSv2	0	0
352	48	237	0.0485517	CFSv2	0	1
353	48	238.5	0.255047	CFSv2	0	1
354	48	240	0.0156696	CFSv2	0	1
355	48	241.5	0.0259878	CFSv2	0	1
356	48	243	0.0797276	CFSv2	0	1
357	48	244.5	0.240113	CFSv2	0	1
358	48	246	0.180894	CFSv2	0	1
359	48	247.5	0.278667	CFSv2	0	1
360	48	249	0.333077	CFSv2	0	1
361	48	250.5	0.295567	CFSv2	0	1
362	48	252	0.279676	CFSv2	0	1
363	48	253.5	0.277433	CFSv2	0	1
364	48	255	0.253768	CFSv2	0	1
365	48	256.5	0.253577	CFSv2	0	1
366	48	258	0.228502	CFSv2	0	1
367	48	259.5	0.230227	CFSv2	0	1
368	48	261	0.182825	CFSv2	0	1
369	48	262.5	0.193971	CFSv2	0	1
370	48	264	0.234863	CFSv2	0	1
371	48	265.5	0.240191	CFSv2	0	1
372	48	267	0.233217	CFSv2	0	1
373	48	268.5	0.241251	CFSv2	0	1
374	48	270	0.119517	CFSv2	0	1
375	48	271.5	0.0459249	CFSv2	0	1
376	25.5	279	0.393142	CFSv2	0.1	1
377	27	261	0.114188	CFSv2	0.1	1
378	27	262.5	0.0871784	CFSv2	0.1	0
379	27	279	0.016405	CFSv2	0.1	0
380	28.5	261	-0.141849	CFSv2	0.1	0
381	28.5	262.5	-0.0559701	CFSv2	0.1	0
382	28.5	264	0.17144	CFSv2	0.1	1
383	28.5	277.5	0.227449	CFSv2	0.1	1
384	28.5	279	0.242635	CFSv2	0.1	1
385	30	256.5	0.431605	CFSv2	0.1	1
386	30	258	0.0257445	CFSv2	0.1	0
387	30	259.5	-0.115944	CFSv2	0.1	0
388	30	261	-0.104364	CFSv2	0.1	0
389	30	262.5	-0.171506	CFSv2	0.1	0
390	30	264	-0.230601	CFSv2	0.1	0
391	30	265.5	-0.0491857	CFSv2	0.1	0
392	30	267	0.0303074	CFSv2	0.1	0
393	30	268.5	-0.185512	CFSv2	0.1	0
394	30	270	0.0503968	CFSv2	0.1	0
395	30	274.5	0.36266	CFSv2	0.1	1
396	30	276	0.295628	CFSv2	0.1	1
397	30	277.5	0.228256	CFSv2	0.1	1
398	31.5	249	0.434742	CFSv2	0.1	1
399	31.5	250.5	0.266428	CFSv2	0.1	1
400	31.5	255	0.441277	CFSv2	0.1	1
401	31.5	256.5	0.203224	CFSv2	0.1	1
402	31.5	258	0.253344	CFSv2	0.1	1
403	31.5	259.5	0.114819	CFSv2	0.1	1
404	31.5	261	0.0424722	CFSv2	0.1	0
405	31.5	262.5	0.000253564	CFSv2	0.1	0
406	31.5	264	-0.0639212	CFSv2	0.1	0
407	31.5	265.5	-0.0518846	CFSv2	0.1	0
408	31.5	267	-0.131477	CFSv2	0.1	0
409	31.5	268.5	-0.216162	CFSv2	0.1	0
410	31.5	270	-0.241582	CFSv2	0.1	0
411	31.5	271.5	-0.279565	CFSv2	0.1	0
412	31.5	273	-0.312413	CFSv2	0.1	0
413	31.5	274.5	-0.295076	CFSv2	0.1	0
414	31.5	276	-0.331249	CFSv2	0.1	0
415	31.5	277.5	-0.12495	CFSv2	0.1	0
416	33	243	-0.0304817	CFSv2	0.1	0
417	33	244.5	-0.357773	CFSv2	0.1	0
418	33	246	0.193296	CFSv2	0.1	1
419	33	247.5	-0.00357487	CFSv2	0.1	0
420	33	249	-0.186059	CFSv2	0.1	0
421	33	250.5	0.186455	CFSv2	0.1	1
422	33	252	0.50449	CFSv2	0.1	1
423	33	253.5	0.103156	CFSv2	0.1	1
424	33	255	0.438959	CFSv2	0.1	1
425	33	256.5	0.209758	CFSv2	0.1	1
426	33	258	0.197857	CFSv2	0.1	1
427	33	259.5	0.110566	CFSv2	0.1	1
428	33	261	0.153513	CFSv2	0.1	1
429	33	262.5	0.0610142	CFSv2	0.1	0
430	33	264	0.0105387	CFSv2	0.1	0
431	33	265.5	-0.00939185	CFSv2	0.1	0
432	33	267	-0.0546837	CFSv2	0.1	0
433	33	268.5	-0.116653	CFSv2	0.1	0
434	33	270	-0.17796	CFSv2	0.1	0
435	33	271.5	-0.238326	CFSv2	0.1	0
436	33	273	-0.320595	CFSv2	0.1	0
437	33	274.5	-0.281198	CFSv2	0.1	0
438	33	276	-0.306712	CFSv2	0.1	0
439	33	277.5	-0.362746	CFSv2	0.1	0
440	33	279	-0.162942	CFSv2	0.1	0
441	33	280.5	0.307323	CFSv2	0.1	1
442	34.5	240	0.45401	CFSv2	0.1	1
443	34.5	241.5	0.192245	CFSv2	0.1	1
444	34.5	243	-0.201758	CFSv2	0.1	0
445	34.5	244.5	-0.365352	CFSv2	0.1	0
446	34.5	246	0.0645904	CFSv2	0.1	0
447	34.5	247.5	0.554215	CFSv2	0.1	1
448	34.5	249	0.609746	CFSv2	0.1	1
449	34.5	250.5	0.470292	CFSv2	0.1	1
450	34.5	252	0.5574	CFSv2	0.1	1
451	34.5	253.5	0.0843253	CFSv2	0.1	0
452	34.5	255	0.325121	CFSv2	0.1	1
453	34.5	256.5	0.197352	CFSv2	0.1	1
454	34.5	258	0.186239	CFSv2	0.1	1
455	34.5	259.5	0.119641	CFSv2	0.1	1
456	34.5	261	0.112308	CFSv2	0.1	1
457	34.5	262.5	0.103495	CFSv2	0.1	1
458	34.5	264	0.0677864	CFSv2	0.1	0
459	34.5	265.5	0.0211049	CFSv2	0.1	0
460	34.5	267	-0.0764764	CFSv2	0.1	0
461	34.5	268.5	-0.0418338	CFSv2	0.1	0
462	34.5	270	-0.0507396	CFSv2	0.1	0
463	34.5	271.5	-0.212371	CFSv2	0.1	0
464	34.5	273	-0.264162	CFSv2	0.1	0
465	34.5	274.5	-0.321864	CFSv2	0.1	0
466	34.5	276	-0.302691	CFSv2	0.1	0
467	34.5	277.5	-0.424026	CFSv2	0.1	0
468	34.5	279	-0.33612	CFSv2	0.1	0
469	34.5	280.5	-0.243871	CFSv2	0.1	0
470	34.5	282	0.0953573	CFSv2	0.1	0
471	36	238.5	0.461644	CFSv2	0.1	1
472	36	240	-0.141898	CFSv2	0.1	0
473	36	241.5	0.414876	CFSv2	0.1	1
474	36	243	-0.0399971	CFSv2	0.1	0
475	36	244.5	0.00346124	CFSv2	0.1	0
476	36	246	0.0533273	CFSv2	0.1	0
477	36	247.5	0.361177	CFSv2	0.1	1
478	36	249	0.441676	CFSv2	0.1	1
479	36	250.5	0.464976	CFSv2	0.1	1
480	36	252	0.418251	CFSv2	0.1	1
481	36	253.5	0.368688	CFSv2	0.1	1
482	36	255	0.310196	CFSv2	0.1	1
483	36	256.5	0.181431	CFSv2	0.1	1
484	36	258	0.366186	CFSv2	0.1	1
485	36	259.5	0.288319	CFSv2	0.1	1
486	36	261	0.115036	CFSv2	0.1	1
487	36	262.5	0.0962645	CFSv2	0.1	0
488	36	264	0.0640796	CFSv2	0.1	0
489	36	265.5	0.0491408	CFSv2	0.1	0
490	36	267	-0.0106845	CFSv2	0.1	0
491	36	268.5	0.00116359	CFSv2	0.1	0
492	36	270	-0.0635924	CFSv2	0.1	0
493	36	271.5	-0.0733407	CFSv2	0.1	0
494	36	273	-0.198006	CFSv2	0.1	0
495	36	274.5	-0.234241	CFSv2	0.1	0
496	36	276	-0.343663	CFSv2	0.1	0
497	36	277.5	-0.339722	CFSv2	0.1	0
498	36	279	-0.296254	CFSv2	0.1	0
499	36	280.5	-0.253057	CFSv2	0.1	0
500	36	282	-0.195982	CFSv2	0.1	0
501	36	283.5	0.13329	CFSv2	0.1	1
502	37.5	238.5	0.137565	CFSv2	0.1	1
503	37.5	240	-0.21022	CFSv2	0.1	0
504	37.5	241.5	0.258567	CFSv2	0.1	1
505	37.5	243	-0.178069	CFSv2	0.1	0
506	37.5	244.5	0.302643	CFSv2	0.1	1
507	37.5	246	0.274842	CFSv2	0.1	1
508	37.5	247.5	0.279538	CFSv2	0.1	1
509	37.5	249	0.324466	CFSv2	0.1	1
510	37.5	250.5	0.411549	CFSv2	0.1	1
511	37.5	252	0.516983	CFSv2	0.1	1
512	37.5	253.5	0.356331	CFSv2	0.1	1
513	37.5	255	0.251435	CFSv2	0.1	1
514	37.5	256.5	0.147616	CFSv2	0.1	1
515	37.5	258	0.21075	CFSv2	0.1	1
516	37.5	259.5	0.14171	CFSv2	0.1	1
517	37.5	261	0.141528	CFSv2	0.1	1
518	37.5	262.5	0.1386	CFSv2	0.1	1
519	37.5	264	0.134641	CFSv2	0.1	1
520	37.5	265.5	0.0956386	CFSv2	0.1	0
521	37.5	267	0.0938971	CFSv2	0.1	0
522	37.5	268.5	0.128761	CFSv2	0.1	1
523	37.5	270	0.0421896	CFSv2	0.1	0
524	37.5	271.5	-0.0179715	CFSv2	0.1	0
525	37.5	273	-0.0902784	CFSv2	0.1	0
526	37.5	274.5	-0.148482	CFSv2	0.1	0
527	37.5	276	-0.186645	CFSv2	0.1	0
528	37.5	277.5	-0.229699	CFSv2	0.1	0
529	37.5	279	-0.138062	CFSv2	0.1	0
530	37.5	280.5	-0.244553	CFSv2	0.1	0
531	37.5	282	-0.405062	CFSv2	0.1	0
532	37.5	283.5	-0.112314	CFSv2	0.1	0
533	39	237	0.0338167	CFSv2	0.1	0
534	39	238.5	-0.163603	CFSv2	0.1	0
535	39	240	0.378251	CFSv2	0.1	1
536	39	241.5	-0.221528	CFSv2	0.1	0
537	39	243	0.329964	CFSv2	0.1	1
538	39	244.5	0.327329	CFSv2	0.1	1
539	39	246	0.361264	CFSv2	0.1	1
540	39	247.5	0.394696	CFSv2	0.1	1
541	39	249	0.400837	CFSv2	0.1	1
542	39	250.5	0.109098	CFSv2	0.1	1
543	39	252	-0.0379176	CFSv2	0.1	0
544	39	253.5	0.303855	CFSv2	0.1	1
545	39	255	-0.00461407	CFSv2	0.1	0
546	39	256.5	0.186397	CFSv2	0.1	1
547	39	258	0.215182	CFSv2	0.1	1
548	39	259.5	0.174754	CFSv2	0.1	1
549	39	261	0.186203	CFSv2	0.1	1
550	39	262.5	0.12964	CFSv2	0.1	1
551	39	264	0.0920873	CFSv2	0.1	0
552	39	265.5	0.114359	CFSv2	0.1	1
553	39	267	0.0906689	CFSv2	0.1	0
554	39	268.5	0.0724082	CFSv2	0.1	0
555	39	270	0.0457596	CFSv2	0.1	0
556	39	271.5	0.018532	CFSv2	0.1	0
557	39	273	-0.0624238	CFSv2	0.1	0
558	39	274.5	-0.161643	CFSv2	0.1	0
559	39	276	-0.171546	CFSv2	0.1	0
560	39	277.5	-0.197476	CFSv2	0.1	0
561	39	279	-0.261508	CFSv2	0.1	0
562	39	280.5	-0.17672	CFSv2	0.1	0
563	39	282	-0.2738	CFSv2	0.1	0
564	39	283.5	-0.319304	CFSv2	0.1	0
565	39	285	0.23776	CFSv2	0.1	1
566	40.5	237	0.0746484	CFSv2	0.1	0
567	40.5	238.5	-0.16685	CFSv2	0.1	0
568	40.5	240	0.309818	CFSv2	0.1	1
569	40.5	241.5	0.382315	CFSv2	0.1	1
570	40.5	243	0.381284	CFSv2	0.1	1
571	40.5	244.5	0.475111	CFSv2	0.1	1
572	40.5	246	0.252085	CFSv2	0.1	1
573	40.5	247.5	0.0900575	CFSv2	0.1	0
574	40.5	249	0.388424	CFSv2	0.1	1
575	40.5	250.5	0.298746	CFSv2	0.1	1
576	40.5	252	0.180936	CFSv2	0.1	1
577	40.5	253.5	0.291696	CFSv2	0.1	1
578	40.5	255	0.0074677	CFSv2	0.1	0
579	40.5	256.5	0.173996	CFSv2	0.1	1
580	40.5	258	0.195935	CFSv2	0.1	1
581	40.5	259.5	0.193319	CFSv2	0.1	1
582	40.5	261	0.207481	CFSv2	0.1	1
583	40.5	262.5	0.164024	CFSv2	0.1	1
584	40.5	264	0.106036	CFSv2	0.1	1
585	40.5	265.5	0.124951	CFSv2	0.1	1
586	40.5	267	0.133774	CFSv2	0.1	1
587	40.5	268.5	0.119671	CFSv2	0.1	1
588	40.5	270	0.0475011	CFSv2	0.1	0
589	40.5	271.5	0.0203685	CFSv2	0.1	0
590	40.5	273	0.00410236	CFSv2	0.1	0
591	40.5	274.5	-0.116509	CFSv2	0.1	0
592	40.5	276	-0.230225	CFSv2	0.1	0
593	40.5	277.5	-0.139463	CFSv2	0.1	0
594	40.5	279	-0.0829453	CFSv2	0.1	0
595	40.5	280.5	-0.121434	CFSv2	0.1	0
596	40.5	282	-0.270872	CFSv2	0.1	0
597	40.5	283.5	-0.319194	CFSv2	0.1	0
598	40.5	285	-0.244193	CFSv2	0.1	0
599	40.5	286.5	0.129421	CFSv2	0.1	1
600	42	237	0.107377	CFSv2	0.1	1
601	42	238.5	0.201229	CFSv2	0.1	1
602	42	240	0.183146	CFSv2	0.1	1
603	42	241.5	0.321378	CFSv2	0.1	1
604	42	243	0.419257	CFSv2	0.1	1
605	42	244.5	0.442427	CFSv2	0.1	1
606	42	246	0.270099	CFSv2	0.1	1
607	42	247.5	0.130374	CFSv2	0.1	1
608	42	249	0.149685	CFSv2	0.1	1
609	42	250.5	0.287228	CFSv2	0.1	1
610	42	252	0.268976	CFSv2	0.1	1
611	42	253.5	0.13539	CFSv2	0.1	1
612	42	255	0.187373	CFSv2	0.1	1
613	42	256.5	0.184365	CFSv2	0.1	1
614	42	258	0.206006	CFSv2	0.1	1
615	42	259.5	0.269987	CFSv2	0.1	1
616	42	261	0.193235	CFSv2	0.1	1
617	42	262.5	0.16443	CFSv2	0.1	1
618	42	264	0.137377	CFSv2	0.1	1
619	42	265.5	0.146986	CFSv2	0.1	1
620	42	267	0.159038	CFSv2	0.1	1
621	42	268.5	0.146423	CFSv2	0.1	1
622	42	270	0.107284	CFSv2	0.1	1
623	42	271.5	-0.0184465	CFSv2	0.1	0
624	42	273	-0.0700246	CFSv2	0.1	0
625	42	274.5	-0.0941598	CFSv2	0.1	0
626	42	276	-0.131962	CFSv2	0.1	0
627	42	277.5	-0.107317	CFSv2	0.1	0
628	42	279	-0.057897	CFSv2	0.1	0
629	42	280.5	-0.124854	CFSv2	0.1	0
630	42	282	0.0183738	CFSv2	0.1	0
631	42	283.5	-0.214042	CFSv2	0.1	0
632	42	285	-0.146965	CFSv2	0.1	0
633	42	286.5	-0.265215	CFSv2	0.1	0
634	42	288	-0.108712	CFSv2	0.1	0
635	43.5	237	0.0414762	CFSv2	0.1	0
636	43.5	238.5	0.321241	CFSv2	0.1	1
637	43.5	240	0.184384	CFSv2	0.1	1
638	43.5	241.5	0.348385	CFSv2	0.1	1
639	43.5	243	0.334801	CFSv2	0.1	1
640	43.5	244.5	0.330941	CFSv2	0.1	1
641	43.5	246	0.155845	CFSv2	0.1	1
642	43.5	247.5	0.0819568	CFSv2	0.1	0
643	43.5	249	0.157422	CFSv2	0.1	1
644	43.5	250.5	0.159531	CFSv2	0.1	1
645	43.5	252	0.263435	CFSv2	0.1	1
646	43.5	253.5	0.211889	CFSv2	0.1	1
647	43.5	255	0.208535	CFSv2	0.1	1
648	43.5	256.5	0.25332	CFSv2	0.1	1
649	43.5	258	0.241014	CFSv2	0.1	1
650	43.5	259.5	0.26875	CFSv2	0.1	1
651	43.5	261	0.21505	CFSv2	0.1	1
652	43.5	262.5	0.1863	CFSv2	0.1	1
653	43.5	264	0.182354	CFSv2	0.1	1
654	43.5	265.5	0.175095	CFSv2	0.1	1
655	43.5	267	0.177429	CFSv2	0.1	1
656	43.5	268.5	0.128406	CFSv2	0.1	1
657	43.5	270	0.118171	CFSv2	0.1	1
658	43.5	271.5	0.0660241	CFSv2	0.1	0
659	43.5	273	-0.0513172	CFSv2	0.1	0
660	43.5	274.5	-0.0353491	CFSv2	0.1	0
661	43.5	276	-0.0893005	CFSv2	0.1	0
662	43.5	277.5	0.00834142	CFSv2	0.1	0
663	43.5	282	-0.148673	CFSv2	0.1	0
664	43.5	283.5	-0.107531	CFSv2	0.1	0
665	43.5	285	0.136601	CFSv2	0.1	1
666	43.5	286.5	-0.259368	CFSv2	0.1	0
667	43.5	288	-0.145781	CFSv2	0.1	0
668	43.5	289.5	0.0820438	CFSv2	0.1	0
669	45	237	-0.0601951	CFSv2	0.1	0
670	45	238.5	0.17805	CFSv2	0.1	1
671	45	240	0.0594498	CFSv2	0.1	0
672	45	241.5	0.411306	CFSv2	0.1	1
673	45	243	0.400736	CFSv2	0.1	1
674	45	244.5	-0.143303	CFSv2	0.1	0
675	45	246	-0.0918512	CFSv2	0.1	0
676	45	247.5	0.228528	CFSv2	0.1	1
677	45	249	0.20328	CFSv2	0.1	1
678	45	250.5	0.142426	CFSv2	0.1	1
679	45	252	0.220828	CFSv2	0.1	1
680	45	253.5	0.318645	CFSv2	0.1	1
681	45	255	0.273614	CFSv2	0.1	1
682	45	256.5	0.291421	CFSv2	0.1	1
683	45	258	0.229472	CFSv2	0.1	1
684	45	259.5	0.267013	CFSv2	0.1	1
685	45	261	0.213397	CFSv2	0.1	1
686	45	262.5	0.170716	CFSv2	0.1	1
687	45	264	0.159261	CFSv2	0.1	1
688	45	265.5	0.165442	CFSv2	0.1	1
689	45	267	0.149584	CFSv2	0.1	1
690	45	268.5	0.18481	CFSv2	0.1	1
691	45	270	0.171871	CFSv2	0.1	1
692	45	271.5	0.127388	CFSv2	0.1	1
693	45	273	0.07956	CFSv2	0.1	0
694	45	274.5	0.111695	CFSv2	0.1	1
695	45	276	0.234069	CFSv2	0.1	1
696	45	286.5	-0.16913	CFSv2	0.1	0
697	45	288	-0.0812534	CFSv2	0.1	0
698	45	289.5	-0.0224979	CFSv2	0.1	0
699	45	291	-0.134892	CFSv2	0.1	0
700	45	292.5	0.0928116	CFSv2	0.1	0
701	46.5	237	-0.0262449	CFSv2	0.1	0
702	46.5	238.5	0.429394	CFSv2	0.1	1
703	46.5	240	-0.0621405	CFSv2	0.1	0
704	46.5	241.5	0.104918	CFSv2	0.1	1
705	46.5	243	0.174123	CFSv2	0.1	1
706	46.5	244.5	-0.102092	CFSv2	0.1	0
707	46.5	246	0.012502	CFSv2	0.1	0
708	46.5	247.5	0.182198	CFSv2	0.1	1
709	46.5	249	0.2603	CFSv2	0.1	1
710	46.5	250.5	0.260459	CFSv2	0.1	1
711	46.5	252	0.322553	CFSv2	0.1	1
712	46.5	253.5	0.314455	CFSv2	0.1	1
713	46.5	255	0.299074	CFSv2	0.1	1
714	46.5	256.5	0.250597	CFSv2	0.1	1
715	46.5	258	0.245826	CFSv2	0.1	1
716	46.5	259.5	0.253997	CFSv2	0.1	1
717	46.5	261	0.239322	CFSv2	0.1	1
718	46.5	262.5	0.206572	CFSv2	0.1	1
719	46.5	264	0.226192	CFSv2	0.1	1
720	46.5	265.5	0.219924	CFSv2	0.1	1
721	46.5	267	0.189628	CFSv2	0.1	1
722	46.5	268.5	0.170096	CFSv2	0.1	1
723	46.5	270	0.1735	CFSv2	0.1	1
724	46.5	271.5	0.221701	CFSv2	0.1	1
725	46.5	273	0.17397	CFSv2	0.1	1
726	46.5	274.5	0.126169	CFSv2	0.1	1
727	46.5	291	-0.133915	CFSv2	0.1	0
728	48	237	0.0485517	CFSv2	0.1	0
729	48	238.5	0.255047	CFSv2	0.1	1
730	48	240	0.0156696	CFSv2	0.1	0
731	48	241.5	0.0259878	CFSv2	0.1	0
732	48	243	0.0797276	CFSv2	0.1	0
733	48	244.5	0.240113	CFSv2	0.1	1
734	48	246	0.180894	CFSv2	0.1	1
735	48	247.5	0.278667	CFSv2	0.1	1
736	48	249	0.333077	CFSv2	0.1	1
737	48	250.5	0.295567	CFSv2	0.1	1
738	48	252	0.279676	CFSv2	0.1	1
739	48	253.5	0.277433	CFSv2	0.1	1
740	48	255	0.253768	CFSv2	0.1	1
741	48	256.5	0.253577	CFSv2	0.1	1
742	48	258	0.228502	CFSv2	0.1	1
743	48	259.5	0.230227	CFSv2	0.1	1
744	48	261	0.182825	CFSv2	0.1	1
745	48	262.5	0.193971	CFSv2	0.1	1
746	48	264	0.234863	CFSv2	0.1	1
747	48	265.5	0.240191	CFSv2	0.1	1
748	48	267	0.233217	CFSv2	0.1	1
749	48	268.5	0.241251	CFSv2	0.1	1
750	48	270	0.119517	CFSv2	0.1	1
751	48	271.5	0.0459249	CFSv2	0.1	0
752	25.5	279	0.393142	CFSv2	0.2	1
753	27	261	0.114188	CFSv2	0.2	0
754	27	262.5	0.0871784	CFSv2	0.2	0
755	27	279	0.016405	CFSv2	0.2	0
756	28.5	261	-0.141849	CFSv2	0.2	0
757	28.5	262.5	-0.0559701	CFSv2	0.2	0
758	28.5	264	0.17144	CFSv2	0.2	0
759	28.5	277.5	0.227449	CFSv2	0.2	1
760	28.5	279	0.242635	CFSv2	0.2	1
761	30	256.5	0.431605	CFSv2	0.2	1
762	30	258	0.0257445	CFSv2	0.2	0
763	30	259.5	-0.115944	CFSv2	0.2	0
764	30	261	-0.104364	CFSv2	0.2	0
765	30	262.5	-0.171506	CFSv2	0.2	0
766	30	264	-0.230601	CFSv2	0.2	0
767	30	265.5	-0.0491857	CFSv2	0.2	0
768	30	267	0.0303074	CFSv2	0.2	0
769	30	268.5	-0.185512	CFSv2	0.2	0
770	30	270	0.0503968	CFSv2	0.2	0
771	30	274.5	0.36266	CFSv2	0.2	1
772	30	276	0.295628	CFSv2	0.2	1
773	30	277.5	0.228256	CFSv2	0.2	1
774	31.5	249	0.434742	CFSv2	0.2	1
775	31.5	250.5	0.266428	CFSv2	0.2	1
776	31.5	255	0.441277	CFSv2	0.2	1
777	31.5	256.5	0.203224	CFSv2	0.2	1
778	31.5	258	0.253344	CFSv2	0.2	1
779	31.5	259.5	0.114819	CFSv2	0.2	0
780	31.5	261	0.0424722	CFSv2	0.2	0
781	31.5	262.5	0.000253564	CFSv2	0.2	0
782	31.5	264	-0.0639212	CFSv2	0.2	0
783	31.5	265.5	-0.0518846	CFSv2	0.2	0
784	31.5	267	-0.131477	CFSv2	0.2	0
785	31.5	268.5	-0.216162	CFSv2	0.2	0
786	31.5	270	-0.241582	CFSv2	0.2	0
787	31.5	271.5	-0.279565	CFSv2	0.2	0
788	31.5	273	-0.312413	CFSv2	0.2	0
789	31.5	274.5	-0.295076	CFSv2	0.2	0
790	31.5	276	-0.331249	CFSv2	0.2	0
791	31.5	277.5	-0.12495	CFSv2	0.2	0
792	33	243	-0.0304817	CFSv2	0.2	0
793	33	244.5	-0.357773	CFSv2	0.2	0
794	33	246	0.193296	CFSv2	0.2	0
795	33	247.5	-0.00357487	CFSv2	0.2	0
796	33	249	-0.186059	CFSv2	0.2	0
797	33	250.5	0.186455	CFSv2	0.2	0
798	33	252	0.50449	CFSv2	0.2	1
799	33	253.5	0.103156	CFSv2	0.2	0
800	33	255	0.438959	CFSv2	0.2	1
801	33	256.5	0.209758	CFSv2	0.2	1
802	33	258	0.197857	CFSv2	0.2	0
803	33	259.5	0.110566	CFSv2	0.2	0
804	33	261	0.153513	CFSv2	0.2	0
805	33	262.5	0.0610142	CFSv2	0.2	0
806	33	264	0.0105387	CFSv2	0.2	0
807	33	265.5	-0.00939185	CFSv2	0.2	0
808	33	267	-0.0546837	CFSv2	0.2	0
809	33	268.5	-0.116653	CFSv2	0.2	0
810	33	270	-0.17796	CFSv2	0.2	0
811	33	271.5	-0.238326	CFSv2	0.2	0
812	33	273	-0.320595	CFSv2	0.2	0
813	33	274.5	-0.281198	CFSv2	0.2	0
814	33	276	-0.306712	CFSv2	0.2	0
815	33	277.5	-0.362746	CFSv2	0.2	0
816	33	279	-0.162942	CFSv2	0.2	0
817	33	280.5	0.307323	CFSv2	0.2	1
818	34.5	240	0.45401	CFSv2	0.2	1
819	34.5	241.5	0.192245	CFSv2	0.2	0
820	34.5	243	-0.201758	CFSv2	0.2	0
821	34.5	244.5	-0.365352	CFSv2	0.2	0
822	34.5	246	0.0645904	CFSv2	0.2	0
823	34.5	247.5	0.554215	CFSv2	0.2	1
824	34.5	249	0.609746	CFSv2	0.2	1
825	34.5	250.5	0.470292	CFSv2	0.2	1
826	34.5	252	0.5574	CFSv2	0.2	1
827	34.5	253.5	0.0843253	CFSv2	0.2	0
828	34.5	255	0.325121	CFSv2	0.2	1
829	34.5	256.5	0.197352	CFSv2	0.2	0
830	34.5	258	0.186239	CFSv2	0.2	0
831	34.5	259.5	0.119641	CFSv2	0.2	0
832	34.5	261	0.112308	CFSv2	0.2	0
833	34.5	262.5	0.103495	CFSv2	0.2	0
834	34.5	264	0.0677864	CFSv2	0.2	0
835	34.5	265.5	0.0211049	CFSv2	0.2	0
836	34.5	267	-0.0764764	CFSv2	0.2	0
837	34.5	268.5	-0.0418338	CFSv2	0.2	0
838	34.5	270	-0.0507396	CFSv2	0.2	0
839	34.5	271.5	-0.212371	CFSv2	0.2	0
840	34.5	273	-0.264162	CFSv2	0.2	0
841	34.5	274.5	-0.321864	CFSv2	0.2	0
842	34.5	276	-0.302691	CFSv2	0.2	0
843	34.5	277.5	-0.424026	CFSv2	0.2	0
844	34.5	279	-0.33612	CFSv2	0.2	0
845	34.5	280.5	-0.243871	CFSv2	0.2	0
846	34.5	282	0.0953573	CFSv2	0.2	0
847	36	238.5	0.461644	CFSv2	0.2	1
848	36	240	-0.141898	CFSv2	0.2	0
849	36	241.5	0.414876	CFSv2	0.2	1
850	36	243	-0.0399971	CFSv2	0.2	0
851	36	244.5	0.00346124	CFSv2	0.2	0
852	36	246	0.0533273	CFSv2	0.2	0
853	36	247.5	0.361177	CFSv2	0.2	1
854	36	249	0.441676	CFSv2	0.2	1
855	36	250.5	0.464976	CFSv2	0.2	1
856	36	252	0.418251	CFSv2	0.2	1
857	36	253.5	0.368688	CFSv2	0.2	1
858	36	255	0.310196	CFSv2	0.2	1
859	36	256.5	0.181431	CFSv2	0.2	0
860	36	258	0.366186	CFSv2	0.2	1
861	36	259.5	0.288319	CFSv2	0.2	1
862	36	261	0.115036	CFSv2	0.2	0
863	36	262.5	0.0962645	CFSv2	0.2	0
864	36	264	0.0640796	CFSv2	0.2	0
865	36	265.5	0.0491408	CFSv2	0.2	0
866	36	267	-0.0106845	CFSv2	0.2	0
867	36	268.5	0.00116359	CFSv2	0.2	0
868	36	270	-0.0635924	CFSv2	0.2	0
869	36	271.5	-0.0733407	CFSv2	0.2	0
870	36	273	-0.198006	CFSv2	0.2	0
871	36	274.5	-0.234241	CFSv2	0.2	0
872	36	276	-0.343663	CFSv2	0.2	0
873	36	277.5	-0.339722	CFSv2	0.2	0
874	36	279	-0.296254	CFSv2	0.2	0
875	36	280.5	-0.253057	CFSv2	0.2	0
876	36	282	-0.195982	CFSv2	0.2	0
877	36	283.5	0.13329	CFSv2	0.2	0
878	37.5	238.5	0.137565	CFSv2	0.2	0
879	37.5	240	-0.21022	CFSv2	0.2	0
880	37.5	241.5	0.258567	CFSv2	0.2	1
881	37.5	243	-0.178069	CFSv2	0.2	0
882	37.5	244.5	0.302643	CFSv2	0.2	1
883	37.5	246	0.274842	CFSv2	0.2	1
884	37.5	247.5	0.279538	CFSv2	0.2	1
885	37.5	249	0.324466	CFSv2	0.2	1
886	37.5	250.5	0.411549	CFSv2	0.2	1
887	37.5	252	0.516983	CFSv2	0.2	1
888	37.5	253.5	0.356331	CFSv2	0.2	1
889	37.5	255	0.251435	CFSv2	0.2	1
890	37.5	256.5	0.147616	CFSv2	0.2	0
891	37.5	258	0.21075	CFSv2	0.2	1
892	37.5	259.5	0.14171	CFSv2	0.2	0
893	37.5	261	0.141528	CFSv2	0.2	0
894	37.5	262.5	0.1386	CFSv2	0.2	0
895	37.5	264	0.134641	CFSv2	0.2	0
896	37.5	265.5	0.0956386	CFSv2	0.2	0
897	37.5	267	0.0938971	CFSv2	0.2	0
898	37.5	268.5	0.128761	CFSv2	0.2	0
899	37.5	270	0.0421896	CFSv2	0.2	0
900	37.5	271.5	-0.0179715	CFSv2	0.2	0
901	37.5	273	-0.0902784	CFSv2	0.2	0
902	37.5	274.5	-0.148482	CFSv2	0.2	0
903	37.5	276	-0.186645	CFSv2	0.2	0
904	37.5	277.5	-0.229699	CFSv2	0.2	0
905	37.5	279	-0.138062	CFSv2	0.2	0
906	37.5	280.5	-0.244553	CFSv2	0.2	0
907	37.5	282	-0.405062	CFSv2	0.2	0
908	37.5	283.5	-0.112314	CFSv2	0.2	0
909	39	237	0.0338167	CFSv2	0.2	0
910	39	238.5	-0.163603	CFSv2	0.2	0
911	39	240	0.378251	CFSv2	0.2	1
912	39	241.5	-0.221528	CFSv2	0.2	0
913	39	243	0.329964	CFSv2	0.2	1
914	39	244.5	0.327329	CFSv2	0.2	1
915	39	246	0.361264	CFSv2	0.2	1
916	39	247.5	0.394696	CFSv2	0.2	1
917	39	249	0.400837	CFSv2	0.2	1
918	39	250.5	0.109098	CFSv2	0.2	0
919	39	252	-0.0379176	CFSv2	0.2	0
920	39	253.5	0.303855	CFSv2	0.2	1
921	39	255	-0.00461407	CFSv2	0.2	0
922	39	256.5	0.186397	CFSv2	0.2	0
923	39	258	0.215182	CFSv2	0.2	1
924	39	259.5	0.174754	CFSv2	0.2	0
925	39	261	0.186203	CFSv2	0.2	0
926	39	262.5	0.12964	CFSv2	0.2	0
927	39	264	0.0920873	CFSv2	0.2	0
928	39	265.5	0.114359	CFSv2	0.2	0
929	39	267	0.0906689	CFSv2	0.2	0
930	39	268.5	0.0724082	CFSv2	0.2	0
931	39	270	0.0457596	CFSv2	0.2	0
932	39	271.5	0.018532	CFSv2	0.2	0
933	39	273	-0.0624238	CFSv2	0.2	0
934	39	274.5	-0.161643	CFSv2	0.2	0
935	39	276	-0.171546	CFSv2	0.2	0
936	39	277.5	-0.197476	CFSv2	0.2	0
937	39	279	-0.261508	CFSv2	0.2	0
938	39	280.5	-0.17672	CFSv2	0.2	0
939	39	282	-0.2738	CFSv2	0.2	0
940	39	283.5	-0.319304	CFSv2	0.2	0
941	39	285	0.23776	CFSv2	0.2	1
942	40.5	237	0.0746484	CFSv2	0.2	0
943	40.5	238.5	-0.16685	CFSv2	0.2	0
944	40.5	240	0.309818	CFSv2	0.2	1
945	40.5	241.5	0.382315	CFSv2	0.2	1
946	40.5	243	0.381284	CFSv2	0.2	1
947	40.5	244.5	0.475111	CFSv2	0.2	1
948	40.5	246	0.252085	CFSv2	0.2	1
949	40.5	247.5	0.0900575	CFSv2	0.2	0
950	40.5	249	0.388424	CFSv2	0.2	1
951	40.5	250.5	0.298746	CFSv2	0.2	1
952	40.5	252	0.180936	CFSv2	0.2	0
953	40.5	253.5	0.291696	CFSv2	0.2	1
954	40.5	255	0.0074677	CFSv2	0.2	0
955	40.5	256.5	0.173996	CFSv2	0.2	0
956	40.5	258	0.195935	CFSv2	0.2	0
957	40.5	259.5	0.193319	CFSv2	0.2	0
958	40.5	261	0.207481	CFSv2	0.2	1
959	40.5	262.5	0.164024	CFSv2	0.2	0
960	40.5	264	0.106036	CFSv2	0.2	0
961	40.5	265.5	0.124951	CFSv2	0.2	0
962	40.5	267	0.133774	CFSv2	0.2	0
963	40.5	268.5	0.119671	CFSv2	0.2	0
964	40.5	270	0.0475011	CFSv2	0.2	0
965	40.5	271.5	0.0203685	CFSv2	0.2	0
966	40.5	273	0.00410236	CFSv2	0.2	0
967	40.5	274.5	-0.116509	CFSv2	0.2	0
968	40.5	276	-0.230225	CFSv2	0.2	0
969	40.5	277.5	-0.139463	CFSv2	0.2	0
970	40.5	279	-0.0829453	CFSv2	0.2	0
971	40.5	280.5	-0.121434	CFSv2	0.2	0
972	40.5	282	-0.270872	CFSv2	0.2	0
973	40.5	283.5	-0.319194	CFSv2	0.2	0
974	40.5	285	-0.244193	CFSv2	0.2	0
975	40.5	286.5	0.129421	CFSv2	0.2	0
976	42	237	0.107377	CFSv2	0.2	0
977	42	238.5	0.201229	CFSv2	0.2	1
978	42	240	0.183146	CFSv2	0.2	0
979	42	241.5	0.321378	CFSv2	0.2	1
980	42	243	0.419257	CFSv2	0.2	1
981	42	244.5	0.442427	CFSv2	0.2	1
982	42	246	0.270099	CFSv2	0.2	1
983	42	247.5	0.130374	CFSv2	0.2	0
984	42	249	0.149685	CFSv2	0.2	0
985	42	250.5	0.287228	CFSv2	0.2	1
986	42	252	0.268976	CFSv2	0.2	1
987	42	253.5	0.13539	CFSv2	0.2	0
988	42	255	0.187373	CFSv2	0.2	0
989	42	256.5	0.184365	CFSv2	0.2	0
990	42	258	0.206006	CFSv2	0.2	1
991	42	259.5	0.269987	CFSv2	0.2	1
992	42	261	0.193235	CFSv2	0.2	0
993	42	262.5	0.16443	CFSv2	0.2	0
994	42	264	0.137377	CFSv2	0.2	0
995	42	265.5	0.146986	CFSv2	0.2	0
996	42	267	0.159038	CFSv2	0.2	0
997	42	268.5	0.146423	CFSv2	0.2	0
998	42	270	0.107284	CFSv2	0.2	0
999	42	271.5	-0.0184465	CFSv2	0.2	0
1000	42	273	-0.0700246	CFSv2	0.2	0
1001	42	274.5	-0.0941598	CFSv2	0.2	0
1002	42	276	-0.131962	CFSv2	0.2	0
1003	42	277.5	-0.107317	CFSv2	0.2	0
1004	42	279	-0.057897	CFSv2	0.2	0
1005	42	280.5	-0.124854	CFSv2	0.2	0
1006	42	282	0.0183738	CFSv2	0.2	0
1007	42	283.5	-0.214042	CFSv2	0.2	0
1008	42	285	-0.146965	CFSv2	0.2	0
1009	42	286.5	-0.265215	CFSv2	0.2	0
1010	42	288	-0.108712	CFSv2	0.2	0
1011	43.5	237	0.0414762	CFSv2	0.2	0
1012	43.5	238.5	0.321241	CFSv2	0.2	1
1013	43.5	240	0.184384	CFSv2	0.2	0
1014	43.5	241.5	0.348385	CFSv2	0.2	1
1015	43.5	243	0.334801	CFSv2	0.2	1
1016	43.5	244.5	0.330941	CFSv2	0.2	1
1017	43.5	246	0.155845	CFSv2	0.2	0
1018	43.5	247.5	0.0819568	CFSv2	0.2	0
1019	43.5	249	0.157422	CFSv2	0.2	0
1020	43.5	250.5	0.159531	CFSv2	0.2	0
1021	43.5	252	0.263435	CFSv2	0.2	1
1022	43.5	253.5	0.211889	CFSv2	0.2	1
1023	43.5	255	0.208535	CFSv2	0.2	1
1024	43.5	256.5	0.25332	CFSv2	0.2	1
1025	43.5	258	0.241014	CFSv2	0.2	1
1026	43.5	259.5	0.26875	CFSv2	0.2	1
1027	43.5	261	0.21505	CFSv2	0.2	1
1028	43.5	262.5	0.1863	CFSv2	0.2	0
1029	43.5	264	0.182354	CFSv2	0.2	0
1030	43.5	265.5	0.175095	CFSv2	0.2	0
1031	43.5	267	0.177429	CFSv2	0.2	0
1032	43.5	268.5	0.128406	CFSv2	0.2	0
1033	43.5	270	0.118171	CFSv2	0.2	0
1034	43.5	271.5	0.0660241	CFSv2	0.2	0
1035	43.5	273	-0.0513172	CFSv2	0.2	0
1036	43.5	274.5	-0.0353491	CFSv2	0.2	0
1037	43.5	276	-0.0893005	CFSv2	0.2	0
1038	43.5	277.5	0.00834142	CFSv2	0.2	0
1039	43.5	282	-0.148673	CFSv2	0.2	0
1040	43.5	283.5	-0.107531	CFSv2	0.2	0
1041	43.5	285	0.136601	CFSv2	0.2	0
1042	43.5	286.5	-0.259368	CFSv2	0.2	0
1043	43.5	288	-0.145781	CFSv2	0.2	0
1044	43.5	289.5	0.0820438	CFSv2	0.2	0
1045	45	237	-0.0601951	CFSv2	0.2	0
1046	45	238.5	0.17805	CFSv2	0.2	0
1047	45	240	0.0594498	CFSv2	0.2	0
1048	45	241.5	0.411306	CFSv2	0.2	1
1049	45	243	0.400736	CFSv2	0.2	1
1050	45	244.5	-0.143303	CFSv2	0.2	0
1051	45	246	-0.0918512	CFSv2	0.2	0
1052	45	247.5	0.228528	CFSv2	0.2	1
1053	45	249	0.20328	CFSv2	0.2	1
1054	45	250.5	0.142426	CFSv2	0.2	0
1055	45	252	0.220828	CFSv2	0.2	1
1056	45	253.5	0.318645	CFSv2	0.2	1
1057	45	255	0.273614	CFSv2	0.2	1
1058	45	256.5	0.291421	CFSv2	0.2	1
1059	45	258	0.229472	CFSv2	0.2	1
1060	45	259.5	0.267013	CFSv2	0.2	1
1061	45	261	0.213397	CFSv2	0.2	1
1062	45	262.5	0.170716	CFSv2	0.2	0
1063	45	264	0.159261	CFSv2	0.2	0
1064	45	265.5	0.165442	CFSv2	0.2	0
1065	45	267	0.149584	CFSv2	0.2	0
1066	45	268.5	0.18481	CFSv2	0.2	0
1067	45	270	0.171871	CFSv2	0.2	0
1068	45	271.5	0.127388	CFSv2	0.2	0
1069	45	273	0.07956	CFSv2	0.2	0
1070	45	274.5	0.111695	CFSv2	0.2	0
1071	45	276	0.234069	CFSv2	0.2	1
1072	45	286.5	-0.16913	CFSv2	0.2	0
1073	45	288	-0.0812534	CFSv2	0.2	0
1074	45	289.5	-0.0224979	CFSv2	0.2	0
1075	45	291	-0.134892	CFSv2	0.2	0
1076	45	292.5	0.0928116	CFSv2	0.2	0
1077	46.5	237	-0.0262449	CFSv2	0.2	0
1078	46.5	238.5	0.429394	CFSv2	0.2	1
1079	46.5	240	-0.0621405	CFSv2	0.2	0
1080	46.5	241.5	0.104918	CFSv2	0.2	0
1081	46.5	243	0.174123	CFSv2	0.2	0
1082	46.5	244.5	-0.102092	CFSv2	0.2	0
1083	46.5	246	0.012502	CFSv2	0.2	0
1084	46.5	247.5	0.182198	CFSv2	0.2	0
1085	46.5	249	0.2603	CFSv2	0.2	1
1086	46.5	250.5	0.260459	CFSv2	0.2	1
1087	46.5	252	0.322553	CFSv2	0.2	1
1088	46.5	253.5	0.314455	CFSv2	0.2	1
1089	46.5	255	0.299074	CFSv2	0.2	1
1090	46.5	256.5	0.250597	CFSv2	0.2	1
1091	46.5	258	0.245826	CFSv2	0.2	1
1092	46.5	259.5	0.253997	CFSv2	0.2	1
1093	46.5	261	0.239322	CFSv2	0.2	1
1094	46.5	262.5	0.206572	CFSv2	0.2	1
1095	46.5	264	0.226192	CFSv2	0.2	1
1096	46.5	265.5	0.219924	CFSv2	0.2	1
1097	46.5	267	0.189628	CFSv2	0.2	0
1098	46.5	268.5	0.170096	CFSv2	0.2	0
1099	46.5	270	0.1735	CFSv2	0.2	0
1100	46.5	271.5	0.221701	CFSv2	0.2	1
1101	46.5	273	0.17397	CFSv2	0.2	0
1102	46.5	274.5	0.126169	CFSv2	0.2	0
1103	46.5	291	-0.133915	CFSv2	0.2	0
1104	48	237	0.0485517	CFSv2	0.2	0
1105	48	238.5	0.255047	CFSv2	0.2	1
1106	48	240	0.0156696	CFSv2	0.2	0
1107	48	241.5	0.0259878	CFSv2	0.2	0
1108	48	243	0.0797276	CFSv2	0.2	0
1109	48	244.5	0.240113	CFSv2	0.2	1
1110	48	246	0.180894	CFSv2	0.2	0
1111	48	247.5	0.278667	CFSv2	0.2	1
1112	48	249	0.333077	CFSv2	0.2	1
1113	48	250.5	0.295567	CFSv2	0.2	1
1114	48	252	0.279676	CFSv2	0.2	1
1115	48	253.5	0.277433	CFSv2	0.2	1
1116	48	255	0.253768	CFSv2	0.2	1
1117	48	256.5	0.253577	CFSv2	0.2	1
1118	48	258	0.228502	CFSv2	0.2	1
1119	48	259.5	0.230227	CFSv2	0.2	1
1120	48	261	0.182825	CFSv2	0.2	0
1121	48	262.5	0.193971	CFSv2	0.2	0
1122	48	264	0.234863	CFSv2	0.2	1
1123	48	265.5	0.240191	CFSv2	0.2	1
1124	48	267	0.233217	CFSv2	0.2	1
1125	48	268.5	0.241251	CFSv2	0.2	1
1126	48	270	0.119517	CFSv2	0.2	0
1127	48	271.5	0.0459249	CFSv2	0.2	0
1128	25.5	279	0.393142	CFSv2	0.3	1
1129	27	261	0.114188	CFSv2	0.3	0
1130	27	262.5	0.0871784	CFSv2	0.3	0
1131	27	279	0.016405	CFSv2	0.3	0
1132	28.5	261	-0.141849	CFSv2	0.3	0
1133	28.5	262.5	-0.0559701	CFSv2	0.3	0
1134	28.5	264	0.17144	CFSv2	0.3	0
1135	28.5	277.5	0.227449	CFSv2	0.3	0
1136	28.5	279	0.242635	CFSv2	0.3	0
1137	30	256.5	0.431605	CFSv2	0.3	1
1138	30	258	0.0257445	CFSv2	0.3	0
1139	30	259.5	-0.115944	CFSv2	0.3	0
1140	30	261	-0.104364	CFSv2	0.3	0
1141	30	262.5	-0.171506	CFSv2	0.3	0
1142	30	264	-0.230601	CFSv2	0.3	0
1143	30	265.5	-0.0491857	CFSv2	0.3	0
1144	30	267	0.0303074	CFSv2	0.3	0
1145	30	268.5	-0.185512	CFSv2	0.3	0
1146	30	270	0.0503968	CFSv2	0.3	0
1147	30	274.5	0.36266	CFSv2	0.3	1
1148	30	276	0.295628	CFSv2	0.3	0
1149	30	277.5	0.228256	CFSv2	0.3	0
1150	31.5	249	0.434742	CFSv2	0.3	1
1151	31.5	250.5	0.266428	CFSv2	0.3	0
1152	31.5	255	0.441277	CFSv2	0.3	1
1153	31.5	256.5	0.203224	CFSv2	0.3	0
1154	31.5	258	0.253344	CFSv2	0.3	0
1155	31.5	259.5	0.114819	CFSv2	0.3	0
1156	31.5	261	0.0424722	CFSv2	0.3	0
1157	31.5	262.5	0.000253564	CFSv2	0.3	0
1158	31.5	264	-0.0639212	CFSv2	0.3	0
1159	31.5	265.5	-0.0518846	CFSv2	0.3	0
1160	31.5	267	-0.131477	CFSv2	0.3	0
1161	31.5	268.5	-0.216162	CFSv2	0.3	0
1162	31.5	270	-0.241582	CFSv2	0.3	0
1163	31.5	271.5	-0.279565	CFSv2	0.3	0
1164	31.5	273	-0.312413	CFSv2	0.3	0
1165	31.5	274.5	-0.295076	CFSv2	0.3	0
1166	31.5	276	-0.331249	CFSv2	0.3	0
1167	31.5	277.5	-0.12495	CFSv2	0.3	0
1168	33	243	-0.0304817	CFSv2	0.3	0
1169	33	244.5	-0.357773	CFSv2	0.3	0
1170	33	246	0.193296	CFSv2	0.3	0
1171	33	247.5	-0.00357487	CFSv2	0.3	0
1172	33	249	-0.186059	CFSv2	0.3	0
1173	33	250.5	0.186455	CFSv2	0.3	0
1174	33	252	0.50449	CFSv2	0.3	1
1175	33	253.5	0.103156	CFSv2	0.3	0
1176	33	255	0.438959	CFSv2	0.3	1
1177	33	256.5	0.209758	CFSv2	0.3	0
1178	33	258	0.197857	CFSv2	0.3	0
1179	33	259.5	0.110566	CFSv2	0.3	0
1180	33	261	0.153513	CFSv2	0.3	0
1181	33	262.5	0.0610142	CFSv2	0.3	0
1182	33	264	0.0105387	CFSv2	0.3	0
1183	33	265.5	-0.00939185	CFSv2	0.3	0
1184	33	267	-0.0546837	CFSv2	0.3	0
1185	33	268.5	-0.116653	CFSv2	0.3	0
1186	33	270	-0.17796	CFSv2	0.3	0
1187	33	271.5	-0.238326	CFSv2	0.3	0
1188	33	273	-0.320595	CFSv2	0.3	0
1189	33	274.5	-0.281198	CFSv2	0.3	0
1190	33	276	-0.306712	CFSv2	0.3	0
1191	33	277.5	-0.362746	CFSv2	0.3	0
1192	33	279	-0.162942	CFSv2	0.3	0
1193	33	280.5	0.307323	CFSv2	0.3	1
1194	34.5	240	0.45401	CFSv2	0.3	1
1195	34.5	241.5	0.192245	CFSv2	0.3	0
1196	34.5	243	-0.201758	CFSv2	0.3	0
1197	34.5	244.5	-0.365352	CFSv2	0.3	0
1198	34.5	246	0.0645904	CFSv2	0.3	0
1199	34.5	247.5	0.554215	CFSv2	0.3	1
1200	34.5	249	0.609746	CFSv2	0.3	1
1201	34.5	250.5	0.470292	CFSv2	0.3	1
1202	34.5	252	0.5574	CFSv2	0.3	1
1203	34.5	253.5	0.0843253	CFSv2	0.3	0
1204	34.5	255	0.325121	CFSv2	0.3	1
1205	34.5	256.5	0.197352	CFSv2	0.3	0
1206	34.5	258	0.186239	CFSv2	0.3	0
1207	34.5	259.5	0.119641	CFSv2	0.3	0
1208	34.5	261	0.112308	CFSv2	0.3	0
1209	34.5	262.5	0.103495	CFSv2	0.3	0
1210	34.5	264	0.0677864	CFSv2	0.3	0
1211	34.5	265.5	0.0211049	CFSv2	0.3	0
1212	34.5	267	-0.0764764	CFSv2	0.3	0
1213	34.5	268.5	-0.0418338	CFSv2	0.3	0
1214	34.5	270	-0.0507396	CFSv2	0.3	0
1215	34.5	271.5	-0.212371	CFSv2	0.3	0
1216	34.5	273	-0.264162	CFSv2	0.3	0
1217	34.5	274.5	-0.321864	CFSv2	0.3	0
1218	34.5	276	-0.302691	CFSv2	0.3	0
1219	34.5	277.5	-0.424026	CFSv2	0.3	0
1220	34.5	279	-0.33612	CFSv2	0.3	0
1221	34.5	280.5	-0.243871	CFSv2	0.3	0
1222	34.5	282	0.0953573	CFSv2	0.3	0
1223	36	238.5	0.461644	CFSv2	0.3	1
1224	36	240	-0.141898	CFSv2	0.3	0
1225	36	241.5	0.414876	CFSv2	0.3	1
1226	36	243	-0.0399971	CFSv2	0.3	0
1227	36	244.5	0.00346124	CFSv2	0.3	0
1228	36	246	0.0533273	CFSv2	0.3	0
1229	36	247.5	0.361177	CFSv2	0.3	1
1230	36	249	0.441676	CFSv2	0.3	1
1231	36	250.5	0.464976	CFSv2	0.3	1
1232	36	252	0.418251	CFSv2	0.3	1
1233	36	253.5	0.368688	CFSv2	0.3	1
1234	36	255	0.310196	CFSv2	0.3	1
1235	36	256.5	0.181431	CFSv2	0.3	0
1236	36	258	0.366186	CFSv2	0.3	1
1237	36	259.5	0.288319	CFSv2	0.3	0
1238	36	261	0.115036	CFSv2	0.3	0
1239	36	262.5	0.0962645	CFSv2	0.3	0
1240	36	264	0.0640796	CFSv2	0.3	0
1241	36	265.5	0.0491408	CFSv2	0.3	0
1242	36	267	-0.0106845	CFSv2	0.3	0
1243	36	268.5	0.00116359	CFSv2	0.3	0
1244	36	270	-0.0635924	CFSv2	0.3	0
1245	36	271.5	-0.0733407	CFSv2	0.3	0
1246	36	273	-0.198006	CFSv2	0.3	0
1247	36	274.5	-0.234241	CFSv2	0.3	0
1248	36	276	-0.343663	CFSv2	0.3	0
1249	36	277.5	-0.339722	CFSv2	0.3	0
1250	36	279	-0.296254	CFSv2	0.3	0
1251	36	280.5	-0.253057	CFSv2	0.3	0
1252	36	282	-0.195982	CFSv2	0.3	0
1253	36	283.5	0.13329	CFSv2	0.3	0
1254	37.5	238.5	0.137565	CFSv2	0.3	0
1255	37.5	240	-0.21022	CFSv2	0.3	0
1256	37.5	241.5	0.258567	CFSv2	0.3	0
1257	37.5	243	-0.178069	CFSv2	0.3	0
1258	37.5	244.5	0.302643	CFSv2	0.3	1
1259	37.5	246	0.274842	CFSv2	0.3	0
1260	37.5	247.5	0.279538	CFSv2	0.3	0
1261	37.5	249	0.324466	CFSv2	0.3	1
1262	37.5	250.5	0.411549	CFSv2	0.3	1
1263	37.5	252	0.516983	CFSv2	0.3	1
1264	37.5	253.5	0.356331	CFSv2	0.3	1
1265	37.5	255	0.251435	CFSv2	0.3	0
1266	37.5	256.5	0.147616	CFSv2	0.3	0
1267	37.5	258	0.21075	CFSv2	0.3	0
1268	37.5	259.5	0.14171	CFSv2	0.3	0
1269	37.5	261	0.141528	CFSv2	0.3	0
1270	37.5	262.5	0.1386	CFSv2	0.3	0
1271	37.5	264	0.134641	CFSv2	0.3	0
1272	37.5	265.5	0.0956386	CFSv2	0.3	0
1273	37.5	267	0.0938971	CFSv2	0.3	0
1274	37.5	268.5	0.128761	CFSv2	0.3	0
1275	37.5	270	0.0421896	CFSv2	0.3	0
1276	37.5	271.5	-0.0179715	CFSv2	0.3	0
1277	37.5	273	-0.0902784	CFSv2	0.3	0
1278	37.5	274.5	-0.148482	CFSv2	0.3	0
1279	37.5	276	-0.186645	CFSv2	0.3	0
1280	37.5	277.5	-0.229699	CFSv2	0.3	0
1281	37.5	279	-0.138062	CFSv2	0.3	0
1282	37.5	280.5	-0.244553	CFSv2	0.3	0
1283	37.5	282	-0.405062	CFSv2	0.3	0
1284	37.5	283.5	-0.112314	CFSv2	0.3	0
1285	39	237	0.0338167	CFSv2	0.3	0
1286	39	238.5	-0.163603	CFSv2	0.3	0
1287	39	240	0.378251	CFSv2	0.3	1
1288	39	241.5	-0.221528	CFSv2	0.3	0
1289	39	243	0.329964	CFSv2	0.3	1
1290	39	244.5	0.327329	CFSv2	0.3	1
1291	39	246	0.361264	CFSv2	0.3	1
1292	39	247.5	0.394696	CFSv2	0.3	1
1293	39	249	0.400837	CFSv2	0.3	1
1294	39	250.5	0.109098	CFSv2	0.3	0
1295	39	252	-0.0379176	CFSv2	0.3	0
1296	39	253.5	0.303855	CFSv2	0.3	1
1297	39	255	-0.00461407	CFSv2	0.3	0
1298	39	256.5	0.186397	CFSv2	0.3	0
1299	39	258	0.215182	CFSv2	0.3	0
1300	39	259.5	0.174754	CFSv2	0.3	0
1301	39	261	0.186203	CFSv2	0.3	0
1302	39	262.5	0.12964	CFSv2	0.3	0
1303	39	264	0.0920873	CFSv2	0.3	0
1304	39	265.5	0.114359	CFSv2	0.3	0
1305	39	267	0.0906689	CFSv2	0.3	0
1306	39	268.5	0.0724082	CFSv2	0.3	0
1307	39	270	0.0457596	CFSv2	0.3	0
1308	39	271.5	0.018532	CFSv2	0.3	0
1309	39	273	-0.0624238	CFSv2	0.3	0
1310	39	274.5	-0.161643	CFSv2	0.3	0
1311	39	276	-0.171546	CFSv2	0.3	0
1312	39	277.5	-0.197476	CFSv2	0.3	0
1313	39	279	-0.261508	CFSv2	0.3	0
1314	39	280.5	-0.17672	CFSv2	0.3	0
1315	39	282	-0.2738	CFSv2	0.3	0
1316	39	283.5	-0.319304	CFSv2	0.3	0
1317	39	285	0.23776	CFSv2	0.3	0
1318	40.5	237	0.0746484	CFSv2	0.3	0
1319	40.5	238.5	-0.16685	CFSv2	0.3	0
1320	40.5	240	0.309818	CFSv2	0.3	1
1321	40.5	241.5	0.382315	CFSv2	0.3	1
1322	40.5	243	0.381284	CFSv2	0.3	1
1323	40.5	244.5	0.475111	CFSv2	0.3	1
1324	40.5	246	0.252085	CFSv2	0.3	0
1325	40.5	247.5	0.0900575	CFSv2	0.3	0
1326	40.5	249	0.388424	CFSv2	0.3	1
1327	40.5	250.5	0.298746	CFSv2	0.3	0
1328	40.5	252	0.180936	CFSv2	0.3	0
1329	40.5	253.5	0.291696	CFSv2	0.3	0
1330	40.5	255	0.0074677	CFSv2	0.3	0
1331	40.5	256.5	0.173996	CFSv2	0.3	0
1332	40.5	258	0.195935	CFSv2	0.3	0
1333	40.5	259.5	0.193319	CFSv2	0.3	0
1334	40.5	261	0.207481	CFSv2	0.3	0
1335	40.5	262.5	0.164024	CFSv2	0.3	0
1336	40.5	264	0.106036	CFSv2	0.3	0
1337	40.5	265.5	0.124951	CFSv2	0.3	0
1338	40.5	267	0.133774	CFSv2	0.3	0
1339	40.5	268.5	0.119671	CFSv2	0.3	0
1340	40.5	270	0.0475011	CFSv2	0.3	0
1341	40.5	271.5	0.0203685	CFSv2	0.3	0
1342	40.5	273	0.00410236	CFSv2	0.3	0
1343	40.5	274.5	-0.116509	CFSv2	0.3	0
1344	40.5	276	-0.230225	CFSv2	0.3	0
1345	40.5	277.5	-0.139463	CFSv2	0.3	0
1346	40.5	279	-0.0829453	CFSv2	0.3	0
1347	40.5	280.5	-0.121434	CFSv2	0.3	0
1348	40.5	282	-0.270872	CFSv2	0.3	0
1349	40.5	283.5	-0.319194	CFSv2	0.3	0
1350	40.5	285	-0.244193	CFSv2	0.3	0
1351	40.5	286.5	0.129421	CFSv2	0.3	0
1352	42	237	0.107377	CFSv2	0.3	0
1353	42	238.5	0.201229	CFSv2	0.3	0
1354	42	240	0.183146	CFSv2	0.3	0
1355	42	241.5	0.321378	CFSv2	0.3	1
1356	42	243	0.419257	CFSv2	0.3	1
1357	42	244.5	0.442427	CFSv2	0.3	1
1358	42	246	0.270099	CFSv2	0.3	0
1359	42	247.5	0.130374	CFSv2	0.3	0
1360	42	249	0.149685	CFSv2	0.3	0
1361	42	250.5	0.287228	CFSv2	0.3	0
1362	42	252	0.268976	CFSv2	0.3	0
1363	42	253.5	0.13539	CFSv2	0.3	0
1364	42	255	0.187373	CFSv2	0.3	0
1365	42	256.5	0.184365	CFSv2	0.3	0
1366	42	258	0.206006	CFSv2	0.3	0
1367	42	259.5	0.269987	CFSv2	0.3	0
1368	42	261	0.193235	CFSv2	0.3	0
1369	42	262.5	0.16443	CFSv2	0.3	0
1370	42	264	0.137377	CFSv2	0.3	0
1371	42	265.5	0.146986	CFSv2	0.3	0
1372	42	267	0.159038	CFSv2	0.3	0
1373	42	268.5	0.146423	CFSv2	0.3	0
1374	42	270	0.107284	CFSv2	0.3	0
1375	42	271.5	-0.0184465	CFSv2	0.3	0
1376	42	273	-0.0700246	CFSv2	0.3	0
1377	42	274.5	-0.0941598	CFSv2	0.3	0
1378	42	276	-0.131962	CFSv2	0.3	0
1379	42	277.5	-0.107317	CFSv2	0.3	0
1380	42	279	-0.057897	CFSv2	0.3	0
1381	42	280.5	-0.124854	CFSv2	0.3	0
1382	42	282	0.0183738	CFSv2	0.3	0
1383	42	283.5	-0.214042	CFSv2	0.3	0
1384	42	285	-0.146965	CFSv2	0.3	0
1385	42	286.5	-0.265215	CFSv2	0.3	0
1386	42	288	-0.108712	CFSv2	0.3	0
1387	43.5	237	0.0414762	CFSv2	0.3	0
1388	43.5	238.5	0.321241	CFSv2	0.3	1
1389	43.5	240	0.184384	CFSv2	0.3	0
1390	43.5	241.5	0.348385	CFSv2	0.3	1
1391	43.5	243	0.334801	CFSv2	0.3	1
1392	43.5	244.5	0.330941	CFSv2	0.3	1
1393	43.5	246	0.155845	CFSv2	0.3	0
1394	43.5	247.5	0.0819568	CFSv2	0.3	0
1395	43.5	249	0.157422	CFSv2	0.3	0
1396	43.5	250.5	0.159531	CFSv2	0.3	0
1397	43.5	252	0.263435	CFSv2	0.3	0
1398	43.5	253.5	0.211889	CFSv2	0.3	0
1399	43.5	255	0.208535	CFSv2	0.3	0
1400	43.5	256.5	0.25332	CFSv2	0.3	0
1401	43.5	258	0.241014	CFSv2	0.3	0
1402	43.5	259.5	0.26875	CFSv2	0.3	0
1403	43.5	261	0.21505	CFSv2	0.3	0
1404	43.5	262.5	0.1863	CFSv2	0.3	0
1405	43.5	264	0.182354	CFSv2	0.3	0
1406	43.5	265.5	0.175095	CFSv2	0.3	0
1407	43.5	267	0.177429	CFSv2	0.3	0
1408	43.5	268.5	0.128406	CFSv2	0.3	0
1409	43.5	270	0.118171	CFSv2	0.3	0
1410	43.5	271.5	0.0660241	CFSv2	0.3	0
1411	43.5	273	-0.0513172	CFSv2	0.3	0
1412	43.5	274.5	-0.0353491	CFSv2	0.3	0
1413	43.5	276	-0.0893005	CFSv2	0.3	0
1414	43.5	277.5	0.00834142	CFSv2	0.3	0
1415	43.5	282	-0.148673	CFSv2	0.3	0
1416	43.5	283.5	-0.107531	CFSv2	0.3	0
1417	43.5	285	0.136601	CFSv2	0.3	0
1418	43.5	286.5	-0.259368	CFSv2	0.3	0
1419	43.5	288	-0.145781	CFSv2	0.3	0
1420	43.5	289.5	0.0820438	CFSv2	0.3	0
1421	45	237	-0.0601951	CFSv2	0.3	0
1422	45	238.5	0.17805	CFSv2	0.3	0
1423	45	240	0.0594498	CFSv2	0.3	0
1424	45	241.5	0.411306	CFSv2	0.3	1
1425	45	243	0.400736	CFSv2	0.3	1
1426	45	244.5	-0.143303	CFSv2	0.3	0
1427	45	246	-0.0918512	CFSv2	0.3	0
1428	45	247.5	0.228528	CFSv2	0.3	0
1429	45	249	0.20328	CFSv2	0.3	0
1430	45	250.5	0.142426	CFSv2	0.3	0
1431	45	252	0.220828	CFSv2	0.3	0
1432	45	253.5	0.318645	CFSv2	0.3	1
1433	45	255	0.273614	CFSv2	0.3	0
1434	45	256.5	0.291421	CFSv2	0.3	0
1435	45	258	0.229472	CFSv2	0.3	0
1436	45	259.5	0.267013	CFSv2	0.3	0
1437	45	261	0.213397	CFSv2	0.3	0
1438	45	262.5	0.170716	CFSv2	0.3	0
1439	45	264	0.159261	CFSv2	0.3	0
1440	45	265.5	0.165442	CFSv2	0.3	0
1441	45	267	0.149584	CFSv2	0.3	0
1442	45	268.5	0.18481	CFSv2	0.3	0
1443	45	270	0.171871	CFSv2	0.3	0
1444	45	271.5	0.127388	CFSv2	0.3	0
1445	45	273	0.07956	CFSv2	0.3	0
1446	45	274.5	0.111695	CFSv2	0.3	0
1447	45	276	0.234069	CFSv2	0.3	0
1448	45	286.5	-0.16913	CFSv2	0.3	0
1449	45	288	-0.0812534	CFSv2	0.3	0
1450	45	289.5	-0.0224979	CFSv2	0.3	0
1451	45	291	-0.134892	CFSv2	0.3	0
1452	45	292.5	0.0928116	CFSv2	0.3	0
1453	46.5	237	-0.0262449	CFSv2	0.3	0
1454	46.5	238.5	0.429394	CFSv2	0.3	1
1455	46.5	240	-0.0621405	CFSv2	0.3	0
1456	46.5	241.5	0.104918	CFSv2	0.3	0
1457	46.5	243	0.174123	CFSv2	0.3	0
1458	46.5	244.5	-0.102092	CFSv2	0.3	0
1459	46.5	246	0.012502	CFSv2	0.3	0
1460	46.5	247.5	0.182198	CFSv2	0.3	0
1461	46.5	249	0.2603	CFSv2	0.3	0
1462	46.5	250.5	0.260459	CFSv2	0.3	0
1463	46.5	252	0.322553	CFSv2	0.3	1
1464	46.5	253.5	0.314455	CFSv2	0.3	1
1465	46.5	255	0.299074	CFSv2	0.3	0
1466	46.5	256.5	0.250597	CFSv2	0.3	0
1467	46.5	258	0.245826	CFSv2	0.3	0
1468	46.5	259.5	0.253997	CFSv2	0.3	0
1469	46.5	261	0.239322	CFSv2	0.3	0
1470	46.5	262.5	0.206572	CFSv2	0.3	0
1471	46.5	264	0.226192	CFSv2	0.3	0
1472	46.5	265.5	0.219924	CFSv2	0.3	0
1473	46.5	267	0.189628	CFSv2	0.3	0
1474	46.5	268.5	0.170096	CFSv2	0.3	0
1475	46.5	270	0.1735	CFSv2	0.3	0
1476	46.5	271.5	0.221701	CFSv2	0.3	0
1477	46.5	273	0.17397	CFSv2	0.3	0
1478	46.5	274.5	0.126169	CFSv2	0.3	0
1479	46.5	291	-0.133915	CFSv2	0.3	0
1480	48	237	0.0485517	CFSv2	0.3	0
1481	48	238.5	0.255047	CFSv2	0.3	0
1482	48	240	0.0156696	CFSv2	0.3	0
1483	48	241.5	0.0259878	CFSv2	0.3	0
1484	48	243	0.0797276	CFSv2	0.3	0
1485	48	244.5	0.240113	CFSv2	0.3	0
1486	48	246	0.180894	CFSv2	0.3	0
1487	48	247.5	0.278667	CFSv2	0.3	0
1488	48	249	0.333077	CFSv2	0.3	1
1489	48	250.5	0.295567	CFSv2	0.3	0
1490	48	252	0.279676	CFSv2	0.3	0
1491	48	253.5	0.277433	CFSv2	0.3	0
1492	48	255	0.253768	CFSv2	0.3	0
1493	48	256.5	0.253577	CFSv2	0.3	0
1494	48	258	0.228502	CFSv2	0.3	0
1495	48	259.5	0.230227	CFSv2	0.3	0
1496	48	261	0.182825	CFSv2	0.3	0
1497	48	262.5	0.193971	CFSv2	0.3	0
1498	48	264	0.234863	CFSv2	0.3	0
1499	48	265.5	0.240191	CFSv2	0.3	0
1500	48	267	0.233217	CFSv2	0.3	0
1501	48	268.5	0.241251	CFSv2	0.3	0
1502	48	270	0.119517	CFSv2	0.3	0
1503	48	271.5	0.0459249	CFSv2	0.3	0
1504	25.5	279	0.393142	CFSv2	0.4	0
1505	27	261	0.114188	CFSv2	0.4	0
1506	27	262.5	0.0871784	CFSv2	0.4	0
1507	27	279	0.016405	CFSv2	0.4	0
1508	28.5	261	-0.141849	CFSv2	0.4	0
1509	28.5	262.5	-0.0559701	CFSv2	0.4	0
1510	28.5	264	0.17144	CFSv2	0.4	0
1511	28.5	277.5	0.227449	CFSv2	0.4	0
1512	28.5	279	0.242635	CFSv2	0.4	0
1513	30	256.5	0.431605	CFSv2	0.4	1
1514	30	258	0.0257445	CFSv2	0.4	0
1515	30	259.5	-0.115944	CFSv2	0.4	0
1516	30	261	-0.104364	CFSv2	0.4	0
1517	30	262.5	-0.171506	CFSv2	0.4	0
1518	30	264	-0.230601	CFSv2	0.4	0
1519	30	265.5	-0.0491857	CFSv2	0.4	0
1520	30	267	0.0303074	CFSv2	0.4	0
1521	30	268.5	-0.185512	CFSv2	0.4	0
1522	30	270	0.0503968	CFSv2	0.4	0
1523	30	274.5	0.36266	CFSv2	0.4	0
1524	30	276	0.295628	CFSv2	0.4	0
1525	30	277.5	0.228256	CFSv2	0.4	0
1526	31.5	249	0.434742	CFSv2	0.4	1
1527	31.5	250.5	0.266428	CFSv2	0.4	0
1528	31.5	255	0.441277	CFSv2	0.4	1
1529	31.5	256.5	0.203224	CFSv2	0.4	0
1530	31.5	258	0.253344	CFSv2	0.4	0
1531	31.5	259.5	0.114819	CFSv2	0.4	0
1532	31.5	261	0.0424722	CFSv2	0.4	0
1533	31.5	262.5	0.000253564	CFSv2	0.4	0
1534	31.5	264	-0.0639212	CFSv2	0.4	0
1535	31.5	265.5	-0.0518846	CFSv2	0.4	0
1536	31.5	267	-0.131477	CFSv2	0.4	0
1537	31.5	268.5	-0.216162	CFSv2	0.4	0
1538	31.5	270	-0.241582	CFSv2	0.4	0
1539	31.5	271.5	-0.279565	CFSv2	0.4	0
1540	31.5	273	-0.312413	CFSv2	0.4	0
1541	31.5	274.5	-0.295076	CFSv2	0.4	0
1542	31.5	276	-0.331249	CFSv2	0.4	0
1543	31.5	277.5	-0.12495	CFSv2	0.4	0
1544	33	243	-0.0304817	CFSv2	0.4	0
1545	33	244.5	-0.357773	CFSv2	0.4	0
1546	33	246	0.193296	CFSv2	0.4	0
1547	33	247.5	-0.00357487	CFSv2	0.4	0
1548	33	249	-0.186059	CFSv2	0.4	0
1549	33	250.5	0.186455	CFSv2	0.4	0
1550	33	252	0.50449	CFSv2	0.4	1
1551	33	253.5	0.103156	CFSv2	0.4	0
1552	33	255	0.438959	CFSv2	0.4	1
1553	33	256.5	0.209758	CFSv2	0.4	0
1554	33	258	0.197857	CFSv2	0.4	0
1555	33	259.5	0.110566	CFSv2	0.4	0
1556	33	261	0.153513	CFSv2	0.4	0
1557	33	262.5	0.0610142	CFSv2	0.4	0
1558	33	264	0.0105387	CFSv2	0.4	0
1559	33	265.5	-0.00939185	CFSv2	0.4	0
1560	33	267	-0.0546837	CFSv2	0.4	0
1561	33	268.5	-0.116653	CFSv2	0.4	0
1562	33	270	-0.17796	CFSv2	0.4	0
1563	33	271.5	-0.238326	CFSv2	0.4	0
1564	33	273	-0.320595	CFSv2	0.4	0
1565	33	274.5	-0.281198	CFSv2	0.4	0
1566	33	276	-0.306712	CFSv2	0.4	0
1567	33	277.5	-0.362746	CFSv2	0.4	0
1568	33	279	-0.162942	CFSv2	0.4	0
1569	33	280.5	0.307323	CFSv2	0.4	0
1570	34.5	240	0.45401	CFSv2	0.4	1
1571	34.5	241.5	0.192245	CFSv2	0.4	0
1572	34.5	243	-0.201758	CFSv2	0.4	0
1573	34.5	244.5	-0.365352	CFSv2	0.4	0
1574	34.5	246	0.0645904	CFSv2	0.4	0
1575	34.5	247.5	0.554215	CFSv2	0.4	1
1576	34.5	249	0.609746	CFSv2	0.4	1
1577	34.5	250.5	0.470292	CFSv2	0.4	1
1578	34.5	252	0.5574	CFSv2	0.4	1
1579	34.5	253.5	0.0843253	CFSv2	0.4	0
1580	34.5	255	0.325121	CFSv2	0.4	0
1581	34.5	256.5	0.197352	CFSv2	0.4	0
1582	34.5	258	0.186239	CFSv2	0.4	0
1583	34.5	259.5	0.119641	CFSv2	0.4	0
1584	34.5	261	0.112308	CFSv2	0.4	0
1585	34.5	262.5	0.103495	CFSv2	0.4	0
1586	34.5	264	0.0677864	CFSv2	0.4	0
1587	34.5	265.5	0.0211049	CFSv2	0.4	0
1588	34.5	267	-0.0764764	CFSv2	0.4	0
1589	34.5	268.5	-0.0418338	CFSv2	0.4	0
1590	34.5	270	-0.0507396	CFSv2	0.4	0
1591	34.5	271.5	-0.212371	CFSv2	0.4	0
1592	34.5	273	-0.264162	CFSv2	0.4	0
1593	34.5	274.5	-0.321864	CFSv2	0.4	0
1594	34.5	276	-0.302691	CFSv2	0.4	0
1595	34.5	277.5	-0.424026	CFSv2	0.4	0
1596	34.5	279	-0.33612	CFSv2	0.4	0
1597	34.5	280.5	-0.243871	CFSv2	0.4	0
1598	34.5	282	0.0953573	CFSv2	0.4	0
1599	36	238.5	0.461644	CFSv2	0.4	1
1600	36	240	-0.141898	CFSv2	0.4	0
1601	36	241.5	0.414876	CFSv2	0.4	1
1602	36	243	-0.0399971	CFSv2	0.4	0
1603	36	244.5	0.00346124	CFSv2	0.4	0
1604	36	246	0.0533273	CFSv2	0.4	0
1605	36	247.5	0.361177	CFSv2	0.4	0
1606	36	249	0.441676	CFSv2	0.4	1
1607	36	250.5	0.464976	CFSv2	0.4	1
1608	36	252	0.418251	CFSv2	0.4	1
1609	36	253.5	0.368688	CFSv2	0.4	0
1610	36	255	0.310196	CFSv2	0.4	0
1611	36	256.5	0.181431	CFSv2	0.4	0
1612	36	258	0.366186	CFSv2	0.4	0
1613	36	259.5	0.288319	CFSv2	0.4	0
1614	36	261	0.115036	CFSv2	0.4	0
1615	36	262.5	0.0962645	CFSv2	0.4	0
1616	36	264	0.0640796	CFSv2	0.4	0
1617	36	265.5	0.0491408	CFSv2	0.4	0
1618	36	267	-0.0106845	CFSv2	0.4	0
1619	36	268.5	0.00116359	CFSv2	0.4	0
1620	36	270	-0.0635924	CFSv2	0.4	0
1621	36	271.5	-0.0733407	CFSv2	0.4	0
1622	36	273	-0.198006	CFSv2	0.4	0
1623	36	274.5	-0.234241	CFSv2	0.4	0
1624	36	276	-0.343663	CFSv2	0.4	0
1625	36	277.5	-0.339722	CFSv2	0.4	0
1626	36	279	-0.296254	CFSv2	0.4	0
1627	36	280.5	-0.253057	CFSv2	0.4	0
1628	36	282	-0.195982	CFSv2	0.4	0
1629	36	283.5	0.13329	CFSv2	0.4	0
1630	37.5	238.5	0.137565	CFSv2	0.4	0
1631	37.5	240	-0.21022	CFSv2	0.4	0
1632	37.5	241.5	0.258567	CFSv2	0.4	0
1633	37.5	243	-0.178069	CFSv2	0.4	0
1634	37.5	244.5	0.302643	CFSv2	0.4	0
1635	37.5	246	0.274842	CFSv2	0.4	0
1636	37.5	247.5	0.279538	CFSv2	0.4	0
1637	37.5	249	0.324466	CFSv2	0.4	0
1638	37.5	250.5	0.411549	CFSv2	0.4	1
1639	37.5	252	0.516983	CFSv2	0.4	1
1640	37.5	253.5	0.356331	CFSv2	0.4	0
1641	37.5	255	0.251435	CFSv2	0.4	0
1642	37.5	256.5	0.147616	CFSv2	0.4	0
1643	37.5	258	0.21075	CFSv2	0.4	0
1644	37.5	259.5	0.14171	CFSv2	0.4	0
1645	37.5	261	0.141528	CFSv2	0.4	0
1646	37.5	262.5	0.1386	CFSv2	0.4	0
1647	37.5	264	0.134641	CFSv2	0.4	0
1648	37.5	265.5	0.0956386	CFSv2	0.4	0
1649	37.5	267	0.0938971	CFSv2	0.4	0
1650	37.5	268.5	0.128761	CFSv2	0.4	0
1651	37.5	270	0.0421896	CFSv2	0.4	0
1652	37.5	271.5	-0.0179715	CFSv2	0.4	0
1653	37.5	273	-0.0902784	CFSv2	0.4	0
1654	37.5	274.5	-0.148482	CFSv2	0.4	0
1655	37.5	276	-0.186645	CFSv2	0.4	0
1656	37.5	277.5	-0.229699	CFSv2	0.4	0
1657	37.5	279	-0.138062	CFSv2	0.4	0
1658	37.5	280.5	-0.244553	CFSv2	0.4	0
1659	37.5	282	-0.405062	CFSv2	0.4	0
1660	37.5	283.5	-0.112314	CFSv2	0.4	0
1661	39	237	0.0338167	CFSv2	0.4	0
1662	39	238.5	-0.163603	CFSv2	0.4	0
1663	39	240	0.378251	CFSv2	0.4	0
1664	39	241.5	-0.221528	CFSv2	0.4	0
1665	39	243	0.329964	CFSv2	0.4	0
1666	39	244.5	0.327329	CFSv2	0.4	0
1667	39	246	0.361264	CFSv2	0.4	0
1668	39	247.5	0.394696	CFSv2	0.4	0
1669	39	249	0.400837	CFSv2	0.4	1
1670	39	250.5	0.109098	CFSv2	0.4	0
1671	39	252	-0.0379176	CFSv2	0.4	0
1672	39	253.5	0.303855	CFSv2	0.4	0
1673	39	255	-0.00461407	CFSv2	0.4	0
1674	39	256.5	0.186397	CFSv2	0.4	0
1675	39	258	0.215182	CFSv2	0.4	0
1676	39	259.5	0.174754	CFSv2	0.4	0
1677	39	261	0.186203	CFSv2	0.4	0
1678	39	262.5	0.12964	CFSv2	0.4	0
1679	39	264	0.0920873	CFSv2	0.4	0
1680	39	265.5	0.114359	CFSv2	0.4	0
1681	39	267	0.0906689	CFSv2	0.4	0
1682	39	268.5	0.0724082	CFSv2	0.4	0
1683	39	270	0.0457596	CFSv2	0.4	0
1684	39	271.5	0.018532	CFSv2	0.4	0
1685	39	273	-0.0624238	CFSv2	0.4	0
1686	39	274.5	-0.161643	CFSv2	0.4	0
1687	39	276	-0.171546	CFSv2	0.4	0
1688	39	277.5	-0.197476	CFSv2	0.4	0
1689	39	279	-0.261508	CFSv2	0.4	0
1690	39	280.5	-0.17672	CFSv2	0.4	0
1691	39	282	-0.2738	CFSv2	0.4	0
1692	39	283.5	-0.319304	CFSv2	0.4	0
1693	39	285	0.23776	CFSv2	0.4	0
1694	40.5	237	0.0746484	CFSv2	0.4	0
1695	40.5	238.5	-0.16685	CFSv2	0.4	0
1696	40.5	240	0.309818	CFSv2	0.4	0
1697	40.5	241.5	0.382315	CFSv2	0.4	0
1698	40.5	243	0.381284	CFSv2	0.4	0
1699	40.5	244.5	0.475111	CFSv2	0.4	1
1700	40.5	246	0.252085	CFSv2	0.4	0
1701	40.5	247.5	0.0900575	CFSv2	0.4	0
1702	40.5	249	0.388424	CFSv2	0.4	0
1703	40.5	250.5	0.298746	CFSv2	0.4	0
1704	40.5	252	0.180936	CFSv2	0.4	0
1705	40.5	253.5	0.291696	CFSv2	0.4	0
1706	40.5	255	0.0074677	CFSv2	0.4	0
1707	40.5	256.5	0.173996	CFSv2	0.4	0
1708	40.5	258	0.195935	CFSv2	0.4	0
1709	40.5	259.5	0.193319	CFSv2	0.4	0
1710	40.5	261	0.207481	CFSv2	0.4	0
1711	40.5	262.5	0.164024	CFSv2	0.4	0
1712	40.5	264	0.106036	CFSv2	0.4	0
1713	40.5	265.5	0.124951	CFSv2	0.4	0
1714	40.5	267	0.133774	CFSv2	0.4	0
1715	40.5	268.5	0.119671	CFSv2	0.4	0
1716	40.5	270	0.0475011	CFSv2	0.4	0
1717	40.5	271.5	0.0203685	CFSv2	0.4	0
1718	40.5	273	0.00410236	CFSv2	0.4	0
1719	40.5	274.5	-0.116509	CFSv2	0.4	0
1720	40.5	276	-0.230225	CFSv2	0.4	0
1721	40.5	277.5	-0.139463	CFSv2	0.4	0
1722	40.5	279	-0.0829453	CFSv2	0.4	0
1723	40.5	280.5	-0.121434	CFSv2	0.4	0
1724	40.5	282	-0.270872	CFSv2	0.4	0
1725	40.5	283.5	-0.319194	CFSv2	0.4	0
1726	40.5	285	-0.244193	CFSv2	0.4	0
1727	40.5	286.5	0.129421	CFSv2	0.4	0
1728	42	237	0.107377	CFSv2	0.4	0
1729	42	238.5	0.201229	CFSv2	0.4	0
1730	42	240	0.183146	CFSv2	0.4	0
1731	42	241.5	0.321378	CFSv2	0.4	0
1732	42	243	0.419257	CFSv2	0.4	1
1733	42	244.5	0.442427	CFSv2	0.4	1
1734	42	246	0.270099	CFSv2	0.4	0
1735	42	247.5	0.130374	CFSv2	0.4	0
1736	42	249	0.149685	CFSv2	0.4	0
1737	42	250.5	0.287228	CFSv2	0.4	0
1738	42	252	0.268976	CFSv2	0.4	0
1739	42	253.5	0.13539	CFSv2	0.4	0
1740	42	255	0.187373	CFSv2	0.4	0
1741	42	256.5	0.184365	CFSv2	0.4	0
1742	42	258	0.206006	CFSv2	0.4	0
1743	42	259.5	0.269987	CFSv2	0.4	0
1744	42	261	0.193235	CFSv2	0.4	0
1745	42	262.5	0.16443	CFSv2	0.4	0
1746	42	264	0.137377	CFSv2	0.4	0
1747	42	265.5	0.146986	CFSv2	0.4	0
1748	42	267	0.159038	CFSv2	0.4	0
1749	42	268.5	0.146423	CFSv2	0.4	0
1750	42	270	0.107284	CFSv2	0.4	0
1751	42	271.5	-0.0184465	CFSv2	0.4	0
1752	42	273	-0.0700246	CFSv2	0.4	0
1753	42	274.5	-0.0941598	CFSv2	0.4	0
1754	42	276	-0.131962	CFSv2	0.4	0
1755	42	277.5	-0.107317	CFSv2	0.4	0
1756	42	279	-0.057897	CFSv2	0.4	0
1757	42	280.5	-0.124854	CFSv2	0.4	0
1758	42	282	0.0183738	CFSv2	0.4	0
1759	42	283.5	-0.214042	CFSv2	0.4	0
1760	42	285	-0.146965	CFSv2	0.4	0
1761	42	286.5	-0.265215	CFSv2	0.4	0
1762	42	288	-0.108712	CFSv2	0.4	0
1763	43.5	237	0.0414762	CFSv2	0.4	0
1764	43.5	238.5	0.321241	CFSv2	0.4	0
1765	43.5	240	0.184384	CFSv2	0.4	0
1766	43.5	241.5	0.348385	CFSv2	0.4	0
1767	43.5	243	0.334801	CFSv2	0.4	0
1768	43.5	244.5	0.330941	CFSv2	0.4	0
1769	43.5	246	0.155845	CFSv2	0.4	0
1770	43.5	247.5	0.0819568	CFSv2	0.4	0
1771	43.5	249	0.157422	CFSv2	0.4	0
1772	43.5	250.5	0.159531	CFSv2	0.4	0
1773	43.5	252	0.263435	CFSv2	0.4	0
1774	43.5	253.5	0.211889	CFSv2	0.4	0
1775	43.5	255	0.208535	CFSv2	0.4	0
1776	43.5	256.5	0.25332	CFSv2	0.4	0
1777	43.5	258	0.241014	CFSv2	0.4	0
1778	43.5	259.5	0.26875	CFSv2	0.4	0
1779	43.5	261	0.21505	CFSv2	0.4	0
1780	43.5	262.5	0.1863	CFSv2	0.4	0
1781	43.5	264	0.182354	CFSv2	0.4	0
1782	43.5	265.5	0.175095	CFSv2	0.4	0
1783	43.5	267	0.177429	CFSv2	0.4	0
1784	43.5	268.5	0.128406	CFSv2	0.4	0
1785	43.5	270	0.118171	CFSv2	0.4	0
1786	43.5	271.5	0.0660241	CFSv2	0.4	0
1787	43.5	273	-0.0513172	CFSv2	0.4	0
1788	43.5	274.5	-0.0353491	CFSv2	0.4	0
1789	43.5	276	-0.0893005	CFSv2	0.4	0
1790	43.5	277.5	0.00834142	CFSv2	0.4	0
1791	43.5	282	-0.148673	CFSv2	0.4	0
1792	43.5	283.5	-0.107531	CFSv2	0.4	0
1793	43.5	285	0.136601	CFSv2	0.4	0
1794	43.5	286.5	-0.259368	CFSv2	0.4	0
1795	43.5	288	-0.145781	CFSv2	0.4	0
1796	43.5	289.5	0.0820438	CFSv2	0.4	0
1797	45	237	-0.0601951	CFSv2	0.4	0
1798	45	238.5	0.17805	CFSv2	0.4	0
1799	45	240	0.0594498	CFSv2	0.4	0
1800	45	241.5	0.411306	CFSv2	0.4	1
1801	45	243	0.400736	CFSv2	0.4	1
1802	45	244.5	-0.143303	CFSv2	0.4	0
1803	45	246	-0.0918512	CFSv2	0.4	0
1804	45	247.5	0.228528	CFSv2	0.4	0
1805	45	249	0.20328	CFSv2	0.4	0
1806	45	250.5	0.142426	CFSv2	0.4	0
1807	45	252	0.220828	CFSv2	0.4	0
1808	45	253.5	0.318645	CFSv2	0.4	0
1809	45	255	0.273614	CFSv2	0.4	0
1810	45	256.5	0.291421	CFSv2	0.4	0
1811	45	258	0.229472	CFSv2	0.4	0
1812	45	259.5	0.267013	CFSv2	0.4	0
1813	45	261	0.213397	CFSv2	0.4	0
1814	45	262.5	0.170716	CFSv2	0.4	0
1815	45	264	0.159261	CFSv2	0.4	0
1816	45	265.5	0.165442	CFSv2	0.4	0
1817	45	267	0.149584	CFSv2	0.4	0
1818	45	268.5	0.18481	CFSv2	0.4	0
1819	45	270	0.171871	CFSv2	0.4	0
1820	45	271.5	0.127388	CFSv2	0.4	0
1821	45	273	0.07956	CFSv2	0.4	0
1822	45	274.5	0.111695	CFSv2	0.4	0
1823	45	276	0.234069	CFSv2	0.4	0
1824	45	286.5	-0.16913	CFSv2	0.4	0
1825	45	288	-0.0812534	CFSv2	0.4	0
1826	45	289.5	-0.0224979	CFSv2	0.4	0
1827	45	291	-0.134892	CFSv2	0.4	0
1828	45	292.5	0.0928116	CFSv2	0.4	0
1829	46.5	237	-0.0262449	CFSv2	0.4	0
1830	46.5	238.5	0.429394	CFSv2	0.4	1
1831	46.5	240	-0.0621405	CFSv2	0.4	0
1832	46.5	241.5	0.104918	CFSv2	0.4	0
1833	46.5	243	0.174123	CFSv2	0.4	0
1834	46.5	244.5	-0.102092	CFSv2	0.4	0
1835	46.5	246	0.012502	CFSv2	0.4	0
1836	46.5	247.5	0.182198	CFSv2	0.4	0
1837	46.5	249	0.2603	CFSv2	0.4	0
1838	46.5	250.5	0.260459	CFSv2	0.4	0
1839	46.5	252	0.322553	CFSv2	0.4	0
1840	46.5	253.5	0.314455	CFSv2	0.4	0
1841	46.5	255	0.299074	CFSv2	0.4	0
1842	46.5	256.5	0.250597	CFSv2	0.4	0
1843	46.5	258	0.245826	CFSv2	0.4	0
1844	46.5	259.5	0.253997	CFSv2	0.4	0
1845	46.5	261	0.239322	CFSv2	0.4	0
1846	46.5	262.5	0.206572	CFSv2	0.4	0
1847	46.5	264	0.226192	CFSv2	0.4	0
1848	46.5	265.5	0.219924	CFSv2	0.4	0
1849	46.5	267	0.189628	CFSv2	0.4	0
1850	46.5	268.5	0.170096	CFSv2	0.4	0
1851	46.5	270	0.1735	CFSv2	0.4	0
1852	46.5	271.5	0.221701	CFSv2	0.4	0
1853	46.5	273	0.17397	CFSv2	0.4	0
1854	46.5	274.5	0.126169	CFSv2	0.4	0
1855	46.5	291	-0.133915	CFSv2	0.4	0
1856	48	237	0.0485517	CFSv2	0.4	0
1857	48	238.5	0.255047	CFSv2	0.4	0
1858	48	240	0.0156696	CFSv2	0.4	0
1859	48	241.5	0.0259878	CFSv2	0.4	0
1860	48	243	0.0797276	CFSv2	0.4	0
1861	48	244.5	0.240113	CFSv2	0.4	0
1862	48	246	0.180894	CFSv2	0.4	0
1863	48	247.5	0.278667	CFSv2	0.4	0
1864	48	249	0.333077	CFSv2	0.4	0
1865	48	250.5	0.295567	CFSv2	0.4	0
1866	48	252	0.279676	CFSv2	0.4	0
1867	48	253.5	0.277433	CFSv2	0.4	0
1868	48	255	0.253768	CFSv2	0.4	0
1869	48	256.5	0.253577	CFSv2	0.4	0
1870	48	258	0.228502	CFSv2	0.4	0
1871	48	259.5	0.230227	CFSv2	0.4	0
1872	48	261	0.182825	CFSv2	0.4	0
1873	48	262.5	0.193971	CFSv2	0.4	0
1874	48	264	0.234863	CFSv2	0.4	0
1875	48	265.5	0.240191	CFSv2	0.4	0
1876	48	267	0.233217	CFSv2	0.4	0
1877	48	268.5	0.241251	CFSv2	0.4	0
1878	48	270	0.119517	CFSv2	0.4	0
1879	48	271.5	0.0459249	CFSv2	0.4	0
1880	25.5	279	0.393142	CFSv2	0.5	0
1881	27	261	0.114188	CFSv2	0.5	0
1882	27	262.5	0.0871784	CFSv2	0.5	0
1883	27	279	0.016405	CFSv2	0.5	0
1884	28.5	261	-0.141849	CFSv2	0.5	0
1885	28.5	262.5	-0.0559701	CFSv2	0.5	0
1886	28.5	264	0.17144	CFSv2	0.5	0
1887	28.5	277.5	0.227449	CFSv2	0.5	0
1888	28.5	279	0.242635	CFSv2	0.5	0
1889	30	256.5	0.431605	CFSv2	0.5	0
1890	30	258	0.0257445	CFSv2	0.5	0
1891	30	259.5	-0.115944	CFSv2	0.5	0
1892	30	261	-0.104364	CFSv2	0.5	0
1893	30	262.5	-0.171506	CFSv2	0.5	0
1894	30	264	-0.230601	CFSv2	0.5	0
1895	30	265.5	-0.0491857	CFSv2	0.5	0
1896	30	267	0.0303074	CFSv2	0.5	0
1897	30	268.5	-0.185512	CFSv2	0.5	0
1898	30	270	0.0503968	CFSv2	0.5	0
1899	30	274.5	0.36266	CFSv2	0.5	0
1900	30	276	0.295628	CFSv2	0.5	0
1901	30	277.5	0.228256	CFSv2	0.5	0
1902	31.5	249	0.434742	CFSv2	0.5	0
1903	31.5	250.5	0.266428	CFSv2	0.5	0
1904	31.5	255	0.441277	CFSv2	0.5	0
1905	31.5	256.5	0.203224	CFSv2	0.5	0
1906	31.5	258	0.253344	CFSv2	0.5	0
1907	31.5	259.5	0.114819	CFSv2	0.5	0
1908	31.5	261	0.0424722	CFSv2	0.5	0
1909	31.5	262.5	0.000253564	CFSv2	0.5	0
1910	31.5	264	-0.0639212	CFSv2	0.5	0
1911	31.5	265.5	-0.0518846	CFSv2	0.5	0
1912	31.5	267	-0.131477	CFSv2	0.5	0
1913	31.5	268.5	-0.216162	CFSv2	0.5	0
1914	31.5	270	-0.241582	CFSv2	0.5	0
1915	31.5	271.5	-0.279565	CFSv2	0.5	0
1916	31.5	273	-0.312413	CFSv2	0.5	0
1917	31.5	274.5	-0.295076	CFSv2	0.5	0
1918	31.5	276	-0.331249	CFSv2	0.5	0
1919	31.5	277.5	-0.12495	CFSv2	0.5	0
1920	33	243	-0.0304817	CFSv2	0.5	0
1921	33	244.5	-0.357773	CFSv2	0.5	0
1922	33	246	0.193296	CFSv2	0.5	0
1923	33	247.5	-0.00357487	CFSv2	0.5	0
1924	33	249	-0.186059	CFSv2	0.5	0
1925	33	250.5	0.186455	CFSv2	0.5	0
1926	33	252	0.50449	CFSv2	0.5	1
1927	33	253.5	0.103156	CFSv2	0.5	0
1928	33	255	0.438959	CFSv2	0.5	0
1929	33	256.5	0.209758	CFSv2	0.5	0
1930	33	258	0.197857	CFSv2	0.5	0
1931	33	259.5	0.110566	CFSv2	0.5	0
1932	33	261	0.153513	CFSv2	0.5	0
1933	33	262.5	0.0610142	CFSv2	0.5	0
1934	33	264	0.0105387	CFSv2	0.5	0
1935	33	265.5	-0.00939185	CFSv2	0.5	0
1936	33	267	-0.0546837	CFSv2	0.5	0
1937	33	268.5	-0.116653	CFSv2	0.5	0
1938	33	270	-0.17796	CFSv2	0.5	0
1939	33	271.5	-0.238326	CFSv2	0.5	0
1940	33	273	-0.320595	CFSv2	0.5	0
1941	33	274.5	-0.281198	CFSv2	0.5	0
1942	33	276	-0.306712	CFSv2	0.5	0
1943	33	277.5	-0.362746	CFSv2	0.5	0
1944	33	279	-0.162942	CFSv2	0.5	0
1945	33	280.5	0.307323	CFSv2	0.5	0
1946	34.5	240	0.45401	CFSv2	0.5	0
1947	34.5	241.5	0.192245	CFSv2	0.5	0
1948	34.5	243	-0.201758	CFSv2	0.5	0
1949	34.5	244.5	-0.365352	CFSv2	0.5	0
1950	34.5	246	0.0645904	CFSv2	0.5	0
1951	34.5	247.5	0.554215	CFSv2	0.5	1
1952	34.5	249	0.609746	CFSv2	0.5	1
1953	34.5	250.5	0.470292	CFSv2	0.5	0
1954	34.5	252	0.5574	CFSv2	0.5	1
1955	34.5	253.5	0.0843253	CFSv2	0.5	0
1956	34.5	255	0.325121	CFSv2	0.5	0
1957	34.5	256.5	0.197352	CFSv2	0.5	0
1958	34.5	258	0.186239	CFSv2	0.5	0
1959	34.5	259.5	0.119641	CFSv2	0.5	0
1960	34.5	261	0.112308	CFSv2	0.5	0
1961	34.5	262.5	0.103495	CFSv2	0.5	0
1962	34.5	264	0.0677864	CFSv2	0.5	0
1963	34.5	265.5	0.0211049	CFSv2	0.5	0
1964	34.5	267	-0.0764764	CFSv2	0.5	0
1965	34.5	268.5	-0.0418338	CFSv2	0.5	0
1966	34.5	270	-0.0507396	CFSv2	0.5	0
1967	34.5	271.5	-0.212371	CFSv2	0.5	0
1968	34.5	273	-0.264162	CFSv2	0.5	0
1969	34.5	274.5	-0.321864	CFSv2	0.5	0
1970	34.5	276	-0.302691	CFSv2	0.5	0
1971	34.5	277.5	-0.424026	CFSv2	0.5	0
1972	34.5	279	-0.33612	CFSv2	0.5	0
1973	34.5	280.5	-0.243871	CFSv2	0.5	0
1974	34.5	282	0.0953573	CFSv2	0.5	0
1975	36	238.5	0.461644	CFSv2	0.5	0
1976	36	240	-0.141898	CFSv2	0.5	0
1977	36	241.5	0.414876	CFSv2	0.5	0
1978	36	243	-0.0399971	CFSv2	0.5	0
1979	36	244.5	0.00346124	CFSv2	0.5	0
1980	36	246	0.0533273	CFSv2	0.5	0
1981	36	247.5	0.361177	CFSv2	0.5	0
1982	36	249	0.441676	CFSv2	0.5	0
1983	36	250.5	0.464976	CFSv2	0.5	0
1984	36	252	0.418251	CFSv2	0.5	0
1985	36	253.5	0.368688	CFSv2	0.5	0
1986	36	255	0.310196	CFSv2	0.5	0
1987	36	256.5	0.181431	CFSv2	0.5	0
1988	36	258	0.366186	CFSv2	0.5	0
1989	36	259.5	0.288319	CFSv2	0.5	0
1990	36	261	0.115036	CFSv2	0.5	0
1991	36	262.5	0.0962645	CFSv2	0.5	0
1992	36	264	0.0640796	CFSv2	0.5	0
1993	36	265.5	0.0491408	CFSv2	0.5	0
1994	36	267	-0.0106845	CFSv2	0.5	0
1995	36	268.5	0.00116359	CFSv2	0.5	0
1996	36	270	-0.0635924	CFSv2	0.5	0
1997	36	271.5	-0.0733407	CFSv2	0.5	0
1998	36	273	-0.198006	CFSv2	0.5	0
[truncated: 5,897 more rows]

## Sheet: us_tmp2m_1.5x1.5_56w1
	lat	lon	lat_lon_skill	model	skill_threshold	above_threshold
0	25.5	279	0.00449431	ECMWF	0	1
1	27	261	0.338595	ECMWF	0	1
2	27	262.5	0.133205	ECMWF	0	1
3	27	279	-0.0117127	ECMWF	0	0
4	28.5	261	0.330119	ECMWF	0	1
5	28.5	262.5	0.204146	ECMWF	0	1
6	28.5	264	0.192726	ECMWF	0	1
7	28.5	277.5	-0.191111	ECMWF	0	0
8	28.5	279	-0.0356563	ECMWF	0	0
9	30	256.5	0.395063	ECMWF	0	1
10	30	258	0.427774	ECMWF	0	1
11	30	259.5	0.0940398	ECMWF	0	1
12	30	261	0.0755374	ECMWF	0	1
13	30	262.5	0.271215	ECMWF	0	1
14	30	264	0.139765	ECMWF	0	1
15	30	265.5	0.0661176	ECMWF	0	1
16	30	267	0.124257	ECMWF	0	1
17	30	268.5	0.0458581	ECMWF	0	1
18	30	270	0.246829	ECMWF	0	1
19	30	274.5	0.341911	ECMWF	0	1
20	30	276	0.205154	ECMWF	0	1
21	30	277.5	-0.131445	ECMWF	0	0
22	31.5	249	-0.199076	ECMWF	0	0
23	31.5	250.5	0.368405	ECMWF	0	1
24	31.5	255	0.363008	ECMWF	0	1
25	31.5	256.5	0.372259	ECMWF	0	1
26	31.5	258	0.365215	ECMWF	0	1
27	31.5	259.5	0.331593	ECMWF	0	1
28	31.5	261	0.215827	ECMWF	0	1
29	31.5	262.5	0.232281	ECMWF	0	1
30	31.5	264	0.283147	ECMWF	0	1
31	31.5	265.5	0.232728	ECMWF	0	1
32	31.5	267	0.152251	ECMWF	0	1
33	31.5	268.5	0.157548	ECMWF	0	1
34	31.5	270	-0.00784124	ECMWF	0	0
35	31.5	271.5	0.0632796	ECMWF	0	1
36	31.5	273	0.0318426	ECMWF	0	1
37	31.5	274.5	-0.0798499	ECMWF	0	0
38	31.5	276	0.0566852	ECMWF	0	1
39	31.5	277.5	-0.0393977	ECMWF	0	0
40	33	243	0.00999157	ECMWF	0	1
41	33	244.5	0.455639	ECMWF	0	1
42	33	246	0.339143	ECMWF	0	1
43	33	247.5	0.263326	ECMWF	0	1
44	33	249	0.344746	ECMWF	0	1
45	33	250.5	0.517628	ECMWF	0	1
46	33	252	-0.21001	ECMWF	0	0
47	33	253.5	0.603838	ECMWF	0	1
48	33	255	0.391484	ECMWF	0	1
49	33	256.5	0.233484	ECMWF	0	1
50	33	258	0.279878	ECMWF	0	1
51	33	259.5	0.198125	ECMWF	0	1
52	33	261	0.163256	ECMWF	0	1
53	33	262.5	0.194536	ECMWF	0	1
54	33	264	0.224849	ECMWF	0	1
55	33	265.5	0.242258	ECMWF	0	1
56	33	267	0.22969	ECMWF	0	1
57	33	268.5	0.23732	ECMWF	0	1
58	33	270	0.203204	ECMWF	0	1
59	33	271.5	0.150547	ECMWF	0	1
60	33	273	0.0276375	ECMWF	0	1
61	33	274.5	0.0173064	ECMWF	0	1
62	33	276	0.123706	ECMWF	0	1
63	33	277.5	0.241949	ECMWF	0	1
64	33	279	0.0323212	ECMWF	0	1
65	33	280.5	0.33336	ECMWF	0	1
66	34.5	240	0.335823	ECMWF	0	1
67	34.5	241.5	0.218301	ECMWF	0	1
68	34.5	243	0.0143856	ECMWF	0	1
69	34.5	244.5	0.322986	ECMWF	0	1
70	34.5	246	0.611758	ECMWF	0	1
71	34.5	247.5	0.0860583	ECMWF	0	1
72	34.5	249	-0.417016	ECMWF	0	0
73	34.5	250.5	0.470433	ECMWF	0	1
74	34.5	252	0.32258	ECMWF	0	1
75	34.5	253.5	0.432698	ECMWF	0	1
76	34.5	255	0.404279	ECMWF	0	1
77	34.5	256.5	0.247329	ECMWF	0	1
78	34.5	258	0.245362	ECMWF	0	1
79	34.5	259.5	0.194876	ECMWF	0	1
80	34.5	261	0.123157	ECMWF	0	1
81	34.5	262.5	0.109187	ECMWF	0	1
82	34.5	264	0.184607	ECMWF	0	1
83	34.5	265.5	0.186419	ECMWF	0	1
84	34.5	267	0.197148	ECMWF	0	1
85	34.5	268.5	0.199732	ECMWF	0	1
86	34.5	270	0.157992	ECMWF	0	1
87	34.5	271.5	0.216769	ECMWF	0	1
88	34.5	273	0.243067	ECMWF	0	1
89	34.5	274.5	0.176888	ECMWF	0	1
90	34.5	276	-0.0634939	ECMWF	0	0
91	34.5	277.5	0.372369	ECMWF	0	1
92	34.5	279	0.194554	ECMWF	0	1
93	34.5	280.5	0.16587	ECMWF	0	1
94	34.5	282	0.171964	ECMWF	0	1
95	36	238.5	-0.336174	ECMWF	0	0
96	36	240	0.486206	ECMWF	0	1
97	36	241.5	-0.292701	ECMWF	0	0
98	36	243	0.206885	ECMWF	0	1
99	36	244.5	-0.0778409	ECMWF	0	0
100	36	246	0.374569	ECMWF	0	1
101	36	247.5	0.310915	ECMWF	0	1
102	36	249	0.545596	ECMWF	0	1
103	36	250.5	0.293408	ECMWF	0	1
104	36	252	0.42418	ECMWF	0	1
105	36	253.5	0.168264	ECMWF	0	1
106	36	255	0.0527762	ECMWF	0	1
107	36	256.5	0.282441	ECMWF	0	1
108	36	258	0.416969	ECMWF	0	1
109	36	259.5	0.370534	ECMWF	0	1
110	36	261	0.146331	ECMWF	0	1
111	36	262.5	0.118281	ECMWF	0	1
112	36	264	0.178693	ECMWF	0	1
113	36	265.5	0.204683	ECMWF	0	1
114	36	267	0.193345	ECMWF	0	1
115	36	268.5	0.265565	ECMWF	0	1
116	36	270	0.19771	ECMWF	0	1
117	36	271.5	0.2154	ECMWF	0	1
118	36	273	0.196284	ECMWF	0	1
119	36	274.5	0.0774256	ECMWF	0	1
120	36	276	0.285719	ECMWF	0	1
121	36	277.5	-0.266031	ECMWF	0	0
122	36	279	0.0723266	ECMWF	0	1
123	36	280.5	0.121701	ECMWF	0	1
124	36	282	0.182426	ECMWF	0	1
125	36	283.5	0.154522	ECMWF	0	1
126	37.5	238.5	0.175057	ECMWF	0	1
127	37.5	240	0.379063	ECMWF	0	1
128	37.5	241.5	-0.112398	ECMWF	0	0
129	37.5	243	-0.000621466	ECMWF	0	0
130	37.5	244.5	0.187577	ECMWF	0	1
131	37.5	246	0.248114	ECMWF	0	1
132	37.5	247.5	0.141411	ECMWF	0	1
133	37.5	249	0.507529	ECMWF	0	1
134	37.5	250.5	0.371606	ECMWF	0	1
135	37.5	252	-0.360625	ECMWF	0	0
136	37.5	253.5	-0.135103	ECMWF	0	0
137	37.5	255	-0.103615	ECMWF	0	0
138	37.5	256.5	0.299927	ECMWF	0	1
139	37.5	258	0.31411	ECMWF	0	1
140	37.5	259.5	0.202819	ECMWF	0	1
141	37.5	261	0.176602	ECMWF	0	1
142	37.5	262.5	0.167307	ECMWF	0	1
143	37.5	264	0.231781	ECMWF	0	1
144	37.5	265.5	0.256251	ECMWF	0	1
145	37.5	267	0.255448	ECMWF	0	1
146	37.5	268.5	0.275959	ECMWF	0	1
147	37.5	270	0.230136	ECMWF	0	1
148	37.5	271.5	0.210623	ECMWF	0	1
149	37.5	273	0.20695	ECMWF	0	1
150	37.5	274.5	0.211713	ECMWF	0	1
151	37.5	276	0.207405	ECMWF	0	1
152	37.5	277.5	0.152688	ECMWF	0	1
153	37.5	279	-0.111268	ECMWF	0	0
154	37.5	280.5	0.242283	ECMWF	0	1
155	37.5	282	0.266674	ECMWF	0	1
156	37.5	283.5	0.320817	ECMWF	0	1
157	39	237	0.120705	ECMWF	0	1
158	39	238.5	0.368451	ECMWF	0	1
159	39	240	-0.163184	ECMWF	0	0
160	39	241.5	0.321767	ECMWF	0	1
161	39	243	-0.0333246	ECMWF	0	0
162	39	244.5	0.161713	ECMWF	0	1
163	39	246	0.156846	ECMWF	0	1
164	39	247.5	0.263799	ECMWF	0	1
165	39	249	0.282694	ECMWF	0	1
166	39	250.5	0.346024	ECMWF	0	1
167	39	252	0.173684	ECMWF	0	1
168	39	253.5	-0.34532	ECMWF	0	0
169	39	255	-0.0190157	ECMWF	0	0
170	39	256.5	0.335098	ECMWF	0	1
171	39	258	0.311574	ECMWF	0	1
172	39	259.5	0.238399	ECMWF	0	1
173	39	261	0.194074	ECMWF	0	1
174	39	262.5	0.220982	ECMWF	0	1
175	39	264	0.251581	ECMWF	0	1
176	39	265.5	0.238953	ECMWF	0	1
177	39	267	0.262033	ECMWF	0	1
178	39	268.5	0.308711	ECMWF	0	1
179	39	270	0.204767	ECMWF	0	1
180	39	271.5	0.227583	ECMWF	0	1
181	39	273	0.253885	ECMWF	0	1
182	39	274.5	0.258577	ECMWF	0	1
183	39	276	0.270824	ECMWF	0	1
184	39	277.5	0.247632	ECMWF	0	1
185	39	279	0.406032	ECMWF	0	1
186	39	280.5	-0.195763	ECMWF	0	0
187	39	282	0.111358	ECMWF	0	1
188	39	283.5	0.386743	ECMWF	0	1
189	39	285	0.433941	ECMWF	0	1
190	40.5	237	0.299654	ECMWF	0	1
191	40.5	238.5	-0.0400016	ECMWF	0	0
192	40.5	240	0.329298	ECMWF	0	1
193	40.5	241.5	0.206643	ECMWF	0	1
194	40.5	243	0.146686	ECMWF	0	1
195	40.5	244.5	0.0805427	ECMWF	0	1
196	40.5	246	0.0985349	ECMWF	0	1
197	40.5	247.5	0.0241563	ECMWF	0	1
198	40.5	249	-0.218006	ECMWF	0	0
199	40.5	250.5	0.322429	ECMWF	0	1
200	40.5	252	0.317426	ECMWF	0	1
201	40.5	253.5	-0.0316275	ECMWF	0	0
202	40.5	255	0.337814	ECMWF	0	1
203	40.5	256.5	0.266033	ECMWF	0	1
204	40.5	258	0.2721	ECMWF	0	1
205	40.5	259.5	0.262201	ECMWF	0	1
206	40.5	261	0.236974	ECMWF	0	1
207	40.5	262.5	0.239909	ECMWF	0	1
208	40.5	264	0.211336	ECMWF	0	1
209	40.5	265.5	0.210835	ECMWF	0	1
210	40.5	267	0.246599	ECMWF	0	1
211	40.5	268.5	0.190767	ECMWF	0	1
212	40.5	270	0.223538	ECMWF	0	1
213	40.5	271.5	0.253218	ECMWF	0	1
214	40.5	273	0.256219	ECMWF	0	1
215	40.5	274.5	0.276021	ECMWF	0	1
216	40.5	276	0.353195	ECMWF	0	1
217	40.5	277.5	0.215281	ECMWF	0	1
218	40.5	279	0.268947	ECMWF	0	1
219	40.5	280.5	0.206117	ECMWF	0	1
220	40.5	282	0.0479423	ECMWF	0	1
221	40.5	283.5	0.206161	ECMWF	0	1
222	40.5	285	0.210672	ECMWF	0	1
223	40.5	286.5	0.261523	ECMWF	0	1
224	42	237	0.340626	ECMWF	0	1
225	42	238.5	0.221797	ECMWF	0	1
226	42	240	0.136022	ECMWF	0	1
227	42	241.5	0.06078	ECMWF	0	1
228	42	243	0.0735023	ECMWF	0	1
229	42	244.5	0.022467	ECMWF	0	1
230	42	246	-0.0454174	ECMWF	0	0
231	42	247.5	0.0359085	ECMWF	0	1
232	42	249	0.189919	ECMWF	0	1
233	42	250.5	0.330145	ECMWF	0	1
234	42	252	0.283801	ECMWF	0	1
235	42	253.5	0.250377	ECMWF	0	1
236	42	255	0.314118	ECMWF	0	1
237	42	256.5	0.279375	ECMWF	0	1
238	42	258	0.315457	ECMWF	0	1
239	42	259.5	0.327272	ECMWF	0	1
240	42	261	0.255035	ECMWF	0	1
241	42	262.5	0.260298	ECMWF	0	1
242	42	264	0.21607	ECMWF	0	1
243	42	265.5	0.223455	ECMWF	0	1
244	42	267	0.250445	ECMWF	0	1
245	42	268.5	0.255982	ECMWF	0	1
246	42	270	0.295386	ECMWF	0	1
247	42	271.5	0.314983	ECMWF	0	1
248	42	273	0.247646	ECMWF	0	1
249	42	274.5	0.246816	ECMWF	0	1
250	42	276	0.31041	ECMWF	0	1
251	42	277.5	0.339789	ECMWF	0	1
252	42	279	0.400362	ECMWF	0	1
253	42	280.5	0.199159	ECMWF	0	1
254	42	282	0.127	ECMWF	0	1
255	42	283.5	0.12723	ECMWF	0	1
256	42	285	-0.0283103	ECMWF	0	0
257	42	286.5	0.201225	ECMWF	0	1
258	42	288	0.144276	ECMWF	0	1
259	43.5	237	0.331385	ECMWF	0	1
260	43.5	238.5	0.183625	ECMWF	0	1
261	43.5	240	0.103272	ECMWF	0	1
262	43.5	241.5	0.0748496	ECMWF	0	1
263	43.5	243	0.157498	ECMWF	0	1
264	43.5	244.5	0.029445	ECMWF	0	1
265	43.5	246	-0.0330519	ECMWF	0	0
266	43.5	247.5	0.103029	ECMWF	0	1
267	43.5	249	0.12272	ECMWF	0	1
268	43.5	250.5	0.0589962	ECMWF	0	1
269	43.5	252	0.319777	ECMWF	0	1
270	43.5	253.5	0.276572	ECMWF	0	1
271	43.5	255	0.232808	ECMWF	0	1
272	43.5	256.5	0.304039	ECMWF	0	1
273	43.5	258	0.271708	ECMWF	0	1
274	43.5	259.5	0.313132	ECMWF	0	1
275	43.5	261	0.265044	ECMWF	0	1
276	43.5	262.5	0.309451	ECMWF	0	1
277	43.5	264	0.288799	ECMWF	0	1
278	43.5	265.5	0.244968	ECMWF	0	1
279	43.5	267	0.265157	ECMWF	0	1
280	43.5	268.5	0.293485	ECMWF	0	1
281	43.5	270	0.233915	ECMWF	0	1
282	43.5	271.5	0.207856	ECMWF	0	1
283	43.5	273	0.150911	ECMWF	0	1
284	43.5	274.5	0.219235	ECMWF	0	1
285	43.5	276	0.278059	ECMWF	0	1
286	43.5	277.5	0.231988	ECMWF	0	1
287	43.5	282	0.320468	ECMWF	0	1
288	43.5	283.5	0.322317	ECMWF	0	1
289	43.5	285	0.24213	ECMWF	0	1
290	43.5	286.5	0.438549	ECMWF	0	1
291	43.5	288	0.230967	ECMWF	0	1
292	43.5	289.5	0.26398	ECMWF	0	1
293	45	237	0.228506	ECMWF	0	1
294	45	238.5	-0.0082724	ECMWF	0	0
295	45	240	0.154595	ECMWF	0	1
296	45	241.5	-0.0460444	ECMWF	0	0
297	45	243	0.0217705	ECMWF	0	1
298	45	244.5	-0.306272	ECMWF	0	0
299	45	246	-0.031101	ECMWF	0	0
300	45	247.5	0.181563	ECMWF	0	1
301	45	249	0.140419	ECMWF	0	1
302	45	250.5	0.105389	ECMWF	0	1
303	45	252	0.255106	ECMWF	0	1
304	45	253.5	0.2965	ECMWF	0	1
305	45	255	0.288356	ECMWF	0	1
306	45	256.5	0.275431	ECMWF	0	1
307	45	258	0.280571	ECMWF	0	1
308	45	259.5	0.32932	ECMWF	0	1
309	45	261	0.321821	ECMWF	0	1
310	45	262.5	0.33299	ECMWF	0	1
311	45	264	0.260791	ECMWF	0	1
312	45	265.5	0.270648	ECMWF	0	1
313	45	267	0.278676	ECMWF	0	1
314	45	268.5	0.231748	ECMWF	0	1
315	45	270	0.20203	ECMWF	0	1
316	45	271.5	0.199609	ECMWF	0	1
317	45	273	0.16487	ECMWF	0	1
318	45	274.5	0.169058	ECMWF	0	1
319	45	276	0.178939	ECMWF	0	1
320	45	286.5	0.312099	ECMWF	0	1
321	45	288	0.402679	ECMWF	0	1
322	45	289.5	0.212668	ECMWF	0	1
323	45	291	0.291654	ECMWF	0	1
324	45	292.5	0.315528	ECMWF	0	1
325	46.5	237	0.0787435	ECMWF	0	1
326	46.5	238.5	-0.199247	ECMWF	0	0
327	46.5	240	0.206889	ECMWF	0	1
328	46.5	241.5	0.247306	ECMWF	0	1
329	46.5	243	0.180167	ECMWF	0	1
330	46.5	244.5	-0.0271731	ECMWF	0	0
331	46.5	246	0.0358677	ECMWF	0	1
332	46.5	247.5	0.137914	ECMWF	0	1
333	46.5	249	0.169215	ECMWF	0	1
334	46.5	250.5	0.289662	ECMWF	0	1
335	46.5	252	0.304464	ECMWF	0	1
336	46.5	253.5	0.292175	ECMWF	0	1
337	46.5	255	0.285978	ECMWF	0	1
338	46.5	256.5	0.278018	ECMWF	0	1
339	46.5	258	0.296725	ECMWF	0	1
340	46.5	259.5	0.346019	ECMWF	0	1
341	46.5	261	0.348613	ECMWF	0	1
342	46.5	262.5	0.297453	ECMWF	0	1
343	46.5	264	0.318328	ECMWF	0	1
344	46.5	265.5	0.227249	ECMWF	0	1
345	46.5	267	0.152774	ECMWF	0	1
346	46.5	268.5	0.180268	ECMWF	0	1
347	46.5	270	0.245974	ECMWF	0	1
348	46.5	271.5	0.233308	ECMWF	0	1
349	46.5	273	0.151934	ECMWF	0	1
350	46.5	274.5	0.169263	ECMWF	0	1
351	46.5	291	0.348999	ECMWF	0	1
352	48	237	0.237832	ECMWF	0	1
353	48	238.5	0.0529215	ECMWF	0	1
354	48	240	0.12703	ECMWF	0	1
355	48	241.5	0.122821	ECMWF	0	1
356	48	243	0.241765	ECMWF	0	1
357	48	244.5	0.181861	ECMWF	0	1
358	48	246	0.197977	ECMWF	0	1
359	48	247.5	0.288801	ECMWF	0	1
360	48	249	0.205612	ECMWF	0	1
361	48	250.5	0.313042	ECMWF	0	1
362	48	252	0.233284	ECMWF	0	1
363	48	253.5	0.250202	ECMWF	0	1
364	48	255	0.24387	ECMWF	0	1
365	48	256.5	0.248075	ECMWF	0	1
366	48	258	0.265751	ECMWF	0	1
367	48	259.5	0.249658	ECMWF	0	1
368	48	261	0.264216	ECMWF	0	1
369	48	262.5	0.259402	ECMWF	0	1
370	48	264	0.249925	ECMWF	0	1
371	48	265.5	0.230821	ECMWF	0	1
372	48	267	0.221237	ECMWF	0	1
373	48	268.5	0.259189	ECMWF	0	1
374	48	270	0.215576	ECMWF	0	1
375	48	271.5	0.0463093	ECMWF	0	1
376	25.5	279	0.00449431	ECMWF	0.1	0
377	27	261	0.338595	ECMWF	0.1	1
378	27	262.5	0.133205	ECMWF	0.1	1
379	27	279	-0.0117127	ECMWF	0.1	0
380	28.5	261	0.330119	ECMWF	0.1	1
381	28.5	262.5	0.204146	ECMWF	0.1	1
382	28.5	264	0.192726	ECMWF	0.1	1
383	28.5	277.5	-0.191111	ECMWF	0.1	0
384	28.5	279	-0.0356563	ECMWF	0.1	0
385	30	256.5	0.395063	ECMWF	0.1	1
386	30	258	0.427774	ECMWF	0.1	1
387	30	259.5	0.0940398	ECMWF	0.1	0
388	30	261	0.0755374	ECMWF	0.1	0
389	30	262.5	0.271215	ECMWF	0.1	1
390	30	264	0.139765	ECMWF	0.1	1
391	30	265.5	0.0661176	ECMWF	0.1	0
392	30	267	0.124257	ECMWF	0.1	1
393	30	268.5	0.0458581	ECMWF	0.1	0
394	30	270	0.246829	ECMWF	0.1	1
395	30	274.5	0.341911	ECMWF	0.1	1
396	30	276	0.205154	ECMWF	0.1	1
397	30	277.5	-0.131445	ECMWF	0.1	0
398	31.5	249	-0.199076	ECMWF	0.1	0
399	31.5	250.5	0.368405	ECMWF	0.1	1
400	31.5	255	0.363008	ECMWF	0.1	1
401	31.5	256.5	0.372259	ECMWF	0.1	1
402	31.5	258	0.365215	ECMWF	0.1	1
403	31.5	259.5	0.331593	ECMWF	0.1	1
404	31.5	261	0.215827	ECMWF	0.1	1
405	31.5	262.5	0.232281	ECMWF	0.1	1
406	31.5	264	0.283147	ECMWF	0.1	1
407	31.5	265.5	0.232728	ECMWF	0.1	1
408	31.5	267	0.152251	ECMWF	0.1	1
409	31.5	268.5	0.157548	ECMWF	0.1	1
410	31.5	270	-0.00784124	ECMWF	0.1	0
411	31.5	271.5	0.0632796	ECMWF	0.1	0
412	31.5	273	0.0318426	ECMWF	0.1	0
413	31.5	274.5	-0.0798499	ECMWF	0.1	0
414	31.5	276	0.0566852	ECMWF	0.1	0
415	31.5	277.5	-0.0393977	ECMWF	0.1	0
416	33	243	0.00999157	ECMWF	0.1	0
417	33	244.5	0.455639	ECMWF	0.1	1
418	33	246	0.339143	ECMWF	0.1	1
419	33	247.5	0.263326	ECMWF	0.1	1
420	33	249	0.344746	ECMWF	0.1	1
421	33	250.5	0.517628	ECMWF	0.1	1
422	33	252	-0.21001	ECMWF	0.1	0
423	33	253.5	0.603838	ECMWF	0.1	1
424	33	255	0.391484	ECMWF	0.1	1
425	33	256.5	0.233484	ECMWF	0.1	1
426	33	258	0.279878	ECMWF	0.1	1
427	33	259.5	0.198125	ECMWF	0.1	1
428	33	261	0.163256	ECMWF	0.1	1
429	33	262.5	0.194536	ECMWF	0.1	1
430	33	264	0.224849	ECMWF	0.1	1
431	33	265.5	0.242258	ECMWF	0.1	1
432	33	267	0.22969	ECMWF	0.1	1
433	33	268.5	0.23732	ECMWF	0.1	1
434	33	270	0.203204	ECMWF	0.1	1
435	33	271.5	0.150547	ECMWF	0.1	1
436	33	273	0.0276375	ECMWF	0.1	0
437	33	274.5	0.0173064	ECMWF	0.1	0
438	33	276	0.123706	ECMWF	0.1	1
439	33	277.5	0.241949	ECMWF	0.1	1
440	33	279	0.0323212	ECMWF	0.1	0
441	33	280.5	0.33336	ECMWF	0.1	1
442	34.5	240	0.335823	ECMWF	0.1	1
443	34.5	241.5	0.218301	ECMWF	0.1	1
444	34.5	243	0.0143856	ECMWF	0.1	0
445	34.5	244.5	0.322986	ECMWF	0.1	1
446	34.5	246	0.611758	ECMWF	0.1	1
447	34.5	247.5	0.0860583	ECMWF	0.1	0
448	34.5	249	-0.417016	ECMWF	0.1	0
449	34.5	250.5	0.470433	ECMWF	0.1	1
450	34.5	252	0.32258	ECMWF	0.1	1
451	34.5	253.5	0.432698	ECMWF	0.1	1
452	34.5	255	0.404279	ECMWF	0.1	1
453	34.5	256.5	0.247329	ECMWF	0.1	1
454	34.5	258	0.245362	ECMWF	0.1	1
455	34.5	259.5	0.194876	ECMWF	0.1	1
456	34.5	261	0.123157	ECMWF	0.1	1
457	34.5	262.5	0.109187	ECMWF	0.1	1
458	34.5	264	0.184607	ECMWF	0.1	1
459	34.5	265.5	0.186419	ECMWF	0.1	1
460	34.5	267	0.197148	ECMWF	0.1	1
461	34.5	268.5	0.199732	ECMWF	0.1	1
462	34.5	270	0.157992	ECMWF	0.1	1
463	34.5	271.5	0.216769	ECMWF	0.1	1
464	34.5	273	0.243067	ECMWF	0.1	1
465	34.5	274.5	0.176888	ECMWF	0.1	1
466	34.5	276	-0.0634939	ECMWF	0.1	0
467	34.5	277.5	0.372369	ECMWF	0.1	1
468	34.5	279	0.194554	ECMWF	0.1	1
469	34.5	280.5	0.16587	ECMWF	0.1	1
470	34.5	282	0.171964	ECMWF	0.1	1
471	36	238.5	-0.336174	ECMWF	0.1	0
472	36	240	0.486206	ECMWF	0.1	1
473	36	241.5	-0.292701	ECMWF	0.1	0
474	36	243	0.206885	ECMWF	0.1	1
475	36	244.5	-0.0778409	ECMWF	0.1	0
476	36	246	0.374569	ECMWF	0.1	1
477	36	247.5	0.310915	ECMWF	0.1	1
478	36	249	0.545596	ECMWF	0.1	1
479	36	250.5	0.293408	ECMWF	0.1	1
480	36	252	0.42418	ECMWF	0.1	1
481	36	253.5	0.168264	ECMWF	0.1	1
482	36	255	0.0527762	ECMWF	0.1	0
483	36	256.5	0.282441	ECMWF	0.1	1
484	36	258	0.416969	ECMWF	0.1	1
485	36	259.5	0.370534	ECMWF	0.1	1
486	36	261	0.146331	ECMWF	0.1	1
487	36	262.5	0.118281	ECMWF	0.1	1
488	36	264	0.178693	ECMWF	0.1	1
489	36	265.5	0.204683	ECMWF	0.1	1
490	36	267	0.193345	ECMWF	0.1	1
491	36	268.5	0.265565	ECMWF	0.1	1
492	36	270	0.19771	ECMWF	0.1	1
493	36	271.5	0.2154	ECMWF	0.1	1
494	36	273	0.196284	ECMWF	0.1	1
495	36	274.5	0.0774256	ECMWF	0.1	0
496	36	276	0.285719	ECMWF	0.1	1
497	36	277.5	-0.266031	ECMWF	0.1	0
498	36	279	0.0723266	ECMWF	0.1	0
499	36	280.5	0.121701	ECMWF	0.1	1
500	36	282	0.182426	ECMWF	0.1	1
501	36	283.5	0.154522	ECMWF	0.1	1
502	37.5	238.5	0.175057	ECMWF	0.1	1
503	37.5	240	0.379063	ECMWF	0.1	1
504	37.5	241.5	-0.112398	ECMWF	0.1	0
505	37.5	243	-0.000621466	ECMWF	0.1	0
506	37.5	244.5	0.187577	ECMWF	0.1	1
507	37.5	246	0.248114	ECMWF	0.1	1
508	37.5	247.5	0.141411	ECMWF	0.1	1
509	37.5	249	0.507529	ECMWF	0.1	1
510	37.5	250.5	0.371606	ECMWF	0.1	1
511	37.5	252	-0.360625	ECMWF	0.1	0
512	37.5	253.5	-0.135103	ECMWF	0.1	0
513	37.5	255	-0.103615	ECMWF	0.1	0
514	37.5	256.5	0.299927	ECMWF	0.1	1
515	37.5	258	0.31411	ECMWF	0.1	1
516	37.5	259.5	0.202819	ECMWF	0.1	1
517	37.5	261	0.176602	ECMWF	0.1	1
518	37.5	262.5	0.167307	ECMWF	0.1	1
519	37.5	264	0.231781	ECMWF	0.1	1
520	37.5	265.5	0.256251	ECMWF	0.1	1
521	37.5	267	0.255448	ECMWF	0.1	1
522	37.5	268.5	0.275959	ECMWF	0.1	1
523	37.5	270	0.230136	ECMWF	0.1	1
524	37.5	271.5	0.210623	ECMWF	0.1	1
525	37.5	273	0.20695	ECMWF	0.1	1
526	37.5	274.5	0.211713	ECMWF	0.1	1
527	37.5	276	0.207405	ECMWF	0.1	1
528	37.5	277.5	0.152688	ECMWF	0.1	1
529	37.5	279	-0.111268	ECMWF	0.1	0
530	37.5	280.5	0.242283	ECMWF	0.1	1
531	37.5	282	0.266674	ECMWF	0.1	1
532	37.5	283.5	0.320817	ECMWF	0.1	1
533	39	237	0.120705	ECMWF	0.1	1
534	39	238.5	0.368451	ECMWF	0.1	1
535	39	240	-0.163184	ECMWF	0.1	0
536	39	241.5	0.321767	ECMWF	0.1	1
537	39	243	-0.0333246	ECMWF	0.1	0
538	39	244.5	0.161713	ECMWF	0.1	1
539	39	246	0.156846	ECMWF	0.1	1
540	39	247.5	0.263799	ECMWF	0.1	1
541	39	249	0.282694	ECMWF	0.1	1
542	39	250.5	0.346024	ECMWF	0.1	1
543	39	252	0.173684	ECMWF	0.1	1
544	39	253.5	-0.34532	ECMWF	0.1	0
545	39	255	-0.0190157	ECMWF	0.1	0
546	39	256.5	0.335098	ECMWF	0.1	1
547	39	258	0.311574	ECMWF	0.1	1
548	39	259.5	0.238399	ECMWF	0.1	1
549	39	261	0.194074	ECMWF	0.1	1
550	39	262.5	0.220982	ECMWF	0.1	1
551	39	264	0.251581	ECMWF	0.1	1
552	39	265.5	0.238953	ECMWF	0.1	1
553	39	267	0.262033	ECMWF	0.1	1
554	39	268.5	0.308711	ECMWF	0.1	1
555	39	270	0.204767	ECMWF	0.1	1
556	39	271.5	0.227583	ECMWF	0.1	1
557	39	273	0.253885	ECMWF	0.1	1
558	39	274.5	0.258577	ECMWF	0.1	1
559	39	276	0.270824	ECMWF	0.1	1
560	39	277.5	0.247632	ECMWF	0.1	1
561	39	279	0.406032	ECMWF	0.1	1
562	39	280.5	-0.195763	ECMWF	0.1	0
563	39	282	0.111358	ECMWF	0.1	1
564	39	283.5	0.386743	ECMWF	0.1	1
565	39	285	0.433941	ECMWF	0.1	1
566	40.5	237	0.299654	ECMWF	0.1	1
567	40.5	238.5	-0.0400016	ECMWF	0.1	0
568	40.5	240	0.329298	ECMWF	0.1	1
569	40.5	241.5	0.206643	ECMWF	0.1	1
570	40.5	243	0.146686	ECMWF	0.1	1
571	40.5	244.5	0.0805427	ECMWF	0.1	0
572	40.5	246	0.0985349	ECMWF	0.1	0
573	40.5	247.5	0.0241563	ECMWF	0.1	0
574	40.5	249	-0.218006	ECMWF	0.1	0
575	40.5	250.5	0.322429	ECMWF	0.1	1
576	40.5	252	0.317426	ECMWF	0.1	1
577	40.5	253.5	-0.0316275	ECMWF	0.1	0
578	40.5	255	0.337814	ECMWF	0.1	1
579	40.5	256.5	0.266033	ECMWF	0.1	1
580	40.5	258	0.2721	ECMWF	0.1	1
581	40.5	259.5	0.262201	ECMWF	0.1	1
582	40.5	261	0.236974	ECMWF	0.1	1
583	40.5	262.5	0.239909	ECMWF	0.1	1
584	40.5	264	0.211336	ECMWF	0.1	1
585	40.5	265.5	0.210835	ECMWF	0.1	1
586	40.5	267	0.246599	ECMWF	0.1	1
587	40.5	268.5	0.190767	ECMWF	0.1	1
588	40.5	270	0.223538	ECMWF	0.1	1
589	40.5	271.5	0.253218	ECMWF	0.1	1
590	40.5	273	0.256219	ECMWF	0.1	1
591	40.5	274.5	0.276021	ECMWF	0.1	1
592	40.5	276	0.353195	ECMWF	0.1	1
593	40.5	277.5	0.215281	ECMWF	0.1	1
594	40.5	279	0.268947	ECMWF	0.1	1
595	40.5	280.5	0.206117	ECMWF	0.1	1
596	40.5	282	0.0479423	ECMWF	0.1	0
597	40.5	283.5	0.206161	ECMWF	0.1	1
598	40.5	285	0.210672	ECMWF	0.1	1
599	40.5	286.5	0.261523	ECMWF	0.1	1
600	42	237	0.340626	ECMWF	0.1	1
601	42	238.5	0.221797	ECMWF	0.1	1
602	42	240	0.136022	ECMWF	0.1	1
603	42	241.5	0.06078	ECMWF	0.1	0
604	42	243	0.0735023	ECMWF	0.1	0
605	42	244.5	0.022467	ECMWF	0.1	0
606	42	246	-0.0454174	ECMWF	0.1	0
607	42	247.5	0.0359085	ECMWF	0.1	0
608	42	249	0.189919	ECMWF	0.1	1
609	42	250.5	0.330145	ECMWF	0.1	1
610	42	252	0.283801	ECMWF	0.1	1
611	42	253.5	0.250377	ECMWF	0.1	1
612	42	255	0.314118	ECMWF	0.1	1
613	42	256.5	0.279375	ECMWF	0.1	1
614	42	258	0.315457	ECMWF	0.1	1
615	42	259.5	0.327272	ECMWF	0.1	1
616	42	261	0.255035	ECMWF	0.1	1
617	42	262.5	0.260298	ECMWF	0.1	1
618	42	264	0.21607	ECMWF	0.1	1
619	42	265.5	0.223455	ECMWF	0.1	1
620	42	267	0.250445	ECMWF	0.1	1
621	42	268.5	0.255982	ECMWF	0.1	1
622	42	270	0.295386	ECMWF	0.1	1
623	42	271.5	0.314983	ECMWF	0.1	1
624	42	273	0.247646	ECMWF	0.1	1
625	42	274.5	0.246816	ECMWF	0.1	1
626	42	276	0.31041	ECMWF	0.1	1
627	42	277.5	0.339789	ECMWF	0.1	1
628	42	279	0.400362	ECMWF	0.1	1
629	42	280.5	0.199159	ECMWF	0.1	1
630	42	282	0.127	ECMWF	0.1	1
631	42	283.5	0.12723	ECMWF	0.1	1
632	42	285	-0.0283103	ECMWF	0.1	0
633	42	286.5	0.201225	ECMWF	0.1	1
634	42	288	0.144276	ECMWF	0.1	1
635	43.5	237	0.331385	ECMWF	0.1	1
636	43.5	238.5	0.183625	ECMWF	0.1	1
637	43.5	240	0.103272	ECMWF	0.1	1
638	43.5	241.5	0.0748496	ECMWF	0.1	0
639	43.5	243	0.157498	ECMWF	0.1	1
640	43.5	244.5	0.029445	ECMWF	0.1	0
641	43.5	246	-0.0330519	ECMWF	0.1	0
642	43.5	247.5	0.103029	ECMWF	0.1	1
643	43.5	249	0.12272	ECMWF	0.1	1
644	43.5	250.5	0.0589962	ECMWF	0.1	0
645	43.5	252	0.319777	ECMWF	0.1	1
646	43.5	253.5	0.276572	ECMWF	0.1	1
647	43.5	255	0.232808	ECMWF	0.1	1
648	43.5	256.5	0.304039	ECMWF	0.1	1
649	43.5	258	0.271708	ECMWF	0.1	1
650	43.5	259.5	0.313132	ECMWF	0.1	1
651	43.5	261	0.265044	ECMWF	0.1	1
652	43.5	262.5	0.309451	ECMWF	0.1	1
653	43.5	264	0.288799	ECMWF	0.1	1
654	43.5	265.5	0.244968	ECMWF	0.1	1
655	43.5	267	0.265157	ECMWF	0.1	1
656	43.5	268.5	0.293485	ECMWF	0.1	1
657	43.5	270	0.233915	ECMWF	0.1	1
658	43.5	271.5	0.207856	ECMWF	0.1	1
659	43.5	273	0.150911	ECMWF	0.1	1
660	43.5	274.5	0.219235	ECMWF	0.1	1
661	43.5	276	0.278059	ECMWF	0.1	1
662	43.5	277.5	0.231988	ECMWF	0.1	1
663	43.5	282	0.320468	ECMWF	0.1	1
664	43.5	283.5	0.322317	ECMWF	0.1	1
665	43.5	285	0.24213	ECMWF	0.1	1
666	43.5	286.5	0.438549	ECMWF	0.1	1
667	43.5	288	0.230967	ECMWF	0.1	1
668	43.5	289.5	0.26398	ECMWF	0.1	1
669	45	237	0.228506	ECMWF	0.1	1
670	45	238.5	-0.0082724	ECMWF	0.1	0
671	45	240	0.154595	ECMWF	0.1	1
672	45	241.5	-0.0460444	ECMWF	0.1	0
673	45	243	0.0217705	ECMWF	0.1	0
674	45	244.5	-0.306272	ECMWF	0.1	0
675	45	246	-0.031101	ECMWF	0.1	0
676	45	247.5	0.181563	ECMWF	0.1	1
677	45	249	0.140419	ECMWF	0.1	1
678	45	250.5	0.105389	ECMWF	0.1	1
679	45	252	0.255106	ECMWF	0.1	1
680	45	253.5	0.2965	ECMWF	0.1	1
681	45	255	0.288356	ECMWF	0.1	1
682	45	256.5	0.275431	ECMWF	0.1	1
683	45	258	0.280571	ECMWF	0.1	1
684	45	259.5	0.32932	ECMWF	0.1	1
685	45	261	0.321821	ECMWF	0.1	1
686	45	262.5	0.33299	ECMWF	0.1	1
687	45	264	0.260791	ECMWF	0.1	1
688	45	265.5	0.270648	ECMWF	0.1	1
689	45	267	0.278676	ECMWF	0.1	1
690	45	268.5	0.231748	ECMWF	0.1	1
691	45	270	0.20203	ECMWF	0.1	1
692	45	271.5	0.199609	ECMWF	0.1	1
693	45	273	0.16487	ECMWF	0.1	1
694	45	274.5	0.169058	ECMWF	0.1	1
695	45	276	0.178939	ECMWF	0.1	1
696	45	286.5	0.312099	ECMWF	0.1	1
697	45	288	0.402679	ECMWF	0.1	1
698	45	289.5	0.212668	ECMWF	0.1	1
699	45	291	0.291654	ECMWF	0.1	1
700	45	292.5	0.315528	ECMWF	0.1	1
701	46.5	237	0.0787435	ECMWF	0.1	0
702	46.5	238.5	-0.199247	ECMWF	0.1	0
703	46.5	240	0.206889	ECMWF	0.1	1
704	46.5	241.5	0.247306	ECMWF	0.1	1
705	46.5	243	0.180167	ECMWF	0.1	1
706	46.5	244.5	-0.0271731	ECMWF	0.1	0
707	46.5	246	0.0358677	ECMWF	0.1	0
708	46.5	247.5	0.137914	ECMWF	0.1	1
709	46.5	249	0.169215	ECMWF	0.1	1
710	46.5	250.5	0.289662	ECMWF	0.1	1
711	46.5	252	0.304464	ECMWF	0.1	1
712	46.5	253.5	0.292175	ECMWF	0.1	1
713	46.5	255	0.285978	ECMWF	0.1	1
714	46.5	256.5	0.278018	ECMWF	0.1	1
715	46.5	258	0.296725	ECMWF	0.1	1
716	46.5	259.5	0.346019	ECMWF	0.1	1
717	46.5	261	0.348613	ECMWF	0.1	1
718	46.5	262.5	0.297453	ECMWF	0.1	1
719	46.5	264	0.318328	ECMWF	0.1	1
720	46.5	265.5	0.227249	ECMWF	0.1	1
721	46.5	267	0.152774	ECMWF	0.1	1
722	46.5	268.5	0.180268	ECMWF	0.1	1
723	46.5	270	0.245974	ECMWF	0.1	1
724	46.5	271.5	0.233308	ECMWF	0.1	1
725	46.5	273	0.151934	ECMWF	0.1	1
726	46.5	274.5	0.169263	ECMWF	0.1	1
727	46.5	291	0.348999	ECMWF	0.1	1
728	48	237	0.237832	ECMWF	0.1	1
729	48	238.5	0.0529215	ECMWF	0.1	0
730	48	240	0.12703	ECMWF	0.1	1
731	48	241.5	0.122821	ECMWF	0.1	1
732	48	243	0.241765	ECMWF	0.1	1
733	48	244.5	0.181861	ECMWF	0.1	1
734	48	246	0.197977	ECMWF	0.1	1
735	48	247.5	0.288801	ECMWF	0.1	1
736	48	249	0.205612	ECMWF	0.1	1
737	48	250.5	0.313042	ECMWF	0.1	1
738	48	252	0.233284	ECMWF	0.1	1
739	48	253.5	0.250202	ECMWF	0.1	1
740	48	255	0.24387	ECMWF	0.1	1
741	48	256.5	0.248075	ECMWF	0.1	1
742	48	258	0.265751	ECMWF	0.1	1
743	48	259.5	0.249658	ECMWF	0.1	1
744	48	261	0.264216	ECMWF	0.1	1
745	48	262.5	0.259402	ECMWF	0.1	1
746	48	264	0.249925	ECMWF	0.1	1
747	48	265.5	0.230821	ECMWF	0.1	1
748	48	267	0.221237	ECMWF	0.1	1
749	48	268.5	0.259189	ECMWF	0.1	1
750	48	270	0.215576	ECMWF	0.1	1
751	48	271.5	0.0463093	ECMWF	0.1	0
752	25.5	279	0.00449431	ECMWF	0.2	0
753	27	261	0.338595	ECMWF	0.2	1
754	27	262.5	0.133205	ECMWF	0.2	0
755	27	279	-0.0117127	ECMWF	0.2	0
756	28.5	261	0.330119	ECMWF	0.2	1
757	28.5	262.5	0.204146	ECMWF	0.2	1
758	28.5	264	0.192726	ECMWF	0.2	0
759	28.5	277.5	-0.191111	ECMWF	0.2	0
760	28.5	279	-0.0356563	ECMWF	0.2	0
761	30	256.5	0.395063	ECMWF	0.2	1
762	30	258	0.427774	ECMWF	0.2	1
763	30	259.5	0.0940398	ECMWF	0.2	0
764	30	261	0.0755374	ECMWF	0.2	0
765	30	262.5	0.271215	ECMWF	0.2	1
766	30	264	0.139765	ECMWF	0.2	0
767	30	265.5	0.0661176	ECMWF	0.2	0
768	30	267	0.124257	ECMWF	0.2	0
769	30	268.5	0.0458581	ECMWF	0.2	0
770	30	270	0.246829	ECMWF	0.2	1
771	30	274.5	0.341911	ECMWF	0.2	1
772	30	276	0.205154	ECMWF	0.2	1
773	30	277.5	-0.131445	ECMWF	0.2	0
774	31.5	249	-0.199076	ECMWF	0.2	0
775	31.5	250.5	0.368405	ECMWF	0.2	1
776	31.5	255	0.363008	ECMWF	0.2	1
777	31.5	256.5	0.372259	ECMWF	0.2	1
778	31.5	258	0.365215	ECMWF	0.2	1
779	31.5	259.5	0.331593	ECMWF	0.2	1
780	31.5	261	0.215827	ECMWF	0.2	1
781	31.5	262.5	0.232281	ECMWF	0.2	1
782	31.5	264	0.283147	ECMWF	0.2	1
783	31.5	265.5	0.232728	ECMWF	0.2	1
784	31.5	267	0.152251	ECMWF	0.2	0
785	31.5	268.5	0.157548	ECMWF	0.2	0
786	31.5	270	-0.00784124	ECMWF	0.2	0
787	31.5	271.5	0.0632796	ECMWF	0.2	0
788	31.5	273	0.0318426	ECMWF	0.2	0
789	31.5	274.5	-0.0798499	ECMWF	0.2	0
790	31.5	276	0.0566852	ECMWF	0.2	0
791	31.5	277.5	-0.0393977	ECMWF	0.2	0
792	33	243	0.00999157	ECMWF	0.2	0
793	33	244.5	0.455639	ECMWF	0.2	1
794	33	246	0.339143	ECMWF	0.2	1
795	33	247.5	0.263326	ECMWF	0.2	1
796	33	249	0.344746	ECMWF	0.2	1
797	33	250.5	0.517628	ECMWF	0.2	1
798	33	252	-0.21001	ECMWF	0.2	0
799	33	253.5	0.603838	ECMWF	0.2	1
800	33	255	0.391484	ECMWF	0.2	1
801	33	256.5	0.233484	ECMWF	0.2	1
802	33	258	0.279878	ECMWF	0.2	1
803	33	259.5	0.198125	ECMWF	0.2	0
804	33	261	0.163256	ECMWF	0.2	0
805	33	262.5	0.194536	ECMWF	0.2	0
806	33	264	0.224849	ECMWF	0.2	1
807	33	265.5	0.242258	ECMWF	0.2	1
808	33	267	0.22969	ECMWF	0.2	1
809	33	268.5	0.23732	ECMWF	0.2	1
810	33	270	0.203204	ECMWF	0.2	1
811	33	271.5	0.150547	ECMWF	0.2	0
812	33	273	0.0276375	ECMWF	0.2	0
813	33	274.5	0.0173064	ECMWF	0.2	0
814	33	276	0.123706	ECMWF	0.2	0
815	33	277.5	0.241949	ECMWF	0.2	1
816	33	279	0.0323212	ECMWF	0.2	0
817	33	280.5	0.33336	ECMWF	0.2	1
818	34.5	240	0.335823	ECMWF	0.2	1
819	34.5	241.5	0.218301	ECMWF	0.2	1
820	34.5	243	0.0143856	ECMWF	0.2	0
821	34.5	244.5	0.322986	ECMWF	0.2	1
822	34.5	246	0.611758	ECMWF	0.2	1
823	34.5	247.5	0.0860583	ECMWF	0.2	0
824	34.5	249	-0.417016	ECMWF	0.2	0
825	34.5	250.5	0.470433	ECMWF	0.2	1
826	34.5	252	0.32258	ECMWF	0.2	1
827	34.5	253.5	0.432698	ECMWF	0.2	1
828	34.5	255	0.404279	ECMWF	0.2	1
829	34.5	256.5	0.247329	ECMWF	0.2	1
830	34.5	258	0.245362	ECMWF	0.2	1
831	34.5	259.5	0.194876	ECMWF	0.2	0
832	34.5	261	0.123157	ECMWF	0.2	0
833	34.5	262.5	0.109187	ECMWF	0.2	0
834	34.5	264	0.184607	ECMWF	0.2	0
835	34.5	265.5	0.186419	ECMWF	0.2	0
836	34.5	267	0.197148	ECMWF	0.2	0
837	34.5	268.5	0.199732	ECMWF	0.2	0
838	34.5	270	0.157992	ECMWF	0.2	0
839	34.5	271.5	0.216769	ECMWF	0.2	1
840	34.5	273	0.243067	ECMWF	0.2	1
841	34.5	274.5	0.176888	ECMWF	0.2	0
842	34.5	276	-0.0634939	ECMWF	0.2	0
843	34.5	277.5	0.372369	ECMWF	0.2	1
844	34.5	279	0.194554	ECMWF	0.2	0
845	34.5	280.5	0.16587	ECMWF	0.2	0
846	34.5	282	0.171964	ECMWF	0.2	0
847	36	238.5	-0.336174	ECMWF	0.2	0
848	36	240	0.486206	ECMWF	0.2	1
849	36	241.5	-0.292701	ECMWF	0.2	0
850	36	243	0.206885	ECMWF	0.2	1
851	36	244.5	-0.0778409	ECMWF	0.2	0
852	36	246	0.374569	ECMWF	0.2	1
853	36	247.5	0.310915	ECMWF	0.2	1
854	36	249	0.545596	ECMWF	0.2	1
855	36	250.5	0.293408	ECMWF	0.2	1
856	36	252	0.42418	ECMWF	0.2	1
857	36	253.5	0.168264	ECMWF	0.2	0
858	36	255	0.0527762	ECMWF	0.2	0
859	36	256.5	0.282441	ECMWF	0.2	1
860	36	258	0.416969	ECMWF	0.2	1
861	36	259.5	0.370534	ECMWF	0.2	1
862	36	261	0.146331	ECMWF	0.2	0
863	36	262.5	0.118281	ECMWF	0.2	0
864	36	264	0.178693	ECMWF	0.2	0
865	36	265.5	0.204683	ECMWF	0.2	1
866	36	267	0.193345	ECMWF	0.2	0
867	36	268.5	0.265565	ECMWF	0.2	1
868	36	270	0.19771	ECMWF	0.2	0
869	36	271.5	0.2154	ECMWF	0.2	1
870	36	273	0.196284	ECMWF	0.2	0
871	36	274.5	0.0774256	ECMWF	0.2	0
872	36	276	0.285719	ECMWF	0.2	1
873	36	277.5	-0.266031	ECMWF	0.2	0
874	36	279	0.0723266	ECMWF	0.2	0
875	36	280.5	0.121701	ECMWF	0.2	0
876	36	282	0.182426	ECMWF	0.2	0
877	36	283.5	0.154522	ECMWF	0.2	0
878	37.5	238.5	0.175057	ECMWF	0.2	0
879	37.5	240	0.379063	ECMWF	0.2	1
880	37.5	241.5	-0.112398	ECMWF	0.2	0
881	37.5	243	-0.000621466	ECMWF	0.2	0
882	37.5	244.5	0.187577	ECMWF	0.2	0
883	37.5	246	0.248114	ECMWF	0.2	1
884	37.5	247.5	0.141411	ECMWF	0.2	0
885	37.5	249	0.507529	ECMWF	0.2	1
886	37.5	250.5	0.371606	ECMWF	0.2	1
887	37.5	252	-0.360625	ECMWF	0.2	0
888	37.5	253.5	-0.135103	ECMWF	0.2	0
889	37.5	255	-0.103615	ECMWF	0.2	0
890	37.5	256.5	0.299927	ECMWF	0.2	1
891	37.5	258	0.31411	ECMWF	0.2	1
892	37.5	259.5	0.202819	ECMWF	0.2	1
893	37.5	261	0.176602	ECMWF	0.2	0
894	37.5	262.5	0.167307	ECMWF	0.2	0
895	37.5	264	0.231781	ECMWF	0.2	1
896	37.5	265.5	0.256251	ECMWF	0.2	1
897	37.5	267	0.255448	ECMWF	0.2	1
898	37.5	268.5	0.275959	ECMWF	0.2	1
899	37.5	270	0.230136	ECMWF	0.2	1
900	37.5	271.5	0.210623	ECMWF	0.2	1
901	37.5	273	0.20695	ECMWF	0.2	1
902	37.5	274.5	0.211713	ECMWF	0.2	1
903	37.5	276	0.207405	ECMWF	0.2	1
904	37.5	277.5	0.152688	ECMWF	0.2	0
905	37.5	279	-0.111268	ECMWF	0.2	0
906	37.5	280.5	0.242283	ECMWF	0.2	1
907	37.5	282	0.266674	ECMWF	0.2	1
908	37.5	283.5	0.320817	ECMWF	0.2	1
909	39	237	0.120705	ECMWF	0.2	0
910	39	238.5	0.368451	ECMWF	0.2	1
911	39	240	-0.163184	ECMWF	0.2	0
912	39	241.5	0.321767	ECMWF	0.2	1
913	39	243	-0.0333246	ECMWF	0.2	0
914	39	244.5	0.161713	ECMWF	0.2	0
915	39	246	0.156846	ECMWF	0.2	0
916	39	247.5	0.263799	ECMWF	0.2	1
917	39	249	0.282694	ECMWF	0.2	1
918	39	250.5	0.346024	ECMWF	0.2	1
919	39	252	0.173684	ECMWF	0.2	0
920	39	253.5	-0.34532	ECMWF	0.2	0
921	39	255	-0.0190157	ECMWF	0.2	0
922	39	256.5	0.335098	ECMWF	0.2	1
923	39	258	0.311574	ECMWF	0.2	1
924	39	259.5	0.238399	ECMWF	0.2	1
925	39	261	0.194074	ECMWF	0.2	0
926	39	262.5	0.220982	ECMWF	0.2	1
927	39	264	0.251581	ECMWF	0.2	1
928	39	265.5	0.238953	ECMWF	0.2	1
929	39	267	0.262033	ECMWF	0.2	1
930	39	268.5	0.308711	ECMWF	0.2	1
931	39	270	0.204767	ECMWF	0.2	1
932	39	271.5	0.227583	ECMWF	0.2	1
933	39	273	0.253885	ECMWF	0.2	1
934	39	274.5	0.258577	ECMWF	0.2	1
935	39	276	0.270824	ECMWF	0.2	1
936	39	277.5	0.247632	ECMWF	0.2	1
937	39	279	0.406032	ECMWF	0.2	1
938	39	280.5	-0.195763	ECMWF	0.2	0
939	39	282	0.111358	ECMWF	0.2	0
940	39	283.5	0.386743	ECMWF	0.2	1
941	39	285	0.433941	ECMWF	0.2	1
942	40.5	237	0.299654	ECMWF	0.2	1
943	40.5	238.5	-0.0400016	ECMWF	0.2	0
944	40.5	240	0.329298	ECMWF	0.2	1
945	40.5	241.5	0.206643	ECMWF	0.2	1
946	40.5	243	0.146686	ECMWF	0.2	0
947	40.5	244.5	0.0805427	ECMWF	0.2	0
948	40.5	246	0.0985349	ECMWF	0.2	0
949	40.5	247.5	0.0241563	ECMWF	0.2	0
950	40.5	249	-0.218006	ECMWF	0.2	0
951	40.5	250.5	0.322429	ECMWF	0.2	1
952	40.5	252	0.317426	ECMWF	0.2	1
953	40.5	253.5	-0.0316275	ECMWF	0.2	0
954	40.5	255	0.337814	ECMWF	0.2	1
955	40.5	256.5	0.266033	ECMWF	0.2	1
956	40.5	258	0.2721	ECMWF	0.2	1
957	40.5	259.5	0.262201	ECMWF	0.2	1
958	40.5	261	0.236974	ECMWF	0.2	1
959	40.5	262.5	0.239909	ECMWF	0.2	1
960	40.5	264	0.211336	ECMWF	0.2	1
961	40.5	265.5	0.210835	ECMWF	0.2	1
962	40.5	267	0.246599	ECMWF	0.2	1
963	40.5	268.5	0.190767	ECMWF	0.2	0
964	40.5	270	0.223538	ECMWF	0.2	1
965	40.5	271.5	0.253218	ECMWF	0.2	1
966	40.5	273	0.256219	ECMWF	0.2	1
967	40.5	274.5	0.276021	ECMWF	0.2	1
968	40.5	276	0.353195	ECMWF	0.2	1
969	40.5	277.5	0.215281	ECMWF	0.2	1
970	40.5	279	0.268947	ECMWF	0.2	1
971	40.5	280.5	0.206117	ECMWF	0.2	1
972	40.5	282	0.0479423	ECMWF	0.2	0
973	40.5	283.5	0.206161	ECMWF	0.2	1
974	40.5	285	0.210672	ECMWF	0.2	1
975	40.5	286.5	0.261523	ECMWF	0.2	1
976	42	237	0.340626	ECMWF	0.2	1
977	42	238.5	0.221797	ECMWF	0.2	1
978	42	240	0.136022	ECMWF	0.2	0
979	42	241.5	0.06078	ECMWF	0.2	0
980	42	243	0.0735023	ECMWF	0.2	0
981	42	244.5	0.022467	ECMWF	0.2	0
982	42	246	-0.0454174	ECMWF	0.2	0
983	42	247.5	0.0359085	ECMWF	0.2	0
984	42	249	0.189919	ECMWF	0.2	0
985	42	250.5	0.330145	ECMWF	0.2	1
986	42	252	0.283801	ECMWF	0.2	1
987	42	253.5	0.250377	ECMWF	0.2	1
988	42	255	0.314118	ECMWF	0.2	1
989	42	256.5	0.279375	ECMWF	0.2	1
990	42	258	0.315457	ECMWF	0.2	1
991	42	259.5	0.327272	ECMWF	0.2	1
992	42	261	0.255035	ECMWF	0.2	1
993	42	262.5	0.260298	ECMWF	0.2	1
994	42	264	0.21607	ECMWF	0.2	1
995	42	265.5	0.223455	ECMWF	0.2	1
996	42	267	0.250445	ECMWF	0.2	1
997	42	268.5	0.255982	ECMWF	0.2	1
998	42	270	0.295386	ECMWF	0.2	1
999	42	271.5	0.314983	ECMWF	0.2	1
1000	42	273	0.247646	ECMWF	0.2	1
1001	42	274.5	0.246816	ECMWF	0.2	1
1002	42	276	0.31041	ECMWF	0.2	1
1003	42	277.5	0.339789	ECMWF	0.2	1
1004	42	279	0.400362	ECMWF	0.2	1
1005	42	280.5	0.199159	ECMWF	0.2	0
1006	42	282	0.127	ECMWF	0.2	0
1007	42	283.5	0.12723	ECMWF	0.2	0
1008	42	285	-0.0283103	ECMWF	0.2	0
1009	42	286.5	0.201225	ECMWF	0.2	1
1010	42	288	0.144276	ECMWF	0.2	0
1011	43.5	237	0.331385	ECMWF	0.2	1
1012	43.5	238.5	0.183625	ECMWF	0.2	0
1013	43.5	240	0.103272	ECMWF	0.2	0
1014	43.5	241.5	0.0748496	ECMWF	0.2	0
1015	43.5	243	0.157498	ECMWF	0.2	0
1016	43.5	244.5	0.029445	ECMWF	0.2	0
1017	43.5	246	-0.0330519	ECMWF	0.2	0
1018	43.5	247.5	0.103029	ECMWF	0.2	0
1019	43.5	249	0.12272	ECMWF	0.2	0
1020	43.5	250.5	0.0589962	ECMWF	0.2	0
1021	43.5	252	0.319777	ECMWF	0.2	1
1022	43.5	253.5	0.276572	ECMWF	0.2	1
1023	43.5	255	0.232808	ECMWF	0.2	1
1024	43.5	256.5	0.304039	ECMWF	0.2	1
1025	43.5	258	0.271708	ECMWF	0.2	1
1026	43.5	259.5	0.313132	ECMWF	0.2	1
1027	43.5	261	0.265044	ECMWF	0.2	1
1028	43.5	262.5	0.309451	ECMWF	0.2	1
1029	43.5	264	0.288799	ECMWF	0.2	1
1030	43.5	265.5	0.244968	ECMWF	0.2	1
1031	43.5	267	0.265157	ECMWF	0.2	1
1032	43.5	268.5	0.293485	ECMWF	0.2	1
1033	43.5	270	0.233915	ECMWF	0.2	1
1034	43.5	271.5	0.207856	ECMWF	0.2	1
1035	43.5	273	0.150911	ECMWF	0.2	0
1036	43.5	274.5	0.219235	ECMWF	0.2	1
1037	43.5	276	0.278059	ECMWF	0.2	1
1038	43.5	277.5	0.231988	ECMWF	0.2	1
1039	43.5	282	0.320468	ECMWF	0.2	1
1040	43.5	283.5	0.322317	ECMWF	0.2	1
1041	43.5	285	0.24213	ECMWF	0.2	1
1042	43.5	286.5	0.438549	ECMWF	0.2	1
1043	43.5	288	0.230967	ECMWF	0.2	1
1044	43.5	289.5	0.26398	ECMWF	0.2	1
1045	45	237	0.228506	ECMWF	0.2	1
1046	45	238.5	-0.0082724	ECMWF	0.2	0
1047	45	240	0.154595	ECMWF	0.2	0
1048	45	241.5	-0.0460444	ECMWF	0.2	0
1049	45	243	0.0217705	ECMWF	0.2	0
1050	45	244.5	-0.306272	ECMWF	0.2	0
1051	45	246	-0.031101	ECMWF	0.2	0
1052	45	247.5	0.181563	ECMWF	0.2	0
1053	45	249	0.140419	ECMWF	0.2	0
1054	45	250.5	0.105389	ECMWF	0.2	0
1055	45	252	0.255106	ECMWF	0.2	1
1056	45	253.5	0.2965	ECMWF	0.2	1
1057	45	255	0.288356	ECMWF	0.2	1
1058	45	256.5	0.275431	ECMWF	0.2	1
1059	45	258	0.280571	ECMWF	0.2	1
1060	45	259.5	0.32932	ECMWF	0.2	1
1061	45	261	0.321821	ECMWF	0.2	1
1062	45	262.5	0.33299	ECMWF	0.2	1
1063	45	264	0.260791	ECMWF	0.2	1
1064	45	265.5	0.270648	ECMWF	0.2	1
1065	45	267	0.278676	ECMWF	0.2	1
1066	45	268.5	0.231748	ECMWF	0.2	1
1067	45	270	0.20203	ECMWF	0.2	1
1068	45	271.5	0.199609	ECMWF	0.2	0
1069	45	273	0.16487	ECMWF	0.2	0
1070	45	274.5	0.169058	ECMWF	0.2	0
1071	45	276	0.178939	ECMWF	0.2	0
1072	45	286.5	0.312099	ECMWF	0.2	1
1073	45	288	0.402679	ECMWF	0.2	1
1074	45	289.5	0.212668	ECMWF	0.2	1
1075	45	291	0.291654	ECMWF	0.2	1
1076	45	292.5	0.315528	ECMWF	0.2	1
1077	46.5	237	0.0787435	ECMWF	0.2	0
1078	46.5	238.5	-0.199247	ECMWF	0.2	0
1079	46.5	240	0.206889	ECMWF	0.2	1
1080	46.5	241.5	0.247306	ECMWF	0.2	1
1081	46.5	243	0.180167	ECMWF	0.2	0
1082	46.5	244.5	-0.0271731	ECMWF	0.2	0
1083	46.5	246	0.0358677	ECMWF	0.2	0
1084	46.5	247.5	0.137914	ECMWF	0.2	0
1085	46.5	249	0.169215	ECMWF	0.2	0
1086	46.5	250.5	0.289662	ECMWF	0.2	1
1087	46.5	252	0.304464	ECMWF	0.2	1
1088	46.5	253.5	0.292175	ECMWF	0.2	1
1089	46.5	255	0.285978	ECMWF	0.2	1
1090	46.5	256.5	0.278018	ECMWF	0.2	1
1091	46.5	258	0.296725	ECMWF	0.2	1
1092	46.5	259.5	0.346019	ECMWF	0.2	1
1093	46.5	261	0.348613	ECMWF	0.2	1
1094	46.5	262.5	0.297453	ECMWF	0.2	1
1095	46.5	264	0.318328	ECMWF	0.2	1
1096	46.5	265.5	0.227249	ECMWF	0.2	1
1097	46.5	267	0.152774	ECMWF	0.2	0
1098	46.5	268.5	0.180268	ECMWF	0.2	0
1099	46.5	270	0.245974	ECMWF	0.2	1
1100	46.5	271.5	0.233308	ECMWF	0.2	1
1101	46.5	273	0.151934	ECMWF	0.2	0
1102	46.5	274.5	0.169263	ECMWF	0.2	0
1103	46.5	291	0.348999	ECMWF	0.2	1
1104	48	237	0.237832	ECMWF	0.2	1
1105	48	238.5	0.0529215	ECMWF	0.2	0
1106	48	240	0.12703	ECMWF	0.2	0
1107	48	241.5	0.122821	ECMWF	0.2	0
1108	48	243	0.241765	ECMWF	0.2	1
1109	48	244.5	0.181861	ECMWF	0.2	0
1110	48	246	0.197977	ECMWF	0.2	0
1111	48	247.5	0.288801	ECMWF	0.2	1
1112	48	249	0.205612	ECMWF	0.2	1
1113	48	250.5	0.313042	ECMWF	0.2	1
1114	48	252	0.233284	ECMWF	0.2	1
1115	48	253.5	0.250202	ECMWF	0.2	1
1116	48	255	0.24387	ECMWF	0.2	1
1117	48	256.5	0.248075	ECMWF	0.2	1
1118	48	258	0.265751	ECMWF	0.2	1
1119	48	259.5	0.249658	ECMWF	0.2	1
1120	48	261	0.264216	ECMWF	0.2	1
1121	48	262.5	0.259402	ECMWF	0.2	1
1122	48	264	0.249925	ECMWF	0.2	1
1123	48	265.5	0.230821	ECMWF	0.2	1
1124	48	267	0.221237	ECMWF	0.2	1
1125	48	268.5	0.259189	ECMWF	0.2	1
1126	48	270	0.215576	ECMWF	0.2	1
1127	48	271.5	0.0463093	ECMWF	0.2	0
1128	25.5	279	0.00449431	ECMWF	0.3	0
1129	27	261	0.338595	ECMWF	0.3	1
1130	27	262.5	0.133205	ECMWF	0.3	0
1131	27	279	-0.0117127	ECMWF	0.3	0
1132	28.5	261	0.330119	ECMWF	0.3	1
1133	28.5	262.5	0.204146	ECMWF	0.3	0
1134	28.5	264	0.192726	ECMWF	0.3	0
1135	28.5	277.5	-0.191111	ECMWF	0.3	0
1136	28.5	279	-0.0356563	ECMWF	0.3	0
1137	30	256.5	0.395063	ECMWF	0.3	1
1138	30	258	0.427774	ECMWF	0.3	1
1139	30	259.5	0.0940398	ECMWF	0.3	0
1140	30	261	0.0755374	ECMWF	0.3	0
1141	30	262.5	0.271215	ECMWF	0.3	0
1142	30	264	0.139765	ECMWF	0.3	0
1143	30	265.5	0.0661176	ECMWF	0.3	0
1144	30	267	0.124257	ECMWF	0.3	0
1145	30	268.5	0.0458581	ECMWF	0.3	0
1146	30	270	0.246829	ECMWF	0.3	0
1147	30	274.5	0.341911	ECMWF	0.3	1
1148	30	276	0.205154	ECMWF	0.3	0
1149	30	277.5	-0.131445	ECMWF	0.3	0
1150	31.5	249	-0.199076	ECMWF	0.3	0
1151	31.5	250.5	0.368405	ECMWF	0.3	1
1152	31.5	255	0.363008	ECMWF	0.3	1
1153	31.5	256.5	0.372259	ECMWF	0.3	1
1154	31.5	258	0.365215	ECMWF	0.3	1
1155	31.5	259.5	0.331593	ECMWF	0.3	1
1156	31.5	261	0.215827	ECMWF	0.3	0
1157	31.5	262.5	0.232281	ECMWF	0.3	0
1158	31.5	264	0.283147	ECMWF	0.3	0
1159	31.5	265.5	0.232728	ECMWF	0.3	0
1160	31.5	267	0.152251	ECMWF	0.3	0
1161	31.5	268.5	0.157548	ECMWF	0.3	0
1162	31.5	270	-0.00784124	ECMWF	0.3	0
1163	31.5	271.5	0.0632796	ECMWF	0.3	0
1164	31.5	273	0.0318426	ECMWF	0.3	0
1165	31.5	274.5	-0.0798499	ECMWF	0.3	0
1166	31.5	276	0.0566852	ECMWF	0.3	0
1167	31.5	277.5	-0.0393977	ECMWF	0.3	0
1168	33	243	0.00999157	ECMWF	0.3	0
1169	33	244.5	0.455639	ECMWF	0.3	1
1170	33	246	0.339143	ECMWF	0.3	1
1171	33	247.5	0.263326	ECMWF	0.3	0
1172	33	249	0.344746	ECMWF	0.3	1
1173	33	250.5	0.517628	ECMWF	0.3	1
1174	33	252	-0.21001	ECMWF	0.3	0
1175	33	253.5	0.603838	ECMWF	0.3	1
1176	33	255	0.391484	ECMWF	0.3	1
1177	33	256.5	0.233484	ECMWF	0.3	0
1178	33	258	0.279878	ECMWF	0.3	0
1179	33	259.5	0.198125	ECMWF	0.3	0
1180	33	261	0.163256	ECMWF	0.3	0
1181	33	262.5	0.194536	ECMWF	0.3	0
1182	33	264	0.224849	ECMWF	0.3	0
1183	33	265.5	0.242258	ECMWF	0.3	0
1184	33	267	0.22969	ECMWF	0.3	0
1185	33	268.5	0.23732	ECMWF	0.3	0
1186	33	270	0.203204	ECMWF	0.3	0
1187	33	271.5	0.150547	ECMWF	0.3	0
1188	33	273	0.0276375	ECMWF	0.3	0
1189	33	274.5	0.0173064	ECMWF	0.3	0
1190	33	276	0.123706	ECMWF	0.3	0
1191	33	277.5	0.241949	ECMWF	0.3	0
1192	33	279	0.0323212	ECMWF	0.3	0
1193	33	280.5	0.33336	ECMWF	0.3	1
1194	34.5	240	0.335823	ECMWF	0.3	1
1195	34.5	241.5	0.218301	ECMWF	0.3	0
1196	34.5	243	0.0143856	ECMWF	0.3	0
1197	34.5	244.5	0.322986	ECMWF	0.3	1
1198	34.5	246	0.611758	ECMWF	0.3	1
1199	34.5	247.5	0.0860583	ECMWF	0.3	0
1200	34.5	249	-0.417016	ECMWF	0.3	0
1201	34.5	250.5	0.470433	ECMWF	0.3	1
1202	34.5	252	0.32258	ECMWF	0.3	1
1203	34.5	253.5	0.432698	ECMWF	0.3	1
1204	34.5	255	0.404279	ECMWF	0.3	1
1205	34.5	256.5	0.247329	ECMWF	0.3	0
1206	34.5	258	0.245362	ECMWF	0.3	0
1207	34.5	259.5	0.194876	ECMWF	0.3	0
1208	34.5	261	0.123157	ECMWF	0.3	0
1209	34.5	262.5	0.109187	ECMWF	0.3	0
1210	34.5	264	0.184607	ECMWF	0.3	0
1211	34.5	265.5	0.186419	ECMWF	0.3	0
1212	34.5	267	0.197148	ECMWF	0.3	0
1213	34.5	268.5	0.199732	ECMWF	0.3	0
1214	34.5	270	0.157992	ECMWF	0.3	0
1215	34.5	271.5	0.216769	ECMWF	0.3	0
1216	34.5	273	0.243067	ECMWF	0.3	0
1217	34.5	274.5	0.176888	ECMWF	0.3	0
1218	34.5	276	-0.0634939	ECMWF	0.3	0
1219	34.5	277.5	0.372369	ECMWF	0.3	1
1220	34.5	279	0.194554	ECMWF	0.3	0
1221	34.5	280.5	0.16587	ECMWF	0.3	0
1222	34.5	282	0.171964	ECMWF	0.3	0
1223	36	238.5	-0.336174	ECMWF	0.3	0
1224	36	240	0.486206	ECMWF	0.3	1
1225	36	241.5	-0.292701	ECMWF	0.3	0
1226	36	243	0.206885	ECMWF	0.3	0
1227	36	244.5	-0.0778409	ECMWF	0.3	0
1228	36	246	0.374569	ECMWF	0.3	1
1229	36	247.5	0.310915	ECMWF	0.3	1
1230	36	249	0.545596	ECMWF	0.3	1
1231	36	250.5	0.293408	ECMWF	0.3	0
1232	36	252	0.42418	ECMWF	0.3	1
1233	36	253.5	0.168264	ECMWF	0.3	0
1234	36	255	0.0527762	ECMWF	0.3	0
1235	36	256.5	0.282441	ECMWF	0.3	0
1236	36	258	0.416969	ECMWF	0.3	1
1237	36	259.5	0.370534	ECMWF	0.3	1
1238	36	261	0.146331	ECMWF	0.3	0
1239	36	262.5	0.118281	ECMWF	0.3	0
1240	36	264	0.178693	ECMWF	0.3	0
1241	36	265.5	0.204683	ECMWF	0.3	0
1242	36	267	0.193345	ECMWF	0.3	0
1243	36	268.5	0.265565	ECMWF	0.3	0
1244	36	270	0.19771	ECMWF	0.3	0
1245	36	271.5	0.2154	ECMWF	0.3	0
1246	36	273	0.196284	ECMWF	0.3	0
1247	36	274.5	0.0774256	ECMWF	0.3	0
1248	36	276	0.285719	ECMWF	0.3	0
1249	36	277.5	-0.266031	ECMWF	0.3	0
1250	36	279	0.0723266	ECMWF	0.3	0
1251	36	280.5	0.121701	ECMWF	0.3	0
1252	36	282	0.182426	ECMWF	0.3	0
1253	36	283.5	0.154522	ECMWF	0.3	0
1254	37.5	238.5	0.175057	ECMWF	0.3	0
1255	37.5	240	0.379063	ECMWF	0.3	1
1256	37.5	241.5	-0.112398	ECMWF	0.3	0
1257	37.5	243	-0.000621466	ECMWF	0.3	0
1258	37.5	244.5	0.187577	ECMWF	0.3	0
1259	37.5	246	0.248114	ECMWF	0.3	0
1260	37.5	247.5	0.141411	ECMWF	0.3	0
1261	37.5	249	0.507529	ECMWF	0.3	1
1262	37.5	250.5	0.371606	ECMWF	0.3	1
1263	37.5	252	-0.360625	ECMWF	0.3	0
1264	37.5	253.5	-0.135103	ECMWF	0.3	0
1265	37.5	255	-0.103615	ECMWF	0.3	0
1266	37.5	256.5	0.299927	ECMWF	0.3	0
1267	37.5	258	0.31411	ECMWF	0.3	1
1268	37.5	259.5	0.202819	ECMWF	0.3	0
1269	37.5	261	0.176602	ECMWF	0.3	0
1270	37.5	262.5	0.167307	ECMWF	0.3	0
1271	37.5	264	0.231781	ECMWF	0.3	0
1272	37.5	265.5	0.256251	ECMWF	0.3	0
1273	37.5	267	0.255448	ECMWF	0.3	0
1274	37.5	268.5	0.275959	ECMWF	0.3	0
1275	37.5	270	0.230136	ECMWF	0.3	0
1276	37.5	271.5	0.210623	ECMWF	0.3	0
1277	37.5	273	0.20695	ECMWF	0.3	0
1278	37.5	274.5	0.211713	ECMWF	0.3	0
1279	37.5	276	0.207405	ECMWF	0.3	0
1280	37.5	277.5	0.152688	ECMWF	0.3	0
1281	37.5	279	-0.111268	ECMWF	0.3	0
1282	37.5	280.5	0.242283	ECMWF	0.3	0
1283	37.5	282	0.266674	ECMWF	0.3	0
1284	37.5	283.5	0.320817	ECMWF	0.3	1
1285	39	237	0.120705	ECMWF	0.3	0
1286	39	238.5	0.368451	ECMWF	0.3	1
1287	39	240	-0.163184	ECMWF	0.3	0
1288	39	241.5	0.321767	ECMWF	0.3	1
1289	39	243	-0.0333246	ECMWF	0.3	0
1290	39	244.5	0.161713	ECMWF	0.3	0
1291	39	246	0.156846	ECMWF	0.3	0
1292	39	247.5	0.263799	ECMWF	0.3	0
1293	39	249	0.282694	ECMWF	0.3	0
1294	39	250.5	0.346024	ECMWF	0.3	1
1295	39	252	0.173684	ECMWF	0.3	0
1296	39	253.5	-0.34532	ECMWF	0.3	0
1297	39	255	-0.0190157	ECMWF	0.3	0
1298	39	256.5	0.335098	ECMWF	0.3	1
1299	39	258	0.311574	ECMWF	0.3	1
1300	39	259.5	0.238399	ECMWF	0.3	0
1301	39	261	0.194074	ECMWF	0.3	0
1302	39	262.5	0.220982	ECMWF	0.3	0
1303	39	264	0.251581	ECMWF	0.3	0
1304	39	265.5	0.238953	ECMWF	0.3	0
1305	39	267	0.262033	ECMWF	0.3	0
1306	39	268.5	0.308711	ECMWF	0.3	1
1307	39	270	0.204767	ECMWF	0.3	0
1308	39	271.5	0.227583	ECMWF	0.3	0
1309	39	273	0.253885	ECMWF	0.3	0
1310	39	274.5	0.258577	ECMWF	0.3	0
1311	39	276	0.270824	ECMWF	0.3	0
1312	39	277.5	0.247632	ECMWF	0.3	0
1313	39	279	0.406032	ECMWF	0.3	1
1314	39	280.5	-0.195763	ECMWF	0.3	0
1315	39	282	0.111358	ECMWF	0.3	0
1316	39	283.5	0.386743	ECMWF	0.3	1
1317	39	285	0.433941	ECMWF	0.3	1
1318	40.5	237	0.299654	ECMWF	0.3	0
1319	40.5	238.5	-0.0400016	ECMWF	0.3	0
1320	40.5	240	0.329298	ECMWF	0.3	1
1321	40.5	241.5	0.206643	ECMWF	0.3	0
1322	40.5	243	0.146686	ECMWF	0.3	0
1323	40.5	244.5	0.0805427	ECMWF	0.3	0
1324	40.5	246	0.0985349	ECMWF	0.3	0
1325	40.5	247.5	0.0241563	ECMWF	0.3	0
1326	40.5	249	-0.218006	ECMWF	0.3	0
1327	40.5	250.5	0.322429	ECMWF	0.3	1
1328	40.5	252	0.317426	ECMWF	0.3	1
1329	40.5	253.5	-0.0316275	ECMWF	0.3	0
1330	40.5	255	0.337814	ECMWF	0.3	1
1331	40.5	256.5	0.266033	ECMWF	0.3	0
1332	40.5	258	0.2721	ECMWF	0.3	0
1333	40.5	259.5	0.262201	ECMWF	0.3	0
1334	40.5	261	0.236974	ECMWF	0.3	0
1335	40.5	262.5	0.239909	ECMWF	0.3	0
1336	40.5	264	0.211336	ECMWF	0.3	0
1337	40.5	265.5	0.210835	ECMWF	0.3	0
1338	40.5	267	0.246599	ECMWF	0.3	0
1339	40.5	268.5	0.190767	ECMWF	0.3	0
1340	40.5	270	0.223538	ECMWF	0.3	0
1341	40.5	271.5	0.253218	ECMWF	0.3	0
1342	40.5	273	0.256219	ECMWF	0.3	0
1343	40.5	274.5	0.276021	ECMWF	0.3	0
1344	40.5	276	0.353195	ECMWF	0.3	1
1345	40.5	277.5	0.215281	ECMWF	0.3	0
1346	40.5	279	0.268947	ECMWF	0.3	0
1347	40.5	280.5	0.206117	ECMWF	0.3	0
1348	40.5	282	0.0479423	ECMWF	0.3	0
1349	40.5	283.5	0.206161	ECMWF	0.3	0
1350	40.5	285	0.210672	ECMWF	0.3	0
1351	40.5	286.5	0.261523	ECMWF	0.3	0
1352	42	237	0.340626	ECMWF	0.3	1
1353	42	238.5	0.221797	ECMWF	0.3	0
1354	42	240	0.136022	ECMWF	0.3	0
1355	42	241.5	0.06078	ECMWF	0.3	0
1356	42	243	0.0735023	ECMWF	0.3	0
1357	42	244.5	0.022467	ECMWF	0.3	0
1358	42	246	-0.0454174	ECMWF	0.3	0
1359	42	247.5	0.0359085	ECMWF	0.3	0
1360	42	249	0.189919	ECMWF	0.3	0
1361	42	250.5	0.330145	ECMWF	0.3	1
1362	42	252	0.283801	ECMWF	0.3	0
1363	42	253.5	0.250377	ECMWF	0.3	0
1364	42	255	0.314118	ECMWF	0.3	1
1365	42	256.5	0.279375	ECMWF	0.3	0
1366	42	258	0.315457	ECMWF	0.3	1
1367	42	259.5	0.327272	ECMWF	0.3	1
1368	42	261	0.255035	ECMWF	0.3	0
1369	42	262.5	0.260298	ECMWF	0.3	0
1370	42	264	0.21607	ECMWF	0.3	0
1371	42	265.5	0.223455	ECMWF	0.3	0
1372	42	267	0.250445	ECMWF	0.3	0
1373	42	268.5	0.255982	ECMWF	0.3	0
1374	42	270	0.295386	ECMWF	0.3	0
1375	42	271.5	0.314983	ECMWF	0.3	1
1376	42	273	0.247646	ECMWF	0.3	0
1377	42	274.5	0.246816	ECMWF	0.3	0
1378	42	276	0.31041	ECMWF	0.3	1
1379	42	277.5	0.339789	ECMWF	0.3	1
1380	42	279	0.400362	ECMWF	0.3	1
1381	42	280.5	0.199159	ECMWF	0.3	0
1382	42	282	0.127	ECMWF	0.3	0
1383	42	283.5	0.12723	ECMWF	0.3	0
1384	42	285	-0.0283103	ECMWF	0.3	0
1385	42	286.5	0.201225	ECMWF	0.3	0
1386	42	288	0.144276	ECMWF	0.3	0
1387	43.5	237	0.331385	ECMWF	0.3	1
1388	43.5	238.5	0.183625	ECMWF	0.3	0
1389	43.5	240	0.103272	ECMWF	0.3	0
1390	43.5	241.5	0.0748496	ECMWF	0.3	0
1391	43.5	243	0.157498	ECMWF	0.3	0
1392	43.5	244.5	0.029445	ECMWF	0.3	0
1393	43.5	246	-0.0330519	ECMWF	0.3	0
1394	43.5	247.5	0.103029	ECMWF	0.3	0
1395	43.5	249	0.12272	ECMWF	0.3	0
1396	43.5	250.5	0.0589962	ECMWF	0.3	0
1397	43.5	252	0.319777	ECMWF	0.3	1
1398	43.5	253.5	0.276572	ECMWF	0.3	0
1399	43.5	255	0.232808	ECMWF	0.3	0
1400	43.5	256.5	0.304039	ECMWF	0.3	1
1401	43.5	258	0.271708	ECMWF	0.3	0
1402	43.5	259.5	0.313132	ECMWF	0.3	1
1403	43.5	261	0.265044	ECMWF	0.3	0
1404	43.5	262.5	0.309451	ECMWF	0.3	1
1405	43.5	264	0.288799	ECMWF	0.3	0
1406	43.5	265.5	0.244968	ECMWF	0.3	0
1407	43.5	267	0.265157	ECMWF	0.3	0
1408	43.5	268.5	0.293485	ECMWF	0.3	0
1409	43.5	270	0.233915	ECMWF	0.3	0
1410	43.5	271.5	0.207856	ECMWF	0.3	0
1411	43.5	273	0.150911	ECMWF	0.3	0
1412	43.5	274.5	0.219235	ECMWF	0.3	0
1413	43.5	276	0.278059	ECMWF	0.3	0
1414	43.5	277.5	0.231988	ECMWF	0.3	0
1415	43.5	282	0.320468	ECMWF	0.3	1
1416	43.5	283.5	0.322317	ECMWF	0.3	1
1417	43.5	285	0.24213	ECMWF	0.3	0
1418	43.5	286.5	0.438549	ECMWF	0.3	1
1419	43.5	288	0.230967	ECMWF	0.3	0
1420	43.5	289.5	0.26398	ECMWF	0.3	0
1421	45	237	0.228506	ECMWF	0.3	0
1422	45	238.5	-0.0082724	ECMWF	0.3	0
1423	45	240	0.154595	ECMWF	0.3	0
1424	45	241.5	-0.0460444	ECMWF	0.3	0
1425	45	243	0.0217705	ECMWF	0.3	0
1426	45	244.5	-0.306272	ECMWF	0.3	0
1427	45	246	-0.031101	ECMWF	0.3	0
1428	45	247.5	0.181563	ECMWF	0.3	0
1429	45	249	0.140419	ECMWF	0.3	0
1430	45	250.5	0.105389	ECMWF	0.3	0
1431	45	252	0.255106	ECMWF	0.3	0
1432	45	253.5	0.2965	ECMWF	0.3	0
1433	45	255	0.288356	ECMWF	0.3	0
1434	45	256.5	0.275431	ECMWF	0.3	0
1435	45	258	0.280571	ECMWF	0.3	0
1436	45	259.5	0.32932	ECMWF	0.3	1
1437	45	261	0.321821	ECMWF	0.3	1
1438	45	262.5	0.33299	ECMWF	0.3	1
1439	45	264	0.260791	ECMWF	0.3	0
1440	45	265.5	0.270648	ECMWF	0.3	0
1441	45	267	0.278676	ECMWF	0.3	0
1442	45	268.5	0.231748	ECMWF	0.3	0
1443	45	270	0.20203	ECMWF	0.3	0
1444	45	271.5	0.199609	ECMWF	0.3	0
1445	45	273	0.16487	ECMWF	0.3	0
1446	45	274.5	0.169058	ECMWF	0.3	0
1447	45	276	0.178939	ECMWF	0.3	0
1448	45	286.5	0.312099	ECMWF	0.3	1
1449	45	288	0.402679	ECMWF	0.3	1
1450	45	289.5	0.212668	ECMWF	0.3	0
1451	45	291	0.291654	ECMWF	0.3	0
1452	45	292.5	0.315528	ECMWF	0.3	1
1453	46.5	237	0.0787435	ECMWF	0.3	0
1454	46.5	238.5	-0.199247	ECMWF	0.3	0
1455	46.5	240	0.206889	ECMWF	0.3	0
1456	46.5	241.5	0.247306	ECMWF	0.3	0
1457	46.5	243	0.180167	ECMWF	0.3	0
1458	46.5	244.5	-0.0271731	ECMWF	0.3	0
1459	46.5	246	0.0358677	ECMWF	0.3	0
1460	46.5	247.5	0.137914	ECMWF	0.3	0
1461	46.5	249	0.169215	ECMWF	0.3	0
1462	46.5	250.5	0.289662	ECMWF	0.3	0
1463	46.5	252	0.304464	ECMWF	0.3	1
1464	46.5	253.5	0.292175	ECMWF	0.3	0
1465	46.5	255	0.285978	ECMWF	0.3	0
1466	46.5	256.5	0.278018	ECMWF	0.3	0
1467	46.5	258	0.296725	ECMWF	0.3	0
1468	46.5	259.5	0.346019	ECMWF	0.3	1
1469	46.5	261	0.348613	ECMWF	0.3	1
1470	46.5	262.5	0.297453	ECMWF	0.3	0
1471	46.5	264	0.318328	ECMWF	0.3	1
1472	46.5	265.5	0.227249	ECMWF	0.3	0
1473	46.5	267	0.152774	ECMWF	0.3	0
1474	46.5	268.5	0.180268	ECMWF	0.3	0
1475	46.5	270	0.245974	ECMWF	0.3	0
1476	46.5	271.5	0.233308	ECMWF	0.3	0
1477	46.5	273	0.151934	ECMWF	0.3	0
1478	46.5	274.5	0.169263	ECMWF	0.3	0
1479	46.5	291	0.348999	ECMWF	0.3	1
1480	48	237	0.237832	ECMWF	0.3	0
1481	48	238.5	0.0529215	ECMWF	0.3	0
1482	48	240	0.12703	ECMWF	0.3	0
1483	48	241.5	0.122821	ECMWF	0.3	0
1484	48	243	0.241765	ECMWF	0.3	0
1485	48	244.5	0.181861	ECMWF	0.3	0
1486	48	246	0.197977	ECMWF	0.3	0
1487	48	247.5	0.288801	ECMWF	0.3	0
1488	48	249	0.205612	ECMWF	0.3	0
1489	48	250.5	0.313042	ECMWF	0.3	1
1490	48	252	0.233284	ECMWF	0.3	0
1491	48	253.5	0.250202	ECMWF	0.3	0
1492	48	255	0.24387	ECMWF	0.3	0
1493	48	256.5	0.248075	ECMWF	0.3	0
1494	48	258	0.265751	ECMWF	0.3	0
1495	48	259.5	0.249658	ECMWF	0.3	0
1496	48	261	0.264216	ECMWF	0.3	0
1497	48	262.5	0.259402	ECMWF	0.3	0
1498	48	264	0.249925	ECMWF	0.3	0
1499	48	265.5	0.230821	ECMWF	0.3	0
1500	48	267	0.221237	ECMWF	0.3	0
1501	48	268.5	0.259189	ECMWF	0.3	0
1502	48	270	0.215576	ECMWF	0.3	0
1503	48	271.5	0.0463093	ECMWF	0.3	0
1504	25.5	279	0.00449431	ECMWF	0.4	0
1505	27	261	0.338595	ECMWF	0.4	0
1506	27	262.5	0.133205	ECMWF	0.4	0
1507	27	279	-0.0117127	ECMWF	0.4	0
1508	28.5	261	0.330119	ECMWF	0.4	0
1509	28.5	262.5	0.204146	ECMWF	0.4	0
1510	28.5	264	0.192726	ECMWF	0.4	0
1511	28.5	277.5	-0.191111	ECMWF	0.4	0
1512	28.5	279	-0.0356563	ECMWF	0.4	0
1513	30	256.5	0.395063	ECMWF	0.4	0
1514	30	258	0.427774	ECMWF	0.4	1
1515	30	259.5	0.0940398	ECMWF	0.4	0
1516	30	261	0.0755374	ECMWF	0.4	0
1517	30	262.5	0.271215	ECMWF	0.4	0
1518	30	264	0.139765	ECMWF	0.4	0
1519	30	265.5	0.0661176	ECMWF	0.4	0
1520	30	267	0.124257	ECMWF	0.4	0
1521	30	268.5	0.0458581	ECMWF	0.4	0
1522	30	270	0.246829	ECMWF	0.4	0
1523	30	274.5	0.341911	ECMWF	0.4	0
1524	30	276	0.205154	ECMWF	0.4	0
1525	30	277.5	-0.131445	ECMWF	0.4	0
1526	31.5	249	-0.199076	ECMWF	0.4	0
1527	31.5	250.5	0.368405	ECMWF	0.4	0
1528	31.5	255	0.363008	ECMWF	0.4	0
1529	31.5	256.5	0.372259	ECMWF	0.4	0
1530	31.5	258	0.365215	ECMWF	0.4	0
1531	31.5	259.5	0.331593	ECMWF	0.4	0
1532	31.5	261	0.215827	ECMWF	0.4	0
1533	31.5	262.5	0.232281	ECMWF	0.4	0
1534	31.5	264	0.283147	ECMWF	0.4	0
1535	31.5	265.5	0.232728	ECMWF	0.4	0
1536	31.5	267	0.152251	ECMWF	0.4	0
1537	31.5	268.5	0.157548	ECMWF	0.4	0
1538	31.5	270	-0.00784124	ECMWF	0.4	0
1539	31.5	271.5	0.0632796	ECMWF	0.4	0
1540	31.5	273	0.0318426	ECMWF	0.4	0
1541	31.5	274.5	-0.0798499	ECMWF	0.4	0
1542	31.5	276	0.0566852	ECMWF	0.4	0
1543	31.5	277.5	-0.0393977	ECMWF	0.4	0
1544	33	243	0.00999157	ECMWF	0.4	0
1545	33	244.5	0.455639	ECMWF	0.4	1
1546	33	246	0.339143	ECMWF	0.4	0
1547	33	247.5	0.263326	ECMWF	0.4	0
1548	33	249	0.344746	ECMWF	0.4	0
1549	33	250.5	0.517628	ECMWF	0.4	1
1550	33	252	-0.21001	ECMWF	0.4	0
1551	33	253.5	0.603838	ECMWF	0.4	1
1552	33	255	0.391484	ECMWF	0.4	0
1553	33	256.5	0.233484	ECMWF	0.4	0
1554	33	258	0.279878	ECMWF	0.4	0
1555	33	259.5	0.198125	ECMWF	0.4	0
1556	33	261	0.163256	ECMWF	0.4	0
1557	33	262.5	0.194536	ECMWF	0.4	0
1558	33	264	0.224849	ECMWF	0.4	0
1559	33	265.5	0.242258	ECMWF	0.4	0
1560	33	267	0.22969	ECMWF	0.4	0
1561	33	268.5	0.23732	ECMWF	0.4	0
1562	33	270	0.203204	ECMWF	0.4	0
1563	33	271.5	0.150547	ECMWF	0.4	0
1564	33	273	0.0276375	ECMWF	0.4	0
1565	33	274.5	0.0173064	ECMWF	0.4	0
1566	33	276	0.123706	ECMWF	0.4	0
1567	33	277.5	0.241949	ECMWF	0.4	0
1568	33	279	0.0323212	ECMWF	0.4	0
1569	33	280.5	0.33336	ECMWF	0.4	0
1570	34.5	240	0.335823	ECMWF	0.4	0
1571	34.5	241.5	0.218301	ECMWF	0.4	0
1572	34.5	243	0.0143856	ECMWF	0.4	0
1573	34.5	244.5	0.322986	ECMWF	0.4	0
1574	34.5	246	0.611758	ECMWF	0.4	1
1575	34.5	247.5	0.0860583	ECMWF	0.4	0
1576	34.5	249	-0.417016	ECMWF	0.4	0
1577	34.5	250.5	0.470433	ECMWF	0.4	1
1578	34.5	252	0.32258	ECMWF	0.4	0
1579	34.5	253.5	0.432698	ECMWF	0.4	1
1580	34.5	255	0.404279	ECMWF	0.4	1
1581	34.5	256.5	0.247329	ECMWF	0.4	0
1582	34.5	258	0.245362	ECMWF	0.4	0
1583	34.5	259.5	0.194876	ECMWF	0.4	0
1584	34.5	261	0.123157	ECMWF	0.4	0
1585	34.5	262.5	0.109187	ECMWF	0.4	0
1586	34.5	264	0.184607	ECMWF	0.4	0
1587	34.5	265.5	0.186419	ECMWF	0.4	0
1588	34.5	267	0.197148	ECMWF	0.4	0
1589	34.5	268.5	0.199732	ECMWF	0.4	0
1590	34.5	270	0.157992	ECMWF	0.4	0
1591	34.5	271.5	0.216769	ECMWF	0.4	0
1592	34.5	273	0.243067	ECMWF	0.4	0
1593	34.5	274.5	0.176888	ECMWF	0.4	0
1594	34.5	276	-0.0634939	ECMWF	0.4	0
1595	34.5	277.5	0.372369	ECMWF	0.4	0
1596	34.5	279	0.194554	ECMWF	0.4	0
1597	34.5	280.5	0.16587	ECMWF	0.4	0
1598	34.5	282	0.171964	ECMWF	0.4	0
1599	36	238.5	-0.336174	ECMWF	0.4	0
1600	36	240	0.486206	ECMWF	0.4	1
1601	36	241.5	-0.292701	ECMWF	0.4	0
1602	36	243	0.206885	ECMWF	0.4	0
1603	36	244.5	-0.0778409	ECMWF	0.4	0
1604	36	246	0.374569	ECMWF	0.4	0
1605	36	247.5	0.310915	ECMWF	0.4	0
1606	36	249	0.545596	ECMWF	0.4	1
1607	36	250.5	0.293408	ECMWF	0.4	0
1608	36	252	0.42418	ECMWF	0.4	1
1609	36	253.5	0.168264	ECMWF	0.4	0
1610	36	255	0.0527762	ECMWF	0.4	0
1611	36	256.5	0.282441	ECMWF	0.4	0
1612	36	258	0.416969	ECMWF	0.4	1
1613	36	259.5	0.370534	ECMWF	0.4	0
1614	36	261	0.146331	ECMWF	0.4	0
1615	36	262.5	0.118281	ECMWF	0.4	0
1616	36	264	0.178693	ECMWF	0.4	0
1617	36	265.5	0.204683	ECMWF	0.4	0
1618	36	267	0.193345	ECMWF	0.4	0
1619	36	268.5	0.265565	ECMWF	0.4	0
1620	36	270	0.19771	ECMWF	0.4	0
1621	36	271.5	0.2154	ECMWF	0.4	0
1622	36	273	0.196284	ECMWF	0.4	0
1623	36	274.5	0.0774256	ECMWF	0.4	0
1624	36	276	0.285719	ECMWF	0.4	0
1625	36	277.5	-0.266031	ECMWF	0.4	0
1626	36	279	0.0723266	ECMWF	0.4	0
1627	36	280.5	0.121701	ECMWF	0.4	0
1628	36	282	0.182426	ECMWF	0.4	0
1629	36	283.5	0.154522	ECMWF	0.4	0
1630	37.5	238.5	0.175057	ECMWF	0.4	0
1631	37.5	240	0.379063	ECMWF	0.4	0
1632	37.5	241.5	-0.112398	ECMWF	0.4	0
1633	37.5	243	-0.000621466	ECMWF	0.4	0
1634	37.5	244.5	0.187577	ECMWF	0.4	0
1635	37.5	246	0.248114	ECMWF	0.4	0
1636	37.5	247.5	0.141411	ECMWF	0.4	0
1637	37.5	249	0.507529	ECMWF	0.4	1
1638	37.5	250.5	0.371606	ECMWF	0.4	0
1639	37.5	252	-0.360625	ECMWF	0.4	0
1640	37.5	253.5	-0.135103	ECMWF	0.4	0
1641	37.5	255	-0.103615	ECMWF	0.4	0
1642	37.5	256.5	0.299927	ECMWF	0.4	0
1643	37.5	258	0.31411	ECMWF	0.4	0
1644	37.5	259.5	0.202819	ECMWF	0.4	0
1645	37.5	261	0.176602	ECMWF	0.4	0
1646	37.5	262.5	0.167307	ECMWF	0.4	0
1647	37.5	264	0.231781	ECMWF	0.4	0
1648	37.5	265.5	0.256251	ECMWF	0.4	0
1649	37.5	267	0.255448	ECMWF	0.4	0
1650	37.5	268.5	0.275959	ECMWF	0.4	0
1651	37.5	270	0.230136	ECMWF	0.4	0
1652	37.5	271.5	0.210623	ECMWF	0.4	0
1653	37.5	273	0.20695	ECMWF	0.4	0
1654	37.5	274.5	0.211713	ECMWF	0.4	0
1655	37.5	276	0.207405	ECMWF	0.4	0
1656	37.5	277.5	0.152688	ECMWF	0.4	0
1657	37.5	279	-0.111268	ECMWF	0.4	0
1658	37.5	280.5	0.242283	ECMWF	0.4	0
1659	37.5	282	0.266674	ECMWF	0.4	0
1660	37.5	283.5	0.320817	ECMWF	0.4	0
1661	39	237	0.120705	ECMWF	0.4	0
1662	39	238.5	0.368451	ECMWF	0.4	0
1663	39	240	-0.163184	ECMWF	0.4	0
1664	39	241.5	0.321767	ECMWF	0.4	0
1665	39	243	-0.0333246	ECMWF	0.4	0
1666	39	244.5	0.161713	ECMWF	0.4	0
1667	39	246	0.156846	ECMWF	0.4	0
1668	39	247.5	0.263799	ECMWF	0.4	0
1669	39	249	0.282694	ECMWF	0.4	0
1670	39	250.5	0.346024	ECMWF	0.4	0
1671	39	252	0.173684	ECMWF	0.4	0
1672	39	253.5	-0.34532	ECMWF	0.4	0
1673	39	255	-0.0190157	ECMWF	0.4	0
1674	39	256.5	0.335098	ECMWF	0.4	0
1675	39	258	0.311574	ECMWF	0.4	0
1676	39	259.5	0.238399	ECMWF	0.4	0
1677	39	261	0.194074	ECMWF	0.4	0
1678	39	262.5	0.220982	ECMWF	0.4	0
1679	39	264	0.251581	ECMWF	0.4	0
1680	39	265.5	0.238953	ECMWF	0.4	0
1681	39	267	0.262033	ECMWF	0.4	0
1682	39	268.5	0.308711	ECMWF	0.4	0
1683	39	270	0.204767	ECMWF	0.4	0
1684	39	271.5	0.227583	ECMWF	0.4	0
1685	39	273	0.253885	ECMWF	0.4	0
1686	39	274.5	0.258577	ECMWF	0.4	0
1687	39	276	0.270824	ECMWF	0.4	0
1688	39	277.5	0.247632	ECMWF	0.4	0
1689	39	279	0.406032	ECMWF	0.4	1
1690	39	280.5	-0.195763	ECMWF	0.4	0
1691	39	282	0.111358	ECMWF	0.4	0
1692	39	283.5	0.386743	ECMWF	0.4	0
1693	39	285	0.433941	ECMWF	0.4	1
1694	40.5	237	0.299654	ECMWF	0.4	0
1695	40.5	238.5	-0.0400016	ECMWF	0.4	0
1696	40.5	240	0.329298	ECMWF	0.4	0
1697	40.5	241.5	0.206643	ECMWF	0.4	0
1698	40.5	243	0.146686	ECMWF	0.4	0
1699	40.5	244.5	0.0805427	ECMWF	0.4	0
1700	40.5	246	0.0985349	ECMWF	0.4	0
1701	40.5	247.5	0.0241563	ECMWF	0.4	0
1702	40.5	249	-0.218006	ECMWF	0.4	0
1703	40.5	250.5	0.322429	ECMWF	0.4	0
1704	40.5	252	0.317426	ECMWF	0.4	0
1705	40.5	253.5	-0.0316275	ECMWF	0.4	0
1706	40.5	255	0.337814	ECMWF	0.4	0
1707	40.5	256.5	0.266033	ECMWF	0.4	0
1708	40.5	258	0.2721	ECMWF	0.4	0
1709	40.5	259.5	0.262201	ECMWF	0.4	0
1710	40.5	261	0.236974	ECMWF	0.4	0
1711	40.5	262.5	0.239909	ECMWF	0.4	0
1712	40.5	264	0.211336	ECMWF	0.4	0
1713	40.5	265.5	0.210835	ECMWF	0.4	0
1714	40.5	267	0.246599	ECMWF	0.4	0
1715	40.5	268.5	0.190767	ECMWF	0.4	0
1716	40.5	270	0.223538	ECMWF	0.4	0
1717	40.5	271.5	0.253218	ECMWF	0.4	0
1718	40.5	273	0.256219	ECMWF	0.4	0
1719	40.5	274.5	0.276021	ECMWF	0.4	0
1720	40.5	276	0.353195	ECMWF	0.4	0
1721	40.5	277.5	0.215281	ECMWF	0.4	0
1722	40.5	279	0.268947	ECMWF	0.4	0
1723	40.5	280.5	0.206117	ECMWF	0.4	0
1724	40.5	282	0.0479423	ECMWF	0.4	0
1725	40.5	283.5	0.206161	ECMWF	0.4	0
1726	40.5	285	0.210672	ECMWF	0.4	0
1727	40.5	286.5	0.261523	ECMWF	0.4	0
1728	42	237	0.340626	ECMWF	0.4	0
1729	42	238.5	0.221797	ECMWF	0.4	0
1730	42	240	0.136022	ECMWF	0.4	0
1731	42	241.5	0.06078	ECMWF	0.4	0
1732	42	243	0.0735023	ECMWF	0.4	0
1733	42	244.5	0.022467	ECMWF	0.4	0
1734	42	246	-0.0454174	ECMWF	0.4	0
1735	42	247.5	0.0359085	ECMWF	0.4	0
1736	42	249	0.189919	ECMWF	0.4	0
1737	42	250.5	0.330145	ECMWF	0.4	0
1738	42	252	0.283801	ECMWF	0.4	0
1739	42	253.5	0.250377	ECMWF	0.4	0
1740	42	255	0.314118	ECMWF	0.4	0
1741	42	256.5	0.279375	ECMWF	0.4	0
1742	42	258	0.315457	ECMWF	0.4	0
1743	42	259.5	0.327272	ECMWF	0.4	0
1744	42	261	0.255035	ECMWF	0.4	0
1745	42	262.5	0.260298	ECMWF	0.4	0
1746	42	264	0.21607	ECMWF	0.4	0
1747	42	265.5	0.223455	ECMWF	0.4	0
1748	42	267	0.250445	ECMWF	0.4	0
1749	42	268.5	0.255982	ECMWF	0.4	0
1750	42	270	0.295386	ECMWF	0.4	0
1751	42	271.5	0.314983	ECMWF	0.4	0
1752	42	273	0.247646	ECMWF	0.4	0
1753	42	274.5	0.246816	ECMWF	0.4	0
1754	42	276	0.31041	ECMWF	0.4	0
1755	42	277.5	0.339789	ECMWF	0.4	0
1756	42	279	0.400362	ECMWF	0.4	1
1757	42	280.5	0.199159	ECMWF	0.4	0
1758	42	282	0.127	ECMWF	0.4	0
1759	42	283.5	0.12723	ECMWF	0.4	0
1760	42	285	-0.0283103	ECMWF	0.4	0
1761	42	286.5	0.201225	ECMWF	0.4	0
1762	42	288	0.144276	ECMWF	0.4	0
1763	43.5	237	0.331385	ECMWF	0.4	0
1764	43.5	238.5	0.183625	ECMWF	0.4	0
1765	43.5	240	0.103272	ECMWF	0.4	0
1766	43.5	241.5	0.0748496	ECMWF	0.4	0
1767	43.5	243	0.157498	ECMWF	0.4	0
1768	43.5	244.5	0.029445	ECMWF	0.4	0
1769	43.5	246	-0.0330519	ECMWF	0.4	0
1770	43.5	247.5	0.103029	ECMWF	0.4	0
1771	43.5	249	0.12272	ECMWF	0.4	0
1772	43.5	250.5	0.0589962	ECMWF	0.4	0
1773	43.5	252	0.319777	ECMWF	0.4	0
1774	43.5	253.5	0.276572	ECMWF	0.4	0
1775	43.5	255	0.232808	ECMWF	0.4	0
1776	43.5	256.5	0.304039	ECMWF	0.4	0
1777	43.5	258	0.271708	ECMWF	0.4	0
1778	43.5	259.5	0.313132	ECMWF	0.4	0
1779	43.5	261	0.265044	ECMWF	0.4	0
1780	43.5	262.5	0.309451	ECMWF	0.4	0
1781	43.5	264	0.288799	ECMWF	0.4	0
1782	43.5	265.5	0.244968	ECMWF	0.4	0
1783	43.5	267	0.265157	ECMWF	0.4	0
1784	43.5	268.5	0.293485	ECMWF	0.4	0
1785	43.5	270	0.233915	ECMWF	0.4	0
1786	43.5	271.5	0.207856	ECMWF	0.4	0
1787	43.5	273	0.150911	ECMWF	0.4	0
1788	43.5	274.5	0.219235	ECMWF	0.4	0
1789	43.5	276	0.278059	ECMWF	0.4	0
1790	43.5	277.5	0.231988	ECMWF	0.4	0
1791	43.5	282	0.320468	ECMWF	0.4	0
1792	43.5	283.5	0.322317	ECMWF	0.4	0
1793	43.5	285	0.24213	ECMWF	0.4	0
1794	43.5	286.5	0.438549	ECMWF	0.4	1
1795	43.5	288	0.230967	ECMWF	0.4	0
1796	43.5	289.5	0.26398	ECMWF	0.4	0
1797	45	237	0.228506	ECMWF	0.4	0
1798	45	238.5	-0.0082724	ECMWF	0.4	0
1799	45	240	0.154595	ECMWF	0.4	0
1800	45	241.5	-0.0460444	ECMWF	0.4	0
1801	45	243	0.0217705	ECMWF	0.4	0
1802	45	244.5	-0.306272	ECMWF	0.4	0
1803	45	246	-0.031101	ECMWF	0.4	0
1804	45	247.5	0.181563	ECMWF	0.4	0
1805	45	249	0.140419	ECMWF	0.4	0
1806	45	250.5	0.105389	ECMWF	0.4	0
1807	45	252	0.255106	ECMWF	0.4	0
1808	45	253.5	0.2965	ECMWF	0.4	0
1809	45	255	0.288356	ECMWF	0.4	0
1810	45	256.5	0.275431	ECMWF	0.4	0
1811	45	258	0.280571	ECMWF	0.4	0
1812	45	259.5	0.32932	ECMWF	0.4	0
1813	45	261	0.321821	ECMWF	0.4	0
1814	45	262.5	0.33299	ECMWF	0.4	0
1815	45	264	0.260791	ECMWF	0.4	0
1816	45	265.5	0.270648	ECMWF	0.4	0
1817	45	267	0.278676	ECMWF	0.4	0
1818	45	268.5	0.231748	ECMWF	0.4	0
1819	45	270	0.20203	ECMWF	0.4	0
1820	45	271.5	0.199609	ECMWF	0.4	0
1821	45	273	0.16487	ECMWF	0.4	0
1822	45	274.5	0.169058	ECMWF	0.4	0
1823	45	276	0.178939	ECMWF	0.4	0
1824	45	286.5	0.312099	ECMWF	0.4	0
1825	45	288	0.402679	ECMWF	0.4	1
1826	45	289.5	0.212668	ECMWF	0.4	0
1827	45	291	0.291654	ECMWF	0.4	0
1828	45	292.5	0.315528	ECMWF	0.4	0
1829	46.5	237	0.0787435	ECMWF	0.4	0
1830	46.5	238.5	-0.199247	ECMWF	0.4	0
1831	46.5	240	0.206889	ECMWF	0.4	0
1832	46.5	241.5	0.247306	ECMWF	0.4	0
1833	46.5	243	0.180167	ECMWF	0.4	0
1834	46.5	244.5	-0.0271731	ECMWF	0.4	0
1835	46.5	246	0.0358677	ECMWF	0.4	0
1836	46.5	247.5	0.137914	ECMWF	0.4	0
1837	46.5	249	0.169215	ECMWF	0.4	0
1838	46.5	250.5	0.289662	ECMWF	0.4	0
1839	46.5	252	0.304464	ECMWF	0.4	0
1840	46.5	253.5	0.292175	ECMWF	0.4	0
1841	46.5	255	0.285978	ECMWF	0.4	0
1842	46.5	256.5	0.278018	ECMWF	0.4	0
1843	46.5	258	0.296725	ECMWF	0.4	0
1844	46.5	259.5	0.346019	ECMWF	0.4	0
1845	46.5	261	0.348613	ECMWF	0.4	0
1846	46.5	262.5	0.297453	ECMWF	0.4	0
1847	46.5	264	0.318328	ECMWF	0.4	0
1848	46.5	265.5	0.227249	ECMWF	0.4	0
1849	46.5	267	0.152774	ECMWF	0.4	0
1850	46.5	268.5	0.180268	ECMWF	0.4	0
1851	46.5	270	0.245974	ECMWF	0.4	0
1852	46.5	271.5	0.233308	ECMWF	0.4	0
1853	46.5	273	0.151934	ECMWF	0.4	0
1854	46.5	274.5	0.169263	ECMWF	0.4	0
1855	46.5	291	0.348999	ECMWF	0.4	0
1856	48	237	0.237832	ECMWF	0.4	0
1857	48	238.5	0.0529215	ECMWF	0.4	0
1858	48	240	0.12703	ECMWF	0.4	0
1859	48	241.5	0.122821	ECMWF	0.4	0
1860	48	243	0.241765	ECMWF	0.4	0
1861	48	244.5	0.181861	ECMWF	0.4	0
1862	48	246	0.197977	ECMWF	0.4	0
1863	48	247.5	0.288801	ECMWF	0.4	0
1864	48	249	0.205612	ECMWF	0.4	0
1865	48	250.5	0.313042	ECMWF	0.4	0
1866	48	252	0.233284	ECMWF	0.4	0
1867	48	253.5	0.250202	ECMWF	0.4	0
1868	48	255	0.24387	ECMWF	0.4	0
1869	48	256.5	0.248075	ECMWF	0.4	0
1870	48	258	0.265751	ECMWF	0.4	0
1871	48	259.5	0.249658	ECMWF	0.4	0
1872	48	261	0.264216	ECMWF	0.4	0
1873	48	262.5	0.259402	ECMWF	0.4	0
1874	48	264	0.249925	ECMWF	0.4	0
1875	48	265.5	0.230821	ECMWF	0.4	0
1876	48	267	0.221237	ECMWF	0.4	0
1877	48	268.5	0.259189	ECMWF	0.4	0
1878	48	270	0.215576	ECMWF	0.4	0
1879	48	271.5	0.0463093	ECMWF	0.4	0
1880	25.5	279	0.00449431	ECMWF	0.5	0
1881	27	261	0.338595	ECMWF	0.5	0
1882	27	262.5	0.133205	ECMWF	0.5	0
1883	27	279	-0.0117127	ECMWF	0.5	0
1884	28.5	261	0.330119	ECMWF	0.5	0
1885	28.5	262.5	0.204146	ECMWF	0.5	0
1886	28.5	264	0.192726	ECMWF	0.5	0
1887	28.5	277.5	-0.191111	ECMWF	0.5	0
1888	28.5	279	-0.0356563	ECMWF	0.5	0
1889	30	256.5	0.395063	ECMWF	0.5	0
1890	30	258	0.427774	ECMWF	0.5	0
1891	30	259.5	0.0940398	ECMWF	0.5	0
1892	30	261	0.0755374	ECMWF	0.5	0
1893	30	262.5	0.271215	ECMWF	0.5	0
1894	30	264	0.139765	ECMWF	0.5	0
1895	30	265.5	0.0661176	ECMWF	0.5	0
1896	30	267	0.124257	ECMWF	0.5	0
1897	30	268.5	0.0458581	ECMWF	0.5	0
1898	30	270	0.246829	ECMWF	0.5	0
1899	30	274.5	0.341911	ECMWF	0.5	0
1900	30	276	0.205154	ECMWF	0.5	0
1901	30	277.5	-0.131445	ECMWF	0.5	0
1902	31.5	249	-0.199076	ECMWF	0.5	0
1903	31.5	250.5	0.368405	ECMWF	0.5	0
1904	31.5	255	0.363008	ECMWF	0.5	0
1905	31.5	256.5	0.372259	ECMWF	0.5	0
1906	31.5	258	0.365215	ECMWF	0.5	0
1907	31.5	259.5	0.331593	ECMWF	0.5	0
1908	31.5	261	0.215827	ECMWF	0.5	0
1909	31.5	262.5	0.232281	ECMWF	0.5	0
1910	31.5	264	0.283147	ECMWF	0.5	0
1911	31.5	265.5	0.232728	ECMWF	0.5	0
1912	31.5	267	0.152251	ECMWF	0.5	0
1913	31.5	268.5	0.157548	ECMWF	0.5	0
1914	31.5	270	-0.00784124	ECMWF	0.5	0
1915	31.5	271.5	0.0632796	ECMWF	0.5	0
1916	31.5	273	0.0318426	ECMWF	0.5	0
1917	31.5	274.5	-0.0798499	ECMWF	0.5	0
1918	31.5	276	0.0566852	ECMWF	0.5	0
1919	31.5	277.5	-0.0393977	ECMWF	0.5	0
1920	33	243	0.00999157	ECMWF	0.5	0
1921	33	244.5	0.455639	ECMWF	0.5	0
1922	33	246	0.339143	ECMWF	0.5	0
1923	33	247.5	0.263326	ECMWF	0.5	0
1924	33	249	0.344746	ECMWF	0.5	0
1925	33	250.5	0.517628	ECMWF	0.5	1
1926	33	252	-0.21001	ECMWF	0.5	0
1927	33	253.5	0.603838	ECMWF	0.5	1
1928	33	255	0.391484	ECMWF	0.5	0
1929	33	256.5	0.233484	ECMWF	0.5	0
1930	33	258	0.279878	ECMWF	0.5	0
1931	33	259.5	0.198125	ECMWF	0.5	0
1932	33	261	0.163256	ECMWF	0.5	0
1933	33	262.5	0.194536	ECMWF	0.5	0
1934	33	264	0.224849	ECMWF	0.5	0
1935	33	265.5	0.242258	ECMWF	0.5	0
1936	33	267	0.22969	ECMWF	0.5	0
1937	33	268.5	0.23732	ECMWF	0.5	0
1938	33	270	0.203204	ECMWF	0.5	0
1939	33	271.5	0.150547	ECMWF	0.5	0
1940	33	273	0.0276375	ECMWF	0.5	0
1941	33	274.5	0.0173064	ECMWF	0.5	0
1942	33	276	0.123706	ECMWF	0.5	0
1943	33	277.5	0.241949	ECMWF	0.5	0
1944	33	279	0.0323212	ECMWF	0.5	0
1945	33	280.5	0.33336	ECMWF	0.5	0
1946	34.5	240	0.335823	ECMWF	0.5	0
1947	34.5	241.5	0.218301	ECMWF	0.5	0
1948	34.5	243	0.0143856	ECMWF	0.5	0
1949	34.5	244.5	0.322986	ECMWF	0.5	0
1950	34.5	246	0.611758	ECMWF	0.5	1
1951	34.5	247.5	0.0860583	ECMWF	0.5	0
1952	34.5	249	-0.417016	ECMWF	0.5	0
1953	34.5	250.5	0.470433	ECMWF	0.5	0
1954	34.5	252	0.32258	ECMWF	0.5	0
1955	34.5	253.5	0.432698	ECMWF	0.5	0
1956	34.5	255	0.404279	ECMWF	0.5	0
1957	34.5	256.5	0.247329	ECMWF	0.5	0
1958	34.5	258	0.245362	ECMWF	0.5	0
1959	34.5	259.5	0.194876	ECMWF	0.5	0
1960	34.5	261	0.123157	ECMWF	0.5	0
1961	34.5	262.5	0.109187	ECMWF	0.5	0
1962	34.5	264	0.184607	ECMWF	0.5	0
1963	34.5	265.5	0.186419	ECMWF	0.5	0
1964	34.5	267	0.197148	ECMWF	0.5	0
1965	34.5	268.5	0.199732	ECMWF	0.5	0
1966	34.5	270	0.157992	ECMWF	0.5	0
1967	34.5	271.5	0.216769	ECMWF	0.5	0
1968	34.5	273	0.243067	ECMWF	0.5	0
1969	34.5	274.5	0.176888	ECMWF	0.5	0
1970	34.5	276	-0.0634939	ECMWF	0.5	0
1971	34.5	277.5	0.372369	ECMWF	0.5	0
1972	34.5	279	0.194554	ECMWF	0.5	0
1973	34.5	280.5	0.16587	ECMWF	0.5	0
1974	34.5	282	0.171964	ECMWF	0.5	0
1975	36	238.5	-0.336174	ECMWF	0.5	0
1976	36	240	0.486206	ECMWF	0.5	0
1977	36	241.5	-0.292701	ECMWF	0.5	0
1978	36	243	0.206885	ECMWF	0.5	0
1979	36	244.5	-0.0778409	ECMWF	0.5	0
1980	36	246	0.374569	ECMWF	0.5	0
1981	36	247.5	0.310915	ECMWF	0.5	0
1982	36	249	0.545596	ECMWF	0.5	1
1983	36	250.5	0.293408	ECMWF	0.5	0
1984	36	252	0.42418	ECMWF	0.5	0
1985	36	253.5	0.168264	ECMWF	0.5	0
1986	36	255	0.0527762	ECMWF	0.5	0
1987	36	256.5	0.282441	ECMWF	0.5	0
1988	36	258	0.416969	ECMWF	0.5	0
1989	36	259.5	0.370534	ECMWF	0.5	0
1990	36	261	0.146331	ECMWF	0.5	0
1991	36	262.5	0.118281	ECMWF	0.5	0
1992	36	264	0.178693	ECMWF	0.5	0
1993	36	265.5	0.204683	ECMWF	0.5	0
1994	36	267	0.193345	ECMWF	0.5	0
1995	36	268.5	0.265565	ECMWF	0.5	0
1996	36	270	0.19771	ECMWF	0.5	0
1997	36	271.5	0.2154	ECMWF	0.5	0
1998	36	273	0.196284	ECMWF	0.5	0
[truncated: 5,897 more rows]
