# Supplementary material for: Adaptive bias correction for improved subseasonal forecasting
Source: Nat Commun. 2023 Jun 15;14:3482. doi: 10.1038/s41467-023-38874-y (PMC10272189; doi:10.1038/s41467-023-38874-y)
Supplement: Supplementary file 3 — Source data [file 41467_2023_38874_MOESM3_ESM.zip › fig_5-impact_hgt_500_pc1.xlsx]

## Sheet: binfig_us_precip_1.5x1.5_34w
	(-6266.749, -2448.88]	(-2448.88, -1405.3]	(-1405.3, -410.827]	(-410.827, 105.352]	(105.352, 708.068]	(708.068, 1383.375]	(1383.375, 1848.879]	(1848.879, 2621.073]	(2621.073, 3604.008]	(3604.008, 6510.864]
('hgt_500_anom', 90.0, 0.0)_shift30	-115.789	-69.2999	-25.5253	-0.931152	14.9516	36.5023	51.1739	81.1266	121.82	173.266
('hgt_500_anom', 90.0, 2.5)_shift30	-115.789	-69.2999	-25.5253	-0.931152	14.9516	36.5023	51.1739	81.1266	121.82	173.266
('hgt_500_anom', 90.0, 5.0)_shift30	-115.789	-69.2999	-25.5253	-0.931152	14.9516	36.5023	51.1739	81.1266	121.82	173.266
('hgt_500_anom', 90.0, 7.5)_shift30	-115.789	-69.2999	-25.5253	-0.931152	14.9516	36.5023	51.1739	81.1266	121.82	173.266
('hgt_500_anom', 90.0, 10.0)_shift30	-115.789	-69.2999	-25.5253	-0.931152	14.9516	36.5023	51.1739	81.1266	121.82	173.266
('hgt_500_anom', 90.0, 12.5)_shift30	-115.789	-69.2999	-25.5253	-0.931152	14.9516	36.5023	51.1739	81.1266	121.82	173.266
('hgt_500_anom', 90.0, 15.0)_shift30	-115.789	-69.2999	-25.5253	-0.931152	14.9516	36.5023	51.1739	81.1266	121.82	173.266
('hgt_500_anom', 90.0, 17.5)_shift30	-115.789	-69.2999	-25.5253	-0.931152	14.9516	36.5023	51.1739	81.1266	121.82	173.266
('hgt_500_anom', 90.0, 20.0)_shift30	-115.789	-69.2999	-25.5253	-0.931152	14.9516	36.5023	51.1739	81.1266	121.82	173.266
('hgt_500_anom', 90.0, 22.5)_shift30	-115.789	-69.2999	-25.5253	-0.931152	14.9516	36.5023	51.1739	81.1266	121.82	173.266
('hgt_500_anom', 90.0, 25.0)_shift30	-115.789	-69.2999	-25.5253	-0.931152	14.9516	36.5023	51.1739	81.1266	121.82	173.266
('hgt_500_anom', 90.0, 27.5)_shift30	-115.789	-69.2999	-25.5253	-0.931152	14.9516	36.5023	51.1739	81.1266	121.82	173.266
('hgt_500_anom', 90.0, 30.0)_shift30	-115.789	-69.2999	-25.5253	-0.931152	14.9516	36.5023	51.1739	81.1266	121.82	173.266
('hgt_500_anom', 90.0, 32.5)_shift30	-115.789	-69.2999	-25.5253	-0.931152	14.9516	36.5023	51.1739	81.1266	121.82	173.266
('hgt_500_anom', 90.0, 35.0)_shift30	-115.789	-69.2999	-25.5253	-0.931152	14.9516	36.5023	51.1739	81.1266	121.82	173.266
('hgt_500_anom', 90.0, 37.5)_shift30	-115.789	-69.2999	-25.5253	-0.931152	14.9516	36.5023	51.1739	81.1266	121.82	173.266
('hgt_500_anom', 90.0, 40.0)_shift30	-115.789	-69.2999	-25.5253	-0.931152	14.9516	36.5023	51.1739	81.1266	121.82	173.266
('hgt_500_anom', 90.0, 42.5)_shift30	-115.789	-69.2999	-25.5253	-0.931152	14.9516	36.5023	51.1739	81.1266	121.82	173.266
('hgt_500_anom', 90.0, 45.0)_shift30	-115.789	-69.2999	-25.5253	-0.931152	14.9516	36.5023	51.1739	81.1266	121.82	173.266
('hgt_500_anom', 90.0, 47.5)_shift30	-115.789	-69.2999	-25.5253	-0.931152	14.9516	36.5023	51.1739	81.1266	121.82	173.266
('hgt_500_anom', 90.0, 50.0)_shift30	-115.789	-69.2999	-25.5253	-0.931152	14.9516	36.5023	51.1739	81.1266	121.82	173.266
('hgt_500_anom', 90.0, 52.5)_shift30	-115.789	-69.2999	-25.5253	-0.931152	14.9516	36.5023	51.1739	81.1266	121.82	173.266
('hgt_500_anom', 90.0, 55.0)_shift30	-115.789	-69.2999	-25.5253	-0.931152	14.9516	36.5023	51.1739	81.1266	121.82	173.266
('hgt_500_anom', 90.0, 57.5)_shift30	-115.789	-69.2999	-25.5253	-0.931152	14.9516	36.5023	51.1739	81.1266	121.82	173.266
('hgt_500_anom', 90.0, 60.0)_shift30	-115.789	-69.2999	-25.5253	-0.931152	14.9516	36.5023	51.1739	81.1266	121.82	173.266
('hgt_500_anom', 90.0, 62.5)_shift30	-115.789	-69.2999	-25.5253	-0.931152	14.9516	36.5023	51.1739	81.1266	121.82	173.266
('hgt_500_anom', 90.0, 65.0)_shift30	-115.789	-69.2999	-25.5253	-0.931152	14.9516	36.5023	51.1739	81.1266	121.82	173.266
('hgt_500_anom', 90.0, 67.5)_shift30	-115.789	-69.2999	-25.5253	-0.931152	14.9516	36.5023	51.1739	81.1266	121.82	173.266
('hgt_500_anom', 90.0, 70.0)_shift30	-115.789	-69.2999	-25.5253	-0.931152	14.9516	36.5023	51.1739	81.1266	121.82	173.266
('hgt_500_anom', 90.0, 72.5)_shift30	-115.789	-69.2999	-25.5253	-0.931152	14.9516	36.5023	51.1739	81.1266	121.82	173.266
('hgt_500_anom', 90.0, 75.0)_shift30	-115.789	-69.2999	-25.5253	-0.931152	14.9516	36.5023	51.1739	81.1266	121.82	173.266
('hgt_500_anom', 90.0, 77.5)_shift30	-115.789	-69.2999	-25.5253	-0.931152	14.9516	36.5023	51.1739	81.1266	121.82	173.266
('hgt_500_anom', 90.0, 80.0)_shift30	-115.789	-69.2999	-25.5253	-0.931152	14.9516	36.5023	51.1739	81.1266	121.82	173.266
('hgt_500_anom', 90.0, 82.5)_shift30	-115.789	-69.2999	-25.5253	-0.931152	14.9516	36.5023	51.1739	81.1266	121.82	173.266
('hgt_500_anom', 90.0, 85.0)_shift30	-115.789	-69.2999	-25.5253	-0.931152	14.9516	36.5023	51.1739	81.1266	121.82	173.266
('hgt_500_anom', 90.0, 87.5)_shift30	-115.789	-69.2999	-25.5253	-0.931152	14.9516	36.5023	51.1739	81.1266	121.82	173.266
('hgt_500_anom', 90.0, 90.0)_shift30	-115.789	-69.2999	-25.5253	-0.931152	14.9516	36.5023	51.1739	81.1266	121.82	173.266
('hgt_500_anom', 90.0, 92.5)_shift30	-115.789	-69.2999	-25.5253	-0.931152	14.9516	36.5023	51.1739	81.1266	121.82	173.266
('hgt_500_anom', 90.0, 95.0)_shift30	-115.789	-69.2999	-25.5253	-0.931152	14.9516	36.5023	51.1739	81.1266	121.82	173.266
('hgt_500_anom', 90.0, 97.5)_shift30	-115.789	-69.2999	-25.5253	-0.931152	14.9516	36.5023	51.1739	81.1266	121.82	173.266
('hgt_500_anom', 90.0, 100.0)_shift30	-115.789	-69.2999	-25.5253	-0.931152	14.9516	36.5023	51.1739	81.1266	121.82	173.266
('hgt_500_anom', 90.0, 102.5)_shift30	-115.789	-69.2999	-25.5253	-0.931152	14.9516	36.5023	51.1739	81.1266	121.82	173.266
('hgt_500_anom', 90.0, 105.0)_shift30	-115.789	-69.2999	-25.5253	-0.931152	14.9516	36.5023	51.1739	81.1266	121.82	173.266
('hgt_500_anom', 90.0, 107.5)_shift30	-115.789	-69.2999	-25.5253	-0.931152	14.9516	36.5023	51.1739	81.1266	121.82	173.266
('hgt_500_anom', 90.0, 110.0)_shift30	-115.789	-69.2999	-25.5253	-0.931152	14.9516	36.5023	51.1739	81.1266	121.82	173.266
('hgt_500_anom', 90.0, 112.5)_shift30	-115.789	-69.2999	-25.5253	-0.931152	14.9516	36.5023	51.1739	81.1266	121.82	173.266
('hgt_500_anom', 90.0, 115.0)_shift30	-115.789	-69.2999	-25.5253	-0.931152	14.9516	36.5023	51.1739	81.1266	121.82	173.266
('hgt_500_anom', 90.0, 117.5)_shift30	-115.789	-69.2999	-25.5253	-0.931152	14.9516	36.5023	51.1739	81.1266	121.82	173.266
('hgt_500_anom', 90.0, 120.0)_shift30	-115.789	-69.2999	-25.5253	-0.931152	14.9516	36.5023	51.1739	81.1266	121.82	173.266
('hgt_500_anom', 90.0, 122.5)_shift30	-115.789	-69.2999	-25.5253	-0.931152	14.9516	36.5023	51.1739	81.1266	121.82	173.266
('hgt_500_anom', 90.0, 125.0)_shift30	-115.789	-69.2999	-25.5253	-0.931152	14.9516	36.5023	51.1739	81.1266	121.82	173.266
('hgt_500_anom', 90.0, 127.5)_shift30	-115.789	-69.2999	-25.5253	-0.931152	14.9516	36.5023	51.1739	81.1266	121.82	173.266
('hgt_500_anom', 90.0, 130.0)_shift30	-115.789	-69.2999	-25.5253	-0.931152	14.9516	36.5023	51.1739	81.1266	121.82	173.266
('hgt_500_anom', 90.0, 132.5)_shift30	-115.789	-69.2999	-25.5253	-0.931152	14.9516	36.5023	51.1739	81.1266	121.82	173.266
('hgt_500_anom', 90.0, 135.0)_shift30	-115.789	-69.2999	-25.5253	-0.931152	14.9516	36.5023	51.1739	81.1266	121.82	173.266
('hgt_500_anom', 90.0, 137.5)_shift30	-115.789	-69.2999	-25.5253	-0.931152	14.9516	36.5023	51.1739	81.1266	121.82	173.266
('hgt_500_anom', 90.0, 140.0)_shift30	-115.789	-69.2999	-25.5253	-0.931152	14.9516	36.5023	51.1739	81.1266	121.82	173.266
('hgt_500_anom', 90.0, 142.5)_shift30	-115.789	-69.2999	-25.5253	-0.931152	14.9516	36.5023	51.1739	81.1266	121.82	173.266
('hgt_500_anom', 90.0, 145.0)_shift30	-115.789	-69.2999	-25.5253	-0.931152	14.9516	36.5023	51.1739	81.1266	121.82	173.266
('hgt_500_anom', 90.0, 147.5)_shift30	-115.789	-69.2999	-25.5253	-0.931152	14.9516	36.5023	51.1739	81.1266	121.82	173.266
('hgt_500_anom', 90.0, 150.0)_shift30	-115.789	-69.2999	-25.5253	-0.931152	14.9516	36.5023	51.1739	81.1266	121.82	173.266
('hgt_500_anom', 90.0, 152.5)_shift30	-115.789	-69.2999	-25.5253	-0.931152	14.9516	36.5023	51.1739	81.1266	121.82	173.266
('hgt_500_anom', 90.0, 155.0)_shift30	-115.789	-69.2999	-25.5253	-0.931152	14.9516	36.5023	51.1739	81.1266	121.82	173.266
('hgt_500_anom', 90.0, 157.5)_shift30	-115.789	-69.2999	-25.5253	-0.931152	14.9516	36.5023	51.1739	81.1266	121.82	173.266
('hgt_500_anom', 90.0, 160.0)_shift30	-115.789	-69.2999	-25.5253	-0.931152	14.9516	36.5023	51.1739	81.1266	121.82	173.266
('hgt_500_anom', 90.0, 162.5)_shift30	-115.789	-69.2999	-25.5253	-0.931152	14.9516	36.5023	51.1739	81.1266	121.82	173.266
('hgt_500_anom', 90.0, 165.0)_shift30	-115.789	-69.2999	-25.5253	-0.931152	14.9516	36.5023	51.1739	81.1266	121.82	173.266
('hgt_500_anom', 90.0, 167.5)_shift30	-115.789	-69.2999	-25.5253	-0.931152	14.9516	36.5023	51.1739	81.1266	121.82	173.266
('hgt_500_anom', 90.0, 170.0)_shift30	-115.789	-69.2999	-25.5253	-0.931152	14.9516	36.5023	51.1739	81.1266	121.82	173.266
('hgt_500_anom', 90.0, 172.5)_shift30	-115.789	-69.2999	-25.5253	-0.931152	14.9516	36.5023	51.1739	81.1266	121.82	173.266
('hgt_500_anom', 90.0, 175.0)_shift30	-115.789	-69.2999	-25.5253	-0.931152	14.9516	36.5023	51.1739	81.1266	121.82	173.266
('hgt_500_anom', 90.0, 177.5)_shift30	-115.789	-69.2999	-25.5253	-0.931152	14.9516	36.5023	51.1739	81.1266	121.82	173.266
('hgt_500_anom', 90.0, 180.0)_shift30	-115.789	-69.2999	-25.5253	-0.931152	14.9516	36.5023	51.1739	81.1266	121.82	173.266
('hgt_500_anom', 90.0, 182.5)_shift30	-115.789	-69.2999	-25.5253	-0.931152	14.9516	36.5023	51.1739	81.1266	121.82	173.266
('hgt_500_anom', 90.0, 185.0)_shift30	-115.789	-69.2999	-25.5253	-0.931152	14.9516	36.5023	51.1739	81.1266	121.82	173.266
('hgt_500_anom', 90.0, 187.5)_shift30	-115.789	-69.2999	-25.5253	-0.931152	14.9516	36.5023	51.1739	81.1266	121.82	173.266
('hgt_500_anom', 90.0, 190.0)_shift30	-115.789	-69.2999	-25.5253	-0.931152	14.9516	36.5023	51.1739	81.1266	121.82	173.266
('hgt_500_anom', 90.0, 192.5)_shift30	-115.789	-69.2999	-25.5253	-0.931152	14.9516	36.5023	51.1739	81.1266	121.82	173.266
('hgt_500_anom', 90.0, 195.0)_shift30	-115.789	-69.2999	-25.5253	-0.931152	14.9516	36.5023	51.1739	81.1266	121.82	173.266
('hgt_500_anom', 90.0, 197.5)_shift30	-115.789	-69.2999	-25.5253	-0.931152	14.9516	36.5023	51.1739	81.1266	121.82	173.266
('hgt_500_anom', 90.0, 200.0)_shift30	-115.789	-69.2999	-25.5253	-0.931152	14.9516	36.5023	51.1739	81.1266	121.82	173.266
('hgt_500_anom', 90.0, 202.5)_shift30	-115.789	-69.2999	-25.5253	-0.931152	14.9516	36.5023	51.1739	81.1266	121.82	173.266
('hgt_500_anom', 90.0, 205.0)_shift30	-115.789	-69.2999	-25.5253	-0.931152	14.9516	36.5023	51.1739	81.1266	121.82	173.266
('hgt_500_anom', 90.0, 207.5)_shift30	-115.789	-69.2999	-25.5253	-0.931152	14.9516	36.5023	51.1739	81.1266	121.82	173.266
('hgt_500_anom', 90.0, 210.0)_shift30	-115.789	-69.2999	-25.5253	-0.931152	14.9516	36.5023	51.1739	81.1266	121.82	173.266
('hgt_500_anom', 90.0, 212.5)_shift30	-115.789	-69.2999	-25.5253	-0.931152	14.9516	36.5023	51.1739	81.1266	121.82	173.266
('hgt_500_anom', 90.0, 215.0)_shift30	-115.789	-69.2999	-25.5253	-0.931152	14.9516	36.5023	51.1739	81.1266	121.82	173.266
('hgt_500_anom', 90.0, 217.5)_shift30	-115.789	-69.2999	-25.5253	-0.931152	14.9516	36.5023	51.1739	81.1266	121.82	173.266
('hgt_500_anom', 90.0, 220.0)_shift30	-115.789	-69.2999	-25.5253	-0.931152	14.9516	36.5023	51.1739	81.1266	121.82	173.266
('hgt_500_anom', 90.0, 222.5)_shift30	-115.789	-69.2999	-25.5253	-0.931152	14.9516	36.5023	51.1739	81.1266	121.82	173.266
('hgt_500_anom', 90.0, 225.0)_shift30	-115.789	-69.2999	-25.5253	-0.931152	14.9516	36.5023	51.1739	81.1266	121.82	173.266
('hgt_500_anom', 90.0, 227.5)_shift30	-115.789	-69.2999	-25.5253	-0.931152	14.9516	36.5023	51.1739	81.1266	121.82	173.266
('hgt_500_anom', 90.0, 230.0)_shift30	-115.789	-69.2999	-25.5253	-0.931152	14.9516	36.5023	51.1739	81.1266	121.82	173.266
('hgt_500_anom', 90.0, 232.5)_shift30	-115.789	-69.2999	-25.5253	-0.931152	14.9516	36.5023	51.1739	81.1266	121.82	173.266
('hgt_500_anom', 90.0, 235.0)_shift30	-115.789	-69.2999	-25.5253	-0.931152	14.9516	36.5023	51.1739	81.1266	121.82	173.266
('hgt_500_anom', 90.0, 237.5)_shift30	-115.789	-69.2999	-25.5253	-0.931152	14.9516	36.5023	51.1739	81.1266	121.82	173.266
('hgt_500_anom', 90.0, 240.0)_shift30	-115.789	-69.2999	-25.5253	-0.931152	14.9516	36.5023	51.1739	81.1266	121.82	173.266
('hgt_500_anom', 90.0, 242.5)_shift30	-115.789	-69.2999	-25.5253	-0.931152	14.9516	36.5023	51.1739	81.1266	121.82	173.266
('hgt_500_anom', 90.0, 245.0)_shift30	-115.789	-69.2999	-25.5253	-0.931152	14.9516	36.5023	51.1739	81.1266	121.82	173.266
('hgt_500_anom', 90.0, 247.5)_shift30	-115.789	-69.2999	-25.5253	-0.931152	14.9516	36.5023	51.1739	81.1266	121.82	173.266
('hgt_500_anom', 90.0, 250.0)_shift30	-115.789	-69.2999	-25.5253	-0.931152	14.9516	36.5023	51.1739	81.1266	121.82	173.266
('hgt_500_anom', 90.0, 252.5)_shift30	-115.789	-69.2999	-25.5253	-0.931152	14.9516	36.5023	51.1739	81.1266	121.82	173.266
('hgt_500_anom', 90.0, 255.0)_shift30	-115.789	-69.2999	-25.5253	-0.931152	14.9516	36.5023	51.1739	81.1266	121.82	173.266
('hgt_500_anom', 90.0, 257.5)_shift30	-115.789	-69.2999	-25.5253	-0.931152	14.9516	36.5023	51.1739	81.1266	121.82	173.266
('hgt_500_anom', 90.0, 260.0)_shift30	-115.789	-69.2999	-25.5253	-0.931152	14.9516	36.5023	51.1739	81.1266	121.82	173.266
('hgt_500_anom', 90.0, 262.5)_shift30	-115.789	-69.2999	-25.5253	-0.931152	14.9516	36.5023	51.1739	81.1266	121.82	173.266
('hgt_500_anom', 90.0, 265.0)_shift30	-115.789	-69.2999	-25.5253	-0.931152	14.9516	36.5023	51.1739	81.1266	121.82	173.266
('hgt_500_anom', 90.0, 267.5)_shift30	-115.789	-69.2999	-25.5253	-0.931152	14.9516	36.5023	51.1739	81.1266	121.82	173.266
('hgt_500_anom', 90.0, 270.0)_shift30	-115.789	-69.2999	-25.5253	-0.931152	14.9516	36.5023	51.1739	81.1266	121.82	173.266
('hgt_500_anom', 90.0, 272.5)_shift30	-115.789	-69.2999	-25.5253	-0.931152	14.9516	36.5023	51.1739	81.1266	121.82	173.266
('hgt_500_anom', 90.0, 275.0)_shift30	-115.789	-69.2999	-25.5253	-0.931152	14.9516	36.5023	51.1739	81.1266	121.82	173.266
('hgt_500_anom', 90.0, 277.5)_shift30	-115.789	-69.2999	-25.5253	-0.931152	14.9516	36.5023	51.1739	81.1266	121.82	173.266
('hgt_500_anom', 90.0, 280.0)_shift30	-115.789	-69.2999	-25.5253	-0.931152	14.9516	36.5023	51.1739	81.1266	121.82	173.266
('hgt_500_anom', 90.0, 282.5)_shift30	-115.789	-69.2999	-25.5253	-0.931152	14.9516	36.5023	51.1739	81.1266	121.82	173.266
('hgt_500_anom', 90.0, 285.0)_shift30	-115.789	-69.2999	-25.5253	-0.931152	14.9516	36.5023	51.1739	81.1266	121.82	173.266
('hgt_500_anom', 90.0, 287.5)_shift30	-115.789	-69.2999	-25.5253	-0.931152	14.9516	36.5023	51.1739	81.1266	121.82	173.266
('hgt_500_anom', 90.0, 290.0)_shift30	-115.789	-69.2999	-25.5253	-0.931152	14.9516	36.5023	51.1739	81.1266	121.82	173.266
('hgt_500_anom', 90.0, 292.5)_shift30	-115.789	-69.2999	-25.5253	-0.931152	14.9516	36.5023	51.1739	81.1266	121.82	173.266
('hgt_500_anom', 90.0, 295.0)_shift30	-115.789	-69.2999	-25.5253	-0.931152	14.9516	36.5023	51.1739	81.1266	121.82	173.266
('hgt_500_anom', 90.0, 297.5)_shift30	-115.789	-69.2999	-25.5253	-0.931152	14.9516	36.5023	51.1739	81.1266	121.82	173.266
('hgt_500_anom', 90.0, 300.0)_shift30	-115.789	-69.2999	-25.5253	-0.931152	14.9516	36.5023	51.1739	81.1266	121.82	173.266
('hgt_500_anom', 90.0, 302.5)_shift30	-115.789	-69.2999	-25.5253	-0.931152	14.9516	36.5023	51.1739	81.1266	121.82	173.266
('hgt_500_anom', 90.0, 305.0)_shift30	-115.789	-69.2999	-25.5253	-0.931152	14.9516	36.5023	51.1739	81.1266	121.82	173.266
('hgt_500_anom', 90.0, 307.5)_shift30	-115.789	-69.2999	-25.5253	-0.931152	14.9516	36.5023	51.1739	81.1266	121.82	173.266
('hgt_500_anom', 90.0, 310.0)_shift30	-115.789	-69.2999	-25.5253	-0.931152	14.9516	36.5023	51.1739	81.1266	121.82	173.266
('hgt_500_anom', 90.0, 312.5)_shift30	-115.789	-69.2999	-25.5253	-0.931152	14.9516	36.5023	51.1739	81.1266	121.82	173.266
('hgt_500_anom', 90.0, 315.0)_shift30	-115.789	-69.2999	-25.5253	-0.931152	14.9516	36.5023	51.1739	81.1266	121.82	173.266
('hgt_500_anom', 90.0, 317.5)_shift30	-115.789	-69.2999	-25.5253	-0.931152	14.9516	36.5023	51.1739	81.1266	121.82	173.266
('hgt_500_anom', 90.0, 320.0)_shift30	-115.789	-69.2999	-25.5253	-0.931152	14.9516	36.5023	51.1739	81.1266	121.82	173.266
('hgt_500_anom', 90.0, 322.5)_shift30	-115.789	-69.2999	-25.5253	-0.931152	14.9516	36.5023	51.1739	81.1266	121.82	173.266
('hgt_500_anom', 90.0, 325.0)_shift30	-115.789	-69.2999	-25.5253	-0.931152	14.9516	36.5023	51.1739	81.1266	121.82	173.266
('hgt_500_anom', 90.0, 327.5)_shift30	-115.789	-69.2999	-25.5253	-0.931152	14.9516	36.5023	51.1739	81.1266	121.82	173.266
('hgt_500_anom', 90.0, 330.0)_shift30	-115.789	-69.2999	-25.5253	-0.931152	14.9516	36.5023	51.1739	81.1266	121.82	173.266
('hgt_500_anom', 90.0, 332.5)_shift30	-115.789	-69.2999	-25.5253	-0.931152	14.9516	36.5023	51.1739	81.1266	121.82	173.266
('hgt_500_anom', 90.0, 335.0)_shift30	-115.789	-69.2999	-25.5253	-0.931152	14.9516	36.5023	51.1739	81.1266	121.82	173.266
('hgt_500_anom', 90.0, 337.5)_shift30	-115.789	-69.2999	-25.5253	-0.931152	14.9516	36.5023	51.1739	81.1266	121.82	173.266
('hgt_500_anom', 90.0, 340.0)_shift30	-115.789	-69.2999	-25.5253	-0.931152	14.9516	36.5023	51.1739	81.1266	121.82	173.266
('hgt_500_anom', 90.0, 342.5)_shift30	-115.789	-69.2999	-25.5253	-0.931152	14.9516	36.5023	51.1739	81.1266	121.82	173.266
('hgt_500_anom', 90.0, 345.0)_shift30	-115.789	-69.2999	-25.5253	-0.931152	14.9516	36.5023	51.1739	81.1266	121.82	173.266
('hgt_500_anom', 90.0, 347.5)_shift30	-115.789	-69.2999	-25.5253	-0.931152	14.9516	36.5023	51.1739	81.1266	121.82	173.266
('hgt_500_anom', 90.0, 350.0)_shift30	-115.789	-69.2999	-25.5253	-0.931152	14.9516	36.5023	51.1739	81.1266	121.82	173.266
('hgt_500_anom', 90.0, 352.5)_shift30	-115.789	-69.2999	-25.5253	-0.931152	14.9516	36.5023	51.1739	81.1266	121.82	173.266
('hgt_500_anom', 90.0, 355.0)_shift30	-115.789	-69.2999	-25.5253	-0.931152	14.9516	36.5023	51.1739	81.1266	121.82	173.266
('hgt_500_anom', 90.0, 357.5)_shift30	-115.789	-69.2999	-25.5253	-0.931152	14.9516	36.5023	51.1739	81.1266	121.82	173.266
('hgt_500_anom', 87.5, 0.0)_shift30	-110.581	-61.1569	-21.9448	2.94142	18.0808	37.3723	49.8578	72.2478	121.512	167.089
('hgt_500_anom', 87.5, 2.5)_shift30	-111.227	-61.4329	-22.3173	2.94186	18.1519	37.4821	50.0259	72.3455	121.833	167.343
('hgt_500_anom', 87.5, 5.0)_shift30	-111.8	-61.6697	-22.6892	2.91825	18.2434	37.5906	50.1851	72.4452	122.155	167.586
('hgt_500_anom', 87.5, 7.5)_shift30	-112.4	-61.9431	-23.1054	2.8926	18.2924	37.6804	50.3508	72.5614	122.458	167.81
('hgt_500_anom', 87.5, 10.0)_shift30	-113.025	-62.2307	-23.5147	2.86871	18.3509	37.7723	50.4964	72.6828	122.741	168.06
('hgt_500_anom', 87.5, 12.5)_shift30	-113.603	-62.5042	-23.9081	2.82402	18.4173	37.8536	50.6569	72.8314	123.047	168.31
('hgt_500_anom', 87.5, 15.0)_shift30	-114.228	-62.8074	-24.37	2.70077	18.4299	37.9216	50.8012	72.9706	123.351	168.541
('hgt_500_anom', 87.5, 17.5)_shift30	-114.828	-63.1237	-24.8123	2.62086	18.4515	37.9847	50.9394	73.1485	123.641	168.761
('hgt_500_anom', 87.5, 20.0)_shift30	-115.416	-63.4351	-25.2789	2.492	18.4797	38.042	51.0576	73.3273	123.927	169.006
('hgt_500_anom', 87.5, 22.5)_shift30	-115.965	-63.7533	-25.7468	2.38221	18.4844	38.0871	51.1968	73.4993	124.19	169.26
('hgt_500_anom', 87.5, 25.0)_shift30	-116.559	-64.0856	-26.228	2.22503	18.4781	38.1172	51.2922	73.7033	124.468	169.479
('hgt_500_anom', 87.5, 27.5)_shift30	-117.106	-64.3997	-26.6887	2.0814	18.4867	38.1481	51.381	73.9211	124.731	169.742
('hgt_500_anom', 87.5, 30.0)_shift30	-117.675	-64.773	-27.1933	1.90555	18.4769	38.1835	51.4806	74.1478	124.984	169.944
('hgt_500_anom', 87.5, 32.5)_shift30	-118.236	-65.1169	-27.6559	1.72741	18.4714	38.1883	51.5556	74.376	125.216	170.172
('hgt_500_anom', 87.5, 35.0)_shift30	-118.729	-65.4453	-28.1441	1.53948	18.4363	38.1892	51.6172	74.61	125.448	170.432
('hgt_500_anom', 87.5, 37.5)_shift30	-119.235	-65.8128	-28.6377	1.34168	18.4124	38.1699	51.6843	74.843	125.666	170.649
('hgt_500_anom', 87.5, 40.0)_shift30	-119.767	-66.1785	-29.1136	1.12406	18.3979	38.1527	51.7421	75.1308	125.892	170.895
('hgt_500_anom', 87.5, 42.5)_shift30	-120.287	-66.5415	-29.5798	0.913253	18.3727	38.1279	51.7746	75.3839	126.092	171.093
('hgt_500_anom', 87.5, 45.0)_shift30	-120.762	-66.9049	-30.0613	0.69087	18.3228	38.0899	51.8045	75.662	126.266	171.297
('hgt_500_anom', 87.5, 47.5)_shift30	-121.223	-67.2645	-30.5063	0.482636	18.3088	38.0707	51.8457	75.9486	126.464	171.535
('hgt_500_anom', 87.5, 50.0)_shift30	-121.689	-67.6363	-30.972	0.255061	18.2698	38.0189	51.8717	76.2449	126.627	171.726
('hgt_500_anom', 87.5, 52.5)_shift30	-122.114	-67.9977	-31.4123	0.03493	18.2305	37.952	51.8913	76.5389	126.779	171.94
('hgt_500_anom', 87.5, 55.0)_shift30	-122.545	-68.3654	-31.831	-0.189072	18.1902	37.8982	51.906	76.8554	126.908	172.148
('hgt_500_anom', 87.5, 57.5)_shift30	-122.97	-68.7164	-32.2283	-0.398688	18.1523	37.849	51.9296	77.1653	127.009	172.331
('hgt_500_anom', 87.5, 60.0)_shift30	-123.346	-69.0781	-32.6405	-0.626405	18.1161	37.7757	51.9183	77.4869	127.122	172.526
('hgt_500_anom', 87.5, 62.5)_shift30	-123.739	-69.4302	-33.0084	-0.861412	18.0564	37.6729	51.9012	77.808	127.189	172.703
('hgt_500_anom', 87.5, 65.0)_shift30	-124.105	-69.7803	-33.3526	-1.04708	18.0402	37.6191	51.9136	78.1433	127.279	172.868
('hgt_500_anom', 87.5, 67.5)_shift30	-124.481	-70.1231	-33.668	-1.22709	18.0009	37.5225	51.9005	78.4787	127.308	173.038
('hgt_500_anom', 87.5, 70.0)_shift30	-124.855	-70.4863	-33.9981	-1.44411	17.9387	37.4137	51.8809	78.786	127.339	173.193
('hgt_500_anom', 87.5, 72.5)_shift30	-125.172	-70.7996	-34.2626	-1.61458	17.9235	37.3305	51.8849	79.1615	127.349	173.339
('hgt_500_anom', 87.5, 75.0)_shift30	-125.504	-71.1394	-34.5481	-1.79029	17.8752	37.2202	51.8628	79.4897	127.348	173.484
('hgt_500_anom', 87.5, 77.5)_shift30	-125.818	-71.4575	-34.7706	-1.95675	17.834	37.1284	51.8506	79.8505	127.293	173.594
('hgt_500_anom', 87.5, 80.0)_shift30	-126.121	-71.7724	-34.9866	-2.10231	17.7976	37.0164	51.8546	80.1747	127.248	173.714
('hgt_500_anom', 87.5, 82.5)_shift30	-126.411	-72.0859	-35.1977	-2.25509	17.7503	36.9138	51.8516	80.5179	127.175	173.805
('hgt_500_anom', 87.5, 85.0)_shift30	-126.679	-72.3911	-35.3434	-2.37167	17.7031	36.8028	51.8609	80.8606	127.088	173.924
('hgt_500_anom', 87.5, 87.5)_shift30	-126.945	-72.6792	-35.5041	-2.50008	17.6466	36.6892	51.8545	81.1918	126.968	174.001
('hgt_500_anom', 87.5, 90.0)_shift30	-127.189	-72.9538	-35.6122	-2.60705	17.5965	36.5674	51.8524	81.5459	126.841	174.078
('hgt_500_anom', 87.5, 92.5)_shift30	-127.438	-73.2365	-35.7011	-2.69867	17.5419	36.467	51.8727	81.8629	126.675	174.117
('hgt_500_anom', 87.5, 95.0)_shift30	-127.66	-73.5075	-35.7783	-2.79996	17.4786	36.3373	51.8857	82.1967	126.503	174.176
('hgt_500_anom', 87.5, 97.5)_shift30	-127.873	-73.7579	-35.8167	-2.87757	17.421	36.2453	51.9288	82.5218	126.302	174.2
('hgt_500_anom', 87.5, 100.0)_shift30	-128.065	-74.0132	-35.832	-2.9459	17.3349	36.1221	51.9342	82.8402	126.086	174.222
('hgt_500_anom', 87.5, 102.5)_shift30	-128.254	-74.25	-35.8334	-3.02304	17.2538	36.0059	51.9711	83.1472	125.849	174.224
('hgt_500_anom', 87.5, 105.0)_shift30	-128.428	-74.4751	-35.8132	-3.07352	17.1761	35.8973	51.9976	83.451	125.572	174.205
('hgt_500_anom', 87.5, 107.5)_shift30	-128.562	-74.676	-35.7242	-3.10312	17.0995	35.7835	52.036	83.7085	125.304	174.188
('hgt_500_anom', 87.5, 110.0)_shift30	-128.706	-74.8761	-35.6495	-3.13261	17.0074	35.707	52.0973	84.0321	125.031	174.152
('hgt_500_anom', 87.5, 112.5)_shift30	-128.812	-75.0776	-35.5763	-3.17258	16.8957	35.5802	52.1423	84.2848	124.702	174.096
('hgt_500_anom', 87.5, 115.0)_shift30	-128.93	-75.2506	-35.4552	-3.19586	16.7982	35.4956	52.2142	84.564	124.416	174.059
('hgt_500_anom', 87.5, 117.5)_shift30	-129.004	-75.4395	-35.324	-3.20945	16.6662	35.381	52.2651	84.8161	124.059	173.972
('hgt_500_anom', 87.5, 120.0)_shift30	-129.047	-75.5858	-35.1698	-3.22793	16.5478	35.3003	52.3292	85.0382	123.727	173.908
('hgt_500_anom', 87.5, 122.5)_shift30	-129.099	-75.7185	-34.9646	-3.22088	16.4228	35.2185	52.4317	85.282	123.358	173.792
('hgt_500_anom', 87.5, 125.0)_shift30	-129.129	-75.8635	-34.7957	-3.24116	16.2707	35.1129	52.4919	85.4834	122.976	173.681
('hgt_500_anom', 87.5, 127.5)_shift30	-129.106	-75.9707	-34.5778	-3.23567	16.1383	35.0506	52.5707	85.6955	122.608	173.543
('hgt_500_anom', 87.5, 130.0)_shift30	-129.078	-76.0886	-34.362	-3.24296	15.9647	34.9626	52.6456	85.8649	122.213	173.42
('hgt_500_anom', 87.5, 132.5)_shift30	-129.038	-76.1788	-34.1336	-3.24069	15.8167	34.8981	52.7556	86.0534	121.829	173.286
('hgt_500_anom', 87.5, 135.0)_shift30	-128.968	-76.2727	-33.8635	-3.26638	15.6307	34.8156	52.8381	86.1966	121.416	173.118
('hgt_500_anom', 87.5, 137.5)_shift30	-128.885	-76.357	-33.6073	-3.26435	15.4383	34.7565	52.9104	86.3547	121.023	172.956
('hgt_500_anom', 87.5, 140.0)_shift30	-128.742	-76.4025	-33.3179	-3.28135	15.2529	34.6984	53.0076	86.4879	120.623	172.827
('hgt_500_anom', 87.5, 142.5)_shift30	-128.601	-76.4428	-32.9953	-3.29021	15.0557	34.6422	53.0963	86.6018	120.209	172.624
('hgt_500_anom', 87.5, 145.0)_shift30	-128.414	-76.4824	-32.7092	-3.30231	14.853	34.5903	53.1878	86.7084	119.812	172.454
('hgt_500_anom', 87.5, 147.5)_shift30	-128.253	-76.4871	-32.3795	-3.32411	14.6334	34.5473	53.2727	86.7805	119.367	172.23
('hgt_500_anom', 87.5, 150.0)_shift30	-127.993	-76.4935	-32.0496	-3.35035	14.43	34.512	53.3637	86.8374	118.961	172.04
('hgt_500_anom', 87.5, 152.5)_shift30	-127.756	-76.4712	-31.7181	-3.37344	14.1873	34.4739	53.4418	86.9189	118.59	171.83
('hgt_500_anom', 87.5, 155.0)_shift30	-127.478	-76.448	-31.3651	-3.40635	13.9689	34.4428	53.5174	86.95	118.173	171.603
('hgt_500_anom', 87.5, 157.5)_shift30	-127.208	-76.4286	-30.9932	-3.42563	13.7476	34.4269	53.5975	86.9638	117.76	171.38
('hgt_500_anom', 87.5, 160.0)_shift30	-126.866	-76.3654	-30.6211	-3.4601	13.504	34.4065	53.6734	86.9759	117.364	171.172
('hgt_500_anom', 87.5, 162.5)_shift30	-126.505	-76.3079	-30.2571	-3.50703	13.2727	34.3805	53.7208	86.9759	116.98	170.929
('hgt_500_anom', 87.5, 165.0)_shift30	-126.142	-76.2278	-29.8682	-3.54774	13.0237	34.3809	53.7863	86.9703	116.598	170.681
('hgt_500_anom', 87.5, 167.5)_shift30	-125.723	-76.1375	-29.4904	-3.58657	12.7851	34.3627	53.8275	86.9368	116.242	170.46
('hgt_500_anom', 87.5, 170.0)_shift30	-125.298	-76.0207	-29.0921	-3.65069	12.5397	34.37	53.8677	86.8929	115.844	170.209
('hgt_500_anom', 87.5, 172.5)_shift30	-124.879	-75.9	-28.6887	-3.68363	12.3002	34.3732	53.8995	86.8309	115.489	169.928
('hgt_500_anom', 87.5, 175.0)_shift30	-124.387	-75.7567	-28.2755	-3.74215	12.0825	34.3757	53.9174	86.7574	115.144	169.702
('hgt_500_anom', 87.5, 177.5)_shift30	-123.896	-75.5911	-27.8822	-3.81311	11.8384	34.3819	53.9454	86.6758	114.801	169.439
('hgt_500_anom', 87.5, 180.0)_shift30	-123.39	-75.4296	-27.482	-3.8637	11.6036	34.4075	53.9604	86.568	114.462	169.218
('hgt_500_anom', 87.5, 182.5)_shift30	-122.885	-75.2616	-27.0806	-3.94423	11.3601	34.4082	53.9415	86.4354	114.105	168.901
('hgt_500_anom', 87.5, 185.0)_shift30	-122.293	-75.0393	-26.6536	-3.97756	11.1637	34.4594	53.9388	86.3452	113.814	168.681
('hgt_500_anom', 87.5, 187.5)_shift30	-121.725	-74.8107	-26.248	-4.06548	10.9224	34.4656	53.9082	86.195	113.513	168.406
('hgt_500_anom', 87.5, 190.0)_shift30	-121.127	-74.5829	-25.8509	-4.13101	10.7234	34.4836	53.8739	86.0603	113.23	168.131
('hgt_500_anom', 87.5, 192.5)_shift30	-120.517	-74.3057	-25.4195	-4.17394	10.5368	34.5356	53.8214	85.916	112.952	167.879
('hgt_500_anom', 87.5, 195.0)_shift30	-119.918	-74.0543	-25.0297	-4.24873	10.3402	34.5526	53.7627	85.7429	112.667	167.603
('hgt_500_anom', 87.5, 197.5)_shift30	-119.284	-73.7615	-24.6471	-4.30574	10.1601	34.5819	53.7087	85.5694	112.4	167.349
('hgt_500_anom', 87.5, 200.0)_shift30	-118.613	-73.4718	-24.229	-4.35035	10.0005	34.6233	53.6122	85.3742	112.171	167.089
('hgt_500_anom', 87.5, 202.5)_shift30	-117.973	-73.1411	-23.8405	-4.41853	9.83465	34.6632	53.5386	85.2012	111.949	166.834
('hgt_500_anom', 87.5, 205.0)_shift30	-117.295	-72.8131	-23.4788	-4.48488	9.68908	34.6841	53.4282	84.9844	111.744	166.598
('hgt_500_anom', 87.5, 207.5)_shift30	-116.621	-72.4788	-23.1077	-4.55375	9.538	34.7094	53.3245	84.7743	111.537	166.362
('hgt_500_anom', 87.5, 210.0)_shift30	-115.939	-72.1157	-22.7407	-4.58785	9.41268	34.743	53.1886	84.5472	111.34	166.117
('hgt_500_anom', 87.5, 212.5)_shift30	-115.251	-71.7493	-22.3924	-4.6402	9.31095	34.7808	53.0747	84.3187	111.171	165.891
('hgt_500_anom', 87.5, 215.0)_shift30	-114.565	-71.3587	-22.063	-4.7193	9.21447	34.8032	52.923	84.0701	111.014	165.668
('hgt_500_anom', 87.5, 217.5)_shift30	-113.863	-70.9737	-21.733	-4.75526	9.12623	34.8368	52.7723	83.8275	110.886	165.434
('hgt_500_anom', 87.5, 220.0)_shift30	-113.161	-70.5695	-21.4083	-4.79491	9.05734	34.8464	52.5989	83.5807	110.768	165.231
('hgt_500_anom', 87.5, 222.5)_shift30	-112.464	-70.1648	-21.0812	-4.80457	9.02087	34.8746	52.4237	83.3019	110.646	165.029
('hgt_500_anom', 87.5, 225.0)_shift30	-111.778	-69.7412	-20.7867	-4.83341	8.98045	34.9033	52.2452	83.0237	110.54	164.829
('hgt_500_anom', 87.5, 227.5)_shift30	-111.072	-69.3033	-20.4835	-4.85063	8.96913	34.906	52.0576	82.7497	110.474	164.649
('hgt_500_anom', 87.5, 230.0)_shift30	-110.407	-68.8723	-20.2412	-4.8686	8.96563	34.9232	51.8598	82.4514	110.418	164.467
('hgt_500_anom', 87.5, 232.5)_shift30	-109.755	-68.4567	-19.9747	-4.90468	8.94115	34.9162	51.6521	82.143	110.354	164.274
('hgt_500_anom', 87.5, 235.0)_shift30	-109.071	-68.0325	-19.7342	-4.90332	8.98298	34.9124	51.4466	81.8493	110.328	164.144
('hgt_500_anom', 87.5, 237.5)_shift30	-108.446	-67.5808	-19.4999	-4.87861	9.04106	34.9376	51.2562	81.5565	110.325	163.986
('hgt_500_anom', 87.5, 240.0)_shift30	-107.819	-67.1559	-19.2817	-4.85742	9.08931	34.9164	51.0192	81.2281	110.318	163.86
('hgt_500_anom', 87.5, 242.5)_shift30	-107.17	-66.7043	-19.0795	-4.82537	9.15027	34.9281	50.8096	80.9297	110.343	163.733
('hgt_500_anom', 87.5, 245.0)_shift30	-106.572	-66.2567	-18.8717	-4.77431	9.24762	34.9207	50.5818	80.6195	110.372	163.606
('hgt_500_anom', 87.5, 247.5)_shift30	-105.98	-65.8277	-18.6856	-4.71306	9.3642	34.8972	50.3653	80.2994	110.43	163.526
('hgt_500_anom', 87.5, 250.0)_shift30	-105.444	-65.393	-18.5374	-4.66018	9.47475	34.8765	50.1498	79.9706	110.485	163.436
('hgt_500_anom', 87.5, 252.5)_shift30	-104.87	-64.9576	-18.3813	-4.56825	9.60417	34.8789	49.9331	79.66	110.552	163.331
('hgt_500_anom', 87.5, 255.0)_shift30	-104.358	-64.5548	-18.2297	-4.51391	9.75455	34.8522	49.7085	79.3314	110.653	163.258
('hgt_500_anom', 87.5, 257.5)_shift30	-103.879	-64.1459	-18.0981	-4.40801	9.89521	34.8363	49.493	78.9921	110.744	163.167
('hgt_500_anom', 87.5, 260.0)_shift30	-103.407	-63.7474	-17.986	-4.29082	10.0426	34.8013	49.2666	78.6603	110.864	163.136
('hgt_500_anom', 87.5, 262.5)_shift30	-102.973	-63.3628	-17.8608	-4.16767	10.2389	34.782	49.0639	78.348	111	163.068
('hgt_500_anom', 87.5, 265.0)_shift30	-102.553	-62.9875	-17.773	-4.01536	10.4314	34.7688	48.8699	78.0198	111.144	163.026
('hgt_500_anom', 87.5, 267.5)_shift30	-102.182	-62.6216	-17.6997	-3.89785	10.6107	34.7508	48.6817	77.7055	111.298	162.977
('hgt_500_anom', 87.5, 270.0)_shift30	-101.862	-62.2797	-17.6237	-3.72551	10.8048	34.7173	48.494	77.3708	111.433	162.957
('hgt_500_anom', 87.5, 272.5)_shift30	-101.547	-61.9621	-17.556	-3.55235	11.0246	34.6997	48.3209	77.0526	111.619	162.943
('hgt_500_anom', 87.5, 275.0)_shift30	-101.259	-61.6218	-17.5089	-3.36759	11.2449	34.6895	48.1392	76.7626	111.814	162.95
('hgt_500_anom', 87.5, 277.5)_shift30	-101.036	-61.3279	-17.4769	-3.20523	11.4482	34.6682	47.9882	76.4468	111.997	162.916
('hgt_500_anom', 87.5, 280.0)_shift30	-100.826	-61.0531	-17.4306	-2.98497	11.6931	34.6611	47.8556	76.1446	112.196	162.93
('hgt_500_anom', 87.5, 282.5)_shift30	-100.647	-60.7812	-17.3986	-2.77967	11.9335	34.6619	47.7149	75.8724	112.406	162.926
('hgt_500_anom', 87.5, 285.0)_shift30	-100.541	-60.5249	-17.3979	-2.57168	12.1583	34.6833	47.6127	75.5868	112.626	162.936
('hgt_500_anom', 87.5, 287.5)_shift30	-100.454	-60.3094	-17.3906	-2.3564	12.386	34.6636	47.4843	75.296	112.833	162.964
('hgt_500_anom', 87.5, 290.0)_shift30	-100.369	-60.0865	-17.3812	-2.11722	12.6374	34.6839	47.3874	75.0341	113.058	163.001
('hgt_500_anom', 87.5, 292.5)_shift30	-100.357	-59.8905	-17.4101	-1.89653	12.8791	34.7014	47.3142	74.7738	113.326	163.026
('hgt_500_anom', 87.5, 295.0)_shift30	-100.354	-59.7082	-17.4305	-1.65905	13.1277	34.7446	47.258	74.5171	113.555	163.072
('hgt_500_anom', 87.5, 297.5)_shift30	-100.417	-59.5508	-17.4628	-1.42434	13.3908	34.7621	47.2195	74.2718	113.813	163.132
('hgt_500_anom', 87.5, 300.0)_shift30	-100.497	-59.427	-17.498	-1.16195	13.6373	34.8029	47.1669	74.038	114.083	163.199
('hgt_500_anom', 87.5, 302.5)_shift30	-100.623	-59.2994	-17.5285	-0.896163	13.8932	34.8763	47.1667	73.8313	114.344	163.26
('hgt_500_anom', 87.5, 305.0)_shift30	-100.763	-59.1988	-17.6042	-0.661002	14.1393	34.9296	47.1615	73.6274	114.621	163.344
('hgt_500_anom', 87.5, 307.5)_shift30	-100.936	-59.119	-17.6713	-0.415694	14.376	34.9797	47.1548	73.4275	114.909	163.416
('hgt_500_anom', 87.5, 310.0)_shift30	-101.179	-59.0675	-17.7427	-0.158822	14.6306	35.0589	47.1998	73.2466	115.186	163.519
('hgt_500_anom', 87.5, 312.5)_shift30	-101.408	-58.9989	-17.8113	0.0816859	14.853	35.1548	47.2356	73.0919	115.503	163.647
('hgt_500_anom', 87.5, 315.0)_shift30	-101.694	-58.9808	-17.9136	0.325422	15.1002	35.2361	47.2976	72.9169	115.787	163.753
('hgt_500_anom', 87.5, 317.5)_shift30	-102.012	-58.9643	-18.0218	0.545148	15.2982	35.3144	47.3525	72.7608	116.067	163.882
('hgt_500_anom', 87.5, 320.0)_shift30	-102.374	-58.9678	-18.1497	0.787252	15.5287	35.427	47.4401	72.6344	116.376	164.007
('hgt_500_anom', 87.5, 322.5)_shift30	-102.73	-59.005	-18.2817	1.01502	15.7678	35.5479	47.5312	72.4985	116.685	164.14
('hgt_500_anom', 87.5, 325.0)_shift30	-103.122	-59.0491	-18.4236	1.21071	15.9641	35.6465	47.6493	72.4014	116.998	164.301
('hgt_500_anom', 87.5, 327.5)_shift30	-103.549	-59.1033	-18.5725	1.4418	16.1864	35.7836	47.7819	72.3098	117.319	164.449
('hgt_500_anom', 87.5, 330.0)_shift30	-103.997	-59.17	-18.7449	1.6154	16.3648	35.8649	47.8739	72.2067	117.635	164.599
('hgt_500_anom', 87.5, 332.5)_shift30	-104.47	-59.2745	-18.917	1.81324	16.5897	36.0221	48.04	72.1555	117.947	164.788
('hgt_500_anom', 87.5, 335.0)_shift30	-104.935	-59.3659	-19.1273	1.97536	16.7433	36.1249	48.1605	72.0871	118.269	164.971
('hgt_500_anom', 87.5, 337.5)_shift30	-105.456	-59.4707	-19.3359	2.14491	16.9176	36.2635	48.3081	72.0379	118.575	165.143
('hgt_500_anom', 87.5, 340.0)_shift30	-105.975	-59.6262	-19.559	2.30055	17.0773	36.3924	48.4691	72.0185	118.914	165.362
('hgt_500_anom', 87.5, 342.5)_shift30	-106.518	-59.7756	-19.816	2.43253	17.2505	36.5118	48.649	72.0162	119.255	165.557
('hgt_500_anom', 87.5, 345.0)_shift30	-107.063	-59.9243	-20.0699	2.55354	17.4042	36.6518	48.8155	72.0104	119.578	165.755
('hgt_500_anom', 87.5, 347.5)_shift30	-107.639	-60.119	-20.3328	2.64259	17.5387	36.7933	48.9925	72.0161	119.909	165.953
('hgt_500_anom', 87.5, 350.0)_shift30	-108.192	-60.2668	-20.6116	2.7669	17.6742	36.9093	49.1534	72.0358	120.236	166.203
('hgt_500_anom', 87.5, 352.5)_shift30	-108.788	-60.5035	-20.9356	2.81885	17.7798	37.0397	49.3333	72.0841	120.538	166.422
('hgt_500_anom', 87.5, 355.0)_shift30	-109.406	-60.7181	-21.261	2.8753	17.8872	37.1587	49.496	72.1328	120.877	166.646
('hgt_500_anom', 87.5, 357.5)_shift30	-109.988	-60.9349	-21.5845	2.92186	18.0052	37.2789	49.6951	72.1897	121.203	166.882
('hgt_500_anom', 85.0, 0.0)_shift30	-106.946	-51.9666	-17.6309	6.84109	21.0289	36.3507	50.4301	60.9954	115.357	153.826
('hgt_500_anom', 85.0, 2.5)_shift30	-108.067	-52.3664	-18.2195	6.88972	21.0738	36.6098	50.8081	61.0513	115.814	154.191
('hgt_500_anom', 85.0, 5.0)_shift30	-109.187	-52.7739	-18.8274	6.88884	21.1194	36.8805	51.1917	61.1324	116.267	154.5
('hgt_500_anom', 85.0, 7.5)_shift30	-110.244	-53.2102	-19.523	6.80531	21.107	37.1004	51.5397	61.2261	116.7	154.821
('hgt_500_anom', 85.0, 10.0)_shift30	-111.349	-53.6787	-20.2568	6.67788	21.0794	37.2892	51.8573	61.3581	117.139	155.116
('hgt_500_anom', 85.0, 12.5)_shift30	-112.395	-54.1539	-21.0497	6.50849	21.0424	37.4721	52.1472	61.505	117.559	155.417
('hgt_500_anom', 85.0, 15.0)_shift30	-113.418	-54.6643	-21.8979	6.26917	20.9495	37.6232	52.3992	61.6674	117.996	155.69
('hgt_500_anom', 85.0, 17.5)_shift30	-114.443	-55.2007	-22.7953	5.96621	20.8282	37.7247	52.6233	61.8513	118.404	155.972
('hgt_500_anom', 85.0, 20.0)_shift30	-115.428	-55.753	-23.7363	5.62788	20.7084	37.8218	52.8255	62.0774	118.803	156.219
('hgt_500_anom', 85.0, 22.5)_shift30	-116.361	-56.3211	-24.7226	5.21976	20.5492	37.8975	52.9793	62.3384	119.23	156.496
('hgt_500_anom', 85.0, 25.0)_shift30	-117.276	-56.9302	-25.7431	4.77339	20.3956	37.942	53.1106	62.6079	119.62	156.761
('hgt_500_anom', 85.0, 27.5)_shift30	-118.152	-57.5628	-26.8022	4.30513	20.2091	37.9829	53.202	62.9262	120.041	157.048
('hgt_500_anom', 85.0, 30.0)_shift30	-119.018	-58.1979	-27.896	3.76271	20.015	37.9751	53.2515	63.2341	120.418	157.285
('hgt_500_anom', 85.0, 32.5)_shift30	-119.836	-58.8522	-28.9803	3.20695	19.8245	37.9615	53.2798	63.5964	120.801	157.56
('hgt_500_anom', 85.0, 35.0)_shift30	-120.588	-59.5241	-30.1209	2.61609	19.6246	37.9226	53.2493	63.9857	121.191	157.839
('hgt_500_anom', 85.0, 37.5)_shift30	-121.341	-60.2004	-31.2358	1.97703	19.4286	37.8698	53.2154	64.4072	121.6	158.133
('hgt_500_anom', 85.0, 40.0)_shift30	-122.012	-60.8939	-32.3463	1.3264	19.2291	37.8004	53.1364	64.8367	121.964	158.427
('hgt_500_anom', 85.0, 42.5)_shift30	-122.703	-61.5911	-33.4917	0.641042	19.0116	37.6888	53.0222	65.3093	122.347	158.722
('hgt_500_anom', 85.0, 45.0)_shift30	-123.317	-62.2675	-34.5607	-0.00415635	18.8682	37.6262	52.9067	65.8141	122.733	159.067
('hgt_500_anom', 85.0, 47.5)_shift30	-123.89	-62.9837	-35.6593	-0.690596	18.6989	37.5261	52.7644	66.351	123.125	159.384
('hgt_500_anom', 85.0, 50.0)_shift30	-124.5	-63.7024	-36.7131	-1.37864	18.5202	37.4021	52.5843	66.879	123.444	159.743
('hgt_500_anom', 85.0, 52.5)_shift30	-125.005	-64.3817	-37.6921	-2.02449	18.4058	37.2916	52.4095	67.4713	123.817	160.079
('hgt_500_anom', 85.0, 55.0)_shift30	-125.523	-65.0557	-38.6587	-2.67279	18.3045	37.1649	52.2148	68.0742	124.156	160.463
('hgt_500_anom', 85.0, 57.5)_shift30	-125.993	-65.7761	-39.5751	-3.29333	18.1923	37.0348	51.98	68.7048	124.496	160.843
('hgt_500_anom', 85.0, 60.0)_shift30	-126.432	-66.4233	-40.4066	-3.8754	18.1474	36.9013	51.758	69.3671	124.792	161.214
('hgt_500_anom', 85.0, 62.5)_shift30	-126.883	-67.0766	-41.2039	-4.43958	18.1	36.7676	51.544	70.0477	125.064	161.615
('hgt_500_anom', 85.0, 65.0)_shift30	-127.314	-67.7074	-41.9189	-4.94915	18.1013	36.6363	51.3249	70.7614	125.319	162.004
('hgt_500_anom', 85.0, 67.5)_shift30	-127.715	-68.3259	-42.5786	-5.41758	18.0977	36.5073	51.1068	71.4991	125.57	162.405
('hgt_500_anom', 85.0, 70.0)_shift30	-128.127	-68.9445	-43.1461	-5.82075	18.1305	36.3689	50.886	72.2537	125.742	162.815
('hgt_500_anom', 85.0, 72.5)_shift30	-128.51	-69.5292	-43.6722	-6.22151	18.1789	36.206	50.6687	73.009	125.913	163.191
('hgt_500_anom', 85.0, 75.0)_shift30	-128.914	-70.1	-44.0999	-6.54955	18.2346	36.0579	50.4635	73.7762	126.026	163.561
('hgt_500_anom', 85.0, 77.5)_shift30	-129.326	-70.6685	-44.4532	-6.80827	18.3077	35.9069	50.2602	74.5733	126.1	163.925
('hgt_500_anom', 85.0, 80.0)_shift30	-129.737	-71.1766	-44.7604	-7.04042	18.4089	35.7676	50.0947	75.3821	126.13	164.287
('hgt_500_anom', 85.0, 82.5)_shift30	-130.108	-71.7016	-44.9443	-7.19119	18.5119	35.6041	49.9298	76.1636	126.094	164.606
('hgt_500_anom', 85.0, 85.0)_shift30	-130.549	-72.1894	-45.1013	-7.32834	18.6131	35.4455	49.8044	76.984	126.055	164.908
('hgt_500_anom', 85.0, 87.5)_shift30	-130.991	-72.699	-45.1819	-7.37663	18.7244	35.2905	49.6793	77.7997	125.919	165.205
('hgt_500_anom', 85.0, 90.0)_shift30	-131.404	-73.1398	-45.2145	-7.38407	18.8259	35.1298	49.5768	78.5871	125.731	165.461
('hgt_500_anom', 85.0, 92.5)_shift30	-131.857	-73.5861	-45.1757	-7.34839	18.9395	34.9618	49.4971	79.3779	125.494	165.658
('hgt_500_anom', 85.0, 95.0)_shift30	-132.281	-74.0191	-45.0501	-7.25304	19.0391	34.81	49.4541	80.1566	125.19	165.848
('hgt_500_anom', 85.0, 97.5)_shift30	-132.747	-74.4238	-44.9035	-7.13067	19.1222	34.6543	49.4281	80.9422	124.847	165.995
('hgt_500_anom', 85.0, 100.0)_shift30	-133.194	-74.7821	-44.6815	-6.96495	19.2167	34.495	49.4535	81.7061	124.46	166.127
('hgt_500_anom', 85.0, 102.5)_shift30	-133.643	-75.1504	-44.4246	-6.76124	19.2708	34.3625	49.4722	82.4351	124.003	166.197
('hgt_500_anom', 85.0, 105.0)_shift30	-134.087	-75.5019	-44.1423	-6.5385	19.3312	34.1971	49.5438	83.1486	123.507	166.244
('hgt_500_anom', 85.0, 107.5)_shift30	-134.544	-75.8396	-43.79	-6.25779	19.3641	34.0574	49.6077	83.839	122.928	166.224
('hgt_500_anom', 85.0, 110.0)_shift30	-134.94	-76.1289	-43.4286	-5.97642	19.361	33.9208	49.7195	84.5162	122.328	166.218
('hgt_500_anom', 85.0, 112.5)_shift30	-135.358	-76.4157	-43.0271	-5.69572	19.3364	33.8001	49.8429	85.1317	121.678	166.127
('hgt_500_anom', 85.0, 115.0)_shift30	-135.753	-76.6973	-42.6039	-5.39565	19.2961	33.6802	50.0071	85.7306	120.983	166.044
('hgt_500_anom', 85.0, 117.5)_shift30	-136.107	-76.9531	-42.1547	-5.08373	19.2153	33.551	50.1913	86.3194	120.299	165.926
('hgt_500_anom', 85.0, 120.0)_shift30	-136.469	-77.1714	-41.6837	-4.76755	19.1344	33.4584	50.3954	86.8452	119.541	165.73
('hgt_500_anom', 85.0, 122.5)_shift30	-136.751	-77.404	-41.2077	-4.4617	19.0156	33.3823	50.6278	87.3465	118.758	165.54
('hgt_500_anom', 85.0, 125.0)_shift30	-137.036	-77.5926	-40.6982	-4.17944	18.8506	33.3028	50.8754	87.8107	117.99	165.326
('hgt_500_anom', 85.0, 127.5)_shift30	-137.251	-77.7823	-40.1853	-3.90217	18.6499	33.2193	51.1191	88.2148	117.152	165.069
('hgt_500_anom', 85.0, 130.0)_shift30	-137.413	-77.9111	-39.653	-3.64057	18.4504	33.1706	51.4009	88.6088	116.349	164.791
('hgt_500_anom', 85.0, 132.5)_shift30	-137.547	-78.0702	-39.0981	-3.40325	18.2009	33.1109	51.6932	88.9547	115.518	164.513
('hgt_500_anom', 85.0, 135.0)_shift30	-137.613	-78.1922	-38.5625	-3.20906	17.8979	33.0971	51.9831	89.2172	114.678	164.186
('hgt_500_anom', 85.0, 137.5)_shift30	-137.628	-78.3012	-37.9873	-3.01799	17.6006	33.0563	52.2761	89.4744	113.842	163.848
('hgt_500_anom', 85.0, 140.0)_shift30	-137.593	-78.3934	-37.4206	-2.87629	17.2609	33.0459	52.5932	89.6839	113.02	163.505
('hgt_500_anom', 85.0, 142.5)_shift30	-137.481	-78.456	-36.8302	-2.74156	16.8859	33.0352	52.9145	89.8572	112.206	163.135
('hgt_500_anom', 85.0, 145.0)_shift30	-137.347	-78.5279	-36.2526	-2.66753	16.488	33.0254	53.2233	89.9707	111.372	162.732
('hgt_500_anom', 85.0, 147.5)_shift30	-137.168	-78.5797	-35.6571	-2.62798	16.0436	33.0277	53.5449	90.063	110.571	162.355
('hgt_500_anom', 85.0, 150.0)_shift30	-136.902	-78.6383	-35.0453	-2.6121	15.5863	33.0408	53.8561	90.1005	109.785	161.969
('hgt_500_anom', 85.0, 152.5)_shift30	-136.574	-78.652	-34.4363	-2.6407	15.1096	33.0586	54.1683	90.1015	109.026	161.54
('hgt_500_anom', 85.0, 155.0)_shift30	-136.191	-78.6732	-33.8004	-2.68029	14.6017	33.0699	54.475	90.0861	108.275	161.131
('hgt_500_anom', 85.0, 157.5)_shift30	-135.762	-78.6731	-33.1775	-2.77396	14.0329	33.095	54.7609	89.9972	107.515	160.693
('hgt_500_anom', 85.0, 160.0)_shift30	-135.282	-78.6429	-32.512	-2.87641	13.4942	33.1308	55.0378	89.9038	106.816	160.236
('hgt_500_anom', 85.0, 162.5)_shift30	-134.703	-78.6161	-31.8471	-2.98077	12.9225	33.1651	55.3013	89.7527	106.093	159.786
('hgt_500_anom', 85.0, 165.0)_shift30	-134.12	-78.5961	-31.189	-3.1401	12.3051	33.188	55.5448	89.6047	105.413	159.315
('hgt_500_anom', 85.0, 167.5)_shift30	-133.441	-78.5254	-30.4649	-3.30569	11.7307	33.2539	55.7852	89.433	104.755	158.828
('hgt_500_anom', 85.0, 170.0)_shift30	-132.734	-78.4521	-29.7643	-3.4926	11.1057	33.3181	56.0145	89.2118	104.098	158.337
('hgt_500_anom', 85.0, 172.5)_shift30	-131.962	-78.349	-29.0498	-3.67897	10.4818	33.365	56.1908	88.9735	103.444	157.853
('hgt_500_anom', 85.0, 175.0)_shift30	-131.124	-78.2146	-28.2916	-3.89629	9.87415	33.4325	56.3573	88.7255	102.848	157.354
('hgt_500_anom', 85.0, 177.5)_shift30	-130.267	-78.0597	-27.5693	-4.09682	9.24765	33.509	56.5254	88.4656	102.24	156.823
('hgt_500_anom', 85.0, 180.0)_shift30	-129.356	-77.8965	-26.8313	-4.34471	8.6051	33.5657	56.6336	88.1852	101.642	156.288
('hgt_500_anom', 85.0, 182.5)_shift30	-128.383	-77.671	-26.0502	-4.5468	8.00022	33.6629	56.7699	87.8913	101.072	155.748
('hgt_500_anom', 85.0, 185.0)_shift30	-127.389	-77.4314	-25.313	-4.76825	7.38168	33.7621	56.8441	87.5722	100.496	155.167
('hgt_500_anom', 85.0, 187.5)_shift30	-126.339	-77.1668	-24.5563	-5.02278	6.77352	33.8313	56.8609	87.2392	99.9252	154.598
('hgt_500_anom', 85.0, 190.0)_shift30	-125.236	-76.8744	-23.7957	-5.26938	6.18041	33.9456	56.9111	86.9057	99.3829	154.02
('hgt_500_anom', 85.0, 192.5)_shift30	-124.101	-76.5014	-23.047	-5.52013	5.61744	34.0257	56.8882	86.5549	98.8592	153.456
('hgt_500_anom', 85.0, 195.0)_shift30	-122.924	-76.1193	-22.3204	-5.7956	5.04422	34.1147	56.8496	86.1659	98.3305	152.844
('hgt_500_anom', 85.0, 197.5)_shift30	-121.749	-75.691	-21.5809	-6.05682	4.49621	34.192	56.7776	85.8087	97.8181	152.251
('hgt_500_anom', 85.0, 200.0)_shift30	-120.524	-75.2413	-20.876	-6.32884	3.99022	34.3052	56.6746	85.4087	97.3236	151.652
('hgt_500_anom', 85.0, 202.5)_shift30	-119.278	-74.7401	-20.188	-6.60629	3.4959	34.3767	56.5327	84.9924	96.8332	151.055
('hgt_500_anom', 85.0, 205.0)_shift30	-117.988	-74.2059	-19.5249	-6.91437	3.01874	34.4381	56.3446	84.558	96.3688	150.457
('hgt_500_anom', 85.0, 207.5)_shift30	-116.709	-73.6175	-18.9003	-7.22136	2.58977	34.516	56.1604	84.107	95.9306	149.884
('hgt_500_anom', 85.0, 210.0)_shift30	-115.412	-73.034	-18.3157	-7.55545	2.17227	34.5492	55.9033	83.6606	95.5003	149.313
('hgt_500_anom', 85.0, 212.5)_shift30	-114.082	-72.379	-17.7484	-7.85303	1.8143	34.5931	55.6398	83.1983	95.1339	148.781
('hgt_500_anom', 85.0, 215.0)_shift30	-112.737	-71.6839	-17.2012	-8.17903	1.46684	34.6228	55.3441	82.7041	94.7521	148.264
('hgt_500_anom', 85.0, 217.5)_shift30	-111.414	-70.9919	-16.6995	-8.51871	1.17484	34.6077	54.9954	82.1952	94.4339	147.784
('hgt_500_anom', 85.0, 220.0)_shift30	-110.047	-70.2314	-16.2335	-8.84274	0.93621	34.6064	54.6665	81.6873	94.1578	147.35
('hgt_500_anom', 85.0, 222.5)_shift30	-108.713	-69.4471	-15.8051	-9.18863	0.733189	34.6137	54.2756	81.1703	93.9258	146.932
('hgt_500_anom', 85.0, 225.0)_shift30	-107.347	-68.658	-15.4056	-9.50873	0.566325	34.5657	53.873	80.6292	93.7189	146.567
('hgt_500_anom', 85.0, 227.5)_shift30	-105.994	-67.815	-15.0549	-9.84947	0.444673	34.5102	53.4428	80.0649	93.5766	146.252
('hgt_500_anom', 85.0, 230.0)_shift30	-104.62	-66.9367	-14.7225	-10.1617	0.373431	34.4329	53.0065	79.5135	93.4908	145.989
('hgt_500_anom', 85.0, 232.5)_shift30	-103.287	-66.0627	-14.4233	-10.4422	0.368676	34.3263	52.5116	78.9469	93.424	145.751
('hgt_500_anom', 85.0, 235.0)_shift30	-101.954	-65.1905	-14.1835	-10.7374	0.387009	34.2336	52.0434	78.3823	93.4516	145.604
('hgt_500_anom', 85.0, 237.5)_shift30	-100.644	-64.2778	-13.96	-10.9595	0.479806	34.1205	51.5764	77.8152	93.4932	145.487
('hgt_500_anom', 85.0, 240.0)_shift30	-99.3571	-63.3865	-13.7735	-11.1944	0.599679	33.9631	51.0724	77.2257	93.585	145.396
('hgt_500_anom', 85.0, 242.5)_shift30	-98.0801	-62.4847	-13.6209	-11.4018	0.766881	33.8038	50.5537	76.6483	93.7258	145.386
('hgt_500_anom', 85.0, 245.0)_shift30	-96.8682	-61.5933	-13.4664	-11.5383	1.00942	33.6258	50.0313	76.0392	93.9261	145.394
('hgt_500_anom', 85.0, 247.5)_shift30	-95.6599	-60.7002	-13.3605	-11.6624	1.25911	33.4349	49.5076	75.4559	94.1734	145.438
('hgt_500_anom', 85.0, 250.0)_shift30	-94.5186	-59.8116	-13.2776	-11.7382	1.56442	33.2246	48.9831	74.8442	94.4377	145.511
('hgt_500_anom', 85.0, 252.5)_shift30	-93.3924	-58.9464	-13.2297	-11.7744	1.90346	33.0038	48.473	74.2672	94.7431	145.632
('hgt_500_anom', 85.0, 255.0)_shift30	-92.3511	-58.1196	-13.185	-11.7619	2.28187	32.7523	47.9502	73.684	95.0947	145.751
('hgt_500_anom', 85.0, 257.5)_shift30	-91.3692	-57.297	-13.1737	-11.6957	2.69487	32.5344	47.4768	73.105	95.4554	145.888
('hgt_500_anom', 85.0, 260.0)_shift30	-90.4436	-56.5091	-13.1945	-11.6133	3.13186	32.269	46.9723	72.5242	95.8505	146.029
('hgt_500_anom', 85.0, 262.5)_shift30	-89.5755	-55.7503	-13.1862	-11.4433	3.599	32.0081	46.4811	71.9356	96.2376	146.179
('hgt_500_anom', 85.0, 265.0)_shift30	-88.7884	-55.0538	-13.223	-11.2491	4.09084	31.7575	46.0335	71.3605	96.6741	146.324
('hgt_500_anom', 85.0, 267.5)_shift30	-88.0919	-54.3571	-13.2722	-11.0039	4.58732	31.4698	45.5945	70.793	97.096	146.449
('hgt_500_anom', 85.0, 270.0)_shift30	-87.4473	-53.7133	-13.3412	-10.7355	5.10164	31.2059	45.1576	70.2321	97.5427	146.592
('hgt_500_anom', 85.0, 272.5)_shift30	-86.8938	-53.1001	-13.3998	-10.402	5.65167	30.96	44.7965	69.6916	97.9909	146.688
('hgt_500_anom', 85.0, 275.0)_shift30	-86.4018	-52.5157	-13.479	-10.0309	6.19101	30.6996	44.4017	69.1406	98.454	146.825
('hgt_500_anom', 85.0, 277.5)_shift30	-86.0195	-52.0181	-13.5392	-9.61553	6.7433	30.4662	44.064	68.6063	98.9111	146.918
('hgt_500_anom', 85.0, 280.0)_shift30	-85.6899	-51.5187	-13.619	-9.16552	7.30511	30.2542	43.7578	68.088	99.353	146.991
('hgt_500_anom', 85.0, 282.5)_shift30	-85.463	-51.0837	-13.6937	-8.6598	7.89347	30.0752	43.5002	67.5939	99.8507	147.078
('hgt_500_anom', 85.0, 285.0)_shift30	-85.2827	-50.6561	-13.7597	-8.14858	8.46383	29.8985	43.262	67.1281	100.315	147.145
('hgt_500_anom', 85.0, 287.5)_shift30	-85.2085	-50.3031	-13.8447	-7.6258	9.01753	29.7342	43.0625	66.6625	100.787	147.199
('hgt_500_anom', 85.0, 290.0)_shift30	-85.2156	-49.9559	-13.894	-7.03736	9.60571	29.6285	42.8954	66.2194	101.266	147.254
('hgt_500_anom', 85.0, 292.5)_shift30	-85.2819	-49.661	-13.9448	-6.41685	10.2024	29.555	42.7733	65.8094	101.745	147.297
('hgt_500_anom', 85.0, 295.0)_shift30	-85.4068	-49.3863	-13.9656	-5.80981	10.7744	29.5022	42.6883	65.4087	102.215	147.369
('hgt_500_anom', 85.0, 297.5)_shift30	-85.619	-49.1597	-14.0233	-5.16996	11.3562	29.4882	42.6546	65.0354	102.711	147.414
('hgt_500_anom', 85.0, 300.0)_shift30	-85.8745	-48.9575	-14.0304	-4.51258	11.9255	29.526	42.6566	64.6892	103.2	147.494
('hgt_500_anom', 85.0, 302.5)_shift30	-86.2312	-48.7783	-14.0529	-3.85852	12.495	29.589	42.6959	64.3505	103.698	147.568
('hgt_500_anom', 85.0, 305.0)_shift30	-86.6226	-48.6485	-14.0581	-3.20202	13.0583	29.6762	42.7718	64.0325	104.182	147.643
('hgt_500_anom', 85.0, 307.5)_shift30	-87.1092	-48.5308	-14.0705	-2.52132	13.6096	29.8031	42.8798	63.7305	104.695	147.793
('hgt_500_anom', 85.0, 310.0)_shift30	-87.6174	-48.453	-14.0731	-1.84355	14.1643	29.9831	43.0292	63.4737	105.216	147.904
('hgt_500_anom', 85.0, 312.5)_shift30	-88.2409	-48.4137	-14.0953	-1.18951	14.6936	30.1678	43.1994	63.2108	105.716	148.059
('hgt_500_anom', 85.0, 315.0)_shift30	-88.8611	-48.3769	-14.0699	-0.543052	15.2241	30.4098	43.4321	62.9603	106.228	148.244
('hgt_500_anom', 85.0, 317.5)_shift30	-89.5872	-48.3883	-14.0846	0.0833055	15.7278	30.6535	43.6695	62.7336	106.749	148.419
('hgt_500_anom', 85.0, 320.0)_shift30	-90.3601	-48.4151	-14.0914	0.723835	16.2351	30.9366	43.9547	62.5271	107.283	148.653
('hgt_500_anom', 85.0, 322.5)_shift30	-91.1466	-48.4732	-14.1279	1.33302	16.7175	31.2394	44.2628	62.3295	107.801	148.898
('hgt_500_anom', 85.0, 325.0)_shift30	-92.0234	-48.5748	-14.1609	1.92916	17.1756	31.5498	44.5805	62.1568	108.333	149.151
('hgt_500_anom', 85.0, 327.5)_shift30	-92.8981	-48.6763	-14.2165	2.48109	17.612	31.8751	44.9378	61.9656	108.847	149.433
('hgt_500_anom', 85.0, 330.0)_shift30	-93.855	-48.8222	-14.2855	3.02565	18.0347	32.2283	45.299	61.8095	109.384	149.729
('hgt_500_anom', 85.0, 332.5)_shift30	-94.8403	-48.9519	-14.3582	3.54948	18.4423	32.5954	45.7118	61.6744	109.898	150.033
('hgt_500_anom', 85.0, 335.0)_shift30	-95.8469	-49.157	-14.4987	4.00867	18.8052	32.9552	46.1136	61.5057	110.408	150.343
('hgt_500_anom', 85.0, 337.5)_shift30	-96.9071	-49.3576	-14.6212	4.48272	19.1503	33.3334	46.5294	61.4177	110.923	150.679
('hgt_500_anom', 85.0, 340.0)_shift30	-97.9593	-49.5581	-14.7961	4.90062	19.4613	33.6922	46.971	61.3008	111.449	151.053
('hgt_500_anom', 85.0, 342.5)_shift30	-99.0274	-49.7968	-15.0073	5.28319	19.7637	34.0476	47.4064	61.1948	111.968	151.394
('hgt_500_anom', 85.0, 345.0)_shift30	-100.153	-50.0527	-15.2577	5.60857	20.0309	34.3918	47.8405	61.1116	112.446	151.748
('hgt_500_anom', 85.0, 347.5)_shift30	-101.283	-50.3197	-15.52	5.96528	20.2778	34.7697	48.2939	61.0402	112.958	152.111
('hgt_500_anom', 85.0, 350.0)_shift30	-102.429	-50.635	-15.869	6.22599	20.496	35.1212	48.7432	61.0076	113.459	152.436
('hgt_500_anom', 85.0, 352.5)_shift30	-103.541	-50.9174	-16.2178	6.47176	20.6706	35.4658	49.189	60.9647	113.934	152.821
('hgt_500_anom', 85.0, 355.0)_shift30	-104.683	-51.2512	-16.6467	6.62562	20.8257	35.7828	49.6141	60.9632	114.427	153.167
('hgt_500_anom', 85.0, 357.5)_shift30	-105.796	-51.5972	-17.11	6.77339	20.9429	36.0706	50.0233	60.965	114.877	153.511
('hgt_500_anom', 82.5, 0.0)_shift30	-101.925	-42.1357	-13.3324	10.9991	23.0672	33.5463	51.3451	48.89	106.595	138.898
('hgt_500_anom', 82.5, 2.5)_shift30	-103.207	-42.4435	-13.8736	11.0703	22.9725	33.8503	51.7439	48.5686	106.913	139.035
('hgt_500_anom', 82.5, 5.0)_shift30	-104.457	-42.8027	-14.5189	11.0838	22.8365	34.138	52.1177	48.3189	107.22	139.111
('hgt_500_anom', 82.5, 7.5)_shift30	-105.686	-43.229	-15.2951	10.9898	22.6482	34.3852	52.4848	48.0825	107.511	139.159
('hgt_500_anom', 82.5, 10.0)_shift30	-106.891	-43.6899	-16.1864	10.7767	22.4068	34.5832	52.765	47.8868	107.745	139.125
('hgt_500_anom', 82.5, 12.5)_shift30	-108.033	-44.1727	-17.1965	10.4716	22.1165	34.7402	53.0313	47.7358	108.021	139.096
('hgt_500_anom', 82.5, 15.0)_shift30	-109.2	-44.7514	-18.3065	10.0562	21.784	34.8572	53.2413	47.6411	108.232	139.002
('hgt_500_anom', 82.5, 17.5)_shift30	-110.289	-45.3991	-19.5924	9.51711	21.3874	34.893	53.3892	47.5764	108.474	138.88
('hgt_500_anom', 82.5, 20.0)_shift30	-111.337	-46.0882	-20.9558	8.89447	20.9704	34.9238	53.5048	47.5822	108.697	138.733
('hgt_500_anom', 82.5, 22.5)_shift30	-112.367	-46.8284	-22.4325	8.16578	20.5121	34.8984	53.568	47.6374	108.924	138.616
('hgt_500_anom', 82.5, 25.0)_shift30	-113.363	-47.6706	-24.0381	7.29869	20.0167	34.8161	53.5659	47.7441	109.138	138.433
('hgt_500_anom', 82.5, 27.5)_shift30	-114.266	-48.5206	-25.7069	6.34142	19.4964	34.6987	53.509	47.9078	109.403	138.293
('hgt_500_anom', 82.5, 30.0)_shift30	-115.117	-49.4454	-27.4806	5.30189	18.9581	34.5569	53.38	48.1162	109.644	138.159
('hgt_500_anom', 82.5, 32.5)_shift30	-115.976	-50.4297	-29.313	4.16073	18.4219	34.4003	53.2259	48.3901	109.902	138.098
('hgt_500_anom', 82.5, 35.0)_shift30	-116.7	-51.4023	-31.1809	2.97642	17.9137	34.2192	53.0242	48.7361	110.203	138.034
('hgt_500_anom', 82.5, 37.5)_shift30	-117.381	-52.4424	-33.071	1.72524	17.3827	34.0029	52.7855	49.1388	110.521	138.016
('hgt_500_anom', 82.5, 40.0)_shift30	-118.042	-53.4822	-34.9667	0.451708	16.8932	33.7997	52.4963	49.5944	110.859	138.047
('hgt_500_anom', 82.5, 42.5)_shift30	-118.583	-54.5694	-36.8458	-0.831734	16.4512	33.6188	52.1806	50.1483	111.269	138.127
('hgt_500_anom', 82.5, 45.0)_shift30	-119.049	-55.6184	-38.6935	-2.16381	16.0539	33.4454	51.8301	50.7708	111.667	138.308
('hgt_500_anom', 82.5, 47.5)_shift30	-119.485	-56.6714	-40.4909	-3.4538	15.7129	33.2992	51.4824	51.4658	112.147	138.537
('hgt_500_anom', 82.5, 50.0)_shift30	-119.837	-57.7161	-42.2035	-4.72357	15.4305	33.1558	51.0812	52.2243	112.62	138.811
('hgt_500_anom', 82.5, 52.5)_shift30	-120.115	-58.7281	-43.8254	-5.93715	15.2181	33.0861	50.6896	53.071	113.148	139.168
('hgt_500_anom', 82.5, 55.0)_shift30	-120.41	-59.7368	-45.3669	-7.0947	15.0864	33.0191	50.2852	54.0082	113.666	139.599
('hgt_500_anom', 82.5, 57.5)_shift30	-120.596	-60.6954	-46.7681	-8.17385	15.0394	32.959	49.8602	55.0004	114.219	140.096
('hgt_500_anom', 82.5, 60.0)_shift30	-120.777	-61.6246	-48.0321	-9.16821	15.0622	32.9658	49.4504	56.0517	114.763	140.627
('hgt_500_anom', 82.5, 62.5)_shift30	-120.919	-62.5074	-49.1539	-10.0556	15.1728	32.9757	49.0299	57.205	115.339	141.241
('hgt_500_anom', 82.5, 65.0)_shift30	-121.062	-63.3453	-50.1529	-10.8755	15.3459	33.0108	48.6433	58.4153	115.855	141.872
('hgt_500_anom', 82.5, 67.5)_shift30	-121.222	-64.1622	-50.9783	-11.5532	15.5738	33.074	48.2302	59.6931	116.394	142.544
('hgt_500_anom', 82.5, 70.0)_shift30	-121.399	-64.9467	-51.6402	-12.1235	15.8773	33.1412	47.8598	61.0189	116.874	143.266
('hgt_500_anom', 82.5, 72.5)_shift30	-121.554	-65.6543	-52.1641	-12.5817	16.2083	33.1958	47.4756	62.3715	117.31	143.984
('hgt_500_anom', 82.5, 75.0)_shift30	-121.799	-66.335	-52.5161	-12.9101	16.6239	33.2594	47.145	63.8116	117.726	144.75
('hgt_500_anom', 82.5, 77.5)_shift30	-122.058	-66.9886	-52.7416	-13.1371	17.0491	33.3215	46.7862	65.263	118.048	145.468
('hgt_500_anom', 82.5, 80.0)_shift30	-122.391	-67.6175	-52.8003	-13.2424	17.5096	33.3829	46.5114	66.7608	118.311	146.219
('hgt_500_anom', 82.5, 82.5)_shift30	-122.763	-68.1967	-52.7195	-13.2276	17.9842	33.4135	46.2366	68.2493	118.523	146.989
('hgt_500_anom', 82.5, 85.0)_shift30	-123.186	-68.7275	-52.5223	-13.1066	18.4576	33.4497	45.9979	69.7438	118.62	147.674
('hgt_500_anom', 82.5, 87.5)_shift30	-123.704	-69.2538	-52.2035	-12.868	18.9324	33.4588	45.8041	71.2545	118.648	148.369
('hgt_500_anom', 82.5, 90.0)_shift30	-124.306	-69.7725	-51.7617	-12.5419	19.4062	33.4615	45.637	72.7667	118.574	149.014
('hgt_500_anom', 82.5, 92.5)_shift30	-124.958	-70.2377	-51.2388	-12.0902	19.8624	33.4594	45.4947	74.2343	118.42	149.615
('hgt_500_anom', 82.5, 95.0)_shift30	-125.648	-70.6969	-50.624	-11.5777	20.2776	33.3976	45.4005	75.6902	118.163	150.158
('hgt_500_anom', 82.5, 97.5)_shift30	-126.439	-71.1322	-49.9305	-10.9606	20.7005	33.3529	45.3495	77.1039	117.807	150.637
('hgt_500_anom', 82.5, 100.0)_shift30	-127.265	-71.5419	-49.1629	-10.2519	21.0869	33.3215	45.3561	78.4767	117.355	151.055
('hgt_500_anom', 82.5, 102.5)_shift30	-128.159	-71.9396	-48.3595	-9.51885	21.4213	33.2599	45.38	79.8085	116.802	151.43
('hgt_500_anom', 82.5, 105.0)_shift30	-129.066	-72.328	-47.5254	-8.70272	21.7267	33.2067	45.4412	81.0846	116.132	151.697
('hgt_500_anom', 82.5, 107.5)_shift30	-129.97	-72.6798	-46.6284	-7.81882	21.997	33.1563	45.5539	82.2756	115.398	151.901
('hgt_500_anom', 82.5, 110.0)_shift30	-130.912	-73.0014	-45.7148	-6.90097	22.2424	33.1163	45.7096	83.444	114.586	152.035
('hgt_500_anom', 82.5, 112.5)_shift30	-131.822	-73.3076	-44.8065	-5.98042	22.4126	33.0867	45.9119	84.5245	113.683	152.092
('hgt_500_anom', 82.5, 115.0)_shift30	-132.727	-73.5599	-43.8309	-4.998	22.573	33.0838	46.1428	85.5575	112.702	152.059
('hgt_500_anom', 82.5, 117.5)_shift30	-133.57	-73.8018	-42.9218	-4.07084	22.647	33.0868	46.4242	86.4818	111.666	151.984
('hgt_500_anom', 82.5, 120.0)_shift30	-134.371	-73.9878	-42.0026	-3.10428	22.7196	33.1177	46.7332	87.3575	110.599	151.852
('hgt_500_anom', 82.5, 122.5)_shift30	-135.13	-74.1641	-41.0967	-2.20742	22.7171	33.1658	47.0817	88.1539	109.449	151.631
('hgt_500_anom', 82.5, 125.0)_shift30	-135.778	-74.306	-40.1836	-1.31949	22.6551	33.2444	47.4567	88.8488	108.268	151.335
('hgt_500_anom', 82.5, 127.5)_shift30	-136.366	-74.4494	-39.327	-0.526296	22.5534	33.3426	47.8686	89.4903	107.073	150.997
('hgt_500_anom', 82.5, 130.0)_shift30	-136.847	-74.4993	-38.4808	0.221882	22.382	33.4299	48.2929	89.9946	105.839	150.631
('hgt_500_anom', 82.5, 132.5)_shift30	-137.232	-74.5729	-37.6773	0.877632	22.1523	33.5571	48.7417	90.4443	104.63	150.19
('hgt_500_anom', 82.5, 135.0)_shift30	-137.535	-74.6048	-36.8819	1.44488	21.861	33.6993	49.234	90.8241	103.429	149.742
('hgt_500_anom', 82.5, 137.5)_shift30	-137.743	-74.6415	-36.1294	1.925	21.5034	33.8241	49.7047	91.0719	102.181	149.197
('hgt_500_anom', 82.5, 140.0)_shift30	-137.86	-74.6689	-35.3991	2.31208	21.0981	33.9856	50.2243	91.2591	100.994	148.649
('hgt_500_anom', 82.5, 142.5)_shift30	-137.859	-74.6714	-34.6793	2.55907	20.6111	34.1264	50.7239	91.355	99.8372	148.075
('hgt_500_anom', 82.5, 145.0)_shift30	-137.777	-74.6911	-34.0063	2.70716	20.0559	34.2667	51.2291	91.348	98.6833	147.464
('hgt_500_anom', 82.5, 147.5)_shift30	-137.593	-74.7127	-33.3395	2.75924	19.45	34.4156	51.7549	91.249	97.5723	146.849
('hgt_500_anom', 82.5, 150.0)_shift30	-137.32	-74.7326	-32.6922	2.72653	18.7641	34.5585	52.2626	91.1058	96.5362	146.169
('hgt_500_anom', 82.5, 152.5)_shift30	-137.002	-74.775	-32.0133	2.58688	18.0391	34.6933	52.7689	90.8511	95.4722	145.516
('hgt_500_anom', 82.5, 155.0)_shift30	-136.579	-74.839	-31.3482	2.35025	17.2366	34.8058	53.2395	90.5334	94.4842	144.829
('hgt_500_anom', 82.5, 157.5)_shift30	-136.068	-74.9141	-30.6816	2.06662	16.3937	34.928	53.7317	90.1533	93.5517	144.11
('hgt_500_anom', 82.5, 160.0)_shift30	-135.496	-74.9779	-29.9836	1.70644	15.4923	35.033	54.2092	89.741	92.662	143.402
('hgt_500_anom', 82.5, 162.5)_shift30	-134.87	-75.0633	-29.2547	1.32346	14.5545	35.155	54.6793	89.2648	91.8106	142.682
('hgt_500_anom', 82.5, 165.0)_shift30	-134.12	-75.1408	-28.5063	0.874619	13.5672	35.2449	55.1192	88.7494	90.9841	141.956
('hgt_500_anom', 82.5, 167.5)_shift30	-133.327	-75.2296	-27.6975	0.416004	12.5473	35.3408	55.5545	88.209	90.2056	141.209
('hgt_500_anom', 82.5, 170.0)_shift30	-132.442	-75.2846	-26.8596	-0.0540325	11.5291	35.454	55.9695	87.674	89.4471	140.462
('hgt_500_anom', 82.5, 172.5)_shift30	-131.424	-75.3315	-25.9875	-0.52595	10.4591	35.5665	56.3725	87.1021	88.744	139.709
('hgt_500_anom', 82.5, 175.0)_shift30	-130.368	-75.3686	-25.0581	-0.988007	9.38146	35.675	56.7276	86.5473	88.014	138.911
('hgt_500_anom', 82.5, 177.5)_shift30	-129.221	-75.3764	-24.1029	-1.43523	8.30083	35.8086	57.0845	85.9816	87.3295	138.134
('hgt_500_anom', 82.5, 180.0)_shift30	-128.013	-75.345	-23.1097	-1.88193	7.21327	35.9467	57.3996	85.4385	86.6464	137.349
('hgt_500_anom', 82.5, 182.5)_shift30	-126.68	-75.2395	-22.081	-2.31744	6.11391	36.0857	57.6796	84.887	85.9367	136.513
('hgt_500_anom', 82.5, 185.0)_shift30	-125.293	-75.1178	-21.0293	-2.71792	5.01543	36.224	57.9185	84.3272	85.2017	135.678
('hgt_500_anom', 82.5, 187.5)_shift30	-123.795	-74.9075	-19.9616	-3.12593	3.92746	36.3711	58.1163	83.8028	84.4959	134.802
('hgt_500_anom', 82.5, 190.0)_shift30	-122.282	-74.674	-18.8921	-3.52759	2.85174	36.4972	58.2573	83.2492	83.7088	133.872
('hgt_500_anom', 82.5, 192.5)_shift30	-120.694	-74.3582	-17.8277	-3.91452	1.7966	36.635	58.378	82.7216	82.9515	132.914
('hgt_500_anom', 82.5, 195.0)_shift30	-119.045	-73.9753	-16.7962	-4.33202	0.73162	36.7523	58.3931	82.1442	82.1162	131.933
('hgt_500_anom', 82.5, 197.5)_shift30	-117.352	-73.5524	-15.7714	-4.75974	-0.295131	36.839	58.3685	81.5762	81.2722	130.931
('hgt_500_anom', 82.5, 200.0)_shift30	-115.654	-73.0821	-14.8295	-5.23142	-1.32759	36.8828	58.2821	80.9722	80.4115	129.878
('hgt_500_anom', 82.5, 202.5)_shift30	-113.925	-72.5296	-13.9281	-5.74963	-2.33102	36.9084	58.1009	80.3181	79.5088	128.8
('hgt_500_anom', 82.5, 205.0)_shift30	-112.188	-71.9497	-13.0793	-6.28755	-3.2883	36.9026	57.8845	79.6886	78.6084	127.695
('hgt_500_anom', 82.5, 207.5)_shift30	-110.417	-71.2809	-12.309	-6.88505	-4.22438	36.8426	57.5916	78.9931	77.7007	126.625
('hgt_500_anom', 82.5, 210.0)_shift30	-108.686	-70.5887	-11.6324	-7.58589	-5.13704	36.7184	57.1855	78.2336	76.7745	125.497
('hgt_500_anom', 82.5, 212.5)_shift30	-106.97	-69.8095	-11.0019	-8.27341	-5.95883	36.572	56.7784	77.5006	75.9204	124.463
('hgt_500_anom', 82.5, 215.0)_shift30	-105.23	-69.0024	-10.4995	-9.08438	-6.7882	36.3457	56.2502	76.6813	75.0553	123.469
('hgt_500_anom', 82.5, 217.5)_shift30	-103.486	-68.1479	-10.0519	-9.90993	-7.52938	36.0982	55.6994	75.8378	74.271	122.512
('hgt_500_anom', 82.5, 220.0)_shift30	-101.739	-67.2389	-9.70836	-10.8065	-8.21535	35.8094	55.0881	74.9747	73.5702	121.654
('hgt_500_anom', 82.5, 222.5)_shift30	-100.027	-66.2806	-9.41734	-11.7113	-8.79482	35.4727	54.4352	74.0723	72.9464	120.916
('hgt_500_anom', 82.5, 225.0)_shift30	-98.2868	-65.2706	-9.22085	-12.6499	-9.2822	35.1066	53.7382	73.18	72.4362	120.293
('hgt_500_anom', 82.5, 227.5)_shift30	-96.5483	-64.2046	-9.04679	-13.6084	-9.69643	34.7131	53.0192	72.3003	72.0694	119.848
('hgt_500_anom', 82.5, 230.0)_shift30	-94.8321	-63.0924	-8.981	-14.5466	-9.98244	34.3071	52.2754	71.4016	71.7936	119.514
('hgt_500_anom', 82.5, 232.5)_shift30	-93.0569	-61.9433	-8.92404	-15.466	-10.171	33.9011	51.5351	70.524	71.6867	119.381
('hgt_500_anom', 82.5, 235.0)_shift30	-91.2785	-60.7475	-8.91961	-16.3328	-10.254	33.4128	50.7516	69.6478	71.7156	119.424
('hgt_500_anom', 82.5, 237.5)_shift30	-89.5472	-59.5539	-8.97598	-17.1567	-10.2021	32.9757	49.9785	68.8133	71.9087	119.606
('hgt_500_anom', 82.5, 240.0)_shift30	-87.7836	-58.313	-9.05305	-17.9284	-10.0456	32.5058	49.2042	68.0078	72.2211	119.961
('hgt_500_anom', 82.5, 242.5)_shift30	-86.0389	-57.0768	-9.13143	-18.6038	-9.75038	32.025	48.4524	67.2106	72.6644	120.472
('hgt_500_anom', 82.5, 245.0)_shift30	-84.3479	-55.8193	-9.27216	-19.1919	-9.35776	31.5372	47.6902	66.4552	73.2391	121.122
('hgt_500_anom', 82.5, 247.5)_shift30	-82.7052	-54.5787	-9.41342	-19.7037	-8.87478	31.0273	46.9263	65.7294	73.9573	121.881
('hgt_500_anom', 82.5, 250.0)_shift30	-81.1091	-53.3548	-9.58903	-20.0919	-8.26739	30.5149	46.2157	65.0374	74.7413	122.733
('hgt_500_anom', 82.5, 252.5)_shift30	-79.5968	-52.1932	-9.78575	-20.3705	-7.59685	29.9766	45.4844	64.375	75.618	123.662
('hgt_500_anom', 82.5, 255.0)_shift30	-78.172	-51.0539	-10.0174	-20.5587	-6.84831	29.4268	44.7867	63.7105	76.5672	124.632
('hgt_500_anom', 82.5, 257.5)_shift30	-76.8619	-49.9834	-10.2651	-20.6529	-6.04016	28.8811	44.137	63.0917	77.5379	125.569
('hgt_500_anom', 82.5, 260.0)_shift30	-75.6582	-48.9826	-10.5336	-20.6164	-5.17161	28.3028	43.4964	62.4948	78.5412	126.512
('hgt_500_anom', 82.5, 262.5)_shift30	-74.5933	-48.0355	-10.8259	-20.474	-4.27962	27.7241	42.9015	61.9112	79.5732	127.423
('hgt_500_anom', 82.5, 265.0)_shift30	-73.7093	-47.174	-11.143	-20.2489	-3.34225	27.1122	42.3515	61.3437	80.6156	128.275
('hgt_500_anom', 82.5, 267.5)_shift30	-72.9347	-46.3906	-11.4724	-19.9021	-2.37252	26.5239	41.8222	60.7914	81.6101	129.012
('hgt_500_anom', 82.5, 270.0)_shift30	-72.2848	-45.6686	-11.8176	-19.4858	-1.43638	25.9103	41.3399	60.2285	82.6	129.704
('hgt_500_anom', 82.5, 272.5)_shift30	-71.8173	-45.0264	-12.1797	-18.9644	-0.473133	25.3128	40.94	59.7274	83.5942	130.266
('hgt_500_anom', 82.5, 275.0)_shift30	-71.4841	-44.4417	-12.5363	-18.3482	0.50429	24.749	40.5688	59.2156	84.508	130.758
('hgt_500_anom', 82.5, 277.5)_shift30	-71.2942	-43.9336	-12.8926	-17.6606	1.45406	24.1983	40.2652	58.7401	85.4231	131.148
('hgt_500_anom', 82.5, 280.0)_shift30	-71.2176	-43.4793	-13.2154	-16.8829	2.41287	23.6852	40.013	58.2731	86.3104	131.418
('hgt_500_anom', 82.5, 282.5)_shift30	-71.2484	-43.0578	-13.528	-16.039	3.39069	23.245	39.8326	57.8463	87.1623	131.659
('hgt_500_anom', 82.5, 285.0)_shift30	-71.372	-42.6674	-13.8017	-15.1173	4.33481	22.8426	39.7223	57.4687	88.0004	131.824
('hgt_500_anom', 82.5, 287.5)_shift30	-71.6241	-42.341	-14.049	-14.1559	5.28106	22.5172	39.6705	57.0968	88.8236	131.926
('hgt_500_anom', 82.5, 290.0)_shift30	-71.9265	-41.9945	-14.2292	-13.1091	6.23253	22.2899	39.6813	56.7841	89.6234	132.003
('hgt_500_anom', 82.5, 292.5)_shift30	-72.3332	-41.713	-14.3846	-12.0335	7.16541	22.1175	39.7386	56.4901	90.4153	132.019
('hgt_500_anom', 82.5, 295.0)_shift30	-72.78	-41.4131	-14.4555	-10.8895	8.13785	22.0614	39.8985	56.2572	91.2198	132.059
('hgt_500_anom', 82.5, 297.5)_shift30	-73.3016	-41.1541	-14.4995	-9.72862	9.08275	22.064	40.0646	56.0334	91.9869	132.093
('hgt_500_anom', 82.5, 300.0)_shift30	-73.8794	-40.8967	-14.4574	-8.52596	10.0305	22.2001	40.3126	55.8672	92.7774	132.146
('hgt_500_anom', 82.5, 302.5)_shift30	-74.4806	-40.6497	-14.4048	-7.32884	10.9781	22.3862	40.5871	55.7143	93.5573	132.21
('hgt_500_anom', 82.5, 305.0)_shift30	-75.1667	-40.4132	-14.2914	-6.10537	11.9288	22.652	40.9176	55.5742	94.338	132.323
('hgt_500_anom', 82.5, 307.5)_shift30	-75.9084	-40.208	-14.119	-4.89885	12.849	23.011	41.2819	55.4502	95.11	132.464
('hgt_500_anom', 82.5, 310.0)_shift30	-76.6924	-40.0282	-13.9347	-3.67606	13.7605	23.4444	41.6869	55.3478	95.8646	132.605
('hgt_500_anom', 82.5, 312.5)_shift30	-77.5603	-39.878	-13.738	-2.50166	14.6596	23.8988	42.1014	55.2187	96.6232	132.814
('hgt_500_anom', 82.5, 315.0)_shift30	-78.4986	-39.7592	-13.5038	-1.33616	15.5259	24.4205	42.5564	55.0898	97.356	133.067
('hgt_500_anom', 82.5, 317.5)_shift30	-79.472	-39.6596	-13.2628	-0.216749	16.3545	24.964	43	54.9453	98.0794	133.315
('hgt_500_anom', 82.5, 320.0)_shift30	-80.518	-39.5997	-13.0382	0.854587	17.1525	25.5258	43.4713	54.7537	98.7754	133.617
('hgt_500_anom', 82.5, 322.5)_shift30	-81.646	-39.605	-12.8199	1.88444	17.9101	26.1261	43.9605	54.5363	99.4345	133.918
('hgt_500_anom', 82.5, 325.0)_shift30	-82.8173	-39.6239	-12.6071	2.87252	18.6463	26.7087	44.4509	54.3181	100.117	134.273
('hgt_500_anom', 82.5, 327.5)_shift30	-84.0574	-39.6818	-12.4013	3.82721	19.3035	27.2999	44.9352	54.0269	100.72	134.604
('hgt_500_anom', 82.5, 330.0)_shift30	-85.3446	-39.7669	-12.2286	4.68711	19.9053	27.8847	45.4355	53.7203	101.302	134.991
('hgt_500_anom', 82.5, 332.5)_shift30	-86.6701	-39.8785	-12.0703	5.54042	20.492	28.4598	45.9545	53.3657	101.893	135.382
('hgt_500_anom', 82.5, 335.0)_shift30	-88.0456	-40.0144	-11.9644	6.30403	20.9774	29.0226	46.4542	53.0164	102.432	135.767
('hgt_500_anom', 82.5, 337.5)_shift30	-89.4237	-40.152	-11.8717	7.03393	21.4231	29.5689	46.9699	52.5946	102.953	136.152
('hgt_500_anom', 82.5, 340.0)_shift30	-90.8501	-40.3494	-11.826	7.68869	21.8334	30.0823	47.4882	52.1996	103.452	136.554
('hgt_500_anom', 82.5, 342.5)_shift30	-92.2676	-40.5288	-11.8142	8.30983	22.1768	30.5764	47.9776	51.7519	103.898	136.91
('hgt_500_anom', 82.5, 345.0)_shift30	-93.7089	-40.727	-11.83	8.89148	22.4657	31.0706	48.493	51.31	104.332	137.294
('hgt_500_anom', 82.5, 347.5)_shift30	-95.1005	-40.9192	-11.922	9.39669	22.6989	31.5252	48.9895	50.8662	104.768	137.643
('hgt_500_anom', 82.5, 350.0)_shift30	-96.5062	-41.1194	-12.0662	9.82902	22.8572	31.9712	49.501	50.4351	105.188	137.979
('hgt_500_anom', 82.5, 352.5)_shift30	-97.9001	-41.3545	-12.2494	10.2402	23.0029	32.4161	49.9873	50.0189	105.545	138.266
('hgt_500_anom', 82.5, 355.0)_shift30	-99.2636	-41.5736	-12.5222	10.5669	23.0834	32.8141	50.4644	49.6125	105.921	138.513
('hgt_500_anom', 82.5, 357.5)_shift30	-100.595	-41.856	-12.8899	10.7992	23.0925	33.1911	50.9045	49.2281	106.254	138.726
('hgt_500_anom', 80.0, 0.0)_shift30	-93.6792	-32.3765	-8.96999	15.6259	23.2116	28.4249	49.8898	38.0913	96.1095	124.595
('hgt_500_anom', 80.0, 2.5)_shift30	-94.6122	-32.3486	-9.23211	15.7662	22.823	28.6488	49.9804	37.0982	96.0877	124.171
('hgt_500_anom', 80.0, 5.0)_shift30	-95.5483	-32.406	-9.66196	15.7912	22.3493	28.8444	50.0518	36.1837	96.0468	123.697
('hgt_500_anom', 80.0, 7.5)_shift30	-96.4402	-32.5274	-10.2597	15.6764	21.8378	29.0336	50.1258	35.3411	96.0153	123.132
('hgt_500_anom', 80.0, 10.0)_shift30	-97.3179	-32.7624	-11.0771	15.4195	21.2469	29.1577	50.1687	34.5627	95.9759	122.465
('hgt_500_anom', 80.0, 12.5)_shift30	-98.192	-33.0926	-12.1052	15.018	20.6165	29.2436	50.164	33.8374	95.903	121.733
('hgt_500_anom', 80.0, 15.0)_shift30	-99.0765	-33.5288	-13.3419	14.4325	19.9244	29.2709	50.1697	33.2021	95.8353	120.918
('hgt_500_anom', 80.0, 17.5)_shift30	-99.9569	-34.1169	-14.8271	13.6681	19.1796	29.1901	50.0958	32.6314	95.7266	120.044
('hgt_500_anom', 80.0, 20.0)_shift30	-100.829	-34.8264	-16.5218	12.7499	18.4117	29.0718	50.0204	32.1671	95.6465	119.183
('hgt_500_anom', 80.0, 22.5)_shift30	-101.67	-35.6452	-18.4223	11.6362	17.5968	28.8736	49.8811	31.7727	95.54	118.311
('hgt_500_anom', 80.0, 25.0)_shift30	-102.539	-36.6162	-20.531	10.3569	16.7395	28.5993	49.7188	31.485	95.4525	117.441
('hgt_500_anom', 80.0, 27.5)_shift30	-103.333	-37.6671	-22.8094	8.89901	15.8484	28.2313	49.4826	31.262	95.3622	116.569
('hgt_500_anom', 80.0, 30.0)_shift30	-104.109	-38.8233	-25.2259	7.29922	14.9728	27.8613	49.2502	31.1483	95.294	115.784
('hgt_500_anom', 80.0, 32.5)_shift30	-104.793	-40.0336	-27.7448	5.58855	14.1101	27.4482	48.9969	31.1666	95.3086	115.109
('hgt_500_anom', 80.0, 35.0)_shift30	-105.386	-41.3168	-30.3714	3.75803	13.2624	27.0212	48.6922	31.2613	95.3415	114.514
('hgt_500_anom', 80.0, 37.5)_shift30	-105.926	-42.6585	-33.0441	1.86978	12.471	26.5955	48.3534	31.495	95.4306	114.008
('hgt_500_anom', 80.0, 40.0)_shift30	-106.371	-44.0101	-35.7059	-0.0590106	11.7617	26.2192	48.051	31.85	95.6259	113.617
('hgt_500_anom', 80.0, 42.5)_shift30	-106.693	-45.387	-38.3569	-2.04966	11.119	25.8822	47.6844	32.3217	95.8746	113.353
('hgt_500_anom', 80.0, 45.0)_shift30	-106.9	-46.7274	-40.9115	-3.94896	10.6141	25.6258	47.3495	32.9396	96.2264	113.236
('hgt_500_anom', 80.0, 47.5)_shift30	-106.992	-48.0656	-43.3989	-5.84713	10.2145	25.4698	46.9999	33.6986	96.6529	113.23
('hgt_500_anom', 80.0, 50.0)_shift30	-106.996	-49.3861	-45.7929	-7.68937	9.93548	25.3786	46.6621	34.5877	97.1446	113.328
('hgt_500_anom', 80.0, 52.5)_shift30	-106.902	-50.6524	-47.9771	-9.36887	9.86313	25.4354	46.3388	35.6515	97.7369	113.557
('hgt_500_anom', 80.0, 55.0)_shift30	-106.691	-51.8474	-49.9861	-10.9342	9.90788	25.6023	46.0135	36.8457	98.3944	113.901
('hgt_500_anom', 80.0, 57.5)_shift30	-106.458	-53.0312	-51.8167	-12.3468	10.0973	25.8694	45.7071	38.1946	99.0902	114.373
('hgt_500_anom', 80.0, 60.0)_shift30	-106.136	-54.0965	-53.412	-13.6244	10.4729	26.2515	45.4293	39.7203	99.8485	114.894
('hgt_500_anom', 80.0, 62.5)_shift30	-105.828	-55.115	-54.7712	-14.6932	10.9781	26.7164	45.121	41.3474	100.596	115.552
('hgt_500_anom', 80.0, 65.0)_shift30	-105.468	-56.0731	-55.8997	-15.5803	11.5971	27.253	44.8351	43.1573	101.361	116.247
('hgt_500_anom', 80.0, 67.5)_shift30	-105.156	-56.9614	-56.7507	-16.2951	12.3309	27.8478	44.574	45.0723	102.1	117.026
('hgt_500_anom', 80.0, 70.0)_shift30	-104.831	-57.7704	-57.3357	-16.7998	13.165	28.4768	44.3122	47.1013	102.831	117.892
('hgt_500_anom', 80.0, 72.5)_shift30	-104.621	-58.5247	-57.6764	-17.1478	14.0575	29.1213	44.046	49.238	103.506	118.799
('hgt_500_anom', 80.0, 75.0)_shift30	-104.438	-59.1721	-57.7702	-17.318	15.0076	29.7904	43.7894	51.4452	104.119	119.768
('hgt_500_anom', 80.0, 77.5)_shift30	-104.382	-59.8225	-57.6421	-17.316	15.9706	30.4052	43.5625	53.7707	104.695	120.75
('hgt_500_anom', 80.0, 80.0)_shift30	-104.402	-60.3527	-57.246	-17.1481	16.9479	30.9911	43.3255	56.0799	105.165	121.804
('hgt_500_anom', 80.0, 82.5)_shift30	-104.597	-60.878	-56.6312	-16.7849	17.9576	31.5635	43.1244	58.4784	105.584	122.869
('hgt_500_anom', 80.0, 85.0)_shift30	-104.925	-61.3439	-55.8534	-16.3242	18.882	32.0544	42.9103	60.8516	105.892	123.923
('hgt_500_anom', 80.0, 87.5)_shift30	-105.386	-61.7947	-54.879	-15.7087	19.8173	32.5266	42.7666	63.2424	106.129	125.019
('hgt_500_anom', 80.0, 90.0)_shift30	-106.033	-62.2109	-53.7588	-14.9765	20.6838	32.9177	42.6306	65.5679	106.244	126.085
('hgt_500_anom', 80.0, 92.5)_shift30	-106.811	-62.6152	-52.5163	-14.0905	21.496	33.263	42.5283	67.8616	106.246	127.15
('hgt_500_anom', 80.0, 95.0)_shift30	-107.766	-63.0005	-51.1557	-13.1175	22.2714	33.5691	42.4368	70.0863	106.175	128.164
('hgt_500_anom', 80.0, 97.5)_shift30	-108.837	-63.3766	-49.7248	-11.9942	22.9847	33.8216	42.3848	72.215	105.953	129.135
('hgt_500_anom', 80.0, 100.0)_shift30	-110.067	-63.7162	-48.2186	-10.7616	23.6483	34.0448	42.3806	74.2628	105.625	130.044
('hgt_500_anom', 80.0, 102.5)_shift30	-111.39	-64.1011	-46.6807	-9.44833	24.2423	34.2477	42.3934	76.1966	105.141	130.88
('hgt_500_anom', 80.0, 105.0)_shift30	-112.803	-64.4331	-45.1175	-8.02988	24.7846	34.4217	42.4404	77.9886	104.551	131.657
('hgt_500_anom', 80.0, 107.5)_shift30	-114.301	-64.7666	-43.5172	-6.52383	25.2939	34.5769	42.5126	79.6772	103.798	132.294
('hgt_500_anom', 80.0, 110.0)_shift30	-115.81	-65.0637	-41.9555	-4.9639	25.7341	34.7374	42.6354	81.243	102.957	132.84
('hgt_500_anom', 80.0, 112.5)_shift30	-117.337	-65.3296	-40.3934	-3.33716	26.1211	34.8691	42.7405	82.6367	101.93	133.246
('hgt_500_anom', 80.0, 115.0)_shift30	-118.824	-65.5637	-38.8499	-1.67109	26.4732	35.0633	42.9191	83.9622	100.823	133.593
('hgt_500_anom', 80.0, 117.5)_shift30	-120.25	-65.7359	-37.363	-0.0204244	26.7826	35.2187	43.0777	85.1122	99.6244	133.787
('hgt_500_anom', 80.0, 120.0)_shift30	-121.587	-65.8558	-35.9477	1.6108	26.9974	35.4105	43.2917	86.1309	98.2936	133.857
('hgt_500_anom', 80.0, 122.5)_shift30	-122.802	-65.9402	-34.5941	3.2271	27.1761	35.5969	43.4936	87.0087	96.8762	133.821
('hgt_500_anom', 80.0, 125.0)_shift30	-123.89	-65.9809	-33.2883	4.75717	27.3021	35.8353	43.7794	87.7813	95.4002	133.662
('hgt_500_anom', 80.0, 127.5)_shift30	-124.853	-65.9554	-32.0926	6.1817	27.3414	36.0798	44.0577	88.3997	93.8892	133.407
('hgt_500_anom', 80.0, 130.0)_shift30	-125.603	-65.8485	-30.9765	7.48925	27.3012	36.343	44.3827	88.9077	92.3252	133.043
('hgt_500_anom', 80.0, 132.5)_shift30	-126.194	-65.7417	-29.9638	8.61275	27.1905	36.6225	44.739	89.2574	90.7308	132.59
('hgt_500_anom', 80.0, 135.0)_shift30	-126.64	-65.633	-29.07	9.59028	26.9794	36.9277	45.1183	89.4732	89.1358	132.019
('hgt_500_anom', 80.0, 137.5)_shift30	-126.887	-65.4413	-28.2596	10.3488	26.6714	37.2243	45.5567	89.5577	87.5716	131.375
('hgt_500_anom', 80.0, 140.0)_shift30	-127.051	-65.287	-27.5344	10.9285	26.2829	37.5254	46.0138	89.5093	86.0339	130.69
('hgt_500_anom', 80.0, 142.5)_shift30	-127.062	-65.1552	-26.9099	11.2904	25.777	37.8233	46.4743	89.322	84.5139	129.878
('hgt_500_anom', 80.0, 145.0)_shift30	-126.955	-65.034	-26.3502	11.4308	25.1614	38.122	46.9614	89.0058	83.0442	128.978
('hgt_500_anom', 80.0, 147.5)_shift30	-126.759	-64.9742	-25.8856	11.3615	24.4397	38.3597	47.4652	88.5461	81.6437	128.046
('hgt_500_anom', 80.0, 150.0)_shift30	-126.509	-64.9339	-25.4434	11.1038	23.6055	38.58	47.9747	87.9361	80.313	127.063
('hgt_500_anom', 80.0, 152.5)_shift30	-126.199	-64.9972	-25.0385	10.7012	22.6671	38.7847	48.5027	87.2525	79.0283	125.993
('hgt_500_anom', 80.0, 155.0)_shift30	-125.846	-65.1239	-24.6519	10.1216	21.6293	38.9577	49.0446	86.4379	77.8536	124.885
('hgt_500_anom', 80.0, 157.5)_shift30	-125.474	-65.3287	-24.2696	9.40914	20.4937	39.0956	49.5699	85.5405	76.7347	123.741
('hgt_500_anom', 80.0, 160.0)_shift30	-125.022	-65.5667	-23.8223	8.60306	19.2866	39.1984	50.1179	84.5605	75.7173	122.59
('hgt_500_anom', 80.0, 162.5)_shift30	-124.556	-65.8831	-23.3417	7.74232	17.9664	39.307	50.6494	83.567	74.7786	121.403
('hgt_500_anom', 80.0, 165.0)_shift30	-123.981	-66.2322	-22.7849	6.83969	16.6223	39.3892	51.2376	82.542	73.9273	120.248
('hgt_500_anom', 80.0, 167.5)_shift30	-123.361	-66.6148	-22.1584	5.91528	15.2269	39.4857	51.8014	81.5441	73.1819	119.078
('hgt_500_anom', 80.0, 170.0)_shift30	-122.612	-66.9912	-21.4171	5.01926	13.7771	39.5849	52.3936	80.547	72.5	117.954
('hgt_500_anom', 80.0, 172.5)_shift30	-121.749	-67.3463	-20.5752	4.19118	12.3082	39.7261	53.0043	79.6125	71.8767	116.873
('hgt_500_anom', 80.0, 175.0)_shift30	-120.723	-67.6916	-19.6064	3.41546	10.8376	39.8913	53.64	78.7546	71.3062	115.834
('hgt_500_anom', 80.0, 177.5)_shift30	-119.525	-67.9348	-18.5321	2.72161	9.34087	40.085	54.2638	77.9518	70.7759	114.849
('hgt_500_anom', 80.0, 180.0)_shift30	-118.18	-68.1396	-17.3708	2.11028	7.84896	40.3302	54.9042	77.2534	70.2751	113.912
('hgt_500_anom', 80.0, 182.5)_shift30	-116.642	-68.2326	-16.1151	1.56579	6.35597	40.5791	55.5063	76.6178	69.7516	112.96
('hgt_500_anom', 80.0, 185.0)_shift30	-114.897	-68.2232	-14.7861	1.10784	4.85607	40.8533	56.0954	76.064	69.2024	112.029
('hgt_500_anom', 80.0, 187.5)_shift30	-113.038	-68.1052	-13.3888	0.728099	3.39301	41.1485	56.6361	75.5697	68.5997	111.09
('hgt_500_anom', 80.0, 190.0)_shift30	-110.992	-67.8991	-11.9916	0.363472	1.92613	41.4117	57.0973	75.1291	67.9272	110.12
('hgt_500_anom', 80.0, 192.5)_shift30	-108.853	-67.5515	-10.5816	0.0339653	0.462681	41.6381	57.4797	74.6872	67.1361	109.091
('hgt_500_anom', 80.0, 195.0)_shift30	-106.62	-67.1466	-9.2137	-0.280404	-1.02629	41.8385	57.7641	74.2159	66.2208	107.968
('hgt_500_anom', 80.0, 197.5)_shift30	-104.331	-66.619	-7.89131	-0.679128	-2.50221	41.9171	57.914	73.7167	65.1901	106.766
('hgt_500_anom', 80.0, 200.0)_shift30	-102.034	-66.0744	-6.67958	-1.10643	-4.01985	41.8983	57.938	73.1655	64.0281	105.458
('hgt_500_anom', 80.0, 202.5)_shift30	-99.78	-65.4081	-5.58232	-1.6727	-5.54661	41.7671	57.8121	72.4941	62.7038	104.02
('hgt_500_anom', 80.0, 205.0)_shift30	-97.5343	-64.7464	-4.64167	-2.32612	-7.05458	41.5149	57.5194	71.746	61.2939	102.481
('hgt_500_anom', 80.0, 207.5)_shift30	-95.3759	-64.0351	-3.81648	-3.14682	-8.60643	41.1022	57.0942	70.8681	59.7532	100.879
('hgt_500_anom', 80.0, 210.0)_shift30	-93.297	-63.2867	-3.1915	-4.11716	-10.1165	40.5655	56.524	69.8827	58.1567	99.1793
('hgt_500_anom', 80.0, 212.5)_shift30	-91.3316	-62.541	-2.77218	-5.29309	-11.6691	39.8663	55.7981	68.7468	56.5153	97.4641
('hgt_500_anom', 80.0, 215.0)_shift30	-89.4487	-61.7716	-2.47678	-6.58435	-13.1463	39.0383	54.9536	67.5028	54.85	95.733
('hgt_500_anom', 80.0, 217.5)_shift30	-87.6412	-60.9711	-2.37136	-8.01895	-14.5797	38.1248	53.9988	66.1835	53.2864	94.0851
('hgt_500_anom', 80.0, 220.0)_shift30	-85.9032	-60.1428	-2.42844	-9.62819	-15.9508	37.0781	52.9546	64.7607	51.7851	92.5637
('hgt_500_anom', 80.0, 222.5)_shift30	-84.1992	-59.3091	-2.6014	-11.3224	-17.1956	36.0116	51.8694	63.3029	50.4397	91.2309
('hgt_500_anom', 80.0, 225.0)_shift30	-82.5213	-58.3629	-2.89934	-13.099	-18.3346	34.8738	50.7187	61.8307	49.2928	90.1097
('hgt_500_anom', 80.0, 227.5)_shift30	-80.8363	-57.3973	-3.25305	-14.9003	-19.2897	33.7251	49.5691	60.3788	48.3789	89.307
('hgt_500_anom', 80.0, 230.0)_shift30	-79.1412	-56.34	-3.68803	-16.7046	-20.0604	32.6028	48.4175	58.9578	47.7593	88.8304
('hgt_500_anom', 80.0, 232.5)_shift30	-77.3899	-55.2184	-4.15208	-18.4879	-20.6177	31.5213	47.2885	57.5796	47.4079	88.7234
('hgt_500_anom', 80.0, 235.0)_shift30	-75.5723	-54.0037	-4.63386	-20.1796	-20.9739	30.4616	46.1618	56.306	47.3748	89.0041
('hgt_500_anom', 80.0, 237.5)_shift30	-73.7451	-52.7118	-5.09517	-21.7436	-21.0646	29.4868	45.1089	55.1629	47.6774	89.7101
('hgt_500_anom', 80.0, 240.0)_shift30	-71.8263	-51.3703	-5.55523	-23.1998	-20.9249	28.5723	44.084	54.1099	48.3017	90.7921
('hgt_500_anom', 80.0, 242.5)_shift30	-69.8926	-49.9782	-5.98966	-24.4594	-20.5215	27.7439	43.1205	53.219	49.2314	92.2437
('hgt_500_anom', 80.0, 245.0)_shift30	-67.9389	-48.5237	-6.39254	-25.5334	-19.9041	26.9707	42.2135	52.4181	50.422	94.0398
('hgt_500_anom', 80.0, 247.5)_shift30	-66.0508	-47.0947	-6.78963	-26.4358	-19.0866	26.2411	41.3548	51.7866	51.8782	96.1363
('hgt_500_anom', 80.0, 250.0)_shift30	-64.2194	-45.6568	-7.15895	-27.1273	-18.0505	25.5679	40.5817	51.2536	53.5639	98.4246
('hgt_500_anom', 80.0, 252.5)_shift30	-62.507	-44.3183	-7.53481	-27.6329	-16.8592	24.9194	39.829	50.8336	55.3693	100.877
('hgt_500_anom', 80.0, 255.0)_shift30	-60.9102	-43.0347	-7.91389	-27.9402	-15.5374	24.2816	39.155	50.4899	57.3134	103.392
('hgt_500_anom', 80.0, 257.5)_shift30	-59.4936	-41.8366	-8.31902	-28.083	-14.1172	23.6511	38.532	50.2041	59.3035	105.906
('hgt_500_anom', 80.0, 260.0)_shift30	-58.3095	-40.8144	-8.78971	-28.0844	-12.6569	22.9834	37.9912	49.9711	61.3369	108.334
('hgt_500_anom', 80.0, 262.5)_shift30	-57.4092	-39.9146	-9.30829	-27.9146	-11.1435	22.2937	37.5045	49.7804	63.3326	110.612
('hgt_500_anom', 80.0, 265.0)_shift30	-56.7202	-39.1678	-9.82501	-27.5831	-9.62464	21.5433	37.1023	49.6184	65.2683	112.695
('hgt_500_anom', 80.0, 267.5)_shift30	-56.3421	-38.587	-10.4755	-27.1583	-8.14858	20.7951	36.7836	49.4758	67.1289	114.531
('hgt_500_anom', 80.0, 270.0)_shift30	-56.1979	-38.111	-11.1313	-26.5815	-6.70523	19.9846	36.534	49.322	68.9094	116.124
('hgt_500_anom', 80.0, 272.5)_shift30	-56.3491	-37.7936	-11.8419	-25.8969	-5.29911	19.1863	36.3908	49.1891	70.5872	117.421
('hgt_500_anom', 80.0, 275.0)_shift30	-56.6823	-37.5341	-12.5778	-25.0967	-3.97052	18.3438	36.3208	49.0674	72.1613	118.463
('hgt_500_anom', 80.0, 277.5)_shift30	-57.244	-37.388	-13.3273	-24.1629	-2.67218	17.544	36.3849	48.9518	73.6434	119.248
('hgt_500_anom', 80.0, 280.0)_shift30	-57.9555	-37.2804	-14.0181	-23.1285	-1.41089	16.7862	36.5026	48.8806	75.0389	119.759
('hgt_500_anom', 80.0, 282.5)_shift30	-58.7884	-37.187	-14.6975	-21.9791	-0.182722	16.1127	36.7658	48.8629	76.353	120.123
('hgt_500_anom', 80.0, 285.0)_shift30	-59.7088	-37.1058	-15.2887	-20.6653	1.06173	15.5636	37.125	48.8737	77.6201	120.369
('hgt_500_anom', 80.0, 287.5)_shift30	-60.7288	-37.0042	-15.7928	-19.2626	2.25271	15.1135	37.5532	48.9227	78.8457	120.479
('hgt_500_anom', 80.0, 290.0)_shift30	-61.6974	-36.84	-16.175	-17.7527	3.48168	14.8239	38.0747	49.0371	80.0651	120.535
('hgt_500_anom', 80.0, 292.5)_shift30	-62.6892	-36.6136	-16.405	-16.1376	4.72676	14.6984	38.677	49.2311	81.265	120.579
('hgt_500_anom', 80.0, 295.0)_shift30	-63.6446	-36.3322	-16.5327	-14.4476	5.99082	14.7276	39.3616	49.4842	82.4772	120.644
('hgt_500_anom', 80.0, 297.5)_shift30	-64.5849	-36.0241	-16.5155	-12.6682	7.28826	14.9596	40.0882	49.7892	83.6796	120.749
('hgt_500_anom', 80.0, 300.0)_shift30	-65.4769	-35.6215	-16.3654	-10.8474	8.59852	15.3178	40.8329	50.1134	84.8503	120.871
('hgt_500_anom', 80.0, 302.5)_shift30	-66.3294	-35.199	-16.0884	-9.01259	9.92298	15.8575	41.5997	50.4852	86.0405	121.084
('hgt_500_anom', 80.0, 305.0)_shift30	-67.1782	-34.756	-15.7272	-7.13993	11.2796	16.536	42.3917	50.8618	87.1793	121.297
('hgt_500_anom', 80.0, 307.5)_shift30	-68.0118	-34.2839	-15.2901	-5.33401	12.6128	17.3123	43.1493	51.2189	88.3057	121.586
('hgt_500_anom', 80.0, 310.0)_shift30	-68.8744	-33.8436	-14.8085	-3.53512	13.9246	18.1426	43.8812	51.5227	89.3816	121.912
('hgt_500_anom', 80.0, 312.5)_shift30	-69.8027	-33.4413	-14.2894	-1.79136	15.2074	19.0658	44.5965	51.7658	90.3924	122.254
('hgt_500_anom', 80.0, 315.0)_shift30	-70.7701	-33.0789	-13.7648	-0.125869	16.4345	19.9919	45.2479	51.9186	91.3349	122.608
('hgt_500_anom', 80.0, 317.5)_shift30	-71.7831	-32.7848	-13.2586	1.45858	17.5885	20.9277	45.8596	51.992	92.2124	122.96
('hgt_500_anom', 80.0, 320.0)_shift30	-72.9119	-32.557	-12.7736	2.93503	18.6775	21.8032	46.3851	51.9217	93.0084	123.316
('hgt_500_anom', 80.0, 322.5)_shift30	-74.125	-32.4044	-12.2884	4.33976	19.7019	22.631	46.8936	51.7441	93.6945	123.643
('hgt_500_anom', 80.0, 325.0)_shift30	-75.3941	-32.3243	-11.8828	5.64528	20.6101	23.4199	47.3243	51.4125	94.2544	123.936
('hgt_500_anom', 80.0, 327.5)_shift30	-76.7267	-32.2834	-11.5105	6.83083	21.4286	24.1004	47.6852	50.9681	94.78	124.203
('hgt_500_anom', 80.0, 330.0)_shift30	-78.114	-32.3181	-11.1549	7.94847	22.1234	24.725	48.0078	50.3629	95.1584	124.438
('hgt_500_anom', 80.0, 332.5)_shift30	-79.5925	-32.376	-10.8435	8.96885	22.7505	25.2661	48.2842	49.6454	95.4988	124.685
('hgt_500_anom', 80.0, 335.0)_shift30	-81.074	-32.4834	-10.5613	9.89328	23.2332	25.7214	48.519	48.8128	95.7444	124.845
('hgt_500_anom', 80.0, 337.5)_shift30	-82.5453	-32.5605	-10.2782	10.7691	23.6302	26.1282	48.7265	47.8906	95.9148	125.006
('hgt_500_anom', 80.0, 340.0)_shift30	-83.9933	-32.6103	-10.0037	11.5656	23.9344	26.4258	48.8935	46.8891	96.0489	125.155
('hgt_500_anom', 80.0, 342.5)_shift30	-85.4403	-32.6894	-9.75449	12.3119	24.1283	26.7127	49.0475	45.796	96.1458	125.25
('hgt_500_anom', 80.0, 345.0)_shift30	-86.7958	-32.6982	-9.50978	12.9803	24.2404	26.9878	49.1902	44.7036	96.1657	125.303
('hgt_500_anom', 80.0, 347.5)_shift30	-88.1093	-32.6933	-9.2673	13.5853	24.2701	27.2436	49.3314	43.5773	96.1881	125.344
('hgt_500_anom', 80.0, 350.0)_shift30	-89.3378	-32.6523	-9.07323	14.1536	24.2027	27.4659	49.4456	42.4458	96.187	125.327
('hgt_500_anom', 80.0, 352.5)_shift30	-90.5545	-32.5932	-8.94346	14.6372	24.044	27.704	49.5574	41.3013	96.1742	125.24
('hgt_500_anom', 80.0, 355.0)_shift30	-91.646	-32.5251	-8.85007	15.0445	23.8401	27.9577	49.6927	40.1925	96.1713	125.112
('hgt_500_anom', 80.0, 357.5)_shift30	-92.6784	-32.4333	-8.86048	15.3823	23.5575	28.1874	49.7748	39.1159	96.1345	124.884
('hgt_500_anom', 77.5, 0.0)_shift30	-81.3238	-23.4079	-3.22445	20.6526	22.3572	21.159	44.6221	30.8115	82.7653	108.795
('hgt_500_anom', 77.5, 2.5)_shift30	-81.6285	-22.8435	-2.96201	20.8838	21.4724	21.2328	44.1683	29.1906	82.4236	107.719
('hgt_500_anom', 77.5, 5.0)_shift30	-81.9187	-22.3311	-2.95101	20.9714	20.5277	21.3744	43.7235	27.6537	82.1267	106.525
('hgt_500_anom', 77.5, 7.5)_shift30	-82.256	-21.9697	-3.2083	20.8974	19.5091	21.5031	43.3263	26.1522	81.8565	105.197
('hgt_500_anom', 77.5, 10.0)_shift30	-82.6328	-21.7543	-3.77094	20.6381	18.4938	21.6093	42.9558	24.7514	81.6285	103.736
('hgt_500_anom', 77.5, 12.5)_shift30	-83.0756	-21.7409	-4.67225	20.177	17.4043	21.6524	42.6091	23.4052	81.3959	102.218
('hgt_500_anom', 77.5, 15.0)_shift30	-83.5718	-21.9148	-5.9005	19.4996	16.3251	21.6591	42.2901	22.1783	81.2123	100.642
('hgt_500_anom', 77.5, 17.5)_shift30	-84.1607	-22.2722	-7.481	18.6559	15.2162	21.5724	41.9962	21.0175	80.9912	99.0492
('hgt_500_anom', 77.5, 20.0)_shift30	-84.7943	-22.8033	-9.37429	17.5645	14.0808	21.3925	41.7364	19.9831	80.7767	97.4333
('hgt_500_anom', 77.5, 22.5)_shift30	-85.4799	-23.5214	-11.5534	16.2584	12.9746	21.0878	41.4829	19.074	80.5367	95.8796
('hgt_500_anom', 77.5, 25.0)_shift30	-86.1892	-24.4086	-14.042	14.7084	11.8702	20.6785	41.2476	18.2814	80.3182	94.4154
('hgt_500_anom', 77.5, 27.5)_shift30	-86.8806	-25.4309	-16.7736	12.9556	10.7494	20.1784	41.0554	17.6345	80.1129	93.0894
('hgt_500_anom', 77.5, 30.0)_shift30	-87.5375	-26.5777	-19.678	11.0143	9.67114	19.5684	40.8593	17.1135	79.916	91.889
('hgt_500_anom', 77.5, 32.5)_shift30	-88.1796	-27.805	-22.7627	8.91251	8.62936	18.91	40.701	16.7766	79.7593	90.8773
('hgt_500_anom', 77.5, 35.0)_shift30	-88.6778	-29.1308	-25.9437	6.65555	7.64857	18.2105	40.5373	16.5566	79.6657	90.0304
('hgt_500_anom', 77.5, 37.5)_shift30	-89.0734	-30.4807	-29.159	4.31288	6.78455	17.5318	40.4032	16.53	79.6296	89.3974
('hgt_500_anom', 77.5, 40.0)_shift30	-89.3503	-31.8842	-32.4245	1.92379	6.04858	16.8897	40.3364	16.6513	79.6931	88.9332
('hgt_500_anom', 77.5, 42.5)_shift30	-89.4469	-33.2625	-35.5939	-0.493688	5.41248	16.3542	40.2663	16.9417	79.876	88.6317
('hgt_500_anom', 77.5, 45.0)_shift30	-89.4113	-34.6689	-38.6922	-2.8824	4.96517	15.9411	40.2402	17.4196	80.1644	88.4942
('hgt_500_anom', 77.5, 47.5)_shift30	-89.2169	-36.0708	-41.6914	-5.1978	4.73637	15.6906	40.2613	18.0918	80.5833	88.4737
('hgt_500_anom', 77.5, 50.0)_shift30	-88.8854	-37.4365	-44.5244	-7.38596	4.69305	15.66	40.3257	18.9784	81.1115	88.5916
('hgt_500_anom', 77.5, 52.5)_shift30	-88.3674	-38.7487	-47.1595	-9.38778	4.88765	15.8416	40.4017	20.0566	81.7231	88.8108
('hgt_500_anom', 77.5, 55.0)_shift30	-87.74	-40.0487	-49.5728	-11.1958	5.31214	16.2481	40.5306	21.3709	82.4018	89.0587
('hgt_500_anom', 77.5, 57.5)_shift30	-87.0194	-41.2646	-51.7286	-12.7982	5.992	16.8969	40.692	22.9045	83.1755	89.3953
('hgt_500_anom', 77.5, 60.0)_shift30	-86.2521	-42.4799	-53.6227	-14.1589	6.83558	17.7364	40.8345	24.6724	83.9537	89.7546
('hgt_500_anom', 77.5, 62.5)_shift30	-85.3778	-43.5768	-55.2006	-15.2648	7.88811	18.7651	40.9963	26.6759	84.7272	90.1527
('hgt_500_anom', 77.5, 65.0)_shift30	-84.5541	-44.6178	-56.4479	-16.1227	9.12234	19.9547	41.1314	28.8928	85.5181	90.6003
('hgt_500_anom', 77.5, 67.5)_shift30	-83.6812	-45.5542	-57.3713	-16.7088	10.4886	21.2852	41.277	31.3367	86.248	91.0303
('hgt_500_anom', 77.5, 70.0)_shift30	-82.8689	-46.4442	-57.9589	-17.0932	11.91	22.6646	41.3803	33.9488	86.9179	91.5301
('hgt_500_anom', 77.5, 72.5)_shift30	-82.144	-47.2403	-58.1942	-17.2337	13.4129	24.1023	41.4481	36.7789	87.5364	92.0636
('hgt_500_anom', 77.5, 75.0)_shift30	-81.4667	-47.9399	-58.0563	-17.1382	14.9539	25.5262	41.4782	39.7234	88.0871	92.6887
('hgt_500_anom', 77.5, 77.5)_shift30	-80.9341	-48.5547	-57.5903	-16.8766	16.4799	26.926	41.4818	42.7789	88.5841	93.3467
('hgt_500_anom', 77.5, 80.0)_shift30	-80.5496	-49.0971	-56.7723	-16.4296	17.9607	28.2778	41.4635	45.9627	89.0086	94.1084
('hgt_500_anom', 77.5, 82.5)_shift30	-80.3378	-49.5392	-55.6559	-15.7857	19.4066	29.565	41.4238	49.1837	89.3987	94.9434
('hgt_500_anom', 77.5, 85.0)_shift30	-80.3375	-49.9295	-54.2532	-15.0139	20.7652	30.7674	41.3983	52.4168	89.7595	95.9446
('hgt_500_anom', 77.5, 87.5)_shift30	-80.5464	-50.2626	-52.6246	-14.0955	22.0485	31.8708	41.3427	55.6257	90.053	96.9789
('hgt_500_anom', 77.5, 90.0)_shift30	-80.9741	-50.556	-50.7984	-13.0359	23.2449	32.9128	41.3165	58.7618	90.2691	98.1223
('hgt_500_anom', 77.5, 92.5)_shift30	-81.6935	-50.8527	-48.832	-11.8863	24.3194	33.8431	41.2886	61.7914	90.4556	99.3272
('hgt_500_anom', 77.5, 95.0)_shift30	-82.6152	-51.1009	-46.7086	-10.5603	25.3431	34.7334	41.3056	64.6995	90.5635	100.649
('hgt_500_anom', 77.5, 97.5)_shift30	-83.779	-51.3476	-44.5527	-9.17871	26.2599	35.5377	41.3298	67.4579	90.5768	101.978
('hgt_500_anom', 77.5, 100.0)_shift30	-85.1913	-51.5941	-42.3067	-7.63972	27.1201	36.3006	41.3771	70.0035	90.4714	103.32
('hgt_500_anom', 77.5, 102.5)_shift30	-86.794	-51.844	-40.0801	-5.98881	27.8963	36.9816	41.4226	72.3471	90.2637	104.668
('hgt_500_anom', 77.5, 105.0)_shift30	-88.5424	-52.0835	-37.8341	-4.21826	28.6199	37.6281	41.4728	74.4758	89.8593	105.967
('hgt_500_anom', 77.5, 107.5)_shift30	-90.4348	-52.3333	-35.6534	-2.34688	29.2798	38.2164	41.5026	76.3568	89.3319	107.207
('hgt_500_anom', 77.5, 110.0)_shift30	-92.3911	-52.5293	-33.4702	-0.346203	29.9172	38.7408	41.5008	78.0045	88.5858	108.293
('hgt_500_anom', 77.5, 112.5)_shift30	-94.397	-52.7178	-31.3772	1.67763	30.4783	39.2128	41.4664	79.4154	87.6594	109.299
('hgt_500_anom', 77.5, 115.0)_shift30	-96.3855	-52.865	-29.3498	3.79573	31.015	39.6517	41.3955	80.6303	86.5457	110.156
('hgt_500_anom', 77.5, 117.5)_shift30	-98.2988	-52.9586	-27.4187	5.92932	31.4643	40.0115	41.282	81.5777	85.2292	110.836
('hgt_500_anom', 77.5, 120.0)_shift30	-100.102	-52.9832	-25.5738	8.08257	31.8772	40.3458	41.1402	82.3473	83.7746	111.353
('hgt_500_anom', 77.5, 122.5)_shift30	-101.76	-52.9446	-23.8694	10.1524	32.2098	40.6179	40.9642	82.9088	82.1456	111.727
('hgt_500_anom', 77.5, 125.0)_shift30	-103.176	-52.8269	-22.2676	12.1808	32.4955	40.8952	40.8266	83.2937	80.3941	111.9
('hgt_500_anom', 77.5, 127.5)_shift30	-104.415	-52.6456	-20.8703	14.0197	32.6388	41.1102	40.6829	83.509	78.5371	111.946
('hgt_500_anom', 77.5, 130.0)_shift30	-105.363	-52.3511	-19.5898	15.7124	32.7168	41.329	40.5693	83.5454	76.5987	111.842
('hgt_500_anom', 77.5, 132.5)_shift30	-106.117	-52.0623	-18.5318	17.1637	32.6726	41.5184	40.5037	83.4364	74.6318	111.595
('hgt_500_anom', 77.5, 135.0)_shift30	-106.599	-51.7409	-17.6606	18.3562	32.519	41.7124	40.4821	83.1846	72.6185	111.189
('hgt_500_anom', 77.5, 137.5)_shift30	-106.874	-51.3752	-16.9719	19.2781	32.2524	41.9269	40.5396	82.7974	70.6135	110.67
('hgt_500_anom', 77.5, 140.0)_shift30	-106.952	-51.0429	-16.4757	19.8732	31.82	42.1155	40.6455	82.2219	68.5959	109.981
('hgt_500_anom', 77.5, 142.5)_shift30	-106.89	-50.7459	-16.1691	20.1859	31.2858	42.3092	40.8366	81.5457	66.6888	109.17
('hgt_500_anom', 77.5, 145.0)_shift30	-106.755	-50.5449	-16.0028	20.1765	30.6103	42.5008	41.0594	80.6775	64.7928	108.193
('hgt_500_anom', 77.5, 147.5)_shift30	-106.56	-50.4168	-15.967	19.8823	29.7695	42.6294	41.3303	79.6745	62.9887	107.061
('hgt_500_anom', 77.5, 150.0)_shift30	-106.384	-50.4255	-16.0503	19.3135	28.8172	42.7584	41.6718	78.5162	61.2673	105.776
('hgt_500_anom', 77.5, 152.5)_shift30	-106.2	-50.5463	-16.1423	18.5261	27.7211	42.8412	42.025	77.2196	59.6576	104.376
('hgt_500_anom', 77.5, 155.0)_shift30	-106.136	-50.8633	-16.2788	17.5421	26.4846	42.8876	42.3971	75.806	58.1942	102.808
('hgt_500_anom', 77.5, 157.5)_shift30	-106.152	-51.2924	-16.3872	16.3912	25.139	42.9029	42.8402	74.301	56.8556	101.155
('hgt_500_anom', 77.5, 160.0)_shift30	-106.217	-51.8608	-16.4383	15.1538	23.6853	42.8909	43.3033	72.7209	55.6627	99.3898
('hgt_500_anom', 77.5, 162.5)_shift30	-106.346	-52.5737	-16.399	13.8285	22.1435	42.8455	43.8376	71.145	54.6504	97.6381
('hgt_500_anom', 77.5, 165.0)_shift30	-106.44	-53.3673	-16.2602	12.4949	20.5133	42.8459	44.4279	69.5754	53.8084	95.8743
('hgt_500_anom', 77.5, 167.5)_shift30	-106.511	-54.2135	-15.9353	11.179	18.8606	42.8456	45.0982	68.1117	53.1455	94.1882
('hgt_500_anom', 77.5, 170.0)_shift30	-106.45	-55.0915	-15.4711	9.93876	17.1491	42.89	45.8448	66.7504	52.6697	92.6199
('hgt_500_anom', 77.5, 172.5)_shift30	-106.236	-55.9705	-14.8034	8.78797	15.4347	43.0237	46.677	65.5569	52.3526	91.1614
('hgt_500_anom', 77.5, 175.0)_shift30	-105.74	-56.7761	-13.9495	7.7852	13.7162	43.2338	47.6352	64.5794	52.1955	89.8926
('hgt_500_anom', 77.5, 177.5)_shift30	-104.939	-57.4349	-12.9011	6.94259	12.01	43.5473	48.6499	63.8201	52.157	88.81
('hgt_500_anom', 77.5, 180.0)_shift30	-103.78	-57.9873	-11.6598	6.20764	10.3346	43.9594	49.74	63.3143	52.2292	87.8904
('hgt_500_anom', 77.5, 182.5)_shift30	-102.273	-58.3374	-10.2586	5.67112	8.68694	44.4334	50.868	63.0218	52.3227	87.1335
('hgt_500_anom', 77.5, 185.0)_shift30	-100.338	-58.4886	-8.7054	5.26888	7.04475	44.9786	52.0278	62.9369	52.4355	86.5163
('hgt_500_anom', 77.5, 187.5)_shift30	-98.0518	-58.4023	-7.02147	5.01601	5.42356	45.5834	53.1422	62.9917	52.4476	85.9579
('hgt_500_anom', 77.5, 190.0)_shift30	-95.451	-58.1214	-5.26259	4.81159	3.81201	46.1309	54.1709	63.1585	52.3971	85.4597
('hgt_500_anom', 77.5, 192.5)_shift30	-92.5794	-57.6284	-3.50671	4.67584	2.15267	46.622	55.0846	63.374	52.1311	84.8743
('hgt_500_anom', 77.5, 195.0)_shift30	-89.5871	-56.9937	-1.77708	4.5302	0.477144	46.9894	55.818	63.5601	51.6615	84.1978
('hgt_500_anom', 77.5, 197.5)_shift30	-86.4708	-56.2137	-0.141032	4.3565	-1.24531	47.1843	56.3446	63.6521	50.9201	83.3145
('hgt_500_anom', 77.5, 200.0)_shift30	-83.338	-55.3437	1.35531	4.05291	-3.05026	47.1543	56.6079	63.565	49.8628	82.2182
('hgt_500_anom', 77.5, 202.5)_shift30	-80.3171	-54.4009	2.65983	3.61182	-4.94144	46.8727	56.6335	63.2904	48.5378	80.8966
('hgt_500_anom', 77.5, 205.0)_shift30	-77.4437	-53.4913	3.70908	2.95984	-6.91009	46.2732	56.3315	62.7316	46.8659	79.2602
('hgt_500_anom', 77.5, 207.5)_shift30	-74.7145	-52.5575	4.51273	2.08102	-8.92868	45.4015	55.7514	61.9148	44.9579	77.3715
('hgt_500_anom', 77.5, 210.0)_shift30	-72.2788	-51.7082	4.98358	0.922494	-11.0612	44.2115	54.8819	60.7883	42.7863	75.2607
('hgt_500_anom', 77.5, 212.5)_shift30	-70.0801	-50.9339	5.17028	-0.546553	-13.2458	42.7427	53.7792	59.4164	40.4636	72.9406
('hgt_500_anom', 77.5, 215.0)_shift30	-68.1509	-50.2356	5.07166	-2.25569	-15.4187	41.0098	52.4273	57.7536	38.0333	70.5127
('hgt_500_anom', 77.5, 217.5)_shift30	-66.4363	-49.5987	4.73451	-4.2357	-17.6227	39.0883	50.9115	55.858	35.5696	68.0778
('hgt_500_anom', 77.5, 220.0)_shift30	-64.8941	-49.0209	4.12595	-6.46147	-19.7679	37.0074	49.2686	53.8135	33.1733	65.6743
('hgt_500_anom', 77.5, 222.5)_shift30	-63.5108	-48.4712	3.355	-8.87876	-21.8283	34.8133	47.5266	51.6335	30.9185	63.4835
('hgt_500_anom', 77.5, 225.0)_shift30	-62.1648	-47.8919	2.43523	-11.4092	-23.7201	32.6061	45.7478	49.4096	28.9286	61.5876
('hgt_500_anom', 77.5, 227.5)_shift30	-60.8976	-47.2574	1.43279	-14.0192	-25.4055	30.4218	43.9867	47.1841	27.2592	60.086
('hgt_500_anom', 77.5, 230.0)_shift30	-59.5947	-46.5559	0.36091	-16.6378	-26.8376	28.3261	42.247	45.0412	25.9871	59.0912
('hgt_500_anom', 77.5, 232.5)_shift30	-58.1895	-45.6947	-0.663818	-19.1681	-27.9556	26.3891	40.618	43.0317	25.1972	58.7149
('hgt_500_anom', 77.5, 235.0)_shift30	-56.6613	-44.6884	-1.63723	-21.6011	-28.7199	24.5998	39.0319	41.2176	24.8912	58.9827
('hgt_500_anom', 77.5, 237.5)_shift30	-55.0312	-43.5322	-2.52868	-23.796	-29.0687	23.0561	37.6307	39.6639	25.1222	59.9751
('hgt_500_anom', 77.5, 240.0)_shift30	-53.2601	-42.1951	-3.30684	-25.787	-29.0407	21.7293	36.3132	38.3516	25.9112	61.6616
('hgt_500_anom', 77.5, 242.5)_shift30	-51.3936	-40.776	-3.99013	-27.5066	-28.5656	20.6582	35.1155	37.3054	27.2052	64.041
('hgt_500_anom', 77.5, 245.0)_shift30	-49.4461	-39.2122	-4.54832	-28.9092	-27.7152	19.7947	34.0627	36.5976	28.9843	67.0597
('hgt_500_anom', 77.5, 247.5)_shift30	-47.5107	-37.623	-5.01639	-30.0526	-26.4969	19.1363	33.1373	36.1479	31.1775	70.6329
('hgt_500_anom', 77.5, 250.0)_shift30	-45.6007	-36.0115	-5.42566	-30.893	-24.9474	18.6421	32.2979	35.957	33.727	74.6505
('hgt_500_anom', 77.5, 252.5)_shift30	-43.8534	-34.4793	-5.79689	-31.4512	-23.1383	18.307	31.6179	35.9883	36.558	78.9545
('hgt_500_anom', 77.5, 255.0)_shift30	-42.2919	-33.0611	-6.17489	-31.7821	-21.1236	18.0231	31.0494	36.2345	39.5652	83.4306
('hgt_500_anom', 77.5, 257.5)_shift30	-41.0357	-31.8182	-6.59258	-31.914	-19.0147	17.7442	30.5644	36.6183	42.6707	87.8679
('hgt_500_anom', 77.5, 260.0)_shift30	-40.0769	-30.7816	-7.08461	-31.8568	-16.8194	17.4817	30.2381	37.0887	45.7868	92.22
('hgt_500_anom', 77.5, 262.5)_shift30	-39.543	-30.0102	-7.66895	-31.6814	-14.6786	17.0864	30.0058	37.6268	48.8491	96.2408
('hgt_500_anom', 77.5, 265.0)_shift30	-39.4188	-29.5067	-8.40161	-31.3404	-12.5883	16.6563	29.9271	38.2005	51.7916	99.8814
('hgt_500_anom', 77.5, 267.5)_shift30	-39.7293	-29.2343	-9.24848	-30.9039	-10.6061	16.0751	29.9729	38.8329	54.5846	103.069
('hgt_500_anom', 77.5, 270.0)_shift30	-40.4591	-29.2053	-10.2544	-30.3734	-8.79138	15.3729	30.1619	39.417	57.1469	105.704
('hgt_500_anom', 77.5, 272.5)_shift30	-41.5676	-29.3683	-11.3585	-29.7309	-7.1177	14.577	30.5044	39.9719	59.517	107.808
('hgt_500_anom', 77.5, 275.0)_shift30	-43.0294	-29.7077	-12.5333	-28.944	-5.63478	13.6764	31.0041	40.5068	61.7002	109.434
('hgt_500_anom', 77.5, 277.5)_shift30	-44.7489	-30.133	-13.7731	-28.0166	-4.25396	12.7387	31.6632	41.0606	63.7187	110.577
('hgt_500_anom', 77.5, 280.0)_shift30	-46.6628	-30.5941	-14.9989	-26.9393	-2.98162	11.8087	32.4439	41.5848	65.5995	111.31
('hgt_500_anom', 77.5, 282.5)_shift30	-48.6585	-31.0246	-16.1465	-25.6692	-1.77319	10.9454	33.3796	42.162	67.3424	111.79
('hgt_500_anom', 77.5, 285.0)_shift30	-50.6996	-31.4216	-17.15	-24.1843	-0.580671	10.2153	34.4532	42.7735	69.0429	112.023
('hgt_500_anom', 77.5, 287.5)_shift30	-52.692	-31.6654	-17.9624	-22.5014	0.640416	9.63286	35.603	43.4558	70.7265	112.171
('hgt_500_anom', 77.5, 290.0)_shift30	-54.5907	-31.8118	-18.5646	-20.6179	1.90791	9.26407	36.8862	44.2073	72.3582	112.239
('hgt_500_anom', 77.5, 292.5)_shift30	-56.2697	-31.7607	-18.9023	-18.5539	3.24654	9.15426	38.2186	45.0176	74.0199	112.385
('hgt_500_anom', 77.5, 295.0)_shift30	-57.8068	-31.5843	-18.9922	-16.381	4.64733	9.30065	39.5759	45.9254	75.6796	112.595
('hgt_500_anom', 77.5, 297.5)_shift30	-59.1376	-31.2385	-18.7944	-14.0405	6.16992	9.69425	40.9551	46.8629	77.3351	112.901
('hgt_500_anom', 77.5, 300.0)_shift30	-60.2837	-30.7791	-18.4096	-11.6455	7.74888	10.376	42.3044	47.8245	78.9847	113.307
('hgt_500_anom', 77.5, 302.5)_shift30	-61.2505	-30.201	-17.8044	-9.20392	9.38116	11.2499	43.6032	48.776	80.5698	113.845
('hgt_500_anom', 77.5, 305.0)_shift30	-62.0719	-29.5749	-17.0487	-6.80306	11.0639	12.3499	44.856	49.7192	82.0943	114.403
('hgt_500_anom', 77.5, 307.5)_shift30	-62.8582	-28.9491	-16.2155	-4.44395	12.7118	13.5148	45.9443	50.5385	83.4836	115.024
('hgt_500_anom', 77.5, 310.0)_shift30	-63.5661	-28.3183	-15.3393	-2.17239	14.3672	14.8204	46.9859	51.2949	84.7725	115.609
('hgt_500_anom', 77.5, 312.5)_shift30	-64.3055	-27.7611	-14.4722	-0.0231398	15.9665	16.1384	47.8569	51.8656	85.9035	116.158
('hgt_500_anom', 77.5, 315.0)_shift30	-65.0934	-27.2605	-13.6853	1.97878	17.4665	17.4011	48.5837	52.2718	86.8735	116.626
('hgt_500_anom', 77.5, 317.5)_shift30	-65.9213	-26.9063	-12.9472	3.8487	18.8846	18.6312	49.1617	52.4798	87.6566	116.966
('hgt_500_anom', 77.5, 320.0)_shift30	-66.8655	-26.6317	-12.2965	5.5831	20.1712	19.7047	49.5908	52.4378	88.2577	117.179
('hgt_500_anom', 77.5, 322.5)_shift30	-67.8987	-26.5128	-11.7407	7.15707	21.3479	20.6146	49.8603	52.1727	88.6302	117.224
('hgt_500_anom', 77.5, 325.0)_shift30	-69.0602	-26.4926	-11.2732	8.62637	22.3972	21.3559	50.0159	51.695	88.8751	117.158
('hgt_500_anom', 77.5, 327.5)_shift30	-70.233	-26.5377	-10.8363	9.962	23.3115	21.9056	50.0227	50.9693	88.8849	116.946
('hgt_500_anom', 77.5, 330.0)_shift30	-71.5085	-26.6558	-10.454	11.2007	24.0609	22.2606	49.907	50.0278	88.7958	116.638
('hgt_500_anom', 77.5, 332.5)_shift30	-72.7552	-26.8091	-10.0606	12.3325	24.6958	22.4479	49.7253	48.8809	88.5344	116.236
('hgt_500_anom', 77.5, 335.0)_shift30	-73.9945	-26.9322	-9.63843	13.4064	25.1816	22.4834	49.4107	47.5857	88.1515	115.745
('hgt_500_anom', 77.5, 337.5)_shift30	-75.221	-27.0104	-9.1644	14.4007	25.5104	22.3786	49.0541	46.1245	87.675	115.212
('hgt_500_anom', 77.5, 340.0)_shift30	-76.3427	-27.0072	-8.59794	15.3351	25.706	22.2183	48.6483	44.5741	87.1638	114.665
('hgt_500_anom', 77.5, 342.5)_shift30	-77.3656	-26.902	-7.9815	16.2357	25.7399	21.9729	48.1579	42.8873	86.5477	114.065
('hgt_500_anom', 77.5, 345.0)_shift30	-78.2684	-26.6701	-7.25895	17.0935	25.6422	21.7448	47.6876	41.181	85.9417	113.459
('hgt_500_anom', 77.5, 347.5)_shift30	-79.0446	-26.3176	-6.49507	17.8758	25.4175	21.5117	47.154	39.4154	85.3124	112.834
('hgt_500_anom', 77.5, 350.0)_shift30	-79.6776	-25.8662	-5.74728	18.6029	25.0229	21.3351	46.6363	37.6743	84.7219	112.165
('hgt_500_anom', 77.5, 352.5)_shift30	-80.2056	-25.3013	-4.99601	19.2507	24.5141	21.1868	46.1219	35.8894	84.1477	111.441
('hgt_500_anom', 77.5, 355.0)_shift30	-80.6347	-24.6732	-4.27272	19.8219	23.8908	21.1	45.6029	34.1647	83.6424	110.65
('hgt_500_anom', 77.5, 357.5)_shift30	-81.0096	-24.0317	-3.68177	20.2923	23.1723	21.0891	45.0867	32.4554	83.1848	109.793
('hgt_500_anom', 75.0, 0.0)_shift30	-64.2745	-15.1907	5.54375	26.1518	23.1563	14.1714	36.3974	27.695	66.9004	89.2176
('hgt_500_anom', 75.0, 2.5)_shift30	-64.0921	-13.9774	6.37244	26.583	21.7228	14.0739	35.3261	25.8258	66.347	87.4294
('hgt_500_anom', 75.0, 5.0)_shift30	-64.0213	-12.8753	6.86212	26.8333	20.2149	14.0546	34.3532	23.9648	65.9365	85.5444
('hgt_500_anom', 75.0, 7.5)_shift30	-64.0386	-11.9572	6.93719	26.8392	18.6409	14.0688	33.451	22.0735	65.6053	83.5107
('hgt_500_anom', 75.0, 10.0)_shift30	-64.2097	-11.3054	6.60331	26.6442	17.0187	14.078	32.653	20.2422	65.4022	81.3952
('hgt_500_anom', 75.0, 12.5)_shift30	-64.4506	-10.8395	5.86201	26.2786	15.4377	14.1055	31.9908	18.4202	65.2573	79.1957
('hgt_500_anom', 75.0, 15.0)_shift30	-64.8527	-10.6183	4.67415	25.6713	13.896	14.077	31.4451	16.6839	65.2151	77.0122
('hgt_500_anom', 75.0, 17.5)_shift30	-65.3431	-10.5872	3.08451	24.8762	12.3891	13.9953	31.0016	15.0261	65.1628	74.8707
('hgt_500_anom', 75.0, 20.0)_shift30	-65.8853	-10.7595	1.11418	23.8604	10.9744	13.8192	30.6826	13.5119	65.1718	72.8273
('hgt_500_anom', 75.0, 22.5)_shift30	-66.4984	-11.1355	-1.24076	22.616	9.61064	13.5255	30.4771	12.1291	65.1565	70.9503
('hgt_500_anom', 75.0, 25.0)_shift30	-67.1545	-11.6397	-3.85317	21.1905	8.36981	13.14	30.3522	10.9268	65.11	69.2954
('hgt_500_anom', 75.0, 27.5)_shift30	-67.8068	-12.2912	-6.76385	19.5048	7.18502	12.6132	30.3339	9.91765	65.0857	67.9256
('hgt_500_anom', 75.0, 30.0)_shift30	-68.3989	-13.042	-9.87519	17.618	6.09262	11.9589	30.3926	9.05815	65.0448	66.865
('hgt_500_anom', 75.0, 32.5)_shift30	-68.9453	-13.9025	-13.152	15.517	5.0885	11.1804	30.5163	8.41475	65.006	66.1113
('hgt_500_anom', 75.0, 35.0)_shift30	-69.3868	-14.8322	-16.5465	13.243	4.17106	10.3015	30.7052	7.93231	65.0033	65.6732
('hgt_500_anom', 75.0, 37.5)_shift30	-69.6678	-15.827	-19.9792	10.8073	3.38425	9.39201	30.9617	7.6009	65.0009	65.5326
('hgt_500_anom', 75.0, 40.0)_shift30	-69.8288	-16.9204	-23.4525	8.24555	2.71712	8.45771	31.2698	7.42484	65.1013	65.6211
('hgt_500_anom', 75.0, 42.5)_shift30	-69.8061	-18.0127	-26.8563	5.6306	2.21794	7.59094	31.6288	7.4379	65.2746	65.8952
('hgt_500_anom', 75.0, 45.0)_shift30	-69.5959	-19.1958	-30.2108	2.99905	1.93441	6.88587	32.0487	7.65072	65.5968	66.3448
('hgt_500_anom', 75.0, 47.5)_shift30	-69.1744	-20.4136	-33.4448	0.432117	1.86969	6.37438	32.5573	8.06401	66.015	66.8449
('hgt_500_anom', 75.0, 50.0)_shift30	-68.5912	-21.6474	-36.5355	-2.03836	2.04082	6.11965	33.1147	8.65694	66.5121	67.3738
('hgt_500_anom', 75.0, 52.5)_shift30	-67.8429	-22.9287	-39.4833	-4.35464	2.45647	6.18864	33.7397	9.50896	67.1115	67.8893
('hgt_500_anom', 75.0, 55.0)_shift30	-66.9571	-24.2256	-42.2227	-6.44399	3.17935	6.59592	34.396	10.6583	67.7907	68.297
('hgt_500_anom', 75.0, 57.5)_shift30	-65.9362	-25.5136	-44.7201	-8.27765	4.14214	7.37057	35.1015	12.0816	68.501	68.6283
('hgt_500_anom', 75.0, 60.0)_shift30	-64.7991	-26.8172	-46.982	-9.87319	5.34136	8.46766	35.811	13.8199	69.1785	68.7939
('hgt_500_anom', 75.0, 62.5)_shift30	-63.5919	-28.0806	-48.9234	-11.145	6.78235	9.91768	36.5123	15.8675	69.8313	68.8219
('hgt_500_anom', 75.0, 65.0)_shift30	-62.3606	-29.2951	-50.538	-12.1433	8.37244	11.5991	37.1825	18.2334	70.4153	68.6815
('hgt_500_anom', 75.0, 67.5)_shift30	-61.0318	-30.46	-51.7757	-12.8146	10.135	13.4938	37.7659	20.9105	70.9148	68.4275
('hgt_500_anom', 75.0, 70.0)_shift30	-59.757	-31.5622	-52.6094	-13.204	11.9742	15.5601	38.2975	23.8626	71.3032	68.1195
('hgt_500_anom', 75.0, 72.5)_shift30	-58.4966	-32.5754	-52.9857	-13.3248	13.8714	17.6805	38.7058	27.0916	71.5891	67.7282
('hgt_500_anom', 75.0, 75.0)_shift30	-57.2787	-33.4479	-52.8935	-13.1494	15.7792	19.825	39.0369	30.5076	71.8027	67.3542
('hgt_500_anom', 75.0, 77.5)_shift30	-56.1834	-34.197	-52.3233	-12.7418	17.6828	21.9569	39.2875	34.1565	71.9744	67.0543
('hgt_500_anom', 75.0, 80.0)_shift30	-55.2664	-34.856	-51.2989	-12.0798	19.5172	24.0142	39.3972	37.8927	72.0893	66.8264
('hgt_500_anom', 75.0, 82.5)_shift30	-54.5131	-35.3815	-49.8677	-11.2501	21.2997	26.0095	39.4912	41.7379	72.2299	66.8013
('hgt_500_anom', 75.0, 85.0)_shift30	-54.0064	-35.815	-48.0291	-10.2257	22.9586	27.8984	39.5353	45.5894	72.3933	66.9443
('hgt_500_anom', 75.0, 87.5)_shift30	-53.7393	-36.123	-45.8656	-9.02389	24.5407	29.7709	39.5687	49.4336	72.5839	67.3466
('hgt_500_anom', 75.0, 90.0)_shift30	-53.8008	-36.3833	-43.4588	-7.72117	26.0115	31.5359	39.6136	53.1393	72.8312	67.9636
('hgt_500_anom', 75.0, 92.5)_shift30	-54.1455	-36.5634	-40.8746	-6.2799	27.3559	33.2505	39.6917	56.7372	73.1216	68.8308
('hgt_500_anom', 75.0, 95.0)_shift30	-54.8591	-36.7126	-38.195	-4.78356	28.5834	34.8796	39.8419	60.0895	73.3897	69.9004
('hgt_500_anom', 75.0, 97.5)_shift30	-55.8978	-36.831	-35.4585	-3.16319	29.7269	36.5181	40.0368	63.1984	73.6381	71.2338
('hgt_500_anom', 75.0, 100.0)_shift30	-57.2115	-36.9437	-32.7545	-1.44624	30.7839	38.0758	40.248	66	73.803	72.6962
('hgt_500_anom', 75.0, 102.5)_shift30	-58.8017	-37.0264	-30.0966	0.342773	31.7572	39.617	40.484	68.4856	73.8705	74.276
('hgt_500_anom', 75.0, 105.0)_shift30	-60.6239	-37.1043	-27.5223	2.24095	32.6607	41.0575	40.7203	70.6032	73.7751	75.9275
('hgt_500_anom', 75.0, 107.5)_shift30	-62.6481	-37.1459	-25.0077	4.22096	33.5102	42.4132	40.8714	72.3991	73.4512	77.5707
('hgt_500_anom', 75.0, 110.0)_shift30	-64.7831	-37.1767	-22.5857	6.30107	34.2965	43.661	40.9564	73.7959	72.8732	79.1725
('hgt_500_anom', 75.0, 112.5)_shift30	-67.0181	-37.1832	-20.2727	8.46514	35.0042	44.7495	40.9288	74.8669	72.0651	80.7209
('hgt_500_anom', 75.0, 115.0)_shift30	-69.3108	-37.1675	-18.062	10.6551	35.6454	45.642	40.7026	75.5348	70.9542	82.0823
('hgt_500_anom', 75.0, 117.5)_shift30	-71.5218	-37.0642	-15.9443	12.9268	36.2124	46.3505	40.386	75.9114	69.6088	83.3333
('hgt_500_anom', 75.0, 120.0)_shift30	-73.6617	-36.9544	-13.9849	15.1434	36.6802	46.8599	39.9138	75.9767	68.0012	84.3563
('hgt_500_anom', 75.0, 122.5)_shift30	-75.6559	-36.7702	-12.1646	17.3369	37.0409	47.199	39.3299	75.7847	66.1551	85.2341
('hgt_500_anom', 75.0, 125.0)_shift30	-77.414	-36.5345	-10.5513	19.4002	37.303	47.354	38.707	75.3525	64.1034	85.9247
('hgt_500_anom', 75.0, 127.5)_shift30	-78.9603	-36.2508	-9.13824	21.2921	37.4287	47.3419	38.0422	74.7142	61.8941	86.4431
('hgt_500_anom', 75.0, 130.0)_shift30	-80.2172	-35.9003	-7.98339	22.9468	37.4026	47.2043	37.3867	73.8906	59.5351	86.7913
('hgt_500_anom', 75.0, 132.5)_shift30	-81.1833	-35.5582	-7.1184	24.3547	37.267	46.9861	36.7909	72.9282	57.1227	87.0139
('hgt_500_anom', 75.0, 135.0)_shift30	-81.851	-35.1646	-6.52422	25.4209	36.991	46.7362	36.313	71.8724	54.6503	87.0765
('hgt_500_anom', 75.0, 137.5)_shift30	-82.2402	-34.7907	-6.19611	26.1351	36.577	46.4241	35.8951	70.6841	52.127	87.0251
('hgt_500_anom', 75.0, 140.0)_shift30	-82.4386	-34.4253	-6.16732	26.5227	36.0213	46.1395	35.6153	69.4116	49.6566	86.7911
('hgt_500_anom', 75.0, 142.5)_shift30	-82.4507	-34.1345	-6.35967	26.5338	35.3725	45.8729	35.4522	68.0254	47.2339	86.3823
('hgt_500_anom', 75.0, 145.0)_shift30	-82.377	-33.9413	-6.74937	26.2223	34.5823	45.6111	35.401	66.5664	44.9076	85.765
('hgt_500_anom', 75.0, 147.5)_shift30	-82.2729	-33.8765	-7.28547	25.6222	33.6731	45.4069	35.4422	65.0074	42.7023	84.8899
('hgt_500_anom', 75.0, 150.0)_shift30	-82.2717	-33.974	-7.92296	24.7476	32.6535	45.2075	35.5502	63.3445	40.6387	83.7874
('hgt_500_anom', 75.0, 152.5)_shift30	-82.4095	-34.2447	-8.55958	23.6783	31.5157	45.0181	35.7286	61.5498	38.7387	82.4039
('hgt_500_anom', 75.0, 155.0)_shift30	-82.7429	-34.7449	-9.23225	22.4308	30.2516	44.8434	35.9575	59.6393	37.0176	80.7679
('hgt_500_anom', 75.0, 157.5)_shift30	-83.2916	-35.4577	-9.82151	21.09	28.9081	44.6798	36.2505	57.6652	35.5359	78.8848
('hgt_500_anom', 75.0, 160.0)_shift30	-84.099	-36.3989	-10.301	19.6726	27.4599	44.4812	36.6199	55.654	34.2742	76.8329
('hgt_500_anom', 75.0, 162.5)_shift30	-85.0513	-37.5228	-10.6211	18.2735	25.9604	44.3394	37.0866	53.6483	33.2824	74.6559
('hgt_500_anom', 75.0, 165.0)_shift30	-86.1302	-38.801	-10.7944	16.853	24.3978	44.2331	37.6446	51.7057	32.5635	72.4768
('hgt_500_anom', 75.0, 167.5)_shift30	-87.2091	-40.2069	-10.7819	15.4873	22.8087	44.179	38.3651	49.9378	32.133	70.3672
('hgt_500_anom', 75.0, 170.0)_shift30	-88.1833	-41.6797	-10.5626	14.221	21.1857	44.232	39.2433	48.3955	31.9842	68.4228
('hgt_500_anom', 75.0, 172.5)_shift30	-88.9242	-43.1424	-10.1092	13.066	19.5726	44.3848	40.2783	47.1799	32.1492	66.7179
('hgt_500_anom', 75.0, 175.0)_shift30	-89.2803	-44.5384	-9.43857	12.0455	17.9947	44.6978	41.5288	46.3169	32.594	65.3497
('hgt_500_anom', 75.0, 177.5)_shift30	-89.1547	-45.7373	-8.51665	11.1583	16.4202	45.1604	42.9558	45.9233	33.3196	64.3321
('hgt_500_anom', 75.0, 180.0)_shift30	-88.4618	-46.7266	-7.3529	10.4692	14.9109	45.7954	44.5453	45.9499	34.2333	63.7213
('hgt_500_anom', 75.0, 182.5)_shift30	-87.1377	-47.4627	-5.96972	9.9047	13.4013	46.5501	46.2488	46.3785	35.2628	63.3857
('hgt_500_anom', 75.0, 185.0)_shift30	-85.1455	-47.8556	-4.38664	9.4784	11.8953	47.3974	47.9926	47.1849	36.3719	63.3668
('hgt_500_anom', 75.0, 187.5)_shift30	-82.5774	-47.8943	-2.58758	9.18564	10.4151	48.3082	49.7581	48.2839	37.4397	63.5321
('hgt_500_anom', 75.0, 190.0)_shift30	-79.5186	-47.6307	-0.678444	8.98819	8.8539	49.1456	51.3758	49.5086	38.3712	63.7481
('hgt_500_anom', 75.0, 192.5)_shift30	-76.0348	-47.0364	1.29227	8.8526	7.25062	49.9082	52.882	50.821	39.0762	63.955
('hgt_500_anom', 75.0, 195.0)_shift30	-72.2572	-46.145	3.27148	8.7148	5.53741	50.4469	54.1286	52.032	39.4407	63.9785
('hgt_500_anom', 75.0, 197.5)_shift30	-68.3344	-45.0393	5.16347	8.51135	3.72205	50.7179	55.0473	53.0959	39.4391	63.7911
('hgt_500_anom', 75.0, 200.0)_shift30	-64.4883	-43.7847	6.89075	8.21118	1.75712	50.6299	55.5871	53.8375	38.9884	63.2181
('hgt_500_anom', 75.0, 202.5)_shift30	-60.7309	-42.4884	8.3663	7.75117	-0.33667	50.1288	55.7021	54.1788	38.0588	62.2393
('hgt_500_anom', 75.0, 205.0)_shift30	-57.2815	-41.176	9.51944	7.04547	-2.56376	49.2022	55.4037	54.1352	36.6844	60.7765
('hgt_500_anom', 75.0, 207.5)_shift30	-54.1258	-39.9455	10.329	6.11752	-4.94165	47.8087	54.6506	53.5657	34.8316	58.9174
('hgt_500_anom', 75.0, 210.0)_shift30	-51.3741	-38.8479	10.7353	4.88028	-7.47011	45.9706	53.4627	52.5363	32.5936	56.5975
('hgt_500_anom', 75.0, 212.5)_shift30	-49.0227	-37.9456	10.7737	3.33312	-10.0707	43.7273	51.9127	51.0516	30.0242	53.942
('hgt_500_anom', 75.0, 215.0)_shift30	-47.0503	-37.1947	10.4502	1.48474	-12.7665	41.1363	50.0354	49.1307	27.182	50.9914
('hgt_500_anom', 75.0, 217.5)_shift30	-45.4319	-36.6505	9.76803	-0.676686	-15.4974	38.285	47.911	46.8709	24.2065	47.8879
('hgt_500_anom', 75.0, 220.0)_shift30	-44.0953	-36.2498	8.82341	-3.08626	-18.2061	35.1954	45.5827	44.3015	21.2049	44.7921
('hgt_500_anom', 75.0, 222.5)_shift30	-43.0328	-35.9893	7.66569	-5.72369	-20.8677	32.0255	43.1575	41.5563	18.2979	41.7678
('hgt_500_anom', 75.0, 225.0)_shift30	-42.0562	-35.7583	6.36606	-8.54377	-23.3993	28.7961	40.7032	38.7076	15.6075	39.0417
('hgt_500_anom', 75.0, 227.5)_shift30	-41.1317	-35.4804	4.99662	-11.4602	-25.7282	25.665	38.2456	35.816	13.1991	36.7404
('hgt_500_anom', 75.0, 230.0)_shift30	-40.2167	-35.1255	3.62802	-14.3901	-27.7768	22.6801	35.8742	33.0248	11.2402	35.0123
('hgt_500_anom', 75.0, 232.5)_shift30	-39.2057	-34.6187	2.34991	-17.2329	-29.4621	19.9335	33.629	30.4128	9.77529	34.0205
('hgt_500_anom', 75.0, 235.0)_shift30	-38.0385	-33.9071	1.11828	-19.9709	-30.7335	17.467	31.5192	28.0214	8.92279	33.8393
('hgt_500_anom', 75.0, 237.5)_shift30	-36.7285	-32.9543	0.0548386	-22.4859	-31.5085	15.3649	29.5503	25.9694	8.71039	34.6093
('hgt_500_anom', 75.0, 240.0)_shift30	-35.2075	-31.7682	-0.868652	-24.7321	-31.7539	13.6669	27.7884	24.289	9.16674	36.3887
('hgt_500_anom', 75.0, 242.5)_shift30	-33.5786	-30.3497	-1.64753	-26.6815	-31.4475	12.3688	26.1822	23.0368	10.306	39.1366
('hgt_500_anom', 75.0, 245.0)_shift30	-31.8293	-28.7595	-2.29061	-28.3056	-30.5782	11.486	24.7692	22.1861	12.0449	42.8022
('hgt_500_anom', 75.0, 247.5)_shift30	-30.0682	-27.0266	-2.7879	-29.5697	-29.1945	10.9853	23.5086	21.7911	14.42	47.3864
('hgt_500_anom', 75.0, 250.0)_shift30	-28.3481	-25.2686	-3.22645	-30.5265	-27.3629	10.8206	22.4643	21.786	17.3193	52.6554
('hgt_500_anom', 75.0, 252.5)_shift30	-26.8015	-23.5601	-3.63578	-31.2254	-25.1569	10.9369	21.5972	22.1796	20.6029	58.4798
('hgt_500_anom', 75.0, 255.0)_shift30	-25.4945	-22.0026	-4.08691	-31.6887	-22.6879	11.2185	20.9143	22.8661	24.2102	64.608
('hgt_500_anom', 75.0, 257.5)_shift30	-24.5491	-20.6701	-4.57883	-31.9916	-20.0781	11.6251	20.4648	23.8449	27.9998	70.8442
('hgt_500_anom', 75.0, 260.0)_shift30	-24.0184	-19.6092	-5.19768	-32.128	-17.4	12.0474	20.2509	25.0367	31.8757	76.9371
('hgt_500_anom', 75.0, 262.5)_shift30	-24.0004	-18.924	-6.01067	-32.1785	-14.7974	12.3752	20.2855	26.3676	35.7057	82.6537
('hgt_500_anom', 75.0, 265.0)_shift30	-24.5039	-18.5549	-6.99157	-32.1406	-12.3392	12.5929	20.5758	27.7931	39.3903	87.8339
('hgt_500_anom', 75.0, 267.5)_shift30	-25.5497	-18.5442	-8.19648	-32.0516	-10.1264	12.5692	21.096	29.2637	42.9078	92.3732
('hgt_500_anom', 75.0, 270.0)_shift30	-27.1369	-18.8564	-9.6232	-31.8652	-8.17118	12.2876	21.8671	30.7384	46.1637	96.1264
('hgt_500_anom', 75.0, 272.5)_shift30	-29.1866	-19.4136	-11.2368	-31.5693	-6.49714	11.8015	22.8999	32.1921	49.1775	99.1213
('hgt_500_anom', 75.0, 275.0)_shift30	-31.6538	-20.1782	-12.9787	-31.1673	-5.09953	11.082	24.1241	33.6398	51.9297	101.352
('hgt_500_anom', 75.0, 277.5)_shift30	-34.4625	-21.0551	-14.809	-30.5254	-3.92158	10.2376	25.5719	35.0327	54.4588	102.945
('hgt_500_anom', 75.0, 280.0)_shift30	-37.426	-21.9671	-16.6096	-29.652	-2.87777	9.30099	27.2096	36.4095	56.8607	103.982
('hgt_500_anom', 75.0, 282.5)_shift30	-40.4867	-22.8018	-18.2724	-28.4962	-1.91864	8.34594	28.9915	37.8137	59.1259	104.618
('hgt_500_anom', 75.0, 285.0)_shift30	-43.5281	-23.5897	-19.7563	-27.0167	-0.980341	7.48084	30.908	39.2052	61.3508	104.962
('hgt_500_anom', 75.0, 287.5)_shift30	-46.4336	-24.2113	-20.9199	-25.2082	0.0152646	6.80134	32.9002	40.6482	63.5406	105.226
('hgt_500_anom', 75.0, 290.0)_shift30	-49.1178	-24.6448	-21.7242	-23.0936	1.12805	6.37421	34.9323	42.1128	65.7338	105.454
('hgt_500_anom', 75.0, 292.5)_shift30	-51.4474	-24.8661	-22.1048	-20.713	2.41074	6.21376	36.9668	43.5827	67.9024	105.765
('hgt_500_anom', 75.0, 295.0)_shift30	-53.4731	-24.9342	-22.0768	-18.1139	3.84812	6.36647	38.9422	45.0866	70.057	106.233
('hgt_500_anom', 75.0, 297.5)_shift30	-55.1519	-24.8127	-21.6629	-15.3762	5.42965	6.85586	40.8404	46.5582	72.1548	106.849
('hgt_500_anom', 75.0, 300.0)_shift30	-56.483	-24.5596	-20.9059	-12.5488	7.13407	7.61878	42.5831	47.9579	74.1124	107.583
('hgt_500_anom', 75.0, 302.5)_shift30	-57.505	-24.165	-19.8961	-9.75224	8.92904	8.68291	44.1989	49.2815	75.9327	108.416
('hgt_500_anom', 75.0, 305.0)_shift30	-58.3068	-23.7525	-18.7232	-7.01223	10.7635	9.9169	45.5844	50.4068	77.5356	109.291
('hgt_500_anom', 75.0, 307.5)_shift30	-58.9523	-23.3096	-17.5076	-4.45664	12.5708	11.3123	46.7978	51.3646	78.8926	110.098
('hgt_500_anom', 75.0, 310.0)_shift30	-59.4722	-22.9079	-16.3059	-2.03837	14.3224	12.7515	47.7737	52.1103	79.9752	110.827
('hgt_500_anom', 75.0, 312.5)_shift30	-59.9531	-22.5928	-15.2275	0.173507	15.9729	14.1879	48.5169	52.5758	80.772	111.32
('hgt_500_anom', 75.0, 315.0)_shift30	-60.4428	-22.3638	-14.2948	2.17731	17.5199	15.5396	49.0603	52.8068	81.2914	111.603
('hgt_500_anom', 75.0, 317.5)_shift30	-60.9682	-22.2612	-13.5071	4.01365	18.9797	16.7488	49.379	52.7402	81.5388	111.62
('hgt_500_anom', 75.0, 320.0)_shift30	-61.516	-22.2951	-12.8785	5.70744	20.3129	17.7753	49.4945	52.4532	81.5328	111.337
('hgt_500_anom', 75.0, 322.5)_shift30	-62.1689	-22.4778	-12.3749	7.25818	21.5465	18.5732	49.4158	51.8786	81.332	110.757
('hgt_500_anom', 75.0, 325.0)_shift30	-62.7855	-22.7049	-11.92	8.73709	22.694	19.1253	49.1812	51.1197	80.9247	109.978
('hgt_500_anom', 75.0, 327.5)_shift30	-63.43	-23.0335	-11.459	10.181	23.7514	19.408	48.7868	50.0759	80.303	108.9
('hgt_500_anom', 75.0, 330.0)_shift30	-64.0528	-23.3408	-10.8973	11.612	24.7388	19.4555	48.2694	48.8706	79.5365	107.679
('hgt_500_anom', 75.0, 332.5)_shift30	-64.6008	-23.6132	-10.2109	13.0123	25.6055	19.2524	47.6028	47.4687	78.6153	106.292
('hgt_500_anom', 75.0, 335.0)_shift30	-65.0863	-23.7654	-9.35947	14.4276	26.3579	18.8929	46.8377	45.9295	77.6006	104.8
('hgt_500_anom', 75.0, 337.5)_shift30	-65.4159	-23.7472	-8.25286	15.8701	27.0015	18.4018	46.0317	44.2838	76.4761	103.263
('hgt_500_anom', 75.0, 340.0)_shift30	-65.6441	-23.5285	-6.95082	17.2908	27.4546	17.8031	45.1083	42.5171	75.2428	101.707
('hgt_500_anom', 75.0, 342.5)_shift30	-65.7172	-23.1103	-5.47456	18.7056	27.7209	17.1576	44.1297	40.7051	74.0133	100.165
('hgt_500_anom', 75.0, 345.0)_shift30	-65.6918	-22.4142	-3.82701	20.0664	27.7409	16.5061	43.0957	38.8548	72.7818	98.6101
('hgt_500_anom', 75.0, 347.5)_shift30	-65.5886	-21.5449	-2.10939	21.3843	27.5345	15.8892	42.0041	36.9734	71.5776	97.0855
('hgt_500_anom', 75.0, 350.0)_shift30	-65.3781	-20.4508	-0.346959	22.6176	27.116	15.3732	40.9021	35.1263	70.4074	95.5773
('hgt_500_anom', 75.0, 352.5)_shift30	-65.0934	-19.2107	1.38149	23.7269	26.4255	14.9255	39.7585	33.2644	69.3523	94.0884
('hgt_500_anom', 75.0, 355.0)_shift30	-64.802	-17.8945	2.97717	24.7044	25.5376	14.5691	38.6241	31.3969	68.413	92.5098
('hgt_500_anom', 75.0, 357.5)_shift30	-64.5174	-16.5344	4.38138	25.5081	24.4264	14.3237	37.49	29.5626	67.5995	90.9179
('hgt_500_anom', 72.5, 0.0)_shift30	-43.9142	-7.38079	17.281	32.9411	26.751	10.7161	26.7967	26.5521	50.9516	66.2775
('hgt_500_anom', 72.5, 2.5)_shift30	-43.839	-5.60082	18.5228	33.696	24.9472	10.238	25.2821	24.878	50.2893	63.8779
('hgt_500_anom', 72.5, 5.0)_shift30	-43.9458	-4.03069	19.2686	34.1194	22.9681	9.77839	23.862	23.0786	49.8386	61.4402
('hgt_500_anom', 72.5, 7.5)_shift30	-44.2455	-2.73615	19.483	34.2243	20.8369	9.3331	22.5953	21.1516	49.5527	58.9305
('hgt_500_anom', 72.5, 10.0)_shift30	-44.6638	-1.65184	19.2441	34.0986	18.704	8.91352	21.488	19.1363	49.4261	56.3769
('hgt_500_anom', 72.5, 12.5)_shift30	-45.1876	-0.81636	18.5235	33.7685	16.5984	8.53703	20.6449	17.0703	49.4682	53.8353
('hgt_500_anom', 72.5, 15.0)_shift30	-45.7231	-0.158215	17.4103	33.2692	14.5956	8.20122	20.0142	15.0175	49.6299	51.3442
('hgt_500_anom', 72.5, 17.5)_shift30	-46.3518	0.316162	15.8874	32.6324	12.765	7.94634	19.624	13.0544	49.9125	48.9679
('hgt_500_anom', 72.5, 20.0)_shift30	-46.9298	0.644008	13.9941	31.8598	11.0806	7.67392	19.4267	11.2117	50.2432	46.7966
('hgt_500_anom', 72.5, 22.5)_shift30	-47.4802	0.900402	11.7824	30.9524	9.60665	7.4243	19.4421	9.54715	50.6082	44.9458
('hgt_500_anom', 72.5, 25.0)_shift30	-48.0076	1.0379	9.28619	29.8928	8.32896	7.11519	19.5922	8.09172	50.9567	43.4314
('hgt_500_anom', 72.5, 27.5)_shift30	-48.452	1.08951	6.53811	28.6541	7.21559	6.74035	19.893	6.88086	51.2943	42.3757
('hgt_500_anom', 72.5, 30.0)_shift30	-48.909	1.01704	3.53919	27.1543	6.20453	6.20488	20.2818	5.82352	51.5378	41.7746
('hgt_500_anom', 72.5, 32.5)_shift30	-49.2393	0.831764	0.370303	25.3942	5.31095	5.4792	20.733	4.94056	51.7374	41.6558
('hgt_500_anom', 72.5, 35.0)_shift30	-49.491	0.492955	-2.93563	23.3504	4.48946	4.57374	21.2457	4.19329	51.8687	41.9744
('hgt_500_anom', 72.5, 37.5)_shift30	-49.6307	0.0263904	-6.35125	21.0389	3.76543	3.5506	21.8177	3.59192	52.0105	42.6862
('hgt_500_anom', 72.5, 40.0)_shift30	-49.6106	-0.62486	-9.80956	18.495	3.13528	2.38919	22.4304	3.09959	52.1215	43.7401
('hgt_500_anom', 72.5, 42.5)_shift30	-49.4748	-1.41624	-13.2837	15.7321	2.61777	1.20424	23.1258	2.70778	52.2642	45.0159
('hgt_500_anom', 72.5, 45.0)_shift30	-49.1453	-2.35089	-16.7511	12.8592	2.25785	0.0889137	23.8913	2.47549	52.4933	46.4403
('hgt_500_anom', 72.5, 47.5)_shift30	-48.6408	-3.43934	-20.1707	9.92028	2.09212	-0.886893	24.7158	2.4212	52.7875	47.8685
('hgt_500_anom', 72.5, 50.0)_shift30	-47.9326	-4.62886	-23.4926	7.00981	2.15047	-1.57179	25.629	2.5716	53.174	49.1929
('hgt_500_anom', 72.5, 52.5)_shift30	-47.0982	-5.94717	-26.7402	4.19443	2.43659	-1.91991	26.604	3.0063	53.621	50.3684
('hgt_500_anom', 72.5, 55.0)_shift30	-46.0639	-7.28741	-29.8109	1.57942	3.04932	-1.79636	27.6593	3.78674	54.1399	51.2456
('hgt_500_anom', 72.5, 57.5)_shift30	-44.8757	-8.72645	-32.7592	-0.848847	3.89194	-1.22641	28.76	4.9038	54.6655	51.7959
('hgt_500_anom', 72.5, 60.0)_shift30	-43.5366	-10.1661	-35.4699	-2.97797	5.00975	-0.178397	29.8845	6.4279	55.1583	51.9593
('hgt_500_anom', 72.5, 62.5)_shift30	-42.0535	-11.6267	-37.9314	-4.81492	6.37867	1.32078	31.0021	8.40832	55.6123	51.7525
('hgt_500_anom', 72.5, 65.0)_shift30	-40.4436	-13.0737	-40.0524	-6.29443	7.92487	3.23412	32.0753	10.7675	55.9561	51.149
('hgt_500_anom', 72.5, 67.5)_shift30	-38.7288	-14.4639	-41.7886	-7.40905	9.69159	5.47647	33.0952	13.5638	56.1905	50.2253
('hgt_500_anom', 72.5, 70.0)_shift30	-36.9435	-15.7893	-43.0475	-8.15305	11.5602	7.93107	33.949	16.7136	56.2876	49.0105
('hgt_500_anom', 72.5, 72.5)_shift30	-35.1001	-17.0126	-43.7853	-8.5179	13.5408	10.5249	34.6624	20.2041	56.2932	47.6021
('hgt_500_anom', 72.5, 75.0)_shift30	-33.2578	-18.1083	-43.9352	-8.46944	15.5719	13.2123	35.2113	23.9811	56.2369	46.09
('hgt_500_anom', 72.5, 77.5)_shift30	-31.5264	-19.0586	-43.4669	-8.05337	17.6732	15.8994	35.5832	27.9688	56.1082	44.5628
('hgt_500_anom', 72.5, 80.0)_shift30	-29.9212	-19.9131	-42.3968	-7.29583	19.7568	18.532	35.7557	32.1037	55.9648	43.1129
('hgt_500_anom', 72.5, 82.5)_shift30	-28.5239	-20.5887	-40.7668	-6.22174	21.8396	21.1	35.8056	36.3353	55.8943	41.8466
('hgt_500_anom', 72.5, 85.0)_shift30	-27.4354	-21.1166	-38.6395	-4.87738	23.8427	23.6019	35.7488	40.5624	55.9293	40.849
('hgt_500_anom', 72.5, 87.5)_shift30	-26.6992	-21.5368	-36.1069	-3.31815	25.7843	26.049	35.6645	44.7051	56.0303	40.1288
('hgt_500_anom', 72.5, 90.0)_shift30	-26.3755	-21.886	-33.3137	-1.55725	27.6132	28.4732	35.6181	48.7096	56.2555	39.8203
('hgt_500_anom', 72.5, 92.5)_shift30	-26.4497	-22.1127	-30.3719	0.260254	29.317	30.8825	35.6321	52.4592	56.5589	39.8844
('hgt_500_anom', 72.5, 95.0)_shift30	-26.9646	-22.2805	-27.3839	2.1807	30.9186	33.3104	35.7995	55.9621	56.9342	40.302
('hgt_500_anom', 72.5, 97.5)_shift30	-27.8743	-22.3683	-24.4359	4.1053	32.3212	35.7493	36.0868	59.0948	57.3128	41.1523
('hgt_500_anom', 72.5, 100.0)_shift30	-29.1031	-22.3869	-21.5844	6.0754	33.6305	38.2279	36.5159	61.8177	57.6529	42.3064
('hgt_500_anom', 72.5, 102.5)_shift30	-30.6544	-22.3514	-18.9136	8.02416	34.7994	40.7122	37.0664	64.1292	57.8345	43.7235
('hgt_500_anom', 72.5, 105.0)_shift30	-32.4609	-22.2506	-16.3807	9.99693	35.8494	43.1248	37.6401	65.9575	57.8557	45.3948
('hgt_500_anom', 72.5, 107.5)_shift30	-34.4682	-22.0987	-14.0329	11.9249	36.775	45.4344	38.164	67.3286	57.6437	47.1811
('hgt_500_anom', 72.5, 110.0)_shift30	-36.6046	-21.8669	-11.8085	13.9145	37.6187	47.6065	38.6162	68.2356	57.1395	49.0303
('hgt_500_anom', 72.5, 112.5)_shift30	-38.8423	-21.6064	-9.70633	15.8588	38.3249	49.4788	38.8245	68.6755	56.3331	50.8397
('hgt_500_anom', 72.5, 115.0)_shift30	-41.1804	-21.3093	-7.71691	17.8423	38.9275	51.0736	38.8409	68.6987	55.2123	52.579
('hgt_500_anom', 72.5, 117.5)_shift30	-43.5106	-21.0011	-5.86585	19.7909	39.3852	52.3027	38.6111	68.3319	53.807	54.2149
('hgt_500_anom', 72.5, 120.0)_shift30	-45.8611	-20.7014	-4.11723	21.7176	39.7284	53.1266	38.126	67.5538	52.0775	55.7075
('hgt_500_anom', 72.5, 122.5)_shift30	-48.1154	-20.4297	-2.58988	23.5211	39.887	53.5562	37.4329	66.4594	50.0748	57.032
('hgt_500_anom', 72.5, 125.0)_shift30	-50.2541	-20.1785	-1.24378	25.2376	39.9202	53.5965	36.6164	65.07	47.8363	58.1751
('hgt_500_anom', 72.5, 127.5)_shift30	-52.225	-19.9674	-0.198614	26.72	39.7663	53.2467	35.6915	63.4383	45.3782	59.2171
('hgt_500_anom', 72.5, 130.0)_shift30	-53.9759	-19.8066	0.52925	27.9453	39.4773	52.6443	34.7715	61.6403	42.7403	60.1329
('hgt_500_anom', 72.5, 132.5)_shift30	-55.4726	-19.6831	0.93936	28.8541	39.0504	51.7931	33.8978	59.7245	39.965	60.9925
('hgt_500_anom', 72.5, 135.0)_shift30	-56.6723	-19.5849	0.989583	29.4357	38.4962	50.8248	33.1188	57.6963	37.1117	61.7634
('hgt_500_anom', 72.5, 137.5)_shift30	-57.5408	-19.4776	0.711798	29.6801	37.8594	49.789	32.5117	55.6918	34.2316	62.4487
('hgt_500_anom', 72.5, 140.0)_shift30	-58.175	-19.4139	0.134835	29.5562	37.1414	48.7686	32.0494	53.6897	31.3799	63.0032
('hgt_500_anom', 72.5, 142.5)_shift30	-58.5878	-19.3675	-0.670085	29.1121	36.3427	47.7758	31.7058	51.7066	28.6426	63.4295
('hgt_500_anom', 72.5, 145.0)_shift30	-58.8539	-19.3911	-1.60342	28.4583	35.5324	46.9059	31.5546	49.7975	26.0256	63.6535
('hgt_500_anom', 72.5, 147.5)_shift30	-59.117	-19.4679	-2.63079	27.5548	34.6794	46.1535	31.4923	47.9039	23.6387	63.5606
('hgt_500_anom', 72.5, 150.0)_shift30	-59.3876	-19.6859	-3.66167	26.5305	33.8122	45.5364	31.5192	45.9963	21.4662	63.1375
('hgt_500_anom', 72.5, 152.5)_shift30	-59.8557	-20.0798	-4.61743	25.4091	32.8968	45.0039	31.6091	44.031	19.5375	62.3629
('hgt_500_anom', 72.5, 155.0)_shift30	-60.5719	-20.678	-5.46649	24.2488	31.9439	44.6207	31.7825	42.0223	17.9082	61.1503
('hgt_500_anom', 72.5, 157.5)_shift30	-61.5847	-21.5276	-6.13458	23.1411	30.9732	44.3095	32.0163	39.9204	16.554	59.5908
('hgt_500_anom', 72.5, 160.0)_shift30	-62.9022	-22.6292	-6.66024	22.0326	29.9768	44.1054	32.3349	37.8012	15.5056	57.7101
('hgt_500_anom', 72.5, 162.5)_shift30	-64.508	-23.9893	-7.01051	20.9593	28.9226	43.957	32.7499	35.6615	14.7703	55.6013
('hgt_500_anom', 72.5, 165.0)_shift30	-66.3232	-25.59	-7.16772	19.9777	27.8789	43.9315	33.3368	33.6199	14.3726	53.4318
('hgt_500_anom', 72.5, 167.5)_shift30	-68.173	-27.3838	-7.19661	19.0436	26.8166	44.0058	34.0971	31.8036	14.3327	51.2757
('hgt_500_anom', 72.5, 170.0)_shift30	-69.9194	-29.3003	-7.04492	18.1695	25.7792	44.2019	35.0773	30.293	14.6354	49.3268
('hgt_500_anom', 72.5, 172.5)_shift30	-71.3985	-31.2458	-6.72231	17.3481	24.7482	44.5618	36.314	29.2481	15.3759	47.713
('hgt_500_anom', 72.5, 175.0)_shift30	-72.4028	-33.1239	-6.24792	16.554	23.7353	45.089	37.8026	28.7092	16.4497	46.5143
('hgt_500_anom', 72.5, 177.5)_shift30	-72.7758	-34.8956	-5.56742	15.8254	22.7255	45.7821	39.546	28.8131	17.8666	45.8286
('hgt_500_anom', 72.5, 180.0)_shift30	-72.3835	-36.3476	-4.64901	15.1577	21.7357	46.6401	41.4832	29.5416	19.5925	45.6455
('hgt_500_anom', 72.5, 182.5)_shift30	-71.2201	-37.4807	-3.51102	14.5336	20.674	47.6277	43.583	30.8854	21.5346	45.9354
('hgt_500_anom', 72.5, 185.0)_shift30	-69.2245	-38.2467	-2.13682	13.9558	19.5752	48.6708	45.7615	32.7229	23.5436	46.5719
('hgt_500_anom', 72.5, 187.5)_shift30	-66.4956	-38.5374	-0.525042	13.3954	18.3534	49.6802	47.9064	34.9327	25.571	47.4439
('hgt_500_anom', 72.5, 190.0)_shift30	-63.1583	-38.4034	1.26476	12.869	16.9706	50.6274	49.9358	37.3527	27.4381	48.415
('hgt_500_anom', 72.5, 192.5)_shift30	-59.3348	-37.8498	3.19975	12.3202	15.4127	51.3476	51.7594	39.8009	29.0209	49.2714
('hgt_500_anom', 72.5, 195.0)_shift30	-55.2699	-36.9109	5.18729	11.7526	13.6488	51.787	53.2569	42.0823	30.2546	49.8814
('hgt_500_anom', 72.5, 197.5)_shift30	-51.1148	-35.676	7.1419	11.1462	11.6884	51.8369	54.3345	44.0391	30.9861	50.1081
('hgt_500_anom', 72.5, 200.0)_shift30	-47.0786	-34.2466	8.93206	10.4353	9.52869	51.4711	54.9733	45.5338	31.2262	49.8227
('hgt_500_anom', 72.5, 202.5)_shift30	-43.3388	-32.6922	10.471	9.62858	7.17791	50.5909	55.0812	46.483	30.891	48.9767
('hgt_500_anom', 72.5, 205.0)_shift30	-39.9404	-31.1455	11.7457	8.72568	4.69418	49.2386	54.6547	46.8252	29.9932	47.585
('hgt_500_anom', 72.5, 207.5)_shift30	-36.9672	-29.6925	12.5961	7.618	2.07042	47.359	53.7022	46.5158	28.5664	45.6177
('hgt_500_anom', 72.5, 210.0)_shift30	-34.4389	-28.4045	13.0342	6.38948	-0.630348	45.0382	52.2592	45.6008	26.6701	43.1475
('hgt_500_anom', 72.5, 212.5)_shift30	-32.3807	-27.2894	13.0968	4.97535	-3.37571	42.3195	50.4065	44.1549	24.372	40.2839
('hgt_500_anom', 72.5, 215.0)_shift30	-30.6787	-26.4615	12.7393	3.33824	-6.20088	39.227	48.1254	42.1852	21.7393	37.1049
('hgt_500_anom', 72.5, 217.5)_shift30	-29.2754	-25.8388	12.0939	1.54647	-9.00356	35.8858	45.5644	39.7854	18.8637	33.743
('hgt_500_anom', 72.5, 220.0)_shift30	-28.1845	-25.4488	11.1748	-0.46008	-11.8441	32.3702	42.7683	37.0846	15.8475	30.3153
('hgt_500_anom', 72.5, 222.5)_shift30	-27.2404	-25.1897	10.1109	-2.61422	-14.6421	28.7221	39.8143	34.1251	12.8182	26.959
('hgt_500_anom', 72.5, 225.0)_shift30	-26.4046	-25.0492	8.99691	-4.92043	-17.373	25.0383	36.8007	30.9991	9.8755	23.8143
('hgt_500_anom', 72.5, 227.5)_shift30	-25.5997	-24.9098	7.86759	-7.32921	-19.9594	21.4097	33.7955	27.841	7.09176	21.0546
('hgt_500_anom', 72.5, 230.0)_shift30	-24.7753	-24.7013	6.78319	-9.82215	-22.3737	17.882	30.8052	24.7016	4.62564	18.8027
('hgt_500_anom', 72.5, 232.5)_shift30	-23.9267	-24.3623	5.80243	-12.3168	-24.5063	14.5769	27.9236	21.6884	2.54106	17.2321
('hgt_500_anom', 72.5, 235.0)_shift30	-22.9019	-23.8604	4.90244	-14.7737	-26.2503	11.527	25.1407	18.9051	0.980806	16.4839
('hgt_500_anom', 72.5, 237.5)_shift30	-21.771	-23.0846	4.09847	-17.1442	-27.5731	8.83443	22.497	16.4275	-0.0312384	16.6804
('hgt_500_anom', 72.5, 240.0)_shift30	-20.5106	-22.063	3.40072	-19.3125	-28.3341	6.57797	19.9895	14.3334	-0.384196	17.9435
('hgt_500_anom', 72.5, 242.5)_shift30	-19.1408	-20.7831	2.73411	-21.3439	-28.5619	4.78863	17.6607	12.6516	-0.131534	20.3196
('hgt_500_anom', 72.5, 245.0)_shift30	-17.6966	-19.285	2.10863	-23.127	-28.1882	3.51321	15.4859	11.4407	0.860979	23.8474
('hgt_500_anom', 72.5, 247.5)_shift30	-16.2503	-17.6389	1.48021	-24.6803	-27.2198	2.77673	13.5205	10.7187	2.48834	28.4395
('hgt_500_anom', 72.5, 250.0)_shift30	-14.9015	-15.9293	0.821382	-26.0545	-25.7211	2.52662	11.7982	10.4752	4.76986	34.0033
('hgt_500_anom', 72.5, 252.5)_shift30	-13.7592	-14.2574	0.090239	-27.2113	-23.7909	2.75664	10.3668	10.7126	7.64973	40.3842
('hgt_500_anom', 72.5, 255.0)_shift30	-12.8837	-12.7127	-0.724226	-28.21	-21.507	3.32981	9.25688	11.3956	10.9907	47.3076
('hgt_500_anom', 72.5, 257.5)_shift30	-12.3262	-11.347	-1.67104	-29.076	-18.976	4.20908	8.55289	12.497	14.7117	54.5537
('hgt_500_anom', 72.5, 260.0)_shift30	-12.2601	-10.3326	-2.78904	-29.8407	-16.3534	5.23613	8.2777	13.9781	18.6897	61.8076
('hgt_500_anom', 72.5, 262.5)_shift30	-12.6764	-9.64581	-4.1004	-30.5677	-13.7917	6.25203	8.45221	15.7794	22.7722	68.7859
('hgt_500_anom', 72.5, 265.0)_shift30	-13.6044	-9.33318	-5.63349	-31.1904	-11.3463	7.1886	9.11276	17.8439	26.8724	75.2233
('hgt_500_anom', 72.5, 267.5)_shift30	-15.133	-9.39099	-7.42612	-31.7934	-9.15773	7.91943	10.2347	20.1101	30.9148	81.0112
('hgt_500_anom', 72.5, 270.0)_shift30	-17.1665	-9.78762	-9.44389	-32.2749	-7.24508	8.40266	11.7959	22.5247	34.7548	85.958
('hgt_500_anom', 72.5, 272.5)_shift30	-19.7005	-10.4235	-11.6657	-32.588	-5.6601	8.60275	13.7512	25.0426	38.4458	90.0006
('hgt_500_anom', 72.5, 275.0)_shift30	-22.6814	-11.2617	-14.0442	-32.7245	-4.40761	8.49609	16.0167	27.5522	41.8934	93.189
('hgt_500_anom', 72.5, 277.5)_shift30	-26.0144	-12.2478	-16.5004	-32.5478	-3.40545	8.14647	18.5541	30.0942	45.1871	95.5725
('hgt_500_anom', 72.5, 280.0)_shift30	-29.5967	-13.2722	-18.9129	-32.0374	-2.57482	7.61987	21.275	32.5754	48.3385	97.2749
('hgt_500_anom', 72.5, 282.5)_shift30	-33.2748	-14.2691	-21.1453	-31.1061	-1.82153	7.04928	24.1212	35.045	51.4076	98.4865
('hgt_500_anom', 72.5, 285.0)_shift30	-36.9375	-15.2054	-23.1048	-29.744	-1.07215	6.49705	27.0101	37.4769	54.4395	99.2991
('hgt_500_anom', 72.5, 287.5)_shift30	-40.4307	-16.0585	-24.624	-27.9307	-0.233375	6.08162	29.8548	39.8201	57.4343	99.9486
('hgt_500_anom', 72.5, 290.0)_shift30	-43.6586	-16.7473	-25.6621	-25.7142	0.788888	5.8442	32.6383	42.1118	60.3866	100.489
('hgt_500_anom', 72.5, 292.5)_shift30	-46.5148	-17.3288	-26.1272	-23.1589	2.01773	5.86566	35.2514	44.3024	63.2624	101.041
('hgt_500_anom', 72.5, 295.0)_shift30	-48.9885	-17.8039	-26.0087	-20.3345	3.44234	6.19438	37.6714	46.3323	65.9631	101.663
('hgt_500_anom', 72.5, 297.5)_shift30	-50.9713	-18.1734	-25.4016	-17.3761	5.05054	6.75671	39.837	48.1595	68.4008	102.378
('hgt_500_anom', 72.5, 300.0)_shift30	-52.5806	-18.4686	-24.3861	-14.4366	6.73145	7.56083	41.7204	49.7159	70.4871	103.071
('hgt_500_anom', 72.5, 302.5)_shift30	-53.8325	-18.7018	-23.0477	-11.5475	8.53407	8.58758	43.2745	50.9489	72.1644	103.825
('hgt_500_anom', 72.5, 305.0)_shift30	-54.7242	-18.8873	-21.6093	-8.88257	10.2767	9.70919	44.4845	51.8641	73.3707	104.488
('hgt_500_anom', 72.5, 307.5)_shift30	-55.3411	-19.0693	-20.1673	-6.4428	11.9205	10.9145	45.3534	52.3475	74.095	105.002
('hgt_500_anom', 72.5, 310.0)_shift30	-55.7934	-19.2982	-18.8747	-4.288	13.4535	12.1331	45.9569	52.5149	74.3687	105.297
('hgt_500_anom', 72.5, 312.5)_shift30	-56.0622	-19.534	-17.7587	-2.35921	14.8822	13.3136	46.2549	52.3209	74.2389	105.358
('hgt_500_anom', 72.5, 315.0)_shift30	-56.2529	-19.8522	-16.9164	-0.664313	16.1492	14.3714	46.2788	51.804	73.7939	105.071
('hgt_500_anom', 72.5, 317.5)_shift30	-56.3019	-20.1784	-16.2821	0.878144	17.3736	15.3077	46.119	51.0605	73.0996	104.431
('hgt_500_anom', 72.5, 320.0)_shift30	-56.2658	-20.6098	-15.7722	2.36669	18.5466	16.0564	45.7791	50.1137	72.2307	103.481
('hgt_500_anom', 72.5, 322.5)_shift30	-56.0702	-21.0648	-15.2957	3.84355	19.7438	16.5992	45.2835	49.0342	71.2281	102.147
('hgt_500_anom', 72.5, 325.0)_shift30	-55.7706	-21.5467	-14.7076	5.42579	21.0238	16.9664	44.6636	47.8001	70.1465	100.511
('hgt_500_anom', 72.5, 327.5)_shift30	-55.2927	-21.9619	-13.8961	7.09524	22.3595	17.1026	43.9186	46.4865	68.9878	98.5814
('hgt_500_anom', 72.5, 330.0)_shift30	-54.6539	-22.2983	-12.7635	8.92102	23.7877	17.0248	43.085	45.1032	67.7334	96.4472
('hgt_500_anom', 72.5, 332.5)_shift30	-53.8774	-22.4465	-11.2098	10.9224	25.2334	16.7574	42.1372	43.6372	66.4027	94.0702
('hgt_500_anom', 72.5, 335.0)_shift30	-52.9382	-22.3753	-9.24094	13.0586	26.6497	16.3634	41.1423	42.0965	64.9745	91.6132
('hgt_500_anom', 72.5, 337.5)_shift30	-51.888	-22.0308	-6.89455	15.3266	28.0124	15.8502	40.0171	40.5355	63.4647	89.0312
('hgt_500_anom', 72.5, 340.0)_shift30	-50.7516	-21.3457	-4.17325	17.6617	29.1727	15.2423	38.8212	38.9337	61.8815	86.4175
('hgt_500_anom', 72.5, 342.5)_shift30	-49.5843	-20.3087	-1.20145	20.0462	30.1191	14.5876	37.5479	37.3085	60.2366	83.7607
('hgt_500_anom', 72.5, 345.0)_shift30	-48.3969	-18.9753	1.91135	22.3969	30.7555	13.9644	36.1604	35.7232	58.6189	81.1216
('hgt_500_anom', 72.5, 347.5)_shift30	-47.2783	-17.3456	5.06814	24.7082	31.0311	13.3226	34.7166	34.1618	57.0132	78.542
('hgt_500_anom', 72.5, 350.0)_shift30	-46.2425	-15.4867	8.10746	26.8404	30.9313	12.7486	33.1954	32.6399	55.5117	75.9995
('hgt_500_anom', 72.5, 352.5)_shift30	-45.3548	-13.4434	10.9348	28.7721	30.4161	12.2164	31.6414	31.1296	54.1121	73.5157
('hgt_500_anom', 72.5, 355.0)_shift30	-44.672	-11.3681	13.4727	30.4703	29.5396	11.7048	30.0143	29.6472	52.8725	71.0759
('hgt_500_anom', 72.5, 357.5)_shift30	-44.1605	-9.31731	15.6054	31.8631	28.306	11.2021	28.4007	28.1399	51.8413	68.701
('hgt_500_anom', 70.0, 0.0)_shift30	-24.2676	0.202846	30.2895	41.7269	30.7299	11.5606	16.3501	23.9215	36.6045	42.0484
('hgt_500_anom', 70.0, 2.5)_shift30	-24.5975	2.39217	31.5788	42.8097	28.9239	10.4724	14.5862	22.7173	35.9088	39.0748
('hgt_500_anom', 70.0, 5.0)_shift30	-25.2385	4.24289	32.2839	43.3993	26.8578	9.26468	13.0027	21.3163	35.4322	36.2763
('hgt_500_anom', 70.0, 7.5)_shift30	-26.0281	5.84726	32.4873	43.5597	24.6031	8.02954	11.6866	19.7156	35.1861	33.6299
('hgt_500_anom', 70.0, 10.0)_shift30	-26.9487	7.1478	32.2119	43.3606	22.2592	6.80621	10.6371	17.8793	35.1471	31.0692
('hgt_500_anom', 70.0, 12.5)_shift30	-27.8765	8.21241	31.5046	42.9169	19.9089	5.68365	9.91347	15.9038	35.3378	28.6026
('hgt_500_anom', 70.0, 15.0)_shift30	-28.729	9.1997	30.4828	42.3544	17.7217	4.70694	9.52456	13.8657	35.7226	26.2633
('hgt_500_anom', 70.0, 17.5)_shift30	-29.4395	10.1074	29.1351	41.7541	15.7412	3.95063	9.45973	11.8562	36.2608	24.0902
('hgt_500_anom', 70.0, 20.0)_shift30	-30.0134	10.9567	27.4956	41.1316	14.0008	3.39031	9.66891	9.995	36.9396	22.2145
('hgt_500_anom', 70.0, 22.5)_shift30	-30.4227	11.8128	25.5791	40.4883	12.5626	2.98962	10.082	8.26356	37.6493	20.6428
('hgt_500_anom', 70.0, 25.0)_shift30	-30.6945	12.6206	23.3905	39.7934	11.3741	2.68784	10.6611	6.76394	38.3994	19.5412
('hgt_500_anom', 70.0, 27.5)_shift30	-30.8442	13.3656	20.9425	38.9417	10.3849	2.39852	11.3377	5.4418	39.0536	18.9325
('hgt_500_anom', 70.0, 30.0)_shift30	-30.8945	13.9608	18.2251	37.8494	9.53223	2.03524	12.0449	4.27018	39.6284	18.8894
('hgt_500_anom', 70.0, 32.5)_shift30	-30.8812	14.3692	15.2233	36.4128	8.73975	1.47425	12.7758	3.20202	40.0783	19.4402
('hgt_500_anom', 70.0, 35.0)_shift30	-30.807	14.5066	12.0131	34.5853	7.95955	0.719703	13.5345	2.19542	40.3721	20.5095
('hgt_500_anom', 70.0, 37.5)_shift30	-30.641	14.3735	8.59397	32.2979	7.13502	-0.304234	14.3039	1.2186	40.5397	22.0686
('hgt_500_anom', 70.0, 40.0)_shift30	-30.4229	13.9384	4.97282	29.5945	6.28753	-1.57088	15.1122	0.269764	40.6401	24.0202
('hgt_500_anom', 70.0, 42.5)_shift30	-30.1024	13.1909	1.26948	26.5307	5.45843	-2.97684	15.9759	-0.624686	40.6926	26.2581
('hgt_500_anom', 70.0, 45.0)_shift30	-29.6146	12.2295	-2.52089	23.1824	4.70059	-4.42392	16.9359	-1.40044	40.752	28.6484
('hgt_500_anom', 70.0, 47.5)_shift30	-29.013	11.0047	-6.31314	19.702	4.06928	-5.76644	17.9485	-2.0122	40.8329	31.0337
('hgt_500_anom', 70.0, 50.0)_shift30	-28.2156	9.63889	-10.0702	16.123	3.6333	-6.90193	19.0644	-2.32189	40.979	33.294
('hgt_500_anom', 70.0, 52.5)_shift30	-27.2206	8.1917	-13.7469	12.6246	3.46878	-7.6469	20.2456	-2.32165	41.1544	35.2593
('hgt_500_anom', 70.0, 55.0)_shift30	-26.0406	6.64653	-17.2757	9.19892	3.52533	-7.95494	21.5176	-1.88677	41.3691	36.8222
('hgt_500_anom', 70.0, 57.5)_shift30	-24.6543	5.1066	-20.671	6.02117	3.9254	-7.70562	22.835	-0.958403	41.5953	37.877
('hgt_500_anom', 70.0, 60.0)_shift30	-23.0763	3.54975	-23.832	3.12099	4.60751	-6.84746	24.1848	0.486537	41.7929	38.3402
('hgt_500_anom', 70.0, 62.5)_shift30	-21.2745	1.99375	-26.7342	0.520555	5.57613	-5.47571	25.5549	2.49793	41.9803	38.1529
('hgt_500_anom', 70.0, 65.0)_shift30	-19.2503	0.492071	-29.3277	-1.69174	6.78776	-3.59352	26.8554	4.9995	42.0546	37.3447
('hgt_500_anom', 70.0, 67.5)_shift30	-17.0145	-0.93886	-31.4336	-3.44156	8.265	-1.25867	28.0731	8.00138	42.0605	36.0034
('hgt_500_anom', 70.0, 70.0)_shift30	-14.6012	-2.31333	-33.0568	-4.7132	9.95643	1.38153	29.2002	11.463	41.9951	34.1697
('hgt_500_anom', 70.0, 72.5)_shift30	-12.0549	-3.56923	-34.0643	-5.43679	11.8512	4.2767	30.1107	15.2852	41.8792	31.9417
('hgt_500_anom', 70.0, 75.0)_shift30	-9.49938	-4.73005	-34.3653	-5.58136	13.9179	7.28506	30.7832	19.3842	41.7121	29.5166
('hgt_500_anom', 70.0, 77.5)_shift30	-6.95581	-5.73262	-33.9481	-5.19655	16.1406	10.3617	31.1891	23.6797	41.5632	27.0193
('hgt_500_anom', 70.0, 80.0)_shift30	-4.60877	-6.59841	-32.8028	-4.27519	18.4832	13.3969	31.3037	28.104	41.4158	24.5275
('hgt_500_anom', 70.0, 82.5)_shift30	-2.60425	-7.34526	-30.9819	-2.86439	20.8805	16.3861	31.1818	32.475	41.3243	22.2049
('hgt_500_anom', 70.0, 85.0)_shift30	-1.02551	-7.97849	-28.5993	-1.08334	23.3055	19.3268	30.8484	36.8427	41.3648	20.1537
('hgt_500_anom', 70.0, 87.5)_shift30	0.0218099	-8.51084	-25.8268	1.02631	25.6694	22.1947	30.4128	40.9543	41.4689	18.4497
('hgt_500_anom', 70.0, 90.0)_shift30	0.508336	-8.93698	-22.773	3.28374	27.8891	25.058	29.954	44.857	41.6917	17.166
('hgt_500_anom', 70.0, 92.5)_shift30	0.414074	-9.29721	-19.6358	5.70867	29.9882	27.9404	29.624	48.4441	42.0199	16.3422
('hgt_500_anom', 70.0, 95.0)_shift30	-0.220854	-9.58515	-16.5879	8.1172	31.8607	30.87	29.4987	51.6455	42.3817	16.0058
('hgt_500_anom', 70.0, 97.5)_shift30	-1.28154	-9.7468	-13.7313	10.4885	33.4954	33.884	29.6632	54.3926	42.7533	16.1585
('hgt_500_anom', 70.0, 100.0)_shift30	-2.72259	-9.82042	-11.0981	12.761	34.8912	36.984	30.0893	56.6669	43.0327	16.7523
('hgt_500_anom', 70.0, 102.5)_shift30	-4.4467	-9.75337	-8.71393	14.9309	36.0728	40.1288	30.7832	58.4347	43.1767	17.8144
('hgt_500_anom', 70.0, 105.0)_shift30	-6.33608	-9.53904	-6.61566	16.8988	37.0252	43.2896	31.6489	59.7021	43.194	19.1731
('hgt_500_anom', 70.0, 107.5)_shift30	-8.33611	-9.19188	-4.70106	18.7487	37.8088	46.4036	32.5766	60.4413	42.8929	20.804
('hgt_500_anom', 70.0, 110.0)_shift30	-10.4182	-8.71472	-2.9487	20.449	38.4475	49.3308	33.4731	60.7392	42.3771	22.6027
('hgt_500_anom', 70.0, 112.5)_shift30	-12.6027	-8.19081	-1.31386	22.0534	38.9024	51.994	34.2167	60.544	41.576	24.5009
('hgt_500_anom', 70.0, 115.0)_shift30	-14.8582	-7.6369	0.214448	23.5123	39.2116	54.2672	34.6782	59.953	40.4777	26.3773
('hgt_500_anom', 70.0, 117.5)_shift30	-17.2131	-7.10276	1.60748	24.9071	39.3768	56.0417	34.8483	58.9225	39.0622	28.1616
('hgt_500_anom', 70.0, 120.0)_shift30	-19.6893	-6.70633	2.84613	26.2067	39.3888	57.2481	34.7037	57.4936	37.3612	29.8928
('hgt_500_anom', 70.0, 122.5)_shift30	-22.2206	-6.45469	3.88979	27.3752	39.2261	57.8635	34.2864	55.7508	35.4038	31.538
('hgt_500_anom', 70.0, 125.0)_shift30	-24.7658	-6.39385	4.63085	28.4275	38.9404	57.8614	33.6404	53.6326	33.1776	33.0474
('hgt_500_anom', 70.0, 127.5)_shift30	-27.3307	-6.54963	5.01971	29.2334	38.4545	57.308	32.8457	51.2801	30.6855	34.546
('hgt_500_anom', 70.0, 130.0)_shift30	-29.7257	-6.86499	5.04634	29.8203	37.8857	56.3179	32.0216	48.7214	27.961	35.963
('hgt_500_anom', 70.0, 132.5)_shift30	-31.9277	-7.316	4.68806	30.0916	37.2305	54.9539	31.2268	46.0726	25.112	37.3822
('hgt_500_anom', 70.0, 135.0)_shift30	-33.922	-7.86249	3.94625	30.0903	36.4976	53.3344	30.5083	43.3932	22.1212	38.8493
('hgt_500_anom', 70.0, 137.5)_shift30	-35.5758	-8.42314	2.92884	29.7619	35.7549	51.6042	29.915	40.8033	19.1145	40.2923
('hgt_500_anom', 70.0, 140.0)_shift30	-36.9688	-8.96818	1.66078	29.1826	35.0375	49.8702	29.4872	38.3739	16.1568	41.6933
('hgt_500_anom', 70.0, 142.5)_shift30	-38.0751	-9.44728	0.256848	28.3706	34.3288	48.245	29.1966	36.1541	13.366	42.9789
('hgt_500_anom', 70.0, 145.0)_shift30	-38.9505	-9.85735	-1.1356	27.4351	33.6792	46.7283	29.0243	34.1288	10.8026	44.0771
('hgt_500_anom', 70.0, 147.5)_shift30	-39.7154	-10.2353	-2.44128	26.4444	33.102	45.4337	28.9703	32.2811	8.52548	44.9193
('hgt_500_anom', 70.0, 150.0)_shift30	-40.4799	-10.6308	-3.58595	25.468	32.5634	44.3406	28.9572	30.546	6.56204	45.3552
('hgt_500_anom', 70.0, 152.5)_shift30	-41.3047	-11.0931	-4.47305	24.5615	32.1088	43.4455	29.029	28.8543	4.98107	45.383
('hgt_500_anom', 70.0, 155.0)_shift30	-42.362	-11.7132	-5.13282	23.8065	31.6917	42.7796	29.1387	27.1183	3.71333	44.9256
('hgt_500_anom', 70.0, 157.5)_shift30	-43.625	-12.5247	-5.517	23.1406	31.3007	42.2981	29.3174	25.308	2.8173	43.9914
('hgt_500_anom', 70.0, 160.0)_shift30	-45.1781	-13.6163	-5.69027	22.6611	30.9506	42.0297	29.5824	23.4059	2.23081	42.6778
('hgt_500_anom', 70.0, 162.5)_shift30	-47.0039	-14.9969	-5.68193	22.2812	30.6486	41.9483	29.986	21.4661	1.94946	41.0576
('hgt_500_anom', 70.0, 165.0)_shift30	-48.9937	-16.6968	-5.6009	21.9239	30.3487	42.0167	30.5611	19.5848	1.97217	39.2652
('hgt_500_anom', 70.0, 167.5)_shift30	-51.0118	-18.6397	-5.40115	21.6338	30.0557	42.2903	31.362	17.8195	2.30304	37.5214
('hgt_500_anom', 70.0, 170.0)_shift30	-52.9144	-20.7589	-5.1822	21.2798	29.7914	42.7532	32.4432	16.471	3.03581	35.9949
('hgt_500_anom', 70.0, 172.5)_shift30	-54.4955	-22.9781	-4.90537	20.9106	29.574	43.4248	33.8514	15.6136	4.11962	34.8513
('hgt_500_anom', 70.0, 175.0)_shift30	-55.5575	-25.1755	-4.60147	20.4441	29.3491	44.2686	35.5533	15.4364	5.64154	34.2243
('hgt_500_anom', 70.0, 177.5)_shift30	-55.9289	-27.1914	-4.17263	19.9181	29.1122	45.293	37.5528	16.0341	7.53298	34.1418
('hgt_500_anom', 70.0, 180.0)_shift30	-55.4793	-28.9692	-3.5838	19.2986	28.8229	46.4382	39.7803	17.4319	9.77363	34.679
('hgt_500_anom', 70.0, 182.5)_shift30	-54.1169	-30.3714	-2.81658	18.5538	28.3754	47.6128	42.1393	19.5888	12.2728	35.6907
('hgt_500_anom', 70.0, 185.0)_shift30	-51.9143	-31.3155	-1.80859	17.7514	27.7593	48.7612	44.5512	22.374	14.892	37.1224
('hgt_500_anom', 70.0, 187.5)_shift30	-48.9669	-31.7726	-0.519834	16.8441	26.9039	49.7692	46.9013	25.5977	17.496	38.6871
('hgt_500_anom', 70.0, 190.0)_shift30	-45.4409	-31.7059	1.0056	15.8368	25.7064	50.5322	49.0676	29.0401	19.9385	40.2485
('hgt_500_anom', 70.0, 192.5)_shift30	-41.5891	-31.2062	2.72729	14.7519	24.2095	50.9843	50.9327	32.4129	22.0436	41.5787
('hgt_500_anom', 70.0, 195.0)_shift30	-37.6383	-30.2795	4.56284	13.6261	22.3525	51.034	52.4166	35.5163	23.722	42.4623
('hgt_500_anom', 70.0, 197.5)_shift30	-33.8627	-29.0549	6.41418	12.3618	20.1704	50.5821	53.4349	38.1011	24.8923	42.7856
('hgt_500_anom', 70.0, 200.0)_shift30	-30.4243	-27.6359	8.16105	11.096	17.7355	49.7018	53.9624	40.043	25.472	42.4201
('hgt_500_anom', 70.0, 202.5)_shift30	-27.4614	-26.0916	9.72936	9.78709	15.113	48.3131	53.9484	41.2581	25.5103	41.3331
('hgt_500_anom', 70.0, 205.0)_shift30	-25.0478	-24.5994	10.9537	8.4907	12.3908	46.4821	53.3762	41.7086	25.0199	39.608
('hgt_500_anom', 70.0, 207.5)_shift30	-23.133	-23.1651	11.8446	7.2258	9.64489	44.2502	52.3008	41.4375	24.0413	37.2875
('hgt_500_anom', 70.0, 210.0)_shift30	-21.6842	-21.8996	12.3529	6.01827	6.96165	41.6727	50.7523	40.515	22.6381	34.4897
('hgt_500_anom', 70.0, 212.5)_shift30	-20.5659	-20.8137	12.4587	4.8652	4.3368	38.8308	48.7716	39.0073	20.8583	31.3793
('hgt_500_anom', 70.0, 215.0)_shift30	-19.719	-19.9512	12.235	3.7278	1.81746	35.7543	46.3795	37.0334	18.7687	28.0205
('hgt_500_anom', 70.0, 217.5)_shift30	-18.9698	-19.264	11.7929	2.65202	-0.637114	32.5322	43.6812	34.6977	16.4252	24.6001
('hgt_500_anom', 70.0, 220.0)_shift30	-18.3058	-18.7108	11.2063	1.52931	-3.05621	29.1722	40.6813	32.0171	13.9066	21.2228
('hgt_500_anom', 70.0, 222.5)_shift30	-17.6405	-18.3096	10.5926	0.390518	-5.45446	25.7036	37.5108	29.1402	11.2634	17.9651
('hgt_500_anom', 70.0, 225.0)_shift30	-16.9527	-17.9939	10.0379	-0.82248	-7.862	22.1755	34.1664	26.0688	8.51308	14.911
('hgt_500_anom', 70.0, 227.5)_shift30	-16.2033	-17.6845	9.61422	-2.13655	-10.2837	18.5604	30.7268	22.8972	5.81209	12.1594
('hgt_500_anom', 70.0, 230.0)_shift30	-15.4152	-17.3953	9.32145	-3.54467	-12.6527	14.9339	27.2305	19.6847	3.20168	9.83822
('hgt_500_anom', 70.0, 232.5)_shift30	-14.5588	-17.018	9.16295	-5.08624	-14.9257	11.3464	23.739	16.5762	0.767822	8.02217
('hgt_500_anom', 70.0, 235.0)_shift30	-13.6097	-16.5404	9.10651	-6.73462	-17.0165	7.83822	20.2796	13.6037	-1.36169	6.86849
('hgt_500_anom', 70.0, 237.5)_shift30	-12.5474	-15.897	9.07513	-8.49	-18.8255	4.51046	16.8673	10.8249	-3.15887	6.48412
('hgt_500_anom', 70.0, 240.0)_shift30	-11.3865	-15.0894	8.96319	-10.3125	-20.2717	1.48156	13.4899	8.37343	-4.48	7.02468
('hgt_500_anom', 70.0, 242.5)_shift30	-10.1375	-14.0763	8.72818	-12.1915	-21.2872	-1.14219	10.2107	6.28468	-5.30564	8.55791
('hgt_500_anom', 70.0, 245.0)_shift30	-8.87535	-12.8728	8.31916	-14.0837	-21.7964	-3.28695	7.05437	4.5617	-5.51995	11.2103
('hgt_500_anom', 70.0, 247.5)_shift30	-7.62243	-11.5244	7.69557	-16.0138	-21.8233	-4.86883	4.0783	3.26396	-5.10639	14.9939
('hgt_500_anom', 70.0, 250.0)_shift30	-6.51725	-10.1307	6.81995	-17.9217	-21.3525	-5.84034	1.35423	2.416	-4.06521	19.8482
('hgt_500_anom', 70.0, 252.5)_shift30	-5.61175	-8.68394	5.73554	-19.7748	-20.4131	-6.18312	-0.982898	2.05246	-2.31338	25.7222
('hgt_500_anom', 70.0, 255.0)_shift30	-4.95465	-7.31952	4.37992	-21.5659	-19.0639	-5.97659	-2.81461	2.24144	0.0481422	32.3758
('hgt_500_anom', 70.0, 257.5)_shift30	-4.69966	-6.15914	2.81245	-23.3119	-17.3954	-5.22809	-4.03947	2.93511	3.02344	39.6036
('hgt_500_anom', 70.0, 260.0)_shift30	-4.82814	-5.20195	1.03197	-24.9916	-15.5121	-4.12516	-4.5427	4.24495	6.50234	47.1429
('hgt_500_anom', 70.0, 262.5)_shift30	-5.41896	-4.56241	-0.95116	-26.5345	-13.4702	-2.7241	-4.24349	6.14203	10.4025	54.6871
('hgt_500_anom', 70.0, 265.0)_shift30	-6.4643	-4.19024	-3.15674	-27.9778	-11.3997	-1.20815	-3.14422	8.5609	14.5506	62.0072
('hgt_500_anom', 70.0, 267.5)_shift30	-7.99432	-4.15219	-5.59864	-29.2944	-9.42375	0.314407	-1.2714	11.5053	18.8995	68.827
('hgt_500_anom', 70.0, 270.0)_shift30	-10.0314	-4.42284	-8.26153	-30.4088	-7.57238	1.72554	1.32618	14.8653	23.323	75.0024
('hgt_500_anom', 70.0, 272.5)_shift30	-12.523	-4.93473	-11.1257	-31.3432	-5.95847	2.9392	4.48696	18.457	27.7177	80.415
('hgt_500_anom', 70.0, 275.0)_shift30	-15.5136	-5.65763	-14.1619	-32.0068	-4.56793	3.90871	8.07309	22.2278	32.0554	85.0114
('hgt_500_anom', 70.0, 277.5)_shift30	-18.9056	-6.49734	-17.236	-32.3051	-3.40403	4.68809	11.9847	26.0549	36.3586	88.8298
('hgt_500_anom', 70.0, 280.0)_shift30	-22.6231	-7.49092	-20.3106	-32.2266	-2.3863	5.27624	16.0354	29.8572	40.5754	91.892
('hgt_500_anom', 70.0, 282.5)_shift30	-26.5522	-8.50815	-23.1782	-31.6664	-1.49665	5.75087	20.1107	33.5368	44.7994	94.3149
('hgt_500_anom', 70.0, 285.0)_shift30	-30.5816	-9.56066	-25.7348	-30.6529	-0.628918	6.18687	24.0795	37.056	48.9794	96.2034
('hgt_500_anom', 70.0, 287.5)_shift30	-34.5447	-10.6371	-27.808	-29.1217	0.310082	6.6896	27.8691	40.4037	53.0723	97.6515
('hgt_500_anom', 70.0, 290.0)_shift30	-38.2597	-11.7316	-29.2733	-27.1635	1.37308	7.2526	31.3454	43.5198	57.0439	98.6889
('hgt_500_anom', 70.0, 292.5)_shift30	-41.5797	-12.7593	-30.0669	-24.8289	2.58408	7.95326	34.4804	46.3449	60.7419	99.4546
('hgt_500_anom', 70.0, 295.0)_shift30	-44.5219	-13.8201	-30.1828	-22.2369	3.96119	8.77674	37.1723	48.8441	64.0369	99.9777
('hgt_500_anom', 70.0, 297.5)_shift30	-46.9426	-14.8535	-29.6819	-19.5301	5.43238	9.67441	39.4084	50.9198	66.7367	100.262
('hgt_500_anom', 70.0, 300.0)_shift30	-48.8642	-15.8619	-28.673	-16.855	6.94262	10.6393	41.1339	52.4794	68.7548	100.399
('hgt_500_anom', 70.0, 302.5)_shift30	-50.339	-16.8025	-27.3117	-14.3035	8.44346	11.6134	42.3709	53.4625	69.9629	100.344
('hgt_500_anom', 70.0, 305.0)_shift30	-51.3891	-17.6659	-25.8214	-11.9959	9.83078	12.5112	43.1088	53.841	70.3576	100.089
('hgt_500_anom', 70.0, 307.5)_shift30	-52.063	-18.4583	-24.3794	-9.9645	11.0725	13.3489	43.4062	53.6601	70.0108	99.6934
('hgt_500_anom', 70.0, 310.0)_shift30	-52.4194	-19.1815	-23.1128	-8.18334	12.123	14.1124	43.3363	52.9409	69.0224	99.0963
('hgt_500_anom', 70.0, 312.5)_shift30	-52.4877	-19.81	-22.1208	-6.6411	13.0481	14.7667	42.9602	51.8024	67.5868	98.2817
('hgt_500_anom', 70.0, 315.0)_shift30	-52.1861	-20.3342	-21.3588	-5.21844	13.8954	15.3346	42.364	50.3624	65.9059	97.2368
('hgt_500_anom', 70.0, 317.5)_shift30	-51.5906	-20.8288	-20.7846	-3.82317	14.7236	15.8514	41.6139	48.7693	64.1066	95.9425
('hgt_500_anom', 70.0, 320.0)_shift30	-50.6546	-21.282	-20.2027	-2.33502	15.6827	16.2637	40.7522	47.0595	62.3497	94.3597
('hgt_500_anom', 70.0, 322.5)_shift30	-49.4107	-21.7019	-19.4666	-0.649283	16.7916	16.6281	39.818	45.3747	60.6904	92.5084
('hgt_500_anom', 70.0, 325.0)_shift30	-47.8196	-22.0255	-18.3582	1.28164	18.1786	16.8684	38.8302	43.6948	59.1449	90.3284
('hgt_500_anom', 70.0, 327.5)_shift30	-45.967	-22.2781	-16.71	3.50756	19.8534	17.037	37.7645	42.0915	57.7035	87.8829
('hgt_500_anom', 70.0, 330.0)_shift30	-43.8357	-22.3398	-14.4473	6.02456	21.7236	17.0475	36.6093	40.4694	56.2047	85.1693
('hgt_500_anom', 70.0, 332.5)_shift30	-41.557	-22.1795	-11.4891	8.87265	23.7874	16.9561	35.3642	38.8682	54.6563	82.1564
('hgt_500_anom', 70.0, 335.0)_shift30	-39.1496	-21.7005	-7.932	11.926	25.927	16.7592	34.0413	37.2701	53.0248	78.9258
('hgt_500_anom', 70.0, 337.5)_shift30	-36.7003	-20.7967	-3.7723	15.234	28.0177	16.4968	32.5872	35.5929	51.2023	75.4375
('hgt_500_anom', 70.0, 340.0)_shift30	-34.3192	-19.5364	0.716936	18.6595	29.9014	16.1569	31.0241	33.9362	49.2896	71.7369
('hgt_500_anom', 70.0, 342.5)_shift30	-32.0253	-17.8014	5.44491	22.1714	31.5259	15.7852	29.3916	32.3012	47.2851	67.859
('hgt_500_anom', 70.0, 345.0)_shift30	-29.9244	-15.6671	10.1768	25.7317	32.7944	15.3828	27.657	30.7614	45.2991	63.922
('hgt_500_anom', 70.0, 347.5)_shift30	-28.0885	-13.2429	14.714	29.154	33.5979	15.0018	25.8703	29.3602	43.4088	59.9346
('hgt_500_anom', 70.0, 350.0)_shift30	-26.5369	-10.5323	18.9234	32.4089	33.9509	14.5123	23.9902	28.0802	41.6149	56.0088
('hgt_500_anom', 70.0, 352.5)_shift30	-25.3664	-7.73649	22.6461	35.3971	33.8139	13.9564	22.088	26.9484	40.0216	52.1938
('hgt_500_anom', 70.0, 355.0)_shift30	-24.577	-4.94117	25.828	37.9885	33.2131	13.3024	20.1344	25.9222	38.6586	48.6197
('hgt_500_anom', 70.0, 357.5)_shift30	-24.225	-2.25932	28.3619	40.0924	32.1718	12.4978	18.2018	24.9582	37.5126	45.2154
('hgt_500_anom', 67.5, 0.0)_shift30	-8.80007	7.29862	42.5733	51.7903	31.5895	14.5108	4.94602	18.2216	22.6623	17.8053
('hgt_500_anom', 67.5, 2.5)_shift30	-9.1574	10.0079	43.8702	53.2709	30.4136	12.929	3.39233	17.7682	22.1415	14.2289
('hgt_500_anom', 67.5, 5.0)_shift30	-9.9125	12.2469	44.5437	54.0057	28.8998	11.1383	2.12384	17.0886	21.8619	11.2214
('hgt_500_anom', 67.5, 7.5)_shift30	-10.9052	14.0613	44.6851	54.1241	27.1328	9.24659	1.2165	16.1694	21.8141	8.65582
('hgt_500_anom', 67.5, 10.0)_shift30	-12.0327	15.5315	44.3824	53.7288	25.175	7.32195	0.698004	14.976	22.0358	6.47932
('hgt_500_anom', 67.5, 12.5)_shift30	-13.201	16.6986	43.7119	53.0422	23.1921	5.50967	0.586997	13.5725	22.494	4.62022
('hgt_500_anom', 67.5, 15.0)_shift30	-14.2613	17.762	42.7664	52.1736	21.2888	3.90175	0.854325	12.0102	23.1696	3.01046
('hgt_500_anom', 67.5, 17.5)_shift30	-15.125	18.7693	41.5509	51.3089	19.5892	2.58146	1.47743	10.3918	24.0882	1.69169
('hgt_500_anom', 67.5, 20.0)_shift30	-15.7764	19.8239	40.1089	50.5258	18.1358	1.57795	2.34012	8.81248	25.1098	0.622175
('hgt_500_anom', 67.5, 22.5)_shift30	-16.1321	20.909	38.4136	49.8162	17.0136	0.855771	3.37935	7.33848	26.255	-0.0754627
('hgt_500_anom', 67.5, 25.0)_shift30	-16.2952	22.0033	36.4119	49.1308	16.1151	0.32251	4.47055	5.95022	27.3488	-0.394903
('hgt_500_anom', 67.5, 27.5)_shift30	-16.2406	23.0522	34.1255	48.369	15.401	-0.0580125	5.60136	4.65827	28.4302	-0.184187
('hgt_500_anom', 67.5, 30.0)_shift30	-16.0528	23.9024	31.462	47.3346	14.7346	-0.510975	6.66056	3.34313	29.2936	0.504395
('hgt_500_anom', 67.5, 32.5)_shift30	-15.7819	24.527	28.4252	45.9178	13.9826	-1.08226	7.70329	1.99921	30.0195	1.76237
('hgt_500_anom', 67.5, 35.0)_shift30	-15.4296	24.7684	25.0502	43.9916	13.1231	-1.87219	8.68203	0.569661	30.5165	3.54411
('hgt_500_anom', 67.5, 37.5)_shift30	-14.9819	24.6201	21.3252	41.4647	12.0354	-2.93788	9.66628	-0.930583	30.8497	5.8223
('hgt_500_anom', 67.5, 40.0)_shift30	-14.4685	24.0793	17.3058	38.3787	10.8235	-4.25127	10.7261	-2.44142	31.0589	8.52447
('hgt_500_anom', 67.5, 42.5)_shift30	-13.8753	23.1192	13.02	34.7919	9.46632	-5.7149	11.8572	-3.92249	31.1768	11.5007
('hgt_500_anom', 67.5, 45.0)_shift30	-13.1636	21.8384	8.6127	30.8477	8.12356	-7.22545	13.0936	-5.20537	31.2472	14.6528
('hgt_500_anom', 67.5, 47.5)_shift30	-12.275	20.3735	4.14777	26.6991	6.85741	-8.71374	14.4302	-6.25165	31.3083	17.8692
('hgt_500_anom', 67.5, 50.0)_shift30	-11.2013	18.7677	-0.255755	22.4495	5.78977	-9.96766	15.8304	-6.86716	31.3567	20.9225
('hgt_500_anom', 67.5, 52.5)_shift30	-9.92607	17.1063	-4.55014	18.2515	4.97927	-10.8766	17.2723	-7.05464	31.3539	23.606
('hgt_500_anom', 67.5, 55.0)_shift30	-8.44464	15.4427	-8.6389	14.1861	4.47006	-11.3642	18.7179	-6.71937	31.3467	25.8717
('hgt_500_anom', 67.5, 57.5)_shift30	-6.74593	13.85	-12.5073	10.3173	4.28061	-11.3408	20.1261	-5.82995	31.2064	27.4339
('hgt_500_anom', 67.5, 60.0)_shift30	-4.79601	12.2922	-16.0393	6.71154	4.43986	-10.7759	21.5034	-4.29593	30.9978	28.2517
('hgt_500_anom', 67.5, 62.5)_shift30	-2.58241	10.8351	-19.2187	3.45322	4.94135	-9.64167	22.8162	-2.17997	30.71	28.2401
('hgt_500_anom', 67.5, 65.0)_shift30	-0.0754627	9.42048	-21.992	0.60585	5.77182	-7.99127	24.0779	0.521601	30.3216	27.387
('hgt_500_anom', 67.5, 67.5)_shift30	2.6834	8.08089	-24.2597	-1.73153	6.92571	-5.85546	25.215	3.78453	29.9219	25.7676
('hgt_500_anom', 67.5, 70.0)_shift30	5.71391	6.8262	-25.9439	-3.4286	8.38461	-3.35298	26.2279	7.49252	29.5058	23.4959
('hgt_500_anom', 67.5, 72.5)_shift30	8.90417	5.66199	-26.9436	-4.44138	10.1217	-0.535598	27.0251	11.5736	29.1207	20.7232
('hgt_500_anom', 67.5, 75.0)_shift30	12.1987	4.63007	-27.1479	-4.6871	12.1851	2.52842	27.6021	15.9141	28.7871	17.6328
('hgt_500_anom', 67.5, 77.5)_shift30	15.4044	3.75908	-26.5599	-4.19234	14.4898	5.68615	27.8712	20.3913	28.5451	14.4562
('hgt_500_anom', 67.5, 80.0)_shift30	18.3416	3.01243	-25.1805	-3.03189	16.9881	8.90727	27.7777	24.8368	28.3799	11.2835
('hgt_500_anom', 67.5, 82.5)_shift30	20.8352	2.38643	-23.0672	-1.26462	19.5995	12.1017	27.3269	29.1738	28.2859	8.25472
('hgt_500_anom', 67.5, 85.0)_shift30	22.7028	1.84534	-20.4225	0.933796	22.2518	15.2767	26.6004	33.2815	28.2839	5.50235
('hgt_500_anom', 67.5, 87.5)_shift30	23.8669	1.40725	-17.3545	3.4853	24.8349	18.3951	25.6478	37.0933	28.3841	3.11051
('hgt_500_anom', 67.5, 90.0)_shift30	24.2896	1.05387	-14.115	6.18556	27.2668	21.475	24.6413	40.5726	28.589	1.12206
('hgt_500_anom', 67.5, 92.5)_shift30	23.992	0.750895	-10.9133	8.98277	29.4313	24.579	23.719	43.5916	28.8158	-0.394601
('hgt_500_anom', 67.5, 95.0)_shift30	23.0737	0.495966	-7.90524	11.7209	31.3173	27.703	23.0751	46.1732	29.1178	-1.33653
('hgt_500_anom', 67.5, 97.5)_shift30	21.6728	0.373884	-5.17492	14.3576	32.8476	30.9185	22.7601	48.2447	29.3842	-1.76214
('hgt_500_anom', 67.5, 100.0)_shift30	19.9302	0.341181	-2.81522	16.8214	34.0524	34.236	22.904	49.8086	29.6303	-1.63992
('hgt_500_anom', 67.5, 102.5)_shift30	18.0137	0.493176	-0.792794	19.0704	34.968	37.666	23.4695	50.8726	29.784	-1.00108
('hgt_500_anom', 67.5, 105.0)_shift30	16.0093	0.827823	0.960089	21.0306	35.6143	41.1823	24.4162	51.4573	29.7855	0.0703474
('hgt_500_anom', 67.5, 107.5)_shift30	13.96	1.33746	2.47526	22.7193	36.0032	44.7034	25.5475	51.5645	29.5777	1.4294
('hgt_500_anom', 67.5, 110.0)_shift30	11.8543	1.99583	3.89086	24.1841	36.2431	48.1194	26.774	51.2459	29.1055	3.00487
('hgt_500_anom', 67.5, 112.5)_shift30	9.71387	2.74332	5.18707	25.3699	36.3539	51.2761	27.8863	50.5369	28.415	4.69096
('hgt_500_anom', 67.5, 115.0)_shift30	7.38487	3.43733	6.32551	26.3533	36.2865	54.0342	28.8254	49.4675	27.4459	6.43704
('hgt_500_anom', 67.5, 117.5)_shift30	4.91667	4.02983	7.3156	27.1667	36.1114	56.2757	29.4496	48.047	26.1965	8.12787
('hgt_500_anom', 67.5, 120.0)_shift30	2.23453	4.42968	8.10084	27.7979	35.792	57.8308	29.7454	46.2885	24.6423	9.81693
('hgt_500_anom', 67.5, 122.5)_shift30	-0.643159	4.49761	8.52933	28.3076	35.4285	58.676	29.7641	44.2034	22.8382	11.5013
('hgt_500_anom', 67.5, 125.0)_shift30	-3.67214	4.19076	8.5751	28.7194	34.9273	58.8035	29.5092	41.8111	20.7458	13.1872
('hgt_500_anom', 67.5, 127.5)_shift30	-6.74804	3.52498	8.15358	28.9431	34.393	58.2892	29.1009	39.1732	18.4045	14.9263
('hgt_500_anom', 67.5, 130.0)_shift30	-9.81985	2.51511	7.2452	28.9758	33.822	57.1994	28.6058	36.3192	15.8341	16.7619
('hgt_500_anom', 67.5, 132.5)_shift30	-12.7415	1.2753	5.90097	28.7506	33.2266	55.6721	28.0417	33.4068	13.1049	18.6647
('hgt_500_anom', 67.5, 135.0)_shift30	-15.4672	-0.111119	4.19729	28.3275	32.6714	53.8588	27.5288	30.5418	10.2819	20.6511
('hgt_500_anom', 67.5, 137.5)_shift30	-17.89	-1.51424	2.24351	27.6717	32.1242	51.8504	27.0615	27.8687	7.46152	22.6995
('hgt_500_anom', 67.5, 140.0)_shift30	-19.9999	-2.85078	0.196347	26.8134	31.6254	49.8331	26.6499	25.4288	4.7239	24.7167
('hgt_500_anom', 67.5, 142.5)_shift30	-21.8412	-4.07051	-1.80764	25.8531	31.1712	47.8297	26.3155	23.3574	2.16977	26.645
('hgt_500_anom', 67.5, 145.0)_shift30	-23.4255	-5.0712	-3.58817	24.8692	30.7918	45.9359	26.0547	21.6085	-0.0817755	28.3654
('hgt_500_anom', 67.5, 147.5)_shift30	-24.8341	-5.93076	-5.08564	23.971	30.4814	44.1981	25.8236	20.1857	-2.00598	29.7775
('hgt_500_anom', 67.5, 150.0)_shift30	-26.1701	-6.64423	-6.2252	23.1939	30.2494	42.624	25.6788	18.9449	-3.51281	30.8138
('hgt_500_anom', 67.5, 152.5)_shift30	-27.5021	-7.34217	-6.93912	22.6607	30.1173	41.2845	25.5763	17.8082	-4.62763	31.4256
('hgt_500_anom', 67.5, 155.0)_shift30	-28.9074	-8.07413	-7.30605	22.2999	30.0542	40.1506	25.5015	16.6092	-5.37891	31.559
('hgt_500_anom', 67.5, 157.5)_shift30	-30.4385	-8.99327	-7.33404	22.1537	30.0602	39.2271	25.4718	15.2665	-5.83594	31.2313
('hgt_500_anom', 67.5, 160.0)_shift30	-32.0943	-10.1082	-7.16198	22.1709	30.1338	38.5348	25.5489	13.7591	-6.01035	30.4889
('hgt_500_anom', 67.5, 162.5)_shift30	-33.8681	-11.5413	-6.85562	22.2578	30.2901	38.1389	25.798	12.1157	-5.9516	29.4994
('hgt_500_anom', 67.5, 165.0)_shift30	-35.6686	-13.2502	-6.49279	22.3848	30.4699	37.9906	26.2455	10.3963	-5.69474	28.3715
('hgt_500_anom', 67.5, 167.5)_shift30	-37.4298	-15.2472	-6.15061	22.4544	30.7343	38.1976	27.0173	8.7993	-5.20451	27.3322
('hgt_500_anom', 67.5, 170.0)_shift30	-38.9768	-17.4311	-5.82361	22.4415	31.026	38.6651	28.1133	7.51817	-4.37669	26.5181
('hgt_500_anom', 67.5, 172.5)_shift30	-40.15	-19.6693	-5.56002	22.2715	31.3708	39.5287	29.6164	6.80396	-3.185	26.1564
('hgt_500_anom', 67.5, 175.0)_shift30	-40.7615	-21.8634	-5.28277	21.9636	31.7532	40.6699	31.5236	6.81695	-1.53976	26.366
('hgt_500_anom', 67.5, 177.5)_shift30	-40.616	-23.8498	-4.95493	21.5395	32.1432	42.0765	33.8009	7.74991	0.570045	27.2324
('hgt_500_anom', 67.5, 180.0)_shift30	-39.6672	-25.536	-4.49778	20.9433	32.4374	43.5995	36.3311	9.6021	3.11314	28.681
('hgt_500_anom', 67.5, 182.5)_shift30	-37.8214	-26.7485	-3.87145	20.1724	32.5795	45.1493	39.0705	12.3976	5.9935	30.6969
('hgt_500_anom', 67.5, 185.0)_shift30	-35.1175	-27.4809	-2.99719	19.3017	32.4899	46.5608	41.8331	15.943	9.03551	33.0333
('hgt_500_anom', 67.5, 187.5)_shift30	-31.7833	-27.6968	-1.90061	18.2299	32.0631	47.6649	44.4936	19.9817	12.0545	35.5067
('hgt_500_anom', 67.5, 190.0)_shift30	-27.9743	-27.3821	-0.552339	17.0481	31.2456	48.3605	46.8884	24.2781	14.862	37.8408
('hgt_500_anom', 67.5, 192.5)_shift30	-24.0035	-26.6593	0.982771	15.7041	29.9538	48.5768	48.9017	28.4443	17.2855	39.7443
('hgt_500_anom', 67.5, 195.0)_shift30	-20.2572	-25.5968	2.64646	14.2333	28.2176	48.2425	50.49	32.1968	19.1904	41.0689
('hgt_500_anom', 67.5, 197.5)_shift30	-16.9567	-24.2935	4.3517	12.6887	26.0912	47.3816	51.57	35.3072	20.5034	41.5471
('hgt_500_anom', 67.5, 200.0)_shift30	-14.3319	-22.9102	5.95158	11.0799	23.6225	45.9994	52.092	37.5614	21.213	41.139
('hgt_500_anom', 67.5, 202.5)_shift30	-12.4797	-21.5371	7.41642	9.53904	20.997	44.2285	52.1005	38.9241	21.3641	39.8782
('hgt_500_anom', 67.5, 205.0)_shift30	-11.3828	-20.2284	8.58282	8.04416	18.3286	42.0878	51.6097	39.3893	21.0381	37.7749
('hgt_500_anom', 67.5, 207.5)_shift30	-10.9403	-19.0532	9.44704	6.7425	15.7515	39.7144	50.637	39.0366	20.2748	35.018
('hgt_500_anom', 67.5, 210.0)_shift30	-10.9831	-18.0608	9.95333	5.63009	13.3567	37.162	49.2157	37.9877	19.192	31.7358
('hgt_500_anom', 67.5, 212.5)_shift30	-11.2675	-17.2252	10.1063	4.76243	11.1757	34.4751	47.3593	36.3616	17.7899	28.1466
('hgt_500_anom', 67.5, 215.0)_shift30	-11.6168	-16.5127	10.0204	4.13034	9.22588	31.7266	45.1068	34.2807	16.1797	24.4642
('hgt_500_anom', 67.5, 217.5)_shift30	-11.9329	-15.8888	9.75343	3.70417	7.44591	28.8996	42.4604	31.8396	14.3694	20.7982
('hgt_500_anom', 67.5, 220.0)_shift30	-12.106	-15.3318	9.4493	3.43725	5.7262	25.9899	39.461	29.1052	12.3225	17.2508
('hgt_500_anom', 67.5, 222.5)_shift30	-12.1063	-14.7902	9.23345	3.29686	4.01515	22.9777	36.1472	26.1889	10.1672	13.938
('hgt_500_anom', 67.5, 225.0)_shift30	-11.9641	-14.2958	9.20224	3.15194	2.19302	19.7965	32.5102	23.0389	7.82742	10.8918
('hgt_500_anom', 67.5, 227.5)_shift30	-11.6729	-13.8093	9.43707	2.96657	0.265172	16.4789	28.7014	19.7968	5.41295	8.19145
('hgt_500_anom', 67.5, 230.0)_shift30	-11.2865	-13.3451	9.9287	2.69038	-1.79851	12.9926	24.7199	16.4965	2.95676	5.80104
('hgt_500_anom', 67.5, 232.5)_shift30	-10.8167	-12.9189	10.6759	2.2475	-3.93381	9.31959	20.631	13.2253	0.511707	3.85432
('hgt_500_anom', 67.5, 235.0)_shift30	-10.1988	-12.4747	11.5497	1.6152	-6.06277	5.58762	16.5335	10.0909	-1.82211	2.3457
('hgt_500_anom', 67.5, 237.5)_shift30	-9.38639	-11.9282	12.4433	0.733101	-8.1337	1.85219	12.4302	7.16442	-3.96622	1.46466
('hgt_500_anom', 67.5, 240.0)_shift30	-8.40162	-11.3489	13.2154	-0.387421	-10.0533	-1.78485	8.31869	4.49328	-5.8467	1.26159
('hgt_500_anom', 67.5, 242.5)_shift30	-7.2479	-10.6694	13.7023	-1.85074	-11.7851	-5.1903	4.20892	2.11565	-7.43157	1.80349
('hgt_500_anom', 67.5, 245.0)_shift30	-5.9502	-9.81799	13.8582	-3.55605	-13.2205	-8.23062	0.170672	0.0527111	-8.56536	3.31331
('hgt_500_anom', 67.5, 247.5)_shift30	-4.57626	-8.83196	13.5897	-5.55475	-14.3588	-10.7794	-3.71446	-1.69007	-9.22657	5.78509
('hgt_500_anom', 67.5, 250.0)_shift30	-3.29106	-7.73993	12.8919	-7.78256	-15.1664	-12.7923	-7.39355	-3.12762	-9.34081	9.31584
('hgt_500_anom', 67.5, 252.5)_shift30	-2.18778	-6.59749	11.7768	-10.1378	-15.6136	-14.1659	-10.6551	-4.1428	-8.8237	13.875
('hgt_500_anom', 67.5, 255.0)_shift30	-1.35455	-5.46159	10.2994	-12.5729	-15.6917	-14.8595	-13.3256	-4.641	-7.60041	19.3844
('hgt_500_anom', 67.5, 257.5)_shift30	-0.864072	-4.40004	8.47323	-14.9962	-15.3792	-14.881	-15.1623	-4.52804	-5.68022	25.7312
('hgt_500_anom', 67.5, 260.0)_shift30	-0.788702	-3.45893	6.38864	-17.2706	-14.6152	-14.2214	-15.9676	-3.60181	-3.04145	32.7229
('hgt_500_anom', 67.5, 262.5)_shift30	-1.13344	-2.74901	4.02702	-19.3876	-13.4822	-12.9681	-15.6249	-1.82039	0.302374	40.1679
('hgt_500_anom', 67.5, 265.0)_shift30	-1.93724	-2.26187	1.39056	-21.3125	-12.0623	-11.2834	-14.1114	0.875477	4.24157	47.8311
('hgt_500_anom', 67.5, 267.5)_shift30	-3.15444	-1.99704	-1.47943	-22.9911	-10.3604	-9.20129	-11.4223	4.4056	8.64423	55.4612
('hgt_500_anom', 67.5, 270.0)_shift30	-4.85331	-2.01603	-4.60039	-24.4358	-8.49686	-6.88254	-7.71592	8.66605	13.4393	62.8985
('hgt_500_anom', 67.5, 272.5)_shift30	-7.0973	-2.31886	-7.95275	-25.6443	-6.60067	-4.49863	-3.24445	13.391	18.4331	69.9414
('hgt_500_anom', 67.5, 275.0)_shift30	-9.83775	-2.92562	-11.5399	-26.599	-4.72767	-2.11485	1.80881	18.3828	23.6143	76.3974
('hgt_500_anom', 67.5, 277.5)_shift30	-13.1393	-3.77813	-15.2681	-27.3175	-2.98175	0.134905	7.13902	23.4267	28.8779	82.2505
('hgt_500_anom', 67.5, 280.0)_shift30	-16.9134	-4.85014	-19.0065	-27.7095	-1.39317	2.27469	12.5662	28.3618	34.2403	87.3866
('hgt_500_anom', 67.5, 282.5)_shift30	-21.0749	-6.12856	-22.6345	-27.7962	0.019136	4.27717	17.8035	33.0167	39.6082	91.66
('hgt_500_anom', 67.5, 285.0)_shift30	-25.4626	-7.57876	-25.9976	-27.4916	1.30806	6.15994	22.768	37.3856	44.9843	95.1777
('hgt_500_anom', 67.5, 287.5)_shift30	-29.8376	-9.12424	-28.871	-26.7601	2.52605	7.99436	27.3083	41.4435	50.2495	97.7754
('hgt_500_anom', 67.5, 290.0)_shift30	-34.0164	-10.7286	-31.1359	-25.6543	3.70054	9.74961	31.3393	45.1295	55.2898	99.582
('hgt_500_anom', 67.5, 292.5)_shift30	-37.825	-12.4182	-32.7128	-24.2271	4.84304	11.4399	34.7568	48.3959	59.8191	100.507
('hgt_500_anom', 67.5, 295.0)_shift30	-41.124	-14.0822	-33.5006	-22.5305	5.96474	13.0125	37.5073	51.1983	63.6654	100.664
('hgt_500_anom', 67.5, 297.5)_shift30	-43.8648	-15.7318	-33.5857	-20.7031	7.04227	14.4504	39.5678	53.4037	66.5672	100.188
('hgt_500_anom', 67.5, 300.0)_shift30	-46.0002	-17.3037	-33.0692	-18.8609	8.04504	15.6769	40.9422	54.9409	68.3853	99.1732
('hgt_500_anom', 67.5, 302.5)_shift30	-47.6214	-18.7343	-32.0369	-17.0639	8.93558	16.6566	41.6374	55.7254	69.0071	97.7978
('hgt_500_anom', 67.5, 305.0)_shift30	-48.7011	-19.9447	-30.7577	-15.4015	9.66561	17.3886	41.7039	55.7749	68.4655	96.1715
('hgt_500_anom', 67.5, 307.5)_shift30	-49.2952	-20.9073	-29.428	-13.915	10.2261	17.8967	41.2643	55.0563	66.9392	94.4472
('hgt_500_anom', 67.5, 310.0)_shift30	-49.4127	-21.6098	-28.1846	-12.5236	10.6359	18.238	40.39	53.7371	64.6535	92.6564
('hgt_500_anom', 67.5, 312.5)_shift30	-49.0566	-22.0446	-27.0879	-11.1736	10.9638	18.4858	39.2946	51.9618	61.9554	90.8515
('hgt_500_anom', 67.5, 315.0)_shift30	-48.1688	-22.3043	-26.1557	-9.78641	11.297	18.702	38.0344	49.8932	59.1185	89.0525
('hgt_500_anom', 67.5, 317.5)_shift30	-46.7505	-22.4102	-25.2416	-8.24066	11.7333	18.9406	36.7124	47.6846	56.4135	87.1129
('hgt_500_anom', 67.5, 320.0)_shift30	-44.8511	-22.4995	-24.1567	-6.39171	12.4067	19.2178	35.3905	45.4463	53.9903	85.0736
('hgt_500_anom', 67.5, 322.5)_shift30	-42.5091	-22.5482	-22.7043	-4.21149	13.3813	19.5216	34.0491	43.2519	51.878	82.8322
('hgt_500_anom', 67.5, 325.0)_shift30	-39.7824	-22.5986	-20.5974	-1.60396	14.7729	19.8531	32.7112	41.2006	50.0667	80.3892
('hgt_500_anom', 67.5, 327.5)_shift30	-36.8105	-22.6018	-17.7638	1.40077	16.5111	20.1374	31.2847	39.1771	48.3606	77.6901
('hgt_500_anom', 67.5, 330.0)_shift30	-33.6667	-22.4365	-14.0388	4.78186	18.5957	20.3097	29.7493	37.1704	46.644	74.6668
('hgt_500_anom', 67.5, 332.5)_shift30	-30.464	-22.0494	-9.50522	8.50474	20.893	20.367	28.0706	35.1	44.7709	71.351
('hgt_500_anom', 67.5, 335.0)_shift30	-27.2849	-21.2832	-4.26753	12.5149	23.2845	20.306	26.2243	32.9523	42.6099	67.567
('hgt_500_anom', 67.5, 337.5)_shift30	-24.2151	-20.0756	1.50177	16.7671	25.6128	20.1398	24.1922	30.7099	40.2034	63.3886
('hgt_500_anom', 67.5, 340.0)_shift30	-21.2888	-18.3235	7.55671	21.1627	27.7474	19.8652	22.0333	28.4391	37.6104	58.7616
('hgt_500_anom', 67.5, 342.5)_shift30	-18.5643	-16.0452	13.6521	25.7119	29.5868	19.586	19.8053	26.2081	34.9345	53.7105
('hgt_500_anom', 67.5, 345.0)_shift30	-16.0353	-13.2485	19.5546	30.2799	31.0525	19.2399	17.5377	24.1779	32.351	48.3788
('hgt_500_anom', 67.5, 347.5)_shift30	-13.8037	-10.0138	25.0776	34.805	32.0845	18.8175	15.2517	22.3942	29.9292	42.7762
('hgt_500_anom', 67.5, 350.0)_shift30	-11.9334	-6.5326	30.0139	39.1266	32.7433	18.3338	12.9881	20.9539	27.7868	37.1867
('hgt_500_anom', 67.5, 352.5)_shift30	-10.4513	-2.88163	34.3091	43.122	33.0259	17.7288	10.8147	19.9151	26.0274	31.7283
('hgt_500_anom', 67.5, 355.0)_shift30	-9.43068	0.740153	37.8353	46.6613	32.9151	16.8858	8.70939	19.1666	24.5753	26.5869
('hgt_500_anom', 67.5, 357.5)_shift30	-8.87105	4.1789	40.5901	49.5765	32.4305	15.8406	6.74189	18.6565	23.4826	21.9306
('hgt_500_anom', 65.0, 0.0)_shift30	2.86177	14.0485	53.1798	60.6393	28.746	17.3393	-6.26021	10.9909	7.52005	-5.26874
('hgt_500_anom', 65.0, 2.5)_shift30	3.25501	17.6247	54.6632	62.5395	28.698	15.7408	-7.12292	11.3753	7.35928	-9.55294
('hgt_500_anom', 65.0, 5.0)_shift30	3.13799	20.5375	55.4768	63.5762	28.3641	13.9618	-7.57233	11.7045	7.58367	-12.8655
('hgt_500_anom', 65.0, 7.5)_shift30	2.52737	22.7329	55.67	63.7488	27.6745	12.0219	-7.60645	11.826	8.10989	-15.2883
('hgt_500_anom', 65.0, 10.0)_shift30	1.61729	24.2797	55.4103	63.2956	26.7287	10.0639	-7.20195	11.6825	8.92475	-16.9267
('hgt_500_anom', 65.0, 12.5)_shift30	0.467925	25.3744	54.7154	62.3372	25.6215	8.13832	-6.38947	11.2672	9.99807	-17.9321
('hgt_500_anom', 65.0, 15.0)_shift30	-0.786877	26.1212	53.7155	61.1022	24.5041	6.3572	-5.20832	10.6259	11.2921	-18.3543
('hgt_500_anom', 65.0, 17.5)_shift30	-1.99705	26.7556	52.4124	59.7824	23.5085	4.77789	-3.74023	9.82652	12.8042	-18.3338
('hgt_500_anom', 65.0, 20.0)_shift30	-3.07402	27.332	50.7926	58.4801	22.6973	3.43008	-2.09655	8.90459	14.3978	-17.9699
('hgt_500_anom', 65.0, 22.5)_shift30	-3.93413	27.9859	48.8942	57.3211	22.15	2.2931	-0.355135	7.91442	16.0521	-17.2006
('hgt_500_anom', 65.0, 25.0)_shift30	-4.5149	28.7052	46.7023	56.2509	21.7651	1.32586	1.36609	6.81344	17.663	-16.0974
('hgt_500_anom', 65.0, 27.5)_shift30	-4.8392	29.4021	44.1483	55.1659	21.4449	0.450823	3.04378	5.56987	19.1333	-14.5837
('hgt_500_anom', 65.0, 30.0)_shift30	-4.8982	29.9762	41.2468	53.9239	21.0307	-0.423561	4.6129	4.11005	20.4401	-12.6596
('hgt_500_anom', 65.0, 32.5)_shift30	-4.71268	30.3274	37.931	52.2821	20.3991	-1.42306	6.098	2.38966	21.5234	-10.3481
('hgt_500_anom', 65.0, 35.0)_shift30	-4.35147	30.3423	34.2327	50.1567	19.46	-2.56186	7.57479	0.459938	22.3965	-7.62953
('hgt_500_anom', 65.0, 37.5)_shift30	-3.78792	29.9344	30.097	47.3513	18.1571	-3.91087	9.03511	-1.64531	23.11	-4.54704
('hgt_500_anom', 65.0, 40.0)_shift30	-3.06894	29.1352	25.5789	43.8984	16.5584	-5.38188	10.6061	-3.73863	23.7087	-1.16289
('hgt_500_anom', 65.0, 42.5)_shift30	-2.21284	27.9464	20.7064	39.9118	14.76	-6.91087	12.2735	-5.68022	24.2394	2.43715
('hgt_500_anom', 65.0, 45.0)_shift30	-1.14896	26.442	15.6273	35.5111	12.8924	-8.37696	14.0705	-7.31927	24.7391	6.18084
('hgt_500_anom', 65.0, 47.5)_shift30	0.13594	24.8077	10.4422	30.9127	11.0829	-9.6788	15.9203	-8.53095	25.2183	9.91585
('hgt_500_anom', 65.0, 50.0)_shift30	1.56679	23.0325	5.26595	26.2165	9.42809	-10.7751	17.7569	-9.24965	25.5742	13.4698
('hgt_500_anom', 65.0, 52.5)_shift30	3.24206	21.3161	0.275542	21.5931	8.02248	-11.5807	19.5424	-9.38781	25.8197	16.7147
('hgt_500_anom', 65.0, 55.0)_shift30	5.07295	19.6047	-4.42665	17.0829	6.92919	-12.0332	21.1603	-9.02054	25.8231	19.4147
('hgt_500_anom', 65.0, 57.5)_shift30	7.14481	17.9804	-8.73519	12.747	6.15259	-12.1399	22.5472	-8.12132	25.4877	21.3668
('hgt_500_anom', 65.0, 60.0)_shift30	9.37794	16.4385	-12.6173	8.63754	5.74976	-11.8707	23.7011	-6.6228	24.8738	22.4341
('hgt_500_anom', 65.0, 62.5)_shift30	11.9066	14.958	-15.9873	4.83346	5.71809	-11.2365	24.6113	-4.63095	23.9237	22.4549
('hgt_500_anom', 65.0, 65.0)_shift30	14.6695	13.5148	-18.8291	1.4115	6.08743	-10.1915	25.3069	-2.04756	22.8009	21.5094
('hgt_500_anom', 65.0, 67.5)_shift30	17.7262	12.1742	-21.0673	-1.38899	6.83338	-8.72613	25.8211	1.05811	21.5493	19.5573
('hgt_500_anom', 65.0, 70.0)_shift30	21.0738	10.9832	-22.5956	-3.46403	7.98992	-6.90569	26.1796	4.62626	20.3105	16.9177
('hgt_500_anom', 65.0, 72.5)_shift30	24.6691	9.93438	-23.3634	-4.64149	9.55554	-4.6566	26.3685	8.5984	19.154	13.6985
('hgt_500_anom', 65.0, 75.0)_shift30	28.3309	9.06985	-23.2775	-4.8868	11.4308	-2.11561	26.341	12.7955	18.1887	10.1566
('hgt_500_anom', 65.0, 77.5)_shift30	31.8976	8.45226	-22.3219	-4.21316	13.5966	0.692859	26.1123	17.1031	17.4215	6.51573
('hgt_500_anom', 65.0, 80.0)_shift30	35.1337	8.02055	-20.575	-2.76595	15.9415	3.67487	25.5491	21.293	16.8401	2.89929
('hgt_500_anom', 65.0, 82.5)_shift30	37.8806	7.78736	-18.0537	-0.691454	18.4076	6.78165	24.6845	25.2754	16.434	-0.541539
('hgt_500_anom', 65.0, 85.0)_shift30	39.8795	7.7129	-15.0061	1.79645	20.8747	9.92386	23.5171	28.915	16.2017	-3.73241
('hgt_500_anom', 65.0, 87.5)_shift30	41.1015	7.75808	-11.5945	4.53605	23.2643	13.0527	22.1198	32.1563	16.088	-6.57753
('hgt_500_anom', 65.0, 90.0)_shift30	41.4695	7.88447	-8.07287	7.31978	25.4556	16.1839	20.6142	34.9155	16.0797	-9.03082
('hgt_500_anom', 65.0, 92.5)_shift30	41.0549	8.03133	-4.72654	10.0817	27.3398	19.2669	19.1822	37.2253	16.181	-11.0082
('hgt_500_anom', 65.0, 95.0)_shift30	40.0599	8.28124	-1.63753	12.7468	28.8812	22.3831	17.9884	39.0286	16.364	-12.4772
('hgt_500_anom', 65.0, 97.5)_shift30	38.6157	8.59139	1.02988	15.2505	30.0654	25.5511	17.2114	40.3658	16.6303	-13.3117
('hgt_500_anom', 65.0, 100.0)_shift30	36.907	8.95543	3.3083	17.6237	30.9227	28.8238	16.961	41.2387	16.8869	-13.5771
('hgt_500_anom', 65.0, 102.5)_shift30	35.0837	9.45107	5.21631	19.756	31.4634	32.2539	17.2127	41.6607	17.1489	-13.2705
('hgt_500_anom', 65.0, 105.0)_shift30	33.1879	10.0401	6.83509	21.6479	31.7833	35.8274	17.9604	41.6813	17.3678	-12.5216
('hgt_500_anom', 65.0, 107.5)_shift30	31.2401	10.7177	8.27439	23.2648	31.8808	39.5061	19.038	41.3254	17.3879	-11.4697
('hgt_500_anom', 65.0, 110.0)_shift30	29.1747	11.4745	9.58067	24.553	31.8676	43.1577	20.2926	40.5909	17.191	-10.2986
('hgt_500_anom', 65.0, 112.5)_shift30	26.9367	12.2415	10.7796	25.5609	31.7193	46.6236	21.5601	39.5547	16.7438	-9.01079
('hgt_500_anom', 65.0, 115.0)_shift30	24.4245	12.9001	11.825	26.2867	31.4807	49.7145	22.6576	38.2471	15.9616	-7.79882
('hgt_500_anom', 65.0, 117.5)_shift30	21.6515	13.3644	12.6146	26.7865	31.1573	52.2754	23.5335	36.6421	14.8638	-6.59244
('hgt_500_anom', 65.0, 120.0)_shift30	18.5246	13.5297	13.0667	27.1367	30.7617	54.1355	24.1745	34.7548	13.4043	-5.27058
('hgt_500_anom', 65.0, 122.5)_shift30	15.1805	13.3123	13.0172	27.3633	30.3499	55.2764	24.541	32.634	11.6526	-3.85426
('hgt_500_anom', 65.0, 125.0)_shift30	11.667	12.6256	12.3925	27.4629	29.966	55.6855	24.72	30.2391	9.61254	-2.25369
('hgt_500_anom', 65.0, 127.5)_shift30	8.09216	11.5345	11.173	27.4743	29.6523	55.4304	24.7454	27.6358	7.42014	-0.335472
('hgt_500_anom', 65.0, 130.0)_shift30	4.57744	10.0123	9.30379	27.3024	29.4066	54.6253	24.6255	24.9	5.09355	1.82111
('hgt_500_anom', 65.0, 132.5)_shift30	1.21911	8.22466	6.97749	26.9549	29.2372	53.4378	24.39	22.1413	2.74936	4.21888
('hgt_500_anom', 65.0, 135.0)_shift30	-1.87851	6.22697	4.25452	26.3957	29.117	51.921	24.0391	19.4858	0.401553	6.78741
('hgt_500_anom', 65.0, 137.5)_shift30	-4.71317	4.11194	1.34273	25.6155	28.9557	50.2487	23.5694	17.0352	-1.85819	9.41019
('hgt_500_anom', 65.0, 140.0)_shift30	-7.25754	2.03848	-1.54299	24.7035	28.8029	48.4638	23.0281	14.9757	-3.93345	11.9938
('hgt_500_anom', 65.0, 142.5)_shift30	-9.58784	0.0469099	-4.22805	23.7339	28.5831	46.6394	22.4309	13.3152	-5.86083	14.4119
('hgt_500_anom', 65.0, 145.0)_shift30	-11.7091	-1.74873	-6.53305	22.8127	28.2967	44.7414	21.8105	12.0656	-7.51931	16.5043
('hgt_500_anom', 65.0, 147.5)_shift30	-13.724	-3.38913	-8.35518	21.9971	27.9864	42.8297	21.1926	11.163	-8.90484	18.2226
('hgt_500_anom', 65.0, 150.0)_shift30	-15.6782	-4.87181	-9.63806	21.4078	27.7069	40.9617	20.6617	10.5046	-10.0025	19.5176
('hgt_500_anom', 65.0, 152.5)_shift30	-17.5779	-6.2181	-10.4025	21.0318	27.4619	39.1182	20.1651	9.91048	-10.7689	20.3235
('hgt_500_anom', 65.0, 155.0)_shift30	-19.4995	-7.54842	-10.7541	20.8931	27.3032	37.3747	19.7519	9.25572	-11.2391	20.7092
('hgt_500_anom', 65.0, 157.5)_shift30	-21.3603	-8.89364	-10.7839	20.9314	27.2339	35.7723	19.4341	8.4084	-11.4886	20.6886
('hgt_500_anom', 65.0, 160.0)_shift30	-23.2206	-10.3566	-10.5947	21.0757	27.2253	34.3545	19.1841	7.29599	-11.5624	20.4447
('hgt_500_anom', 65.0, 162.5)_shift30	-24.9528	-11.9774	-10.3231	21.2664	27.3144	33.2103	19.1013	5.9266	-11.4857	20.0189
('hgt_500_anom', 65.0, 165.0)_shift30	-26.5292	-13.7539	-9.97441	21.3839	27.519	32.3975	19.2475	4.40627	-11.2592	19.6589
('hgt_500_anom', 65.0, 167.5)_shift30	-27.8517	-15.66	-9.61421	21.439	27.8603	32.0542	19.7721	2.93472	-10.7952	19.4545
('hgt_500_anom', 65.0, 170.0)_shift30	-28.8175	-17.6668	-9.26545	21.3465	28.3076	32.2273	20.7205	1.71804	-10.0538	19.6284
('hgt_500_anom', 65.0, 172.5)_shift30	-29.3149	-19.6098	-8.80497	21.1322	28.8687	32.9813	22.208	1.02626	-8.8688	20.3066
('hgt_500_anom', 65.0, 175.0)_shift30	-29.2345	-21.4267	-8.3224	20.7836	29.5354	34.2751	24.2356	1.10762	-7.15888	21.5881
('hgt_500_anom', 65.0, 177.5)_shift30	-28.3918	-22.9026	-7.66636	20.3219	30.239	36.0247	26.731	2.13686	-4.86527	23.5192
('hgt_500_anom', 65.0, 180.0)_shift30	-26.7442	-23.9763	-6.85979	19.7623	30.9537	38.0782	29.7157	4.2523	-2.00149	26.0869
('hgt_500_anom', 65.0, 182.5)_shift30	-24.277	-24.588	-5.84231	19.1365	31.5602	40.2026	32.9319	7.39315	1.28399	29.2047
('hgt_500_anom', 65.0, 185.0)_shift30	-20.9533	-24.665	-4.6675	18.4165	31.9913	42.1317	36.2758	11.4536	4.84453	32.6479
('hgt_500_anom', 65.0, 187.5)_shift30	-17.0754	-24.235	-3.32756	17.61	32.1488	43.6657	39.5309	16.1504	8.3755	36.1592
('hgt_500_anom', 65.0, 190.0)_shift30	-12.8592	-23.4117	-1.88012	16.6621	31.9176	44.6138	42.5569	21.1447	11.6604	39.4764
('hgt_500_anom', 65.0, 192.5)_shift30	-8.62685	-22.2568	-0.370943	15.5826	31.2657	44.8858	45.1571	26.065	14.4574	42.2618
('hgt_500_anom', 65.0, 195.0)_shift30	-4.79096	-20.9344	1.13302	14.3531	30.1461	44.5038	47.2842	30.5297	16.6141	44.2694
('hgt_500_anom', 65.0, 197.5)_shift30	-1.64601	-19.5089	2.62129	13.046	28.6455	43.5293	48.861	34.2756	18.0529	45.3352
('hgt_500_anom', 65.0, 200.0)_shift30	0.546352	-18.1274	4.00664	11.6845	26.7951	42.0487	49.8935	37.0813	18.8011	45.3399
('hgt_500_anom', 65.0, 202.5)_shift30	1.69645	-16.8477	5.25158	10.299	24.739	40.187	50.3645	38.8681	18.9237	44.2541
('hgt_500_anom', 65.0, 205.0)_shift30	1.93809	-15.7158	6.30505	9.03666	22.6515	38.092	50.3324	39.5886	18.5112	42.1898
('hgt_500_anom', 65.0, 207.5)_shift30	1.31972	-14.7985	7.10012	7.95746	20.6475	35.8199	49.813	39.345	17.7136	39.2652
('hgt_500_anom', 65.0, 210.0)_shift30	0.131929	-14.0838	7.59856	7.06474	18.8464	33.4515	48.8116	38.2818	16.5916	35.6573
('hgt_500_anom', 65.0, 212.5)_shift30	-1.27979	-13.4703	7.83859	6.49364	17.3343	31.0457	47.3233	36.5205	15.2798	31.6124
('hgt_500_anom', 65.0, 215.0)_shift30	-2.75413	-12.9764	7.82971	6.17671	16.0453	28.531	45.3236	34.2173	13.7879	27.317
('hgt_500_anom', 65.0, 217.5)_shift30	-4.10564	-12.5519	7.64646	6.09645	14.9398	25.9606	42.7895	31.5081	12.1389	22.9241
('hgt_500_anom', 65.0, 220.0)_shift30	-5.26008	-12.1221	7.4504	6.28691	13.8851	23.3053	39.7489	28.4728	10.4054	18.6511
('hgt_500_anom', 65.0, 222.5)_shift30	-6.21687	-11.6853	7.34813	6.60173	12.7844	20.4988	36.1896	25.1743	8.53034	14.5803
('hgt_500_anom', 65.0, 225.0)_shift30	-7.01631	-11.2468	7.48687	6.97385	11.4824	17.5316	32.1925	21.6703	6.53087	10.8441
('hgt_500_anom', 65.0, 227.5)_shift30	-7.76553	-10.8423	7.97003	7.39105	9.99637	14.3843	27.8488	17.9884	4.39401	7.44435
('hgt_500_anom', 65.0, 230.0)_shift30	-8.4395	-10.4953	8.8175	7.77696	8.26929	11.0541	23.2954	14.2838	2.17518	4.40599
('hgt_500_anom', 65.0, 232.5)_shift30	-8.99168	-10.1906	10.02	8.0567	6.36689	7.51157	18.5966	10.608	-0.0894369	1.81083
('hgt_500_anom', 65.0, 235.0)_shift30	-9.36045	-10.0084	11.4108	8.15495	4.33447	3.83798	13.9111	7.11945	-2.31393	-0.329927
('hgt_500_anom', 65.0, 237.5)_shift30	-9.40195	-9.80023	12.9423	8.02606	2.23951	0.104492	9.23691	3.9323	-4.4278	-1.97313
('hgt_500_anom', 65.0, 240.0)_shift30	-9.08856	-9.51828	14.3885	7.61065	0.159691	-3.58394	4.62567	1.06012	-6.38205	-3.05361
('hgt_500_anom', 65.0, 242.5)_shift30	-8.29227	-9.14021	15.5922	6.77162	-1.92501	-7.18011	0.0328697	-1.45726	-8.10205	-3.50373
('hgt_500_anom', 65.0, 245.0)_shift30	-7.10703	-8.55476	16.4164	5.51284	-3.97331	-10.5975	-4.52904	-3.6531	-9.55205	-3.25602
('hgt_500_anom', 65.0, 247.5)_shift30	-5.61386	-7.83782	16.7955	3.79462	-5.97037	-13.7426	-9.0379	-5.64022	-10.7009	-2.20492
('hgt_500_anom', 65.0, 250.0)_shift30	-3.99627	-6.92663	16.6583	1.67267	-7.8752	-16.5481	-13.4368	-7.42294	-11.4616	-0.249767
('hgt_500_anom', 65.0, 252.5)_shift30	-2.4673	-5.90983	16.0689	-0.748797	-9.57267	-18.8963	-17.4472	-8.89808	-11.7373	2.69278
('hgt_500_anom', 65.0, 255.0)_shift30	-1.1243	-4.86297	15.0206	-3.31791	-10.9839	-20.6642	-20.8297	-9.90339	-11.4355	6.64927
('hgt_500_anom', 65.0, 257.5)_shift30	-0.145054	-3.79532	13.586	-5.88159	-11.972	-21.7314	-23.2567	-10.2406	-10.4251	11.6602
('hgt_500_anom', 65.0, 260.0)_shift30	0.436826	-2.78287	11.7854	-8.2846	-12.4317	-22.0077	-24.4572	-9.62665	-8.60629	17.6651
('hgt_500_anom', 65.0, 262.5)_shift30	0.532389	-1.87653	9.64145	-10.4241	-12.3007	-21.4224	-24.1998	-7.91496	-5.98498	24.5798
('hgt_500_anom', 65.0, 265.0)_shift30	0.267427	-1.07682	7.17677	-12.2496	-11.5201	-19.9257	-22.3816	-4.96801	-2.54562	32.2747
('hgt_500_anom', 65.0, 267.5)_shift30	-0.496071	-0.493873	4.32907	-13.7662	-10.1642	-17.6481	-19.0677	-0.842901	1.64582	40.5219
('hgt_500_anom', 65.0, 270.0)_shift30	-1.74358	-0.191336	1.07868	-15.0753	-8.34705	-14.7354	-14.462	4.20142	6.42239	49.0795
('hgt_500_anom', 65.0, 272.5)_shift30	-3.57658	-0.226574	-2.52277	-16.1953	-6.14594	-11.3668	-8.86077	9.89028	11.6949	57.7357
('hgt_500_anom', 65.0, 275.0)_shift30	-6.03442	-0.688953	-6.46768	-17.2161	-3.77329	-7.76952	-2.61108	15.7961	17.3373	66.2379
('hgt_500_anom', 65.0, 277.5)_shift30	-9.20678	-1.63246	-10.6742	-18.1825	-1.38629	-4.12928	3.8732	21.673	23.2227	74.2769
('hgt_500_anom', 65.0, 280.0)_shift30	-12.9993	-3.00717	-15.0203	-19.1109	0.87164	-0.631662	10.2667	27.242	29.2654	81.6214
('hgt_500_anom', 65.0, 282.5)_shift30	-17.3077	-4.74876	-19.3394	-19.8917	2.95955	2.73025	16.3654	32.4341	35.5128	88.0781
('hgt_500_anom', 65.0, 285.0)_shift30	-21.9461	-6.74266	-23.501	-20.5452	4.76869	5.84508	21.9032	37.1552	41.7385	93.3763
('hgt_500_anom', 65.0, 287.5)_shift30	-26.6117	-8.89723	-27.2581	-20.9478	6.31395	8.71691	26.7711	41.4391	47.8764	97.4108
('hgt_500_anom', 65.0, 290.0)_shift30	-31.0318	-11.1095	-30.4725	-21.0792	7.58536	11.4134	30.911	45.3076	53.6606	100.022
('hgt_500_anom', 65.0, 292.5)_shift30	-35.0647	-13.3313	-33.0446	-21.0001	8.56567	13.8377	34.2195	48.6923	58.7948	101.205
('hgt_500_anom', 65.0, 295.0)_shift30	-38.4523	-15.4748	-34.8421	-20.6761	9.31977	16.0265	36.6765	51.5928	63.0309	101.068
('hgt_500_anom', 65.0, 297.5)_shift30	-41.2343	-17.487	-35.8383	-20.141	9.82615	17.8532	38.251	53.8537	66.0527	99.7329
('hgt_500_anom', 65.0, 300.0)_shift30	-43.4164	-19.3508	-36.0972	-19.4962	10.0816	19.3137	38.9988	55.3904	67.6543	97.5464
('hgt_500_anom', 65.0, 302.5)_shift30	-44.9816	-20.9247	-35.7278	-18.7775	10.1281	20.3806	38.9309	56.1378	67.7503	94.7348
('hgt_500_anom', 65.0, 305.0)_shift30	-46.0144	-22.1606	-34.882	-18.0374	9.98885	21.1241	38.2222	56.0984	66.476	91.6531
('hgt_500_anom', 65.0, 307.5)_shift30	-46.4486	-22.9478	-33.7106	-17.2353	9.72152	21.5627	36.9284	55.3095	64.0255	88.5301
('hgt_500_anom', 65.0, 310.0)_shift30	-46.3296	-23.3608	-32.4166	-16.3435	9.33143	21.8315	35.2728	53.9103	60.7359	85.4755
('hgt_500_anom', 65.0, 312.5)_shift30	-45.5532	-23.3458	-31.0615	-15.3026	8.93592	22.0622	33.4302	52.0466	57.0618	82.5654
('hgt_500_anom', 65.0, 315.0)_shift30	-44.0956	-23.1161	-29.5854	-13.9543	8.6657	22.4022	31.5566	49.8861	53.3612	79.7568
('hgt_500_anom', 65.0, 317.5)_shift30	-42.0023	-22.8074	-27.9688	-12.2633	8.53666	22.8341	29.7141	47.4714	49.9367	76.9869
('hgt_500_anom', 65.0, 320.0)_shift30	-39.3259	-22.5473	-25.9964	-10.1162	8.7064	23.3968	27.9966	45.0246	46.9899	74.212
('hgt_500_anom', 65.0, 322.5)_shift30	-36.2295	-22.4225	-23.4509	-7.4282	9.26383	24.0418	26.3698	42.506	44.4855	71.3084
('hgt_500_anom', 65.0, 325.0)_shift30	-32.8786	-22.4669	-20.1682	-4.21415	10.2231	24.6823	24.7294	39.9234	42.2794	68.291
('hgt_500_anom', 65.0, 327.5)_shift30	-29.4308	-22.581	-16.0284	-0.515006	11.5963	25.2135	23.0289	37.2788	40.1574	65.1646
('hgt_500_anom', 65.0, 330.0)_shift30	-26.029	-22.6187	-11.0242	3.61529	13.3329	25.5307	21.1519	34.5303	37.8859	61.8342
('hgt_500_anom', 65.0, 332.5)_shift30	-22.8451	-22.4207	-5.24741	8.11158	15.3103	25.6183	19.0789	31.6528	35.2616	58.3014
('hgt_500_anom', 65.0, 335.0)_shift30	-19.7651	-21.7656	1.13511	12.9531	17.461	25.426	16.7292	28.6585	32.2474	54.3798
('hgt_500_anom', 65.0, 337.5)_shift30	-16.8921	-20.5475	7.85751	17.9854	19.5038	25.0092	14.1362	25.5156	28.8359	49.9942
('hgt_500_anom', 65.0, 340.0)_shift30	-14.1259	-18.5954	14.7081	23.2698	21.4333	24.4414	11.3789	22.395	25.1944	44.9853
('hgt_500_anom', 65.0, 342.5)_shift30	-11.4479	-15.9539	21.4357	28.6118	23.0862	23.7319	8.53281	19.3417	21.5395	39.3416
('hgt_500_anom', 65.0, 345.0)_shift30	-8.7778	-12.5826	27.8813	34.1018	24.5068	23.0332	5.76079	16.6152	18.0944	33.07
('hgt_500_anom', 65.0, 347.5)_shift30	-6.19087	-8.59885	33.8415	39.5333	25.6541	22.3263	3.09556	14.2933	15.0457	26.3592
('hgt_500_anom', 65.0, 350.0)_shift30	-3.6947	-4.15368	39.2305	44.8198	26.6142	21.5798	0.635564	12.5158	12.494	19.3842
('hgt_500_anom', 65.0, 352.5)_shift30	-1.45128	0.554699	43.9143	49.7501	27.4087	20.7842	-1.5333	11.3907	10.4939	12.4327
('hgt_500_anom', 65.0, 355.0)_shift30	0.457752	5.31355	47.8284	54.1329	28.0271	19.8272	-3.45257	10.8287	9.00724	5.84241
('hgt_500_anom', 65.0, 357.5)_shift30	1.91711	9.88871	50.9019	57.8007	28.5017	18.6943	-5.02057	10.7662	8.04682	-0.123477
('hgt_500_anom', 62.5, 0.0)_shift30	13.9354	20.9125	60.8887	65.0973	24.4813	19.6229	-15.5991	4.17687	-8.47628	-24.7014
('hgt_500_anom', 62.5, 2.5)_shift30	15.4368	25.5736	62.6765	67.4594	25.7563	18.5095	-15.4031	5.47782	-8.0504	-29.5068
('hgt_500_anom', 62.5, 5.0)_shift30	16.2236	29.2648	63.6753	68.9002	26.7162	17.3002	-14.7678	6.85792	-7.08886	-33.1516
('hgt_500_anom', 62.5, 7.5)_shift30	16.3043	31.878	63.9871	69.4542	27.313	16.0308	-13.7208	8.15989	-5.67227	-35.6035
('hgt_500_anom', 62.5, 10.0)_shift30	15.7204	33.495	63.6925	69.237	27.5905	14.6913	-12.2892	9.26471	-3.8894	-36.9064
('hgt_500_anom', 62.5, 12.5)_shift30	14.5995	34.267	62.9427	68.3311	27.6058	13.2922	-10.5591	10.0767	-1.82687	-37.1556
('hgt_500_anom', 62.5, 15.0)_shift30	13.0446	34.4052	61.7303	66.9301	27.506	11.8772	-8.55441	10.6084	0.383847	-36.5065
('hgt_500_anom', 62.5, 17.5)_shift30	11.1563	34.1781	60.0895	65.2116	27.4439	10.4216	-6.35737	10.8048	2.66204	-35.1118
('hgt_500_anom', 62.5, 20.0)_shift30	9.19328	33.8237	58.0404	63.3666	27.4738	8.96994	-4.07303	10.7253	4.92941	-33.1443
('hgt_500_anom', 62.5, 22.5)_shift30	7.32135	33.4898	55.632	61.5868	27.6477	7.56764	-1.67642	10.351	7.17321	-30.6941
('hgt_500_anom', 62.5, 25.0)_shift30	5.73898	33.2652	52.9461	59.9909	27.9191	6.17464	0.736316	9.68936	9.33254	-27.8461
('hgt_500_anom', 62.5, 27.5)_shift30	4.47189	33.1266	49.9382	58.5228	28.1103	4.75705	3.13648	8.61616	11.3196	-24.7221
('hgt_500_anom', 62.5, 30.0)_shift30	3.71567	33.0078	46.713	57.1098	28.1103	3.30866	5.50152	7.12857	13.1141	-21.3042
('hgt_500_anom', 62.5, 32.5)_shift30	3.38042	32.7935	43.1841	55.4948	27.7151	1.69536	7.83132	5.21562	14.7104	-17.6842
('hgt_500_anom', 62.5, 35.0)_shift30	3.43852	32.354	39.3358	53.4494	26.8532	-0.0311802	10.117	2.93052	16.0832	-13.8275
('hgt_500_anom', 62.5, 37.5)_shift30	3.86487	31.6384	35.0896	50.835	25.5461	-1.83939	12.4729	0.454427	17.303	-9.85118
('hgt_500_anom', 62.5, 40.0)_shift30	4.55909	30.5511	30.3803	47.5093	23.8082	-3.6445	14.8395	-2.02091	18.4199	-5.76181
('hgt_500_anom', 62.5, 42.5)_shift30	5.53442	29.1824	25.2368	43.5738	21.8059	-5.37546	17.2402	-4.24147	19.5392	-1.63467
('hgt_500_anom', 62.5, 45.0)_shift30	6.75193	27.5708	19.7238	39.1427	19.6432	-6.86321	19.6846	-5.97483	20.6753	2.44544
('hgt_500_anom', 62.5, 47.5)_shift30	8.22882	25.8604	13.9973	34.4534	17.4538	-8.04546	22.0866	-7.1685	21.8087	6.41491
('hgt_500_anom', 62.5, 50.0)_shift30	9.91791	24.0482	8.23355	29.5938	15.3203	-8.96988	24.296	-7.78346	22.8309	10.1634
('hgt_500_anom', 62.5, 52.5)_shift30	11.7889	22.2011	2.62206	24.7548	13.332	-9.59692	26.2746	-7.84695	23.5763	13.5432
('hgt_500_anom', 62.5, 55.0)_shift30	13.8587	20.3921	-2.65079	19.9437	11.5088	-10.0585	27.8479	-7.48229	23.8966	16.3469
('hgt_500_anom', 62.5, 57.5)_shift30	16.0423	18.5682	-7.46265	15.1789	9.94316	-10.374	29.0027	-6.76292	23.6378	18.4308
('hgt_500_anom', 62.5, 60.0)_shift30	18.398	16.746	-11.6932	10.4967	8.67678	-10.6102	29.6671	-5.70928	22.7463	19.5653
('hgt_500_anom', 62.5, 62.5)_shift30	20.9618	14.9704	-15.2865	6.00374	7.82968	-10.7285	29.8814	-4.24679	21.2724	19.6714
('hgt_500_anom', 62.5, 65.0)_shift30	23.7234	13.2883	-18.1861	1.90345	7.46145	-10.6634	29.6784	-2.36658	19.2966	18.6399
('hgt_500_anom', 62.5, 67.5)_shift30	26.8356	11.804	-20.3434	-1.5245	7.60059	-10.3099	29.1494	0.0406901	17.0059	16.6311
('hgt_500_anom', 62.5, 70.0)_shift30	30.1303	10.5617	-21.703	-4.06032	8.23686	-9.60953	28.3762	2.96951	14.6174	13.7938
('hgt_500_anom', 62.5, 72.5)_shift30	33.7308	9.70007	-22.1627	-5.49276	9.331	-8.4615	27.4772	6.35578	12.3799	10.4006
('hgt_500_anom', 62.5, 75.0)_shift30	37.3785	9.22255	-21.7054	-5.75404	10.8206	-6.88907	26.4466	10.0547	10.4031	6.69797
('hgt_500_anom', 62.5, 77.5)_shift30	40.9312	9.14438	-20.3027	-4.91209	12.5589	-4.9143	25.3375	13.8424	8.77044	2.88857
('hgt_500_anom', 62.5, 80.0)_shift30	44.1872	9.43205	-17.9968	-3.10081	14.5136	-2.52509	24.1421	17.5784	7.50756	-0.862584
('hgt_500_anom', 62.5, 82.5)_shift30	46.8998	10.0042	-14.9447	-0.722228	16.5372	0.110793	22.7895	21.0193	6.55668	-4.49928
('hgt_500_anom', 62.5, 85.0)_shift30	48.9312	10.8088	-11.3431	2.00935	18.5493	2.95609	21.2995	24.034	5.90567	-8.00593
('hgt_500_anom', 62.5, 87.5)_shift30	50.1388	11.7668	-7.44838	4.77048	20.4503	5.87988	19.6901	26.5993	5.47047	-11.219
('hgt_500_anom', 62.5, 90.0)_shift30	50.6155	12.809	-3.55442	7.40905	22.1665	8.80867	17.9844	28.6341	5.18398	-14.2254
('hgt_500_anom', 62.5, 92.5)_shift30	50.415	13.888	0.109933	9.86487	23.6336	11.7271	16.3338	30.1394	5.03919	-16.8163
('hgt_500_anom', 62.5, 95.0)_shift30	49.7295	14.9861	3.37387	12.1109	24.8169	14.623	14.8743	31.1846	5.02019	-18.8516
('hgt_500_anom', 62.5, 97.5)_shift30	48.6992	16.1128	6.1783	14.1813	25.6837	17.5457	13.7656	31.7937	5.10791	-20.2902
('hgt_500_anom', 62.5, 100.0)_shift30	47.5055	17.2143	8.47411	16.1335	26.2944	20.5853	13.1148	32.0287	5.33398	-21.0796
('hgt_500_anom', 62.5, 102.5)_shift30	46.2272	18.2477	10.3413	17.9641	26.6615	23.8037	13.0053	31.9488	5.61036	-21.2474
('hgt_500_anom', 62.5, 105.0)_shift30	44.7766	19.2	11.9038	19.6635	26.8491	27.2685	13.3567	31.561	5.89056	-21.0091
('hgt_500_anom', 62.5, 107.5)_shift30	43.1985	20.0876	13.3087	21.2028	26.9562	30.9305	14.0892	30.9049	6.08278	-20.5367
('hgt_500_anom', 62.5, 110.0)_shift30	41.2622	20.7667	14.5195	22.4538	26.9026	34.6559	15.0219	29.9872	6.105	-19.9767
('hgt_500_anom', 62.5, 112.5)_shift30	38.9994	21.2843	15.6546	23.4835	26.7691	38.3025	16.0411	28.8384	5.80348	-19.4684
('hgt_500_anom', 62.5, 115.0)_shift30	36.2806	21.5899	16.5656	24.2659	26.5239	41.6387	17.0056	27.425	5.12071	-19.0292
('hgt_500_anom', 62.5, 117.5)_shift30	33.1293	21.6343	17.1894	24.852	26.2138	44.4515	17.8588	25.7764	4.02504	-18.5553
('hgt_500_anom', 62.5, 120.0)_shift30	29.6245	21.3881	17.4243	25.3522	25.8799	46.6386	18.6201	23.9153	2.49742	-17.9075
('hgt_500_anom', 62.5, 122.5)_shift30	25.9375	20.8607	17.0927	25.8048	25.6083	48.0926	19.2893	21.8664	0.686582	-16.9162
('hgt_500_anom', 62.5, 125.0)_shift30	22.1371	20.0179	16.1176	26.1703	25.4697	48.8575	19.9158	19.6739	-1.30215	-15.3744
('hgt_500_anom', 62.5, 127.5)_shift30	18.3625	18.826	14.4194	26.4658	25.5421	49.0513	20.4514	17.3267	-3.31216	-13.3436
('hgt_500_anom', 62.5, 130.0)_shift30	14.7411	17.2791	12.0225	26.591	25.797	48.7861	20.8616	14.9443	-5.16862	-10.6369
('hgt_500_anom', 62.5, 132.5)_shift30	11.2887	15.4226	8.97931	26.4299	26.134	48.1936	21.0197	12.5423	-6.818	-7.55456
('hgt_500_anom', 62.5, 135.0)_shift30	8.10891	13.2794	5.48779	25.9952	26.5015	47.3678	20.8883	10.2885	-8.19374	-4.16357
('hgt_500_anom', 62.5, 137.5)_shift30	5.1958	10.9354	1.79424	25.3372	26.735	46.3516	20.3697	8.20595	-9.34469	-0.632673
('hgt_500_anom', 62.5, 140.0)_shift30	2.47437	8.39665	-1.85075	24.457	26.7662	45.1614	19.5207	6.49028	-10.3313	2.6662
('hgt_500_anom', 62.5, 142.5)_shift30	-0.0605469	5.74292	-5.22676	23.5145	26.5705	43.7795	18.4186	5.13864	-11.2533	5.72125
('hgt_500_anom', 62.5, 145.0)_shift30	-2.45214	3.01729	-8.10899	22.5536	26.1298	42.1816	17.2109	4.18716	-12.1672	8.25729
('hgt_500_anom', 62.5, 147.5)_shift30	-4.80037	0.288086	-10.3865	21.7281	25.5438	40.3847	16.0225	3.6057	-13.075	10.2136
('hgt_500_anom', 62.5, 150.0)_shift30	-7.17313	-2.40144	-12.0351	21.0915	24.8934	38.4443	14.9389	3.25323	-13.9033	11.5909
('hgt_500_anom', 62.5, 152.5)_shift30	-9.50314	-4.95018	-13.1287	20.6632	24.2655	36.4043	14.03	3.00857	-14.6753	12.3912
('hgt_500_anom', 62.5, 155.0)_shift30	-11.8064	-7.33918	-13.7971	20.3924	23.6893	34.3152	13.2596	2.75012	-15.2585	12.7676
('hgt_500_anom', 62.5, 157.5)_shift30	-14.0508	-9.58683	-14.1252	20.2466	23.2255	32.2731	12.637	2.29901	-15.6576	12.8503
('hgt_500_anom', 62.5, 160.0)_shift30	-16.0647	-11.5904	-14.2808	20.2069	22.8996	30.3393	12.1357	1.61042	-15.8677	12.8761
('hgt_500_anom', 62.5, 162.5)_shift30	-17.7583	-13.4559	-14.2961	20.1097	22.7185	28.5742	11.7769	0.668166	-15.8658	13.0311
('hgt_500_anom', 62.5, 165.0)_shift30	-19.0683	-15.1732	-14.1967	19.9446	22.7077	27.1323	11.6195	-0.513451	-15.6633	13.4716
('hgt_500_anom', 62.5, 167.5)_shift30	-19.9432	-16.7339	-13.944	19.7076	22.9021	26.1769	11.8329	-1.72704	-15.1879	14.2829
('hgt_500_anom', 62.5, 170.0)_shift30	-20.2624	-18.14	-13.4621	19.3581	23.3411	25.8945	12.5716	-2.82603	-14.3715	15.6174
('hgt_500_anom', 62.5, 172.5)_shift30	-20.0005	-19.2859	-12.718	18.955	24.0086	26.4234	13.9084	-3.43366	-13.0467	17.4835
('hgt_500_anom', 62.5, 175.0)_shift30	-19.0399	-20.1216	-11.6528	18.5004	24.8795	27.7578	15.9181	-3.33786	-11.1106	19.9806
('hgt_500_anom', 62.5, 177.5)_shift30	-17.3988	-20.5672	-10.2645	18.0572	25.8871	29.8605	18.5815	-2.28048	-8.52007	23.0615
('hgt_500_anom', 62.5, 180.0)_shift30	-14.9822	-20.588	-8.6168	17.6688	26.957	32.4538	21.7968	-0.0936454	-5.25249	26.7306
('hgt_500_anom', 62.5, 182.5)_shift30	-11.8166	-20.171	-6.76439	17.305	28.018	35.2313	25.4232	3.25892	-1.44389	30.8278
('hgt_500_anom', 62.5, 185.0)_shift30	-7.92153	-19.2939	-4.8323	16.9922	28.9907	37.816	29.2856	7.61516	2.64727	35.2144
('hgt_500_anom', 62.5, 187.5)_shift30	-3.50909	-18.1286	-2.97261	16.6467	29.7766	39.8798	33.1474	12.734	6.73876	39.5958
('hgt_500_anom', 62.5, 190.0)_shift30	1.17392	-16.7332	-1.20086	16.2681	30.3399	41.2457	36.91	18.2758	10.4988	43.7236
('hgt_500_anom', 62.5, 192.5)_shift30	5.70294	-15.32	0.356817	15.7927	30.6113	41.7736	40.3054	23.8369	13.6868	47.2641
('hgt_500_anom', 62.5, 195.0)_shift30	9.75341	-13.8664	1.74344	15.2535	30.5574	41.5844	43.2977	29.046	16.0919	49.9964
('hgt_500_anom', 62.5, 197.5)_shift30	13.0026	-12.5079	2.93374	14.5881	30.1789	40.7531	45.7915	33.5362	17.6187	51.6927
('hgt_500_anom', 62.5, 200.0)_shift30	15.1766	-11.3036	3.94815	13.8178	29.4443	39.4146	47.7253	37.1133	18.31	52.2833
('hgt_500_anom', 62.5, 202.5)_shift30	16.1761	-10.1897	4.89021	13.0817	28.4914	37.7831	49.1171	39.5915	18.2437	51.7476
('hgt_500_anom', 62.5, 205.0)_shift30	16.0864	-9.19128	5.67734	12.2889	27.4095	35.9357	49.9556	40.9481	17.5868	50.1251
('hgt_500_anom', 62.5, 207.5)_shift30	15.112	-8.2947	6.34997	11.6365	26.2974	33.9021	50.2126	41.1152	16.4276	47.4467
('hgt_500_anom', 62.5, 210.0)_shift30	13.5162	-7.51722	6.88444	11.1438	25.2904	31.7513	49.8837	40.2432	14.9484	43.9093
('hgt_500_anom', 62.5, 212.5)_shift30	11.5278	-6.87793	7.24254	10.8432	24.4593	29.4311	48.9131	38.5264	13.322	39.6357
('hgt_500_anom', 62.5, 215.0)_shift30	9.48862	-6.38594	7.35928	10.7204	23.7625	26.9512	47.2749	36.0411	11.6316	34.7436
('hgt_500_anom', 62.5, 217.5)_shift30	7.51139	-6.01996	7.29448	10.7869	23.1506	24.3101	44.886	32.9707	9.94485	29.5099
('hgt_500_anom', 62.5, 220.0)_shift30	5.58316	-5.77425	7.13139	11.0148	22.5036	21.5358	41.7762	29.5141	8.30793	24.098
('hgt_500_anom', 62.5, 222.5)_shift30	3.73589	-5.62841	6.98524	11.3242	21.7016	18.6307	37.9537	25.7204	6.66907	18.6942
('hgt_500_anom', 62.5, 225.0)_shift30	1.8631	-5.58426	7.01314	11.7015	20.643	15.6026	33.5459	21.6906	5.01695	13.4663
('hgt_500_anom', 62.5, 227.5)_shift30	-0.168143	-5.71409	7.33197	12.0769	19.2922	12.5012	28.6753	17.5226	3.29771	8.63185
('hgt_500_anom', 62.5, 230.0)_shift30	-2.27395	-5.96007	8.0083	12.4335	17.6395	9.25724	23.4826	13.2608	1.42192	4.20515
('hgt_500_anom', 62.5, 232.5)_shift30	-4.39138	-6.33043	9.0768	12.7978	15.7973	5.97867	18.2175	9.09141	-0.578102	0.263416
('hgt_500_anom', 62.5, 235.0)_shift30	-6.36575	-6.76379	10.4388	13.051	13.7883	2.62785	12.9701	5.12601	-2.57971	-3.09914
('hgt_500_anom', 62.5, 237.5)_shift30	-7.9212	-7.13071	12.0344	13.1921	11.6813	-0.702486	7.8293	1.49808	-4.54572	-5.90365
('hgt_500_anom', 62.5, 240.0)_shift30	-8.89822	-7.37114	13.6471	13.0769	9.44743	-3.985	2.84279	-1.71971	-6.39693	-8.12126
('hgt_500_anom', 62.5, 242.5)_shift30	-9.1552	-7.34904	15.1501	12.6028	7.12359	-7.26564	-2.07679	-4.47709	-7.98606	-9.73481
('hgt_500_anom', 62.5, 245.0)_shift30	-8.70378	-7.02918	16.3733	11.683	4.68298	-10.4977	-6.96169	-6.87932	-9.35018	-10.7508
('hgt_500_anom', 62.5, 247.5)_shift30	-7.64561	-6.44037	17.2221	10.2701	2.15048	-13.7103	-11.847	-9.04818	-10.5042	-11.0412
('hgt_500_anom', 62.5, 250.0)_shift30	-6.20673	-5.64161	17.6411	8.38091	-0.462798	-16.9182	-16.6799	-11.0082	-11.3683	-10.5251
('hgt_500_anom', 62.5, 252.5)_shift30	-4.60745	-4.74944	17.649	6.1329	-3.00336	-19.9757	-21.2532	-12.7364	-11.9303	-9.10654
('hgt_500_anom', 62.5, 255.0)_shift30	-3.08508	-3.79578	17.2751	3.7503	-5.28289	-22.7209	-25.2048	-14.0438	-12.0528	-6.55991
('hgt_500_anom', 62.5, 257.5)_shift30	-1.77446	-2.81406	16.557	1.40457	-7.14724	-24.9037	-28.2437	-14.639	-11.5784	-2.81001
('hgt_500_anom', 62.5, 260.0)_shift30	-0.838437	-1.81021	15.4847	-0.678199	-8.42841	-26.2492	-29.8689	-14.199	-10.3836	2.27152
('hgt_500_anom', 62.5, 262.5)_shift30	-0.201986	-0.755987	14.0814	-2.41641	-8.98878	-26.5165	-29.8429	-12.4627	-8.34902	8.6403
('hgt_500_anom', 62.5, 265.0)_shift30	0.0276111	0.298863	12.2043	-3.80171	-8.79071	-25.5861	-28.0208	-9.334	-5.43122	16.262
('hgt_500_anom', 62.5, 267.5)_shift30	-0.143357	1.2851	9.83672	-4.87479	-7.86449	-23.4722	-24.4698	-4.91204	-1.69169	24.9002
('hgt_500_anom', 62.5, 270.0)_shift30	-0.824277	2.10662	6.92843	-5.76655	-6.23794	-20.3628	-19.4191	0.54877	2.77698	34.3383
('hgt_500_anom', 62.5, 272.5)_shift30	-2.03384	2.53892	3.4314	-6.62874	-4.10755	-16.4989	-13.2341	6.61208	7.83373	44.2558
('hgt_500_anom', 62.5, 275.0)_shift30	-4.0236	2.3673	-0.568499	-7.58759	-1.6423	-12.2497	-6.40835	12.8718	13.3792	54.2174
('hgt_500_anom', 62.5, 277.5)_shift30	-6.76218	1.5427	-4.98997	-8.72329	0.952137	-7.94863	0.614198	18.9749	19.3109	63.923
('hgt_500_anom', 62.5, 280.0)_shift30	-10.2168	0.0574777	-9.64444	-10.0209	3.55919	-3.78087	7.4302	24.6364	25.5095	72.9691
('hgt_500_anom', 62.5, 282.5)_shift30	-14.3398	-1.98712	-14.37	-11.4118	6.01175	0.084089	13.7319	29.8195	31.9626	81.0106
('hgt_500_anom', 62.5, 285.0)_shift30	-18.773	-4.37703	-19.01	-12.8544	8.17057	3.5816	19.2791	34.522	38.4841	87.7244
('hgt_500_anom', 62.5, 287.5)_shift30	-23.232	-6.9029	-23.3118	-14.1952	10.0175	6.77316	23.9719	38.7802	44.898	92.8999
('hgt_500_anom', 62.5, 290.0)_shift30	-27.4603	-9.40416	-27.1841	-15.3882	11.4378	9.67492	27.726	42.657	50.9437	96.3295
('hgt_500_anom', 62.5, 292.5)_shift30	-31.1772	-11.7776	-30.4518	-16.4111	12.4403	12.2534	30.5002	46.0708	56.2832	97.9388
('hgt_500_anom', 62.5, 295.0)_shift30	-34.3379	-14.0046	-33.0379	-17.2252	12.9701	14.5789	32.3596	48.9652	60.5966	97.8138
('hgt_500_anom', 62.5, 297.5)_shift30	-36.9512	-16.0692	-34.8866	-17.9147	13.0371	16.5907	33.2524	51.2138	63.565	96.1002
('hgt_500_anom', 62.5, 300.0)_shift30	-39.0255	-17.9284	-35.9728	-18.4427	12.7191	18.2665	33.2825	52.7437	65.0158	93.201
('hgt_500_anom', 62.5, 302.5)_shift30	-40.6173	-19.5388	-36.3013	-18.8651	12.0156	19.6068	32.4934	53.4925	64.8422	89.4719
('hgt_500_anom', 62.5, 305.0)_shift30	-41.7307	-20.7649	-35.9715	-19.1366	11.0607	20.6555	31.0568	53.532	63.1487	85.2498
('hgt_500_anom', 62.5, 307.5)_shift30	-42.3122	-21.5429	-35.0736	-19.2616	9.9117	21.5282	29.0924	52.9278	60.2395	80.9036
('hgt_500_anom', 62.5, 310.0)_shift30	-42.2014	-21.8293	-33.7492	-19.1054	8.70998	22.3482	26.8325	51.8375	56.4027	76.5667
('hgt_500_anom', 62.5, 312.5)_shift30	-41.3084	-21.732	-32.0492	-18.6179	7.50164	23.24	24.4227	50.3068	52.1182	72.2814
('hgt_500_anom', 62.5, 315.0)_shift30	-39.581	-21.3873	-30.022	-17.7182	6.38699	24.2887	22.0494	48.4259	47.7833	68.0519
('hgt_500_anom', 62.5, 317.5)_shift30	-37.136	-21.0923	-27.6172	-16.3038	5.39483	25.5291	19.8193	46.2109	43.6822	63.8091
('hgt_500_anom', 62.5, 320.0)_shift30	-34.1154	-21.015	-24.7356	-14.2995	4.63671	26.905	17.7664	43.6336	40.0489	59.5584
('hgt_500_anom', 62.5, 322.5)_shift30	-30.7123	-21.2485	-21.1931	-11.6075	4.20674	28.2867	15.8605	40.6732	36.8438	55.2681
('hgt_500_anom', 62.5, 325.0)_shift30	-27.2385	-21.839	-16.933	-8.2608	4.16605	29.5276	14.0285	37.3821	33.8816	51.0838
('hgt_500_anom', 62.5, 327.5)_shift30	-23.893	-22.58	-11.8534	-4.26199	4.56909	30.475	12.1529	33.8255	30.9599	47.1384
('hgt_500_anom', 62.5, 330.0)_shift30	-20.8149	-23.205	-6.04851	0.330554	5.46252	31.0114	10.1327	30.0718	27.7964	43.3992
('hgt_500_anom', 62.5, 332.5)_shift30	-17.978	-23.4703	0.331078	5.40574	6.73911	31.0598	7.84954	26.2239	24.2388	39.8603
('hgt_500_anom', 62.5, 335.0)_shift30	-15.374	-23.1019	7.0574	10.8643	8.28606	30.6038	5.25748	22.2741	20.208	36.2342
('hgt_500_anom', 62.5, 337.5)_shift30	-12.8585	-21.9214	13.9339	16.6677	10.0175	29.7474	2.4276	18.3908	15.7739	32.3632
('hgt_500_anom', 62.5, 340.0)_shift30	-10.2463	-19.8497	20.7476	22.6716	11.7797	28.6053	-0.573337	14.7152	11.2191	27.9172
('hgt_500_anom', 62.5, 342.5)_shift30	-7.45894	-16.8165	27.3807	28.833	13.4683	27.3404	-3.60497	11.2857	6.7484	22.7123
('hgt_500_anom', 62.5, 345.0)_shift30	-4.34907	-12.8582	33.7383	35.0578	15.0913	26.0463	-6.50466	8.29374	2.63797	16.6786
('hgt_500_anom', 62.5, 347.5)_shift30	-0.997896	-8.02519	39.7729	41.2576	16.6664	24.8429	-9.14492	5.84451	-0.918969	9.89791
('hgt_500_anom', 62.5, 350.0)_shift30	2.47346	-2.55032	45.3825	47.1859	18.2126	23.6947	-11.4104	4.07175	-3.82053	2.6065
('hgt_500_anom', 62.5, 352.5)_shift30	5.89245	3.40151	50.3913	52.7147	19.8019	22.6459	-13.2142	3.06559	-5.98744	-4.83931
('hgt_500_anom', 62.5, 355.0)_shift30	9.07285	9.50727	54.7279	57.6471	21.4176	21.6517	-14.5143	2.80509	-7.46821	-12.1289
('hgt_500_anom', 62.5, 357.5)_shift30	11.778	15.4475	58.2465	61.8253	22.9968	20.6472	-15.309	3.24235	-8.3094	-18.8466
('hgt_500_anom', 60.0, 0.0)_shift30	26.4908	27.9912	63.8338	63.5541	20.9051	21.7824	-22.6245	-1.7214	-22.9969	-37.3316
('hgt_500_anom', 60.0, 2.5)_shift30	28.5963	33.4151	65.6232	66.1799	23.1704	21.3265	-21.3698	0.486282	-21.8314	-42.0749
('hgt_500_anom', 60.0, 5.0)_shift30	29.9056	37.583	66.6159	68.0618	25.1663	20.945	-19.6453	2.94084	-19.9101	-45.7854
('hgt_500_anom', 60.0, 7.5)_shift30	30.3479	40.4049	66.931	69.2165	26.8124	20.58	-17.5593	5.41852	-17.3438	-48.2472
('hgt_500_anom', 60.0, 10.0)_shift30	29.9082	41.9001	66.7083	69.6308	28.1536	20.1556	-15.2191	7.73805	-14.3458	-49.4573
('hgt_500_anom', 60.0, 12.5)_shift30	28.6286	42.2411	65.9342	69.2002	29.2311	19.5366	-12.7303	9.71283	-11.237	-49.4114
('hgt_500_anom', 60.0, 15.0)_shift30	26.5626	41.7343	64.7	68.0644	30.1769	18.7235	-10.1461	11.3033	-8.119	-48.1961
('hgt_500_anom', 60.0, 17.5)_shift30	23.9058	40.677	62.9207	66.2822	31.0441	17.6448	-7.47762	12.4009	-5.12363	-46.0068
('hgt_500_anom', 60.0, 20.0)_shift30	20.9115	39.3674	60.6629	64.2082	31.9723	16.4154	-4.65213	13.1036	-2.28383	-42.9806
('hgt_500_anom', 60.0, 22.5)_shift30	17.8633	38.0229	57.9655	62.0869	32.9396	15.0005	-1.6676	13.3793	0.474644	-39.3783
('hgt_500_anom', 60.0, 25.0)_shift30	15.0922	36.8262	54.9781	60.2177	33.8768	13.4929	1.49015	13.2307	3.08209	-35.3335
('hgt_500_anom', 60.0, 27.5)_shift30	12.7853	35.7686	51.8151	58.7347	34.658	11.9087	4.8329	12.633	5.60708	-30.9735
('hgt_500_anom', 60.0, 30.0)_shift30	11.114	34.8466	48.572	57.6058	35.1065	10.2212	8.287	11.5287	7.96134	-26.3952
('hgt_500_anom', 60.0, 32.5)_shift30	10.0631	33.9197	45.1537	56.5519	35.0656	8.35166	11.7942	9.86916	10.0653	-21.6866
('hgt_500_anom', 60.0, 35.0)_shift30	9.60878	32.9443	41.5668	55.2833	34.508	6.33135	15.3018	7.80961	11.9602	-16.8785
('hgt_500_anom', 60.0, 37.5)_shift30	9.60476	31.7094	37.5822	53.4742	33.4105	4.19824	18.7327	5.43384	13.6214	-12.1145
('hgt_500_anom', 60.0, 40.0)_shift30	9.98083	30.2731	33.0776	50.9018	31.8173	2.0257	22.0285	3.01662	15.107	-7.4491
('hgt_500_anom', 60.0, 42.5)_shift30	10.6744	28.6346	27.9879	47.537	29.8524	0.0355748	25.1683	0.831508	16.5372	-2.93841
('hgt_500_anom', 60.0, 45.0)_shift30	11.6495	26.8372	22.3381	43.4714	27.6042	-1.66328	28.0279	-0.908122	17.9876	1.29288
('hgt_500_anom', 60.0, 47.5)_shift30	12.8999	24.9236	16.3135	38.938	25.133	-2.99473	30.6261	-2.04021	19.459	5.22289
('hgt_500_anom', 60.0, 50.0)_shift30	14.4588	22.9529	10.0829	34.0783	22.5176	-3.99466	32.8289	-2.60233	20.8371	8.83532
('hgt_500_anom', 60.0, 52.5)_shift30	16.252	20.8993	4.01996	29.0265	19.8141	-4.75179	34.5842	-2.71801	21.9595	12.0619
('hgt_500_anom', 60.0, 55.0)_shift30	18.2735	18.7578	-1.75346	23.7954	17.054	-5.47321	35.8137	-2.56807	22.6173	14.7998
('hgt_500_anom', 60.0, 57.5)_shift30	20.4509	16.4998	-6.95272	18.4502	14.4222	-6.26535	36.4745	-2.26407	22.5934	16.9049
('hgt_500_anom', 60.0, 60.0)_shift30	22.7749	14.1525	-11.4771	13.0383	12.0089	-7.19132	36.5285	-1.84921	21.6906	18.1779
('hgt_500_anom', 60.0, 62.5)_shift30	25.2748	11.845	-15.2523	7.67388	10.0054	-8.23993	35.9721	-1.2516	19.9868	18.5042
('hgt_500_anom', 60.0, 65.0)_shift30	28.0393	9.72933	-18.2265	2.6824	8.5776	-9.29497	34.8702	-0.304676	17.52	17.8161
('hgt_500_anom', 60.0, 67.5)_shift30	31.0239	8.03275	-20.3042	-1.58771	7.83094	-10.1819	33.3162	1.15003	14.535	16.1049
('hgt_500_anom', 60.0, 70.0)_shift30	34.2453	6.91156	-21.4455	-4.77769	7.71437	-10.7172	31.4288	3.17948	11.3333	13.5942
('hgt_500_anom', 60.0, 72.5)_shift30	37.6681	6.49218	-21.577	-6.62768	8.22207	-10.785	29.3757	5.75338	8.1606	10.4967
('hgt_500_anom', 60.0, 75.0)_shift30	41.1053	6.78119	-20.6634	-7.02152	9.17363	-10.2911	27.2711	8.724	5.34218	7.05822
('hgt_500_anom', 60.0, 77.5)_shift30	44.4348	7.77937	-18.6716	-6.03015	10.4875	-9.17491	25.2931	11.911	2.99619	3.48675
('hgt_500_anom', 60.0, 80.0)_shift30	47.4142	9.2719	-15.736	-3.97596	11.9834	-7.54872	23.4514	15.0493	1.21617	-0.0826939
('hgt_500_anom', 60.0, 82.5)_shift30	49.9046	11.0885	-12.0515	-1.25023	13.5972	-5.46603	21.7646	17.9517	-0.0770554	-3.65914
('hgt_500_anom', 60.0, 85.0)_shift30	51.7417	13.1081	-7.86074	1.72567	15.2095	-3.09113	20.1681	20.4315	-0.95216	-7.29272
('hgt_500_anom', 60.0, 87.5)_shift30	52.9208	15.1988	-3.46877	4.61644	16.8014	-0.515346	18.6096	22.3565	-1.56746	-10.9571
('hgt_500_anom', 60.0, 90.0)_shift30	53.4815	17.2759	0.819255	7.18841	18.3012	2.08801	17.067	23.703	-2.00548	-14.5781
('hgt_500_anom', 60.0, 92.5)_shift30	53.543	19.3187	4.75385	9.34356	19.6068	4.59448	15.5164	24.4196	-2.41142	-17.9807
('hgt_500_anom', 60.0, 95.0)_shift30	53.2564	21.2856	8.15906	11.1513	20.6928	7.03832	14.0268	24.6028	-2.78335	-21.0018
('hgt_500_anom', 60.0, 97.5)_shift30	52.7721	23.2208	10.9221	12.678	21.5354	9.45156	12.6986	24.3423	-3.16183	-23.499
('hgt_500_anom', 60.0, 100.0)_shift30	52.227	24.997	13.1547	14.0973	22.1067	11.9369	11.6485	23.795	-3.47827	-25.3033
('hgt_500_anom', 60.0, 102.5)_shift30	51.6123	26.6062	14.8785	15.4592	22.4959	14.6723	10.9771	23.0137	-3.71103	-26.4906
('hgt_500_anom', 60.0, 105.0)_shift30	50.93	27.936	16.2369	16.8118	22.75	17.7468	10.6787	22.1395	-3.86297	-27.2252
('hgt_500_anom', 60.0, 107.5)_shift30	49.8978	28.8777	17.3267	18.083	22.8659	21.1151	10.7332	21.183	-4.00832	-27.6788
('hgt_500_anom', 60.0, 110.0)_shift30	48.4417	29.4317	18.2644	19.2783	22.8776	24.7153	11.0011	20.1017	-4.21417	-28.0384
('hgt_500_anom', 60.0, 112.5)_shift30	46.4463	29.5572	19.0622	20.3115	22.7735	28.3717	11.417	18.8539	-4.63323	-28.457
('hgt_500_anom', 60.0, 115.0)_shift30	43.8783	29.3551	19.7341	21.2673	22.5579	31.8476	11.9698	17.472	-5.38497	-28.8966
('hgt_500_anom', 60.0, 117.5)_shift30	40.8416	28.9	20.1762	22.1861	22.2419	34.8467	12.5935	15.8841	-6.47924	-29.1475
('hgt_500_anom', 60.0, 120.0)_shift30	37.4892	28.2492	20.334	23.1226	21.9581	37.2987	13.4003	14.2178	-7.91599	-29.0276
('hgt_500_anom', 60.0, 122.5)_shift30	33.9854	27.5128	20.08	24.1511	21.819	39.1311	14.382	12.488	-9.55396	-28.2743
('hgt_500_anom', 60.0, 125.0)_shift30	30.3846	26.6228	19.2177	25.1738	21.913	40.304	15.5893	10.7289	-11.1775	-26.6846
('hgt_500_anom', 60.0, 127.5)_shift30	26.842	25.5962	17.6746	26.1163	22.2904	40.9908	16.8496	8.90912	-12.6252	-24.2416
('hgt_500_anom', 60.0, 130.0)_shift30	23.3766	24.3409	15.334	26.8299	22.9662	41.2435	17.977	7.06836	-13.6164	-20.9685
('hgt_500_anom', 60.0, 132.5)_shift30	20.0104	22.8233	12.2472	27.1363	23.7069	41.1942	18.7405	5.17682	-14.1139	-17.0358
('hgt_500_anom', 60.0, 135.0)_shift30	16.778	20.9287	8.50656	27.0294	24.387	40.9172	18.9186	3.29103	-14.1376	-12.705
('hgt_500_anom', 60.0, 137.5)_shift30	13.7004	18.625	4.35881	26.5527	24.8244	40.3988	18.3745	1.44422	-13.8662	-8.26611
('hgt_500_anom', 60.0, 140.0)_shift30	10.839	15.878	0.162261	25.7898	24.8451	39.5709	17.1206	-0.274216	-13.5519	-4.00951
('hgt_500_anom', 60.0, 142.5)_shift30	8.17279	12.7094	-3.76431	24.8876	24.5092	38.4608	15.366	-1.74268	-13.462	-0.200567
('hgt_500_anom', 60.0, 145.0)_shift30	5.71161	9.17616	-7.13702	23.9966	23.8581	37.0831	13.3593	-2.88384	-13.7291	2.95886
('hgt_500_anom', 60.0, 147.5)_shift30	3.38456	5.36267	-9.82454	23.1657	23.0272	35.4502	11.3936	-3.69309	-14.4071	5.27474
('hgt_500_anom', 60.0, 150.0)_shift30	1.11019	1.41633	-11.7907	22.4582	22.1211	33.6909	9.72592	-4.16598	-15.3792	6.77842
('hgt_500_anom', 60.0, 152.5)_shift30	-1.18673	-2.4495	-13.1573	21.8389	21.2526	31.8559	8.40831	-4.36175	-16.4618	7.52134
('hgt_500_anom', 60.0, 155.0)_shift30	-3.45864	-6.03738	-14.1371	21.302	20.4653	30.0309	7.49466	-4.41984	-17.4493	7.80168
('hgt_500_anom', 60.0, 157.5)_shift30	-5.62913	-9.1849	-14.8153	20.8214	19.7815	28.2466	6.83849	-4.45553	-18.2158	7.81567
('hgt_500_anom', 60.0, 160.0)_shift30	-7.54604	-11.7656	-15.3496	20.3513	19.235	26.481	6.36501	-4.64417	-18.6005	8.01867
('hgt_500_anom', 60.0, 162.5)_shift30	-9.07353	-13.7366	-15.724	19.8815	18.8745	24.8054	6.02794	-5.0404	-18.6307	8.59103
('hgt_500_anom', 60.0, 165.0)_shift30	-10.0819	-15.1442	-15.8995	19.3844	18.7534	23.3089	5.86843	-5.68871	-18.2771	9.78314
('hgt_500_anom', 60.0, 167.5)_shift30	-10.4073	-15.9927	-15.7232	18.8641	18.9886	22.2567	6.06641	-6.46745	-17.5122	11.6301
('hgt_500_anom', 60.0, 170.0)_shift30	-10.0268	-16.3661	-15.142	18.2868	19.5676	21.8387	6.75333	-7.21583	-16.3404	14.1499
('hgt_500_anom', 60.0, 172.5)_shift30	-8.9048	-16.2895	-14.0445	17.7435	20.4946	22.2978	8.04115	-7.65087	-14.6623	17.2608
('hgt_500_anom', 60.0, 175.0)_shift30	-7.0736	-15.7572	-12.404	17.2481	21.7481	23.7544	10.0194	-7.42105	-12.4083	20.8944
('hgt_500_anom', 60.0, 177.5)_shift30	-4.4974	-14.7914	-10.2795	16.8586	23.176	26.1087	12.6525	-6.24282	-9.45843	25.0547
('hgt_500_anom', 60.0, 180.0)_shift30	-1.1755	-13.3919	-7.79867	16.6403	24.6738	29.1011	15.8342	-3.93309	-5.8571	29.643
('hgt_500_anom', 60.0, 182.5)_shift30	2.82514	-11.6416	-5.11643	16.5959	26.1745	32.3078	19.453	-0.385986	-1.73697	34.5062
('hgt_500_anom', 60.0, 185.0)_shift30	7.4161	-9.65505	-2.47234	16.6272	27.5713	35.292	23.3115	4.24769	2.67987	39.4973
('hgt_500_anom', 60.0, 187.5)_shift30	12.3898	-7.64893	-0.00695219	16.7807	28.8965	37.6746	27.299	9.70036	7.07234	44.3726
('hgt_500_anom', 60.0, 190.0)_shift30	17.4627	-5.75266	2.14826	16.9867	30.1152	39.2297	31.2913	15.6096	11.0984	48.8147
('hgt_500_anom', 60.0, 192.5)_shift30	22.3468	-4.11644	3.86285	17.2079	31.2208	39.9181	35.1274	21.6185	14.4559	52.5929
('hgt_500_anom', 60.0, 195.0)_shift30	26.5765	-2.82593	5.14762	17.378	32.2054	39.8373	38.7729	27.3439	16.9341	55.5298
('hgt_500_anom', 60.0, 197.5)_shift30	29.9195	-1.80133	6.05967	17.4732	32.9921	39.1731	42.0743	32.4266	18.4001	57.5053
('hgt_500_anom', 60.0, 200.0)_shift30	32.1122	-0.938976	6.72084	17.5038	33.5464	38.1049	44.9983	36.6895	18.9038	58.4951
('hgt_500_anom', 60.0, 202.5)_shift30	33.1482	-0.11356	7.20257	17.4554	33.8297	36.731	47.4087	39.8655	18.4851	58.4949
('hgt_500_anom', 60.0, 205.0)_shift30	33.0798	0.810745	7.6484	17.3593	33.8761	35.1135	49.2597	41.8579	17.3339	57.5044
('hgt_500_anom', 60.0, 207.5)_shift30	32.0651	1.81649	8.0766	17.2451	33.7485	33.2533	50.4459	42.5683	15.619	55.498
('hgt_500_anom', 60.0, 210.0)_shift30	30.3687	2.8717	8.44105	17.1719	33.5441	31.1397	50.9084	42.0296	13.499	52.4173
('hgt_500_anom', 60.0, 212.5)_shift30	28.2733	3.79733	8.74921	17.2001	33.3201	28.7214	50.5425	40.3388	11.2582	48.315
('hgt_500_anom', 60.0, 215.0)_shift30	25.9922	4.49747	8.94042	17.3074	33.1032	26.0516	49.3158	37.6999	9.10253	43.2696
('hgt_500_anom', 60.0, 217.5)_shift30	23.5919	4.86216	8.91384	17.4764	32.8116	23.2302	47.1988	34.3496	7.20922	37.3854
('hgt_500_anom', 60.0, 220.0)_shift30	21.1097	4.86448	8.78985	17.7297	32.3793	20.3155	44.2017	30.5453	5.66211	30.9151
('hgt_500_anom', 60.0, 222.5)_shift30	18.4522	4.45086	8.59473	17.9403	31.6449	17.3758	40.3801	26.4426	4.43936	24.0777
('hgt_500_anom', 60.0, 225.0)_shift30	15.4917	3.7103	8.46507	18.1183	30.5517	14.4698	35.8653	22.2353	3.39823	17.2221
('hgt_500_anom', 60.0, 227.5)_shift30	12.1508	2.6024	8.52537	18.1716	29.042	11.5556	30.7951	17.9197	2.32575	10.5508
('hgt_500_anom', 60.0, 230.0)_shift30	8.50585	1.30005	8.85975	18.1245	27.1919	8.66622	25.3576	13.5674	1.07129	4.35769
('hgt_500_anom', 60.0, 232.5)_shift30	4.67462	-0.167457	9.5404	18.0439	25.0587	5.77207	19.7319	9.22931	-0.443231	-1.24488
('hgt_500_anom', 60.0, 235.0)_shift30	0.924433	-1.58926	10.5606	17.8411	22.7296	2.87048	14.0996	5.03668	-2.20008	-6.20015
('hgt_500_anom', 60.0, 237.5)_shift30	-2.44163	-2.84347	11.8065	17.585	20.2377	-0.0560128	8.58051	1.09377	-4.01518	-10.3712
('hgt_500_anom', 60.0, 240.0)_shift30	-5.08769	-3.71734	13.2034	17.1827	17.6314	-2.91614	3.25263	-2.45514	-5.71751	-13.8699
('hgt_500_anom', 60.0, 242.5)_shift30	-6.87795	-4.13467	14.5597	16.5269	14.8768	-5.86621	-1.97812	-5.5607	-7.19668	-16.6482
('hgt_500_anom', 60.0, 245.0)_shift30	-7.78246	-4.09733	15.7559	15.5588	11.9739	-8.89945	-7.13502	-8.25715	-8.36042	-18.732
('hgt_500_anom', 60.0, 247.5)_shift30	-7.82799	-3.68151	16.6866	14.1659	8.93084	-12.0833	-12.3214	-10.6687	-9.26195	-20.0352
('hgt_500_anom', 60.0, 250.0)_shift30	-7.25416	-3.02377	17.341	12.4307	5.90459	-15.5165	-17.4763	-12.8367	-9.92486	-20.5458
('hgt_500_anom', 60.0, 252.5)_shift30	-6.30586	-2.32295	17.6687	10.3826	2.96725	-19.1063	-22.4578	-14.75	-10.3556	-20.098
('hgt_500_anom', 60.0, 255.0)_shift30	-5.16659	-1.66892	17.7562	8.25541	0.341332	-22.616	-26.874	-16.2175	-10.4639	-18.4809
('hgt_500_anom', 60.0, 257.5)_shift30	-4.01882	-1.04821	17.6418	6.22625	-1.84787	-25.7307	-30.3606	-16.9548	-10.1197	-15.5081
('hgt_500_anom', 60.0, 260.0)_shift30	-2.99697	-0.363525	17.3091	4.50392	-3.4235	-27.9965	-32.4751	-16.6548	-9.21602	-11.0697
('hgt_500_anom', 60.0, 262.5)_shift30	-2.14481	0.496942	16.7096	3.1699	-4.31455	-29.1388	-32.9395	-15.1146	-7.53621	-5.10331
('hgt_500_anom', 60.0, 265.0)_shift30	-1.45059	1.61146	15.6804	2.18694	-4.49631	-28.8873	-31.545	-12.1848	-5.07773	2.32929
('hgt_500_anom', 60.0, 267.5)_shift30	-0.995257	2.9515	14.1322	1.48821	-3.97917	-27.256	-28.3519	-8.01808	-1.84005	11.0487
('hgt_500_anom', 60.0, 270.0)_shift30	-0.902704	4.30319	11.8574	0.814179	-2.88443	-24.4158	-23.6314	-2.95122	2.06788	20.7255
('hgt_500_anom', 60.0, 272.5)_shift30	-1.35499	5.28425	8.84182	0.0140172	-1.29181	-20.7919	-17.7786	2.67747	6.54563	30.9733
('hgt_500_anom', 60.0, 275.0)_shift30	-2.44607	5.69659	5.10385	-1.02122	0.690523	-16.7446	-11.2387	8.44857	11.5193	41.3721
('hgt_500_anom', 60.0, 277.5)_shift30	-4.37133	5.29584	0.82344	-2.33577	2.91527	-12.674	-4.48532	14.0147	16.9074	51.4914
('hgt_500_anom', 60.0, 280.0)_shift30	-7.05482	4.01662	-3.82875	-3.94831	5.23672	-8.8627	2.02747	19.2751	22.6472	60.9539
('hgt_500_anom', 60.0, 282.5)_shift30	-10.4148	2.07564	-8.61807	-5.72903	7.56825	-5.39569	7.99364	24.1903	28.6985	69.4553
('hgt_500_anom', 60.0, 285.0)_shift30	-14.113	-0.259103	-13.2707	-7.53625	9.80557	-2.3253	13.1872	28.7716	34.8828	76.6785
('hgt_500_anom', 60.0, 287.5)_shift30	-17.8654	-2.66374	-17.6306	-9.29234	11.8411	0.446963	17.4487	33.0978	41.0131	82.3994
('hgt_500_anom', 60.0, 290.0)_shift30	-21.3946	-4.93795	-21.565	-10.9453	13.5204	2.98413	20.6838	37.066	46.7803	86.4403
('hgt_500_anom', 60.0, 292.5)_shift30	-24.5459	-7.01828	-24.9725	-12.4513	14.7635	5.38921	22.9511	40.5672	51.8242	88.6737
('hgt_500_anom', 60.0, 295.0)_shift30	-27.3202	-8.89827	-27.8353	-13.8526	15.4536	7.67754	24.278	43.4851	55.8632	89.0692
('hgt_500_anom', 60.0, 297.5)_shift30	-29.6808	-10.709	-30.0576	-15.1981	15.5386	9.85104	24.7351	45.6373	58.6121	87.7753
('hgt_500_anom', 60.0, 300.0)_shift30	-31.7846	-12.449	-31.6367	-16.5481	15.0033	11.9173	24.3738	46.9903	59.9515	84.9897
('hgt_500_anom', 60.0, 302.5)_shift30	-33.6086	-14.1027	-32.4908	-17.8068	13.9406	13.903	23.329	47.5957	59.7398	81.042
('hgt_500_anom', 60.0, 305.0)_shift30	-35.0258	-15.477	-32.5875	-18.9775	12.475	15.8154	21.7223	47.6225	58.1349	76.2923
('hgt_500_anom', 60.0, 307.5)_shift30	-35.8913	-16.4521	-31.957	-19.8944	10.7707	17.8046	19.7195	47.2458	55.2561	71.0645
('hgt_500_anom', 60.0, 310.0)_shift30	-35.9813	-17.0214	-30.6293	-20.4936	8.88123	19.8797	17.3922	46.5748	51.368	65.4901
('hgt_500_anom', 60.0, 312.5)_shift30	-35.1987	-17.2532	-28.7317	-20.6999	6.91319	22.1151	14.9183	45.5898	46.8533	59.6842
('hgt_500_anom', 60.0, 315.0)_shift30	-33.4873	-17.3643	-26.301	-20.4147	4.86172	24.5054	12.4319	44.2007	42.017	53.6746
('hgt_500_anom', 60.0, 317.5)_shift30	-31.0459	-17.6196	-23.3827	-19.5501	2.82751	27.0287	10.0136	42.2608	37.2117	47.5216
('hgt_500_anom', 60.0, 320.0)_shift30	-28.0992	-18.2762	-19.9017	-18.0514	0.820789	29.5206	7.70031	39.6086	32.6503	41.3571
('hgt_500_anom', 60.0, 322.5)_shift30	-24.9317	-19.3949	-15.8249	-15.8163	-0.985782	31.8544	5.52172	36.1993	28.3876	35.3916
('hgt_500_anom', 60.0, 325.0)_shift30	-21.76	-20.8598	-11.0529	-12.7396	-2.4073	33.8269	3.41746	32.0958	24.3482	29.9
('hgt_500_anom', 60.0, 327.5)_shift30	-18.7737	-22.3886	-5.58879	-8.86423	-3.29398	35.2651	1.33693	27.5103	20.4053	25.1536
('hgt_500_anom', 60.0, 330.0)_shift30	-15.995	-23.5833	0.431641	-4.18964	-3.50863	36.0352	-0.828256	22.6643	16.2906	21.2343
('hgt_500_anom', 60.0, 332.5)_shift30	-13.3974	-24.1272	6.77176	1.16226	-3.03216	36.0556	-3.22314	17.8062	11.8484	18.0155
('hgt_500_anom', 60.0, 335.0)_shift30	-10.8355	-23.7692	13.2382	7.07656	-1.93655	35.3691	-5.81675	13.1894	7.0474	15.1964
('hgt_500_anom', 60.0, 337.5)_shift30	-8.11219	-22.3603	19.5628	13.3448	-0.356062	34.0746	-8.67421	8.92628	2.01174	12.4017
('hgt_500_anom', 60.0, 340.0)_shift30	-5.06147	-19.8135	25.6964	19.8842	1.55103	32.3637	-11.6406	5.08601	-3.04551	9.16956
('hgt_500_anom', 60.0, 342.5)_shift30	-1.54372	-16.2154	31.6111	26.5446	3.69164	30.4449	-14.5772	1.79849	-7.86363	5.16934
('hgt_500_anom', 60.0, 345.0)_shift30	2.45901	-11.5495	37.3306	33.1453	5.94128	28.5396	-17.3241	-0.917387	-12.2275	0.274309
('hgt_500_anom', 60.0, 347.5)_shift30	6.85018	-5.92468	42.9258	39.6165	8.31841	26.7699	-19.6523	-2.95751	-15.9624	-5.48139
('hgt_500_anom', 60.0, 350.0)_shift30	11.3978	0.462437	48.2446	45.6851	10.7519	25.2513	-21.5292	-4.29306	-18.959	-11.8942
('hgt_500_anom', 60.0, 352.5)_shift30	15.8801	7.43477	53.2165	51.2081	13.2879	24.0563	-22.767	-4.79164	-21.1953	-18.6274
('hgt_500_anom', 60.0, 355.0)_shift30	20.0159	14.6125	57.5747	56.0897	15.8702	23.0851	-23.3882	-4.51669	-22.647	-25.3038
('hgt_500_anom', 60.0, 357.5)_shift30	23.5957	21.5971	61.1728	60.2334	18.4458	22.3555	-23.3108	-3.44981	-23.2643	-31.6376
('hgt_500_anom', 57.5, 0.0)_shift30	39.7974	34.6926	60.7168	56.8505	17.9855	23.3013	-28.1368	-6.5006	-33.4505	-41.7875
('hgt_500_anom', 57.5, 2.5)_shift30	41.8354	40.072	62.1375	59.3994	20.7699	23.5194	-26.1069	-3.32382	-31.351	-45.7403
('hgt_500_anom', 57.5, 5.0)_shift30	42.9557	44.0376	62.9333	61.5529	23.311	23.896	-23.533	0.130685	-28.2905	-48.9649
('hgt_500_anom', 57.5, 7.5)_shift30	43.2001	46.604	63.2941	63.2918	25.6792	24.3614	-20.5571	3.63334	-24.5427	-51.2622
('hgt_500_anom', 57.5, 10.0)_shift30	42.4744	47.7657	63.3322	64.4268	27.8543	24.7321	-17.4184	6.885	-20.4658	-52.5013
('hgt_500_anom', 57.5, 12.5)_shift30	40.7734	47.7597	63.0265	64.8288	29.8683	24.884	-14.2208	9.73197	-16.4447	-52.5938
('hgt_500_anom', 57.5, 15.0)_shift30	38.0972	46.834	62.2687	64.3233	31.7868	24.6929	-11.0561	12.0197	-12.6713	-51.4947
('hgt_500_anom', 57.5, 17.5)_shift30	34.682	45.331	60.9928	63.071	33.615	24.1535	-7.83665	13.7575	-9.24726	-49.3224
('hgt_500_anom', 57.5, 20.0)_shift30	30.808	43.5265	59.1554	61.3032	35.4066	23.3038	-4.47996	14.9983	-6.05734	-46.2538
('hgt_500_anom', 57.5, 22.5)_shift30	26.8387	41.6155	56.8554	59.4823	37.138	22.2695	-0.806926	15.8504	-2.98025	-42.4573
('hgt_500_anom', 57.5, 25.0)_shift30	23.1324	39.806	54.2333	57.982	38.7137	21.1444	3.19768	16.3215	0.0456078	-38.138
('hgt_500_anom', 57.5, 27.5)_shift30	20.0153	38.109	51.4918	57.1068	40.0113	19.995	7.56737	16.4844	3.05105	-33.413
('hgt_500_anom', 57.5, 30.0)_shift30	17.6118	36.5054	48.7176	56.8484	40.8984	18.7268	12.1839	16.2346	5.9177	-28.4096
('hgt_500_anom', 57.5, 32.5)_shift30	15.8149	34.8903	45.8467	56.916	41.2549	17.2775	16.9227	15.5844	8.54472	-23.1538
('hgt_500_anom', 57.5, 35.0)_shift30	14.6904	33.2009	42.7356	56.8314	41.0158	15.5601	21.6048	14.3904	10.7845	-17.7633
('hgt_500_anom', 57.5, 37.5)_shift30	14.0257	31.3654	39.146	56.1823	40.1978	13.5405	26.0499	12.7359	12.6429	-12.4027
('hgt_500_anom', 57.5, 40.0)_shift30	13.7875	29.3877	34.9297	54.6131	38.8488	11.3638	30.1345	10.8326	14.1391	-7.16189
('hgt_500_anom', 57.5, 42.5)_shift30	13.8461	27.2857	29.9158	52.006	37.0079	9.20127	33.7463	8.89674	15.4122	-2.25759
('hgt_500_anom', 57.5, 45.0)_shift30	14.2608	25.1457	24.1507	48.4054	34.7031	7.22483	36.8154	7.24142	16.5631	2.20415
('hgt_500_anom', 57.5, 47.5)_shift30	15.056	22.9915	17.8684	44.0283	31.9593	5.51178	39.2325	6.03282	17.6881	6.17626
('hgt_500_anom', 57.5, 50.0)_shift30	16.2435	20.8166	11.3314	39.0825	28.834	4.05023	41.0109	5.28195	18.7725	9.65732
('hgt_500_anom', 57.5, 52.5)_shift30	17.7825	18.5384	4.88614	33.7366	25.384	2.78052	42.1736	4.89583	19.6674	12.7041
('hgt_500_anom', 57.5, 55.0)_shift30	19.6893	16.0843	-1.16017	28.0473	21.7249	1.48372	42.723	4.67092	20.2255	15.3343
('hgt_500_anom', 57.5, 57.5)_shift30	21.8256	13.3468	-6.61954	22.0748	18.0337	-0.0558036	42.6578	4.4743	20.203	17.4841
('hgt_500_anom', 57.5, 60.0)_shift30	24.2376	10.427	-11.3035	15.8815	14.5339	-1.84159	41.9826	4.22796	19.4084	19.0296
('hgt_500_anom', 57.5, 62.5)_shift30	26.8522	7.51418	-15.1644	9.7371	11.4582	-3.86551	40.7088	4.04812	17.7897	19.8111
('hgt_500_anom', 57.5, 65.0)_shift30	29.6902	4.91775	-18.1128	3.93713	9.02303	-5.92246	38.8624	4.1378	15.357	19.6585
('hgt_500_anom', 57.5, 67.5)_shift30	32.691	2.9821	-20.0831	-1.09277	7.34521	-7.86746	36.502	4.69504	12.3203	18.5772
('hgt_500_anom', 57.5, 70.0)_shift30	35.8664	2.02463	-20.9986	-4.9143	6.4811	-9.4127	33.815	5.86486	8.95644	16.6263
('hgt_500_anom', 57.5, 72.5)_shift30	39.114	2.16699	-20.7606	-7.19921	6.35325	-10.4207	30.9207	7.60113	5.58114	14.0351
('hgt_500_anom', 57.5, 75.0)_shift30	42.2182	3.41167	-19.3116	-7.82334	6.86448	-10.7323	28.0935	9.7814	2.44368	11.04
('hgt_500_anom', 57.5, 77.5)_shift30	45.1243	5.61427	-16.7388	-6.93367	7.7673	-10.3372	25.4697	12.1873	-0.144985	7.87958
('hgt_500_anom', 57.5, 80.0)_shift30	47.6038	8.43342	-13.195	-4.82341	8.96654	-9.27706	23.2305	14.6696	-2.09063	4.57143
('hgt_500_anom', 57.5, 82.5)_shift30	49.6092	11.5529	-8.92343	-1.95117	10.3849	-7.64298	21.3998	16.9325	-3.40638	1.15868
('hgt_500_anom', 57.5, 85.0)_shift30	51.1416	14.8098	-4.2172	1.21812	11.965	-5.56822	19.9658	18.8893	-4.1858	-2.48601
('hgt_500_anom', 57.5, 87.5)_shift30	52.0857	17.9506	0.546677	4.28942	13.6497	-3.29506	18.767	20.294	-4.67455	-6.35822
('hgt_500_anom', 57.5, 90.0)_shift30	52.5369	20.8563	5.01088	6.94249	15.3758	-1.02007	17.6512	21.0497	-5.09492	-10.4812
('hgt_500_anom', 57.5, 92.5)_shift30	52.5913	23.5465	8.9405	9.01697	16.9688	1.05054	16.4368	21.0134	-5.65365	-14.71
('hgt_500_anom', 57.5, 95.0)_shift30	52.3906	26.049	12.2063	10.5655	18.3404	2.90928	15.0937	20.2724	-6.46935	-18.8537
('hgt_500_anom', 57.5, 97.5)_shift30	52.1179	28.3886	14.7528	11.7314	19.4011	4.58797	13.6306	18.9556	-7.54763	-22.6617
('hgt_500_anom', 57.5, 100.0)_shift30	51.9687	30.6113	16.6788	12.6387	20.1077	6.27834	12.1492	17.3076	-8.74808	-25.9866
('hgt_500_anom', 57.5, 102.5)_shift30	51.8863	32.5675	18.0865	13.4764	20.4886	8.1566	10.7811	15.5756	-9.98061	-28.7104
('hgt_500_anom', 57.5, 105.0)_shift30	51.8511	34.2096	19.1742	14.4261	20.7067	10.4835	9.63332	13.9398	-11.0937	-30.9042
('hgt_500_anom', 57.5, 107.5)_shift30	51.6418	35.3769	20.0239	15.397	20.7636	13.2193	8.78313	12.4803	-12.0092	-32.7306
('hgt_500_anom', 57.5, 110.0)_shift30	51.0618	35.9688	20.7405	16.4446	20.7225	16.3676	8.20014	11.1198	-12.7568	-34.2128
('hgt_500_anom', 57.5, 112.5)_shift30	49.9195	35.9943	21.376	17.4986	20.5893	19.7648	7.89252	9.79776	-13.4263	-35.5309
('hgt_500_anom', 57.5, 115.0)_shift30	48.2307	35.5761	21.9359	18.5714	20.3353	23.1183	7.86753	8.4788	-14.1123	-36.5849
('hgt_500_anom', 57.5, 117.5)_shift30	46.0747	34.8944	22.4313	19.7739	20.0302	26.2504	8.2319	7.1874	-14.8769	-37.2139
('hgt_500_anom', 57.5, 120.0)_shift30	43.6647	34.1237	22.8448	21.1414	19.7915	28.9526	9.04917	5.95215	-15.717	-37.1775
('hgt_500_anom', 57.5, 122.5)_shift30	41.0313	33.3476	23.0376	22.7274	19.7248	31.1476	10.3785	4.8276	-16.5762	-36.2759
('hgt_500_anom', 57.5, 125.0)_shift30	38.2688	32.5685	22.7816	24.3772	19.9476	32.7663	12.145	3.81577	-17.2736	-34.4009
('hgt_500_anom', 57.5, 127.5)_shift30	35.3114	31.6964	21.9037	25.9245	20.5094	33.853	14.1345	2.84073	-17.6015	-31.5595
('hgt_500_anom', 57.5, 130.0)_shift30	32.129	30.5962	20.1248	27.1033	21.2888	34.4711	16.0401	1.77519	-17.3842	-27.8173
('hgt_500_anom', 57.5, 132.5)_shift30	28.7621	29.1759	17.3482	27.8056	22.1425	34.6183	17.4289	0.516671	-16.5795	-23.4107
('hgt_500_anom', 57.5, 135.0)_shift30	25.2463	27.3346	13.6866	27.9585	22.8285	34.3999	17.8972	-1.05383	-15.3495	-18.6393
('hgt_500_anom', 57.5, 137.5)_shift30	21.7358	24.9795	9.36373	27.6746	23.1854	33.8122	17.2946	-2.88504	-13.9325	-13.6784
('hgt_500_anom', 57.5, 140.0)_shift30	18.4977	22.0728	4.79447	27.1102	23.1006	32.8131	15.5843	-4.92411	-12.7447	-8.91718
('hgt_500_anom', 57.5, 142.5)_shift30	15.6373	18.6472	0.52546	26.4884	22.6866	31.522	13.0464	-6.97988	-12.0945	-4.54129
('hgt_500_anom', 57.5, 145.0)_shift30	13.2173	14.6717	-3.12477	25.9095	22.041	29.9757	10.1503	-8.79028	-12.1683	-0.861409
('hgt_500_anom', 57.5, 147.5)_shift30	11.1969	10.2929	-5.98589	25.35	21.3166	28.3564	7.36042	-10.2642	-13.0319	1.89854
('hgt_500_anom', 57.5, 150.0)_shift30	9.43095	5.64867	-8.00328	24.7864	20.6161	26.7813	5.08188	-11.2238	-14.3644	3.64986
('hgt_500_anom', 57.5, 152.5)_shift30	7.78494	1.04701	-9.42354	24.1693	20.0335	25.4139	3.51131	-11.6563	-15.9525	4.46656
('hgt_500_anom', 57.5, 155.0)_shift30	6.16095	-3.21108	-10.4266	23.459	19.4783	24.2543	2.60316	-11.6832	-17.422	4.70308
('hgt_500_anom', 57.5, 157.5)_shift30	4.57015	-6.85894	-11.2322	22.6722	18.9515	23.228	2.16688	-11.4809	-18.5093	4.71144
('hgt_500_anom', 57.5, 160.0)_shift30	3.13167	-9.69651	-11.9898	21.8703	18.4561	22.2112	2.01944	-11.224	-19.0766	4.99321
('hgt_500_anom', 57.5, 162.5)_shift30	2.03345	-11.6242	-12.6066	21.0987	18.1114	21.2046	2.06639	-11.1481	-19.0866	5.93714
('hgt_500_anom', 57.5, 165.0)_shift30	1.53971	-12.6159	-13.0016	20.3441	18.0217	20.2306	2.2991	-11.2912	-18.5587	7.78567
('hgt_500_anom', 57.5, 167.5)_shift30	1.71481	-12.7349	-12.9557	19.6698	18.356	19.5352	2.88908	-11.6368	-17.5046	10.5051
('hgt_500_anom', 57.5, 170.0)_shift30	2.77801	-12.0875	-12.3517	18.9909	19.1792	19.3675	3.89983	-12.0167	-16.0104	13.9759
('hgt_500_anom', 57.5, 172.5)_shift30	4.64324	-10.7988	-11.1237	18.3681	20.5023	20.0475	5.50306	-12.0881	-13.9744	18.0885
('hgt_500_anom', 57.5, 175.0)_shift30	7.36821	-8.89936	-9.25872	17.7963	22.0928	21.6481	7.62195	-11.5883	-11.426	22.5873
('hgt_500_anom', 57.5, 177.5)_shift30	10.9184	-6.49501	-6.85316	17.353	23.8808	24.1953	10.2297	-10.1185	-8.28934	27.463
('hgt_500_anom', 57.5, 180.0)_shift30	15.2106	-3.66509	-4.06967	17.0799	25.6177	27.2801	13.1613	-7.4752	-4.55379	32.6526
('hgt_500_anom', 57.5, 182.5)_shift30	20.1842	-0.514311	-1.0511	17.0439	27.2649	30.4955	16.3458	-3.57429	-0.310175	38.009
('hgt_500_anom', 57.5, 185.0)_shift30	25.668	2.76304	1.97684	17.2317	28.7552	33.3687	19.6427	1.41127	4.17177	43.3578
('hgt_500_anom', 57.5, 187.5)_shift30	31.4577	5.87086	4.78217	17.6061	30.1501	35.5411	23.0205	7.21699	8.62808	48.3957
('hgt_500_anom', 57.5, 190.0)_shift30	37.167	8.54958	7.21653	18.1911	31.5702	36.9192	26.5201	13.4209	12.6702	52.8672
('hgt_500_anom', 57.5, 192.5)_shift30	42.4678	10.5907	9.15496	18.924	33.0913	37.4837	30.0876	19.6449	15.9886	56.5127
('hgt_500_anom', 57.5, 195.0)_shift30	46.9977	11.9701	10.55	19.7634	34.7548	37.43	33.7677	25.5628	18.3687	59.306
('hgt_500_anom', 57.5, 197.5)_shift30	50.5056	12.7846	11.4109	20.6289	36.4368	36.911	37.3803	30.9155	19.6356	61.234
('hgt_500_anom', 57.5, 200.0)_shift30	52.8306	13.3611	11.8339	21.4574	38.0575	36.0688	40.8601	35.4438	19.8337	62.4278
('hgt_500_anom', 57.5, 202.5)_shift30	53.8707	13.9003	11.9324	22.1947	39.4989	34.9483	44.0194	39.0162	19.0169	62.8695
('hgt_500_anom', 57.5, 205.0)_shift30	53.8056	14.6849	11.8835	22.8161	40.6741	33.4778	46.6876	41.429	17.3507	62.6612
('hgt_500_anom', 57.5, 207.5)_shift30	52.7898	15.7773	11.7498	23.3069	41.5599	31.6584	48.6908	42.4808	14.9594	61.517
('hgt_500_anom', 57.5, 210.0)_shift30	50.9761	16.9646	11.6025	23.7689	42.2289	29.44	49.8547	42.1538	12.1255	59.3385
('hgt_500_anom', 57.5, 212.5)_shift30	48.6109	18.0153	11.4409	24.17	42.6797	26.8658	50.0402	40.483	9.13134	55.8349
('hgt_500_anom', 57.5, 215.0)_shift30	45.887	18.6534	11.2487	24.6221	42.9735	24.1306	49.3414	37.6754	6.35799	51.0155
('hgt_500_anom', 57.5, 217.5)_shift30	42.8681	18.6718	10.9645	25.0054	43.0316	21.3625	47.6386	34.1039	4.0851	44.7912
('hgt_500_anom', 57.5, 220.0)_shift30	39.5032	17.991	10.6428	25.394	42.7798	18.732	45.0768	30.133	2.54994	37.5285
('hgt_500_anom', 57.5, 222.5)_shift30	35.7461	16.6491	10.3147	25.6382	42.0617	16.3431	41.7194	26.08	1.72478	29.4717
('hgt_500_anom', 57.5, 225.0)_shift30	31.4895	14.7645	10.0796	25.678	40.8092	14.1692	37.6702	22.1522	1.40412	21.0881
('hgt_500_anom', 57.5, 227.5)_shift30	26.6733	12.4496	9.98933	25.4535	39.0026	12.0786	33.0299	18.3361	1.17464	12.7357
('hgt_500_anom', 57.5, 230.0)_shift30	21.3784	9.84533	10.1235	24.9157	36.689	9.97288	27.9205	14.5805	0.741443	4.78789
('hgt_500_anom', 57.5, 232.5)_shift30	15.8577	7.20242	10.5744	24.1232	33.9969	7.70678	22.4754	10.7909	-0.115048	-2.50715
('hgt_500_anom', 57.5, 235.0)_shift30	10.4341	4.67021	11.3343	23.1685	31.0204	5.22938	16.8848	6.96629	-1.40252	-8.99464
('hgt_500_anom', 57.5, 237.5)_shift30	5.50314	2.55055	12.3361	22.0982	27.8657	2.57647	11.2685	3.19815	-2.90887	-14.5113
('hgt_500_anom', 57.5, 240.0)_shift30	1.35552	1.01195	13.5355	20.9729	24.5558	-0.219913	5.76907	-0.382964	-4.37009	-19.0992
('hgt_500_anom', 57.5, 242.5)_shift30	-1.84096	0.178339	14.7808	19.7821	21.1477	-3.11859	0.375798	-3.62586	-5.52587	-22.7386
('hgt_500_anom', 57.5, 245.0)_shift30	-4.03966	-0.0173224	15.9376	18.5319	17.6692	-6.22417	-4.92516	-6.51445	-6.32728	-25.4488
('hgt_500_anom', 57.5, 247.5)_shift30	-5.31993	0.274495	16.8762	17.1071	14.1833	-9.59692	-10.2234	-9.06078	-6.75956	-27.2396
('hgt_500_anom', 57.5, 250.0)_shift30	-5.83315	0.745257	17.5057	15.4587	10.8197	-13.3502	-15.5425	-11.3569	-7.01651	-28.1162
('hgt_500_anom', 57.5, 252.5)_shift30	-5.78619	1.23115	17.9136	13.6617	7.70997	-17.3691	-20.6846	-13.3408	-7.08967	-27.909
('hgt_500_anom', 57.5, 255.0)_shift30	-5.33172	1.55829	18.1801	11.8519	5.05147	-21.4903	-25.406	-14.8917	-6.97277	-26.5554
('hgt_500_anom', 57.5, 257.5)_shift30	-4.61715	1.72653	18.3367	10.1201	2.87727	-25.3373	-29.339	-15.8254	-6.59534	-23.9216
('hgt_500_anom', 57.5, 260.0)_shift30	-3.74701	1.97605	18.5101	8.65215	1.25841	-28.4191	-32.0914	-15.8313	-5.75589	-19.8209
('hgt_500_anom', 57.5, 262.5)_shift30	-2.8079	2.46522	18.582	7.49609	0.222726	-30.3385	-33.3271	-14.7776	-4.3642	-14.3104
('hgt_500_anom', 57.5, 265.0)_shift30	-1.71875	3.42722	18.3898	6.59111	-0.277041	-30.9231	-32.9819	-12.609	-2.35726	-7.42375
('hgt_500_anom', 57.5, 267.5)_shift30	-0.738514	4.76723	17.6296	5.80938	-0.325637	-30.1697	-31.0746	-9.47903	0.232596	0.640206
('hgt_500_anom', 57.5, 270.0)_shift30	0.0934129	6.36314	16.1763	4.92716	0.0943313	-28.2714	-27.7568	-5.60533	3.34449	9.62842
('hgt_500_anom', 57.5, 272.5)_shift30	0.525472	7.78688	13.8377	3.89096	0.892822	-25.6344	-23.3565	-1.29168	6.91355	19.0638
('hgt_500_anom', 57.5, 275.0)_shift30	0.344517	8.66534	10.6355	2.52994	2.04608	-22.6211	-18.1291	3.22509	10.9262	28.6262
('hgt_500_anom', 57.5, 277.5)_shift30	-0.61871	8.70731	6.74573	0.870177	3.4804	-19.5788	-12.4874	7.75885	15.3449	37.8922
('hgt_500_anom', 57.5, 280.0)_shift30	-2.30484	7.84919	2.40299	-1.03879	5.17957	-16.7558	-6.76682	12.2879	20.2079	46.5468
('hgt_500_anom', 57.5, 282.5)_shift30	-4.6659	6.28313	-2.124	-3.02489	7.10231	-14.1525	-1.32032	16.8109	25.4026	54.3695
('hgt_500_anom', 57.5, 285.0)_shift30	-7.43528	4.31412	-6.53098	-4.99227	9.15274	-11.7913	3.52942	21.2749	30.8094	61.1672
('hgt_500_anom', 57.5, 287.5)_shift30	-10.3262	2.35314	-10.6252	-6.82137	11.2417	-9.54979	7.61894	25.6602	36.1499	66.8212
('hgt_500_anom', 57.5, 290.0)_shift30	-13.1218	0.583101	-14.3055	-8.51765	13.1561	-7.35027	10.7922	29.7712	41.1543	71.1565
('hgt_500_anom', 57.5, 292.5)_shift30	-15.7508	-0.934547	-17.4679	-10.0925	14.7277	-5.04127	13.0492	33.3142	45.4586	74.0218
('hgt_500_anom', 57.5, 295.0)_shift30	-18.1538	-2.32208	-20.1306	-11.665	15.7117	-2.67479	14.449	36.0379	48.8688	75.2447
('hgt_500_anom', 57.5, 297.5)_shift30	-20.5095	-3.78659	-22.3383	-13.3113	15.9959	-0.0913667	15.1038	37.862	51.1834	74.827
('hgt_500_anom', 57.5, 300.0)_shift30	-22.7469	-5.34516	-23.9858	-15.0625	15.5492	2.66595	15.1351	38.7767	52.3611	72.7635
('hgt_500_anom', 57.5, 302.5)_shift30	-24.7608	-6.99528	-25.0013	-16.8332	14.4242	5.69299	14.6004	38.962	52.3071	69.2502
('hgt_500_anom', 57.5, 305.0)_shift30	-26.3933	-8.52883	-25.2445	-18.4636	12.8194	9.02797	13.6829	38.7722	51.1091	64.5153
('hgt_500_anom', 57.5, 307.5)_shift30	-27.3462	-9.78601	-24.685	-19.7798	10.8933	12.677	12.4067	38.4881	48.7766	58.8199
('hgt_500_anom', 57.5, 310.0)_shift30	-27.4424	-10.6498	-23.2954	-20.6877	8.73635	16.5896	10.8548	38.1919	45.3697	52.3397
('hgt_500_anom', 57.5, 312.5)_shift30	-26.622	-11.3136	-21.2193	-21.1102	6.33002	20.6366	9.03713	37.8082	41.0828	45.2566
('hgt_500_anom', 57.5, 315.0)_shift30	-25.021	-12.0251	-18.5855	-21.0256	3.71622	24.7323	7.00767	37.0263	36.1034	37.7184
[truncated: 3,329 more rows]

## Sheet: anom_us_precip_1.5x1.5_34w
lat	lon	gt	deb_ecmwf	abc_ecmwf
25.5	279	-11.0597	-7.79672	-2.03105
27	261	-10.8652	-6.48551	-3.83267
	262.5	-2.72233	-10.4303	-5.34504
	279	-10.1314	-11.6517	-3.33247
28.5	261	-5.68059	-10.8354	-4.83285
	262.5	7.22122	-16.0452	-4.87343
	264	35.1033	-14.8172	-2.91983
	277.5	-5.81425	-10.3427	-1.84127
	279	-15.7788	-10.0139	-3.68639
30	256.5	-0.393591	-6.32992	-2.9497
	258	4.02216	-7.68264	-3.37361
	259.5	2.60906	-8.45584	-5.00678
	261	-6.46878	-16.005	-7.63651
	262.5	9.52839	-12.597	-5.09859
	264	28.4388	-7.33444	-0.456892
	265.5	-0.32209	-13.1558	-2.498
	267	14.9157	-19.4812	-4.1593
	268.5	1.85936	-22.3328	-8.11887
	270	4.6285	-6.79215	-5.25061
	274.5	-5.20488	12.051	3.91
	276	-3.54154	-0.264653	1.46302
	277.5	-10.6774	-4.401	-0.148862
31.5	249	-13.7732	-6.24238	-2.79775
	250.5	-12.3199	-7.06188	-2.36122
	255	-6.90475	-8.46995	-4.61525
	256.5	-3.50762	-7.7381	-4.29294
	258	-4.84142	-6.08903	-3.28998
	259.5	-3.40696	-6.40188	-4.40379
	261	-6.6036	-9.36086	-5.73465
	262.5	0.162153	-9.14654	-4.9327
	264	30.5782	1.28764	-1.05702
	265.5	11.513	4.25843	-2.16826
	267	21.895	-17.8899	-8.29243
	268.5	11.5905	-8.6031	-4.02106
	270	-4.53057	4.00636	0.275363
	271.5	-8.49977	10.825	2.52554
	273	-15.534	17.8768	3.84586
	274.5	-4.74238	16.1979	5.6073
	276	8.10265	6.8823	1.26987
	277.5	-5.06827	-3.28238	-2.92445
33	243	-4.4533	-0.383794	-4.18017
	244.5	-5.61199	-1.2269	-2.20349
	246	-5.74441	-0.78061	-0.5627
	247.5	-10.2893	-4.2251	-2.30323
	249	-16.9981	-5.40399	-3.01975
	250.5	-15.7401	-6.77747	-2.54751
	252	-13.3126	-7.48834	-3.7849
	253.5	-9.48776	-5.17625	-2.88972
	255	-8.96251	-7.41857	-4.1538
	256.5	-8.82777	-7.6773	-4.02182
	258	-2.99552	-6.26375	-3.26966
	259.5	-4.18315	-5.18786	-3.4694
	261	-2.45039	-2.94116	-4.26687
	262.5	-15.6377	-0.872458	-4.32531
	264	5.38455	7.40517	-1.78201
	265.5	28.5004	12.3902	-1.02941
	267	52.4128	6.59707	-4.47182
	268.5	18.9792	-5.54908	-5.82153
	270	5.48507	-7.99845	-1.24529
	271.5	-8.64693	5.78422	4.66677
	273	-18.1591	20.7096	6.81679
	274.5	-6.3299	20.9776	8.08935
	276	-3.31563	22.7801	6.96025
	277.5	-3.76439	8.94428	-0.393041
	279	-10.8073	-0.0778221	-4.33261
	280.5	-8.335	-6.12573	-6.67467
34.5	240	-6.1812	-3.01363	-6.82347
	241.5	-5.82561	-8.14783	-7.08366
	243	-8.2883	-5.88783	-6.79107
	244.5	-9.32888	-2.25913	-3.45347
	246	-9.31711	-1.90967	-1.68989
	247.5	-17.4028	-1.85695	-2.2129
	249	-23.7676	-3.57528	-5.1419
	250.5	-13.624	-4.08117	-3.0398
	252	-8.53181	-1.77802	-1.95198
	253.5	-8.35162	-1.68339	-1.81785
	255	-8.37624	-3.89769	-2.46105
	256.5	-9.27669	-4.41643	-3.55522
	258	-10.0856	-4.98664	-3.46292
	259.5	-1.40214	-3.3855	-3.0665
	261	7.46393	-2.44101	-3.56302
	262.5	2.93807	-1.13844	-4.06648
	264	-12.4602	9.29085	-2.02674
	265.5	-6.5364	17.1893	1.50913
	267	24.8601	10.0545	-1.73701
	268.5	61.4475	4.36272	-5.83765
	270	35.4872	-3.92739	-4.09496
	271.5	-4.40722	-3.84264	-0.129694
	273	-9.38171	8.55916	5.46701
	274.5	-8.45274	11.9503	6.57952
	276	-3.39032	21.8039	9.75792
	277.5	-5.89952	19.9493	7.89723
	279	-5.92427	12.4882	1.67858
	280.5	2.81405	7.59942	-0.3283
	282	-2.41692	2.24143	-0.910463
36	238.5	-27.6252	5.19042	-6.54272
	240	-13.2532	-4.3877	-5.42004
	241.5	-18.8694	1.75684	-5.4136
	243	-7.27349	-2.55859	-2.80652
	244.5	-11.0434	-2.68957	-3.76716
	246	-11.9456	-1.86846	-2.31756
	247.5	-13.9352	-2.02355	-2.17228
	249	-10.4499	0.165107	-1.24449
	250.5	-8.5413	-0.635744	-0.774797
	252	-8.05984	0.284132	-0.921804
	253.5	-6.04274	0.890134	-1.36055
	255	-6.10635	-1.28112	-1.84311
	256.5	-6.71757	-0.267208	-1.89771
	258	-8.7673	-1.56503	-2.81255
	259.5	-6.83953	-1.99861	-2.77818
	261	13.7704	-0.451923	-2.09032
	262.5	15.8872	-0.941735	-1.99409
	264	4.71367	0.574482	-2.55286
	265.5	-10.9705	6.0558	-0.277834
	267	-6.60426	2.60748	2.48754
	268.5	20.3505	-0.901268	-1.919
	270	18.0025	0.508117	-5.05296
	271.5	14.2789	-1.49919	-2.78026
	273	1.93326	0.356013	2.01463
	274.5	-12.2718	5.91068	6.11377
	276	-5.29101	5.58297	7.41642
	277.5	1.90394	8.64955	6.94537
	279	-3.44406	12.0271	8.29254
	280.5	14.1674	12.8371	6.47406
	282	22.2665	10.1239	3.61317
	283.5	15.9297	2.31338	0.914414
37.5	238.5	-32.5246	4.7674	-2.17547
	240	-34.3241	-0.122763	-6.71109
	241.5	-17.8464	-1.99647	-3.19332
	243	-3.74455	-3.22589	-2.20667
	244.5	-6.63609	-2.67368	-3.36272
	246	-11.583	-3.37815	-4.25762
	247.5	-11.3966	-1.37691	-3.25346
	249	-4.16045	0.447339	-1.01364
	250.5	-8.99919	1.01113	-1.88274
	252	-4.1669	5.02893	-1.74151
	253.5	-1.1293	0.53358	-1.39801
	255	-2.63548	-0.0737924	-0.603389
	256.5	-6.01775	-0.75954	-1.99625
	258	-7.7854	0.298861	-2.51238
	259.5	-5.66307	2.02271	-1.27034
	261	5.67374	0.124204	-0.538491
	262.5	11.9569	0.124207	-0.865387
	264	3.70582	-0.942249	-2.8063
	265.5	-6.86494	5.90362	-1.17565
	267	-13.1281	6.08494	0.475089
	268.5	-15.6815	2.31322	0.504532
	270	-15.8906	-3.27504	-1.95865
	271.5	-4.17883	2.2749	0.437891
	273	1.13302	1.47863	0.353959
	274.5	-4.38409	3.58185	2.8989
	276	-3.37874	4.13583	3.89112
	277.5	-6.35826	2.55491	4.1428
	279	-6.61703	3.34424	5.1107
	280.5	3.47289	7.07069	7.13152
	282	23.0209	8.99053	8.72516
	283.5	19.6923	4.59245	4.85191
39	237	-62.2206	20.3113	-2.94193
	238.5	-48.3665	2.2882	-9.53904
	240	-39.1792	2.7839	-7.21035
	241.5	-3.91964	-1.10317	-1.48003
	243	-1.87248	-0.161491	-0.949468
	244.5	-4.9699	1.49572	-1.64938
	246	-4.21514	-0.712519	-2.18738
	247.5	-4.00932	2.34062	-2.2116
	249	-2.51414	-0.545313	-3.94708
	250.5	-1.85103	1.23343	-1.74186
	252	-1.66442	4.1913	-0.719144
	253.5	-0.201427	3.68803	0.460895
	255	0.22191	-0.831778	-0.853659
	256.5	-3.7466	-1.18173	-1.73697
	258	-5.05515	-0.665074	-2.38529
	259.5	-3.58784	1.4021	-1.95232
	261	-0.989156	1.92939	-0.789881
	262.5	10.1477	1.67395	0.74553
	264	14.3205	2.63911	0.622969
	265.5	4.35935	1.55389	-0.699547
	267	-7.46114	4.35195	0.0815914
	268.5	-16.3761	4.28022	-0.659749
	270	-22.0601	3.13497	-0.914518
	271.5	-19.1327	1.23231	-0.461542
	273	-8.06726	3.7127	1.72409
	274.5	-10.0722	6.84178	2.45953
	276	-0.137142	5.8839	2.94414
	277.5	8.71174	6.97539	4.23739
	279	11.0405	5.85047	5.79574
	280.5	9.94084	4.19723	5.56375
	282	20.0693	9.61267	7.17031
	283.5	10.1275	13.6678	8.98196
	285	1.51676	12.1809	8.94624
40.5	237	-60.5046	23.6432	-1.50833
	238.5	-43.5715	24.7658	-0.0546167
	240	-13.9486	1.00168	-2.0589
	241.5	-7.18428	1.49594	-1.43218
	243	-8.94431	4.59199	-1.4866
	244.5	-12.9743	6.95174	-2.62388
	246	-5.3787	0.0511768	-1.62973
	247.5	-6.5659	7.74283	-0.911897
	249	-10.5515	9.26697	-1.64388
	250.5	3.36812	-0.712703	-2.74462
	252	2.71573	0.028476	-1.75647
	253.5	-0.979029	7.79221	0.874375
	255	-2.54219	-1.36969	-2.08954
	256.5	-1.71493	-0.53136	-1.71804
	258	0.218131	-0.447093	-1.60622
	259.5	2.20815	0.617559	-1.57946
	261	0.673182	1.51363	-0.842752
	262.5	3.21999	2.20529	0.0314214
	264	9.82548	3.2356	0.488863
	265.5	12.3868	3.09308	0.146635
	267	12.2387	2.56641	1.46874
	268.5	3.05844	2.44794	1.18899
	270	-8.25127	2.71102	0.270574
	271.5	-16.935	3.23285	-0.885054
	273	-13.3524	2.75855	0.469543
	274.5	-14.794	2.33117	1.74306
	276	-12.2791	3.56	1.78228
	277.5	-1.58256	3.98513	1.67192
	279	3.16818	4.69176	2.61281
	280.5	8.71149	4.9281	3.67175
	282	27.8994	7.78339	6.47693
	283.5	32.826	11.5902	7.70768
	285	20.5422	15.123	8.75725
	286.5	4.06979	13.6399	6.97401
42	237	-27.1895	35.7468	7.52628
	238.5	-22.8808	14.8357	1.88258
	240	-13.6263	9.04259	-0.29543
	241.5	-11.0857	4.8869	-1.02005
	243	-17.0614	3.3503	-4.90328
	244.5	-11.3356	10.2945	0.310737
	246	-9.71367	12.6786	2.6598
	247.5	-10.7838	6.83182	-0.0772667
	249	-11.6183	4.98257	-0.332702
	250.5	-1.62897	1.79935	-0.728979
	252	0.191618	1.16381	-0.843145
	253.5	3.31739	3.91345	-0.535803
	255	0.433209	0.360684	-1.51972
	256.5	-0.84045	-0.453213	-1.25067
	258	4.77989	0.698172	-0.916921
	259.5	6.43258	1.66349	-0.98121
	261	4.95339	1.49246	-1.31392
	262.5	7.40153	1.41315	-0.883747
	264	0.720273	3.74655	-0.244682
	265.5	2.34161	3.46055	-0.124794
	267	0.765649	4.99033	0.739232
	268.5	3.66659	5.10907	1.35969
	270	8.3905	3.43346	1.71881
	271.5	-1.70895	3.07654	1.86987
	273	-5.99562	-0.379975	0.263435
	274.5	-7.00077	-0.608643	0.409754
	276	-12.4829	1.70902	1.43125
	277.5	-10.8833	0.0810586	-0.30795
	279	-6.08703	-3.98253	0.601793
	280.5	11.6089	-0.277361	1.87453
	282	25.5932	4.39545	4.56314
	283.5	36.8621	7.83161	5.29273
	285	24.8369	8.52123	5.96595
	286.5	19.7089	11.4285	6.35305
	288	28.7862	8.95582	6.61883
43.5	237	5.73433	59.1181	14.3498
	238.5	-11.9466	34.1654	7.48697
	240	-11.4286	12.8405	2.78484
	241.5	-15.976	9.71726	0.0598648
	243	-11.44	5.93164	-0.844217
	244.5	-10.6204	23.8254	4.09077
	246	-10.781	17.2771	3.1764
	247.5	-4.11148	5.94694	0.479972
	249	-8.36034	12.7247	2.11737
	250.5	-9.19935	2.95678	-1.56525
	252	-4.08445	-1.25665	-1.77556
	253.5	-0.0205116	1.17097	-1.44158
	255	0.687473	0.109243	-1.25063
	256.5	1.97506	0.168794	-0.919273
	258	7.21251	0.314346	-0.639576
	259.5	10.6788	1.32665	-0.560592
	261	5.5634	2.83209	-0.51029
	262.5	5.85644	2.42141	-0.662722
	264	6.89997	3.78506	-0.346139
	265.5	-0.270096	4.45584	-0.54609
	267	-5.42895	5.51536	0.0776554
	268.5	-5.30435	6.24779	0.266801
	270	-1.8571	6.26904	1.3629
	271.5	-2.32394	5.92233	2.24741
	273	-1.60093	1.68962	2.21793
	274.5	1.31342	2.56694	3.66004
	276	-1.14668	3.97686	3.39442
	277.5	1.96364	1.19095	1.13001
	282	14.4368	1.49083	1.81741
	283.5	20.1556	-0.902201	2.4034
	285	23.0942	2.65255	2.15461
	286.5	10.9476	5.43061	3.01087
	288	17.7762	8.45142	3.85314
	289.5	11.4886	8.06486	5.28361
45	237	51.9795	55.3865	21.9663
	238.5	15.1397	36.1194	10.1189
	240	0.327986	18.9905	3.39732
	241.5	-2.81181	18.2697	3.78718
	243	-7.46457	28.6442	6.56047
	244.5	-13.8696	26.3724	7.59128
	246	-6.08996	12.7552	4.35528
	247.5	-5.1543	6.72765	1.23864
	249	-8.28947	10.1405	2.06047
	250.5	-4.69557	2.86905	-0.207878
	252	3.36486	-2.08257	-1.24512
	253.5	-3.09433	-2.03218	-1.24217
	255	-3.02056	-0.62422	-0.946185
	256.5	-1.76285	-1.48818	-1.28857
	258	-0.421906	-0.552086	-1.073
	259.5	1.33213	0.840333	-0.468932
	261	1.83493	1.84163	-1.06889
	262.5	3.8788	3.41773	-0.829871
	264	2.6894	2.80171	-0.861499
	265.5	1.52543	2.30392	-2.10432
	267	9.34697	4.08832	-1.70432
	268.5	2.71022	5.82307	-0.099439
	270	-4.00922	7.40842	0.455441
	271.5	-3.16395	6.08558	1.00796
	273	-1.34364	3.25422	1.01155
	274.5	-5.2431	-0.535914	-0.917245
	276	-3.59421	3.11479	3.11336
	286.5	3.20403	7.33319	3.50163
	288	-9.7185	0.51995	-0.20967
	289.5	15.736	11.9506	5.81923
	291	7.6137	9.75597	7.6032
	292.5	4.45242	10.393	10.6059
46.5	237	66.6535	58.646	29.7698
	238.5	33.7237	61.1197	26.5353
	240	1.69383	11.8625	1.21863
	241.5	14.047	17.0188	5.06583
	243	9.84134	17.6401	7.11602
	244.5	13.0608	33.6639	14.21
	246	2.73519	17.8885	8.96454
	247.5	-5.33113	6.77927	1.7452
	249	-5.05101	3.94507	1.8377
	250.5	-5.91554	0.565275	-0.188547
	252	-3.97548	-0.403157	-0.770889
	253.5	-4.52386	-2.14399	-1.24244
	255	-4.83755	-2.01685	-1.50694
	256.5	-4.2573	-1.49577	-1.3165
	258	-3.86859	-0.762215	-1.64699
	259.5	-0.947723	1.37394	-1.15358
	261	0.957958	2.0317	-0.974728
	262.5	3.49414	2.79421	-0.788584
	264	6.91224	2.17495	-1.18784
	265.5	5.45639	1.2244	-1.63378
	267	15.7479	2.68674	-1.43257
	268.5	12.4504	3.37463	-1.6383
	270	11.3943	0.63785	-0.989519
	271.5	3.17243	0.735115	-0.650384
	273	-2.79026	0.640583	0.547962
	274.5	-8.64915	1.58952	1.83804
	291	-3.40744	11.6696	5.23143
48	237	74.2435	54.3824	27.211
	238.5	80.4195	92.3586	41.4439
	240	10.6693	30.7485	9.27999
	241.5	12.0667	20.6926	6.36965
	243	19.6684	31.4741	12.8655
	244.5	5.17822	37.0804	16.6502
	246	1.16999	27.0944	10.9016
	247.5	-3.03034	0.873402	0.19563
	249	-4.93692	-0.372762	-0.358178
	250.5	-1.54691	-1.16769	-0.612603
	252	-2.64012	-2.11708	-0.951714
	253.5	-4.52943	-1.70244	-0.765298
	255	-4.67612	-0.993069	-1.0801
	256.5	-3.321	-0.0679618	-0.811413
	258	-3.53605	0.118314	-1.31008
	259.5	-3.24593	1.9991	-1.15339
	261	-2.03497	1.17912	-1.23716
	262.5	2.08509	1.38105	-1.18744
	264	10.8186	-0.09925	-1.20409
	265.5	5.47483	-0.786673	-1.29881
	267	11.3745	1.52051	-0.161984
	268.5	11.6545	2.04423	-0.967233
	270	1.43143	4.47243	-0.44866
	271.5	-12.9819	-2.96524	-3.63525
