# Supplementary material for: Adaptive bias correction for improved subseasonal forecasting
Source: Nat Commun. 2023 Jun 15;14:3482. doi: 10.1038/s41467-023-38874-y (PMC10272189; doi:10.1038/s41467-023-38874-y)
Supplement: Supplementary file 3 — Source data [file 41467_2023_38874_MOESM3_ESM.zip › fig_6-impact_mjo_phase.xlsx]

## Sheet: cs_us_precip_1.5x1.5_34w
start_date	phase_shift17
2018-01-02	-0.0241266
2018-01-05	-0.0297457
2018-01-09	0.0187371
2018-01-12	0.0118525
2018-01-16	0.00549472
2018-01-19	0.0193095
2018-01-23	0.0172149
2018-01-26	-0.000245953
2018-01-30	0.0101928
2018-02-02	-0.0296419
2018-02-06	0.0456181
2018-02-09	0.0567689
2018-02-13	0.0871641
2018-02-16	0.0391073
2018-02-20	-0.113065
2018-02-23	-0.0397269
2018-02-27	-0.017305
2018-03-02	-0.0139145
2018-03-06	-0.0245819
2018-03-09	0.0462159
2018-03-13	-0.0866304
2018-03-16	-0.0659783
2018-03-20	0.0614029
2018-03-23	0.0326574
2018-03-27	0.0144635
2018-03-30	0.0041388
2018-04-03	0.00720689
2018-04-06	-0.0271574
2018-04-10	-0.0136297
2018-04-13	0.119664
2018-04-17	-0.0419726
2018-04-20	-0.0308452
2018-04-24	0.000440469
2018-04-27	0.010143
2018-05-01	0.0294041
2018-05-04	-0.0140322
2018-05-08	0.0179369
2018-05-11	0.0156233
2018-05-15	0.0048377
2018-05-18	0.000147511
2018-05-22	-0.0469868
2018-05-25	0.00421495
2018-05-29	0.00266795
2018-06-01	-0.0128703
2018-06-05	0.0325949
2018-06-08	-0.00808731
2018-06-12	-0.0174806
2018-06-15	0.0115295
2018-06-19	0.0254822
2018-06-22	0.00930209
2018-06-26	0.00529627
2018-06-29	-0.0130625
2018-07-03	-0.00241916
2018-07-06	-0.00914876
2018-07-10	0.00156136
2018-07-13	-0.00169844
2018-07-17	-0.00210832
2018-07-20	0.0101321
2018-07-24	-0.0129656
2018-07-27	-0.0287801
2018-07-31	0.0438065
2018-08-03	-3.99635e-05
2018-08-07	-0.0192399
2018-08-10	-0.0143832
2018-08-14	-0.00434134
2018-08-17	-0.00460076
2018-08-21	0.000837612
2018-08-24	0.00757016
2018-08-28	0.0124324
2018-08-31	0.0132097
2018-09-04	0.0160964
2018-09-07	-0.017061
2018-09-11	-0.0133833
2018-09-14	0.00101897
2018-09-18	-0.010928
2018-09-21	0.00273074
2018-09-25	-0.0157661
2018-09-28	-0.0335039
2018-10-02	-0.0484907
2018-10-05	-0.0694428
2018-10-09	-0.0197955
2018-10-12	-0.0140905
2018-10-16	0.00823084
2018-10-19	0.00384734
2018-10-23	-0.00712908
2018-10-26	0.0240435
2018-10-30	0.0149893
2018-11-02	-0.00237058
2018-11-06	0.00300206
2018-11-09	0.00437137
2018-11-13	0.00549652
2018-11-16	-0.00629961
2018-11-20	0.0457965
2018-11-23	-0.0323381
2018-11-27	-0.00371054
2018-11-30	0.0135166
2018-12-04	0.0146542
2018-12-07	-0.007033
2018-12-11	0.0347196
2018-12-14	-0.0241046
2018-12-18	0.00388569
2018-12-21	-0.0110338
2018-12-25	-0.0206296
2018-12-28	-0.0240094
2019-01-01	0.0205132
2019-01-04	0.0103997
2019-01-08	0.0137293
2019-01-11	0.0266182
2019-01-15	0.0250806
2019-01-18	-0.0236423
2019-01-22	-0.0207496
2019-01-25	0.0182263
2019-01-29	0.00646491
2019-02-01	0.0280255
2019-02-05	0.0266783
2019-02-08	0.0375725
2019-02-12	-0.0661645
2019-02-15	-0.0592785
2019-02-19	-0.0239278
2019-02-22	-0.0442864
2019-02-26	-0.0214985
2019-03-01	0.00293896
2019-03-05	0.00318834
2019-03-08	0.00691468
2019-03-12	-0.0118417
2019-03-15	-0.0265138
2019-03-19	0.00676003
2019-03-22	-0.0121956
2019-03-26	0.0211639
2019-03-29	-0.00854234
2019-04-02	0.00889909
2019-04-05	-0.00636145
2019-04-09	0.00619412
2019-04-12	0.00959777
2019-04-16	0.0244432
2019-04-19	-0.00390391
2019-04-23	0.00125663
2019-04-26	0.00176644
2019-04-30	-0.0181982
2019-05-03	0.0147046
2019-05-07	0.00578558
2019-05-10	-0.00256723
2019-05-14	0.00367535
2019-05-17	-0.0151484
2019-05-21	-0.0437406
2019-05-24	-0.0153251
2019-05-28	-0.0105172
2019-05-31	0.0144293
2019-06-04	0.00729944
2019-06-07	-0.00158135
2019-06-11	0.0154119
2019-06-14	-0.0172455
2019-06-18	-0.00797174
2019-06-21	0.023345
2019-06-25	0.017042
2019-06-28	0.0104345
2019-07-02	0.000651302
2019-07-05	0.00281742
2019-07-09	0.0198308
2019-07-12	-0.0293136
2019-07-16	-0.0464441
2019-07-19	-0.0333475
2019-07-23	-0.0140499
2019-07-26	-0.016201
2019-07-30	-0.0223513
2019-08-02	-0.0227083
2019-08-06	0.000316821
2019-08-09	-0.0112505
2019-08-13	-0.023816
2019-08-16	-0.0297837
2019-08-20	0.068609
2019-08-23	0.00211982
2019-08-27	0.0229272
2019-08-30	0.0242987
2019-09-03	-0.0323876
2019-09-06	-0.0471658
2019-09-10	-0.0589402
2019-09-13	0.0279564
2019-09-17	0.0133867
2019-09-20	0.0827706
2019-09-24	0.0958044
2019-09-27	0.0516145
2019-10-01	-0.0115754
2019-10-04	0.0189662
2019-10-08	-0.0148214
2019-10-11	-0.0203165
2019-10-15	-0.00975982
2019-10-18	-0.023804
2019-10-22	-0.045429
2019-10-25	-0.041872
2019-10-29	0.012834
2019-11-01	-0.00102808
2019-11-05	0.00464766
2019-11-08	-0.0142213
2019-11-12	0.00940038
2019-11-15	0.0106263
2019-11-19	0.009814
2019-11-22	0.00688706
2019-11-26	-0.0160126
2019-11-29	-0.0103874
2019-12-03	0.00241508
2019-12-06	-0.00922419
2019-12-10	0.0108202
2019-12-13	0.0115241
2019-12-17	-0.0207504
2019-12-20	-0.0138938
2019-12-24	0.0180735
2019-12-27	0.0144575
2019-12-31	0.0308359
2020-01-03	0.0184736
2020-01-07	-0.0197801
2020-01-10	-0.0878761
2020-01-14	0.0194289
2020-01-17	0.0672731
2020-01-21	0.00422007
2020-01-24	0.023135
2020-01-28	0.0201018
2020-01-31	0.0214902
2020-02-04	0.0461802
2020-02-07	-0.0325891
2020-02-11	-0.052971
2020-02-14	0.0848535
2020-02-18	0.00119815
2020-02-21	-0.0010796
2020-02-25	0.00472966
2020-02-28	0.00345097
2020-03-03	-0.00640138
2020-03-06	-0.00461556
2020-03-10	-0.0583433
2020-03-13	0.0396711
2020-03-17	0.0433967
2020-03-20	0.025476
2020-03-24	-0.00609726
2020-03-27	-0.00153148
2020-03-31	-0.00784556
2020-04-03	-0.000719353
2020-04-07	-4.44118e-05
2020-04-10	-4.44118e-05
2020-04-14	0.0313271
2020-04-17	0.0213018
2020-04-21	-0.0327795
2020-04-24	0.038611
2020-04-28	0.024442
2020-05-01	-0.00218235
2020-05-05	-0.038023
2020-05-08	0.0027704
2020-05-12	-0.00201871
2020-05-15	-0.00661041
2020-05-19	-0.000225851
2020-05-22	0.00852934
2020-05-26	0.00907608
2020-05-29	0.0169866
2020-06-02	0.000620197
2020-06-05	0.000296545
2020-06-09	0.0266158
2020-06-12	-0.0261149
2020-06-16	0.0225017
2020-06-19	-0.00842666
2020-06-23	-0.0167439
2020-06-26	0.0265306
2020-06-30	0.0222944
2020-07-03	0.0185819
2020-07-07	-0.014761
2020-07-10	-0.00966061
2020-07-14	-0.00966061
2020-07-17	-0.000137825
2020-07-21	0.00319784
2020-07-24	-0.00255976
2020-07-28	0.0132248
2020-07-31	0.0126835
2020-08-04	0.00660382
2020-08-07	0.00623422
2020-08-11	0.0167677
2020-08-14	0.00909013
2020-08-18	-0.00139233
2020-08-21	0.00804146
2020-08-25	-0.0115678
2020-08-28	0.0436397
2020-09-01	-0.0050067
2020-09-04	-0.00431658
2020-09-08	-0.00680665
2020-09-11	-0.00626171
2020-09-15	-0.0293754
2020-09-18	0.0135228
2020-09-22	-0.0063401
2020-09-25	0.0184529
2020-09-29	0.00878328
2020-10-02	0.0224218
2020-10-06	-0.004254
2020-10-09	0.00361906
2020-10-13	0.00580208
2020-10-16	0.00618343
2020-10-20	0.00590987
2020-10-23	0.00104894
2020-10-27	0.00345988
2020-10-30	0.00638701
2020-11-03	0.00221519
2020-11-06	0.00508832
2020-11-10	-0.046855
2020-11-13	-0.0262447
2020-11-17	0.013342
2020-11-20	0.00370424
2020-11-24	0.049568
2020-11-27	0.0316067
2020-12-01	-0.00852865
2020-12-04	-0.0423551
2020-12-08	0.00622733
2020-12-11	0.0255514
2020-12-15	0.0132844
2020-12-18	0.0119836
2020-12-22	0.00104422
2020-12-25	0.00688114
2020-12-29	0.0128969
2021-01-01	0.00146515
2021-01-05	-0.00282223
2021-01-08	-0.0477533
2021-01-12	-0.0107704
2021-01-15	-0.014447
2021-01-19	0.00144204
2021-01-22	-0.000437152
2021-01-26	-0.00499996
2021-01-29	-0.00805197
2021-02-02	0.0352883
2021-02-05	-0.00748092
2021-02-09	0.0108333
2021-02-12	-0.0133866
2021-02-16	-0.0168093
2021-02-19	-0.0168093
2021-02-23	0.0115703
2021-02-26	0.00554507
2021-03-02	-0.0097802
2021-03-05	-0.0130899
2021-03-09	-0.00717504
2021-03-12	-0.0117421
2021-03-16	-0.000227146
2021-03-19	0.00286334
2021-03-23	0.0320213
2021-03-26	-0.000989904
2021-03-30	-0.00423414
2021-04-02	-0.0500731
2021-04-06	0.0152124
2021-04-09	0.00683219
2021-04-13	0.0264017
2021-04-16	0.0207461
2021-04-20	0.0240905
2021-04-23	-0.0308829
2021-04-27	-0.0269326
2021-04-30	0.00769593
2021-05-04	0.00497666
2021-05-07	0.00616007
2021-05-11	0.0156469
2021-05-14	-0.0119737
2021-05-18	-0.00989727
2021-05-21	-0.0181802
2021-05-25	0.00446764
2021-05-28	-0.0117457
2021-06-01	0.00443181
2021-06-04	0.0333941
2021-06-08	0.0227729
2021-06-11	-0.00749415
2021-06-15	-0.0153527
2021-06-18	-0.0154923
2021-06-22	-0.0292182
2021-06-25	-0.0305452
2021-06-29	-0.0120586
2021-07-02	0.00525194
2021-07-06	0.0156263
2021-07-09	0.00988135
2021-07-13	-0.0105109
2021-07-16	0.00433533
2021-07-20	-0.038328
2021-07-23	-0.0383685
2021-07-27	0.0109371
2021-07-30	-0.00885808
2021-08-03	0.00435055
2021-08-06	0.0032776
2021-08-10	0.0105225
2021-08-13	0.0115962
2021-08-17	-0.0185002
2021-08-20	-0.015892
2021-08-24	-0.0144226
2021-08-27	0.0119309
2021-08-31	0.0199864
2021-09-03	0.0149786
2021-09-07	0.034488
2021-09-10	0.020223
2021-09-14	0.00585839
2021-09-17	0.00585839
2021-09-21	-0.0336163
2021-09-24	0.0585924
2021-09-28	0.00772095
2021-10-01	-0.00502174
2021-10-05	-0.00761834
2021-10-08	0.0206109
2021-10-12	-0.00596378
2021-10-15	-0.00879023
2021-10-19	-0.0253879
2021-10-22	-0.0166059
2021-10-26	-0.0108889
2021-10-29	-0.00702364
2021-11-02	-0.012948
2021-11-05	-0.000954283
2021-11-09	0.00318901
2021-11-12	-0.0167137
2021-11-16	-0.0105271
2021-11-19	0.00852097
2021-11-23	0.00689217
2021-11-26	-0.0186902
2021-11-30	-0.00324157
2021-12-03	-0.00308864
2021-12-07	-0.00264355
2021-12-10	-0.00727236
2021-12-14	-0.00303792
2021-12-17	-0.0137383
2021-12-21	-0.00685953
2021-12-24	-0.016018
2021-12-28	0.0287086
2021-12-31	-0.00945094

## Sheet: ci_us_precip_1.5x1.5_34w
phase_shift17	phase_shift17
1	(0.10264665352827083, 0.311146449920005)
2	(0.602733093924414, 0.8258383346470146)
3	(0.3449707341673197, 0.6165677273711418)
4	(0.5507017835093584, 0.8092982164906417)
5	(0.5041829524286695, 0.7382412899955729)
6	(0.2707549045522875, 0.5553320519694516)
7	(0.19560110393231958, 0.4710655627343471)
8	(0.507055482592286, 0.8087339910919246)

## Sheet: us_precip_1.5x1.5_34w
lat	lon	gt	deb_ecmwf	abc_ecmwf
25.5	279	-80.6795	18.3408	-3.834
27	261	-21.3936	5.50561	7.73004
	262.5	-0.699398	-2.85131	9.1406
	279	-61.6152	16.3236	-1.31409
28.5	261	-14.9952	2.25779	7.02774
	262.5	-15.5558	1.32117	6.95002
	264	-8.17924	12.7408	14.2937
	277.5	-52.6195	20.663	-1.30883
	279	-46.689	15.7544	0.700969
30	256.5	-4.02689	-1.25124	-0.832646
	258	-9.88859	4.80507	2.34272
	259.5	-11.6754	7.41634	4.78537
	261	-17.1556	3.48461	6.55359
	262.5	-19.3541	2.3257	6.55688
	264	-21.2088	8.12634	7.73203
	265.5	-33.543	8.46372	5.94266
	267	-33.2122	11.9675	4.1522
	268.5	-37.3317	11.0859	1.7315
	270	-39.9037	14.986	3.03738
	274.5	-55.6951	14.5203	-0.549611
	276	-55.0818	15.386	-3.32087
	277.5	-56.5349	6.85958	-8.88007
31.5	249	48.675	-11.0905	-5.9596
	250.5	23.7962	-9.72305	-3.4254
	255	36.2162	-1.28792	1.83441
	256.5	12.8031	2.62731	1.19599
	258	-14.8963	2.82286	-0.201683
	259.5	-10.4637	5.37614	2.68206
	261	-10.456	0.385978	6.31152
	262.5	-23.9241	-2.15498	5.38765
	264	-26.4184	-2.92349	4.09018
	265.5	-26.6461	4.03521	4.94228
	267	-27.3696	3.82078	4.99231
	268.5	-31.7965	-1.03395	1.88802
	270	-28.0392	5.99718	1.0053
	271.5	-36.6027	2.03978	-1.86619
	273	-49.9924	-9.33918	-8.68557
	274.5	-44.029	-0.0441738	-5.24336
	276	-42.143	7.19494	-2.51379
	277.5	-41.4057	7.34026	-4.75276
33	243	-0.498846	-2.21419	-0.783513
	244.5	5.55148	-0.542003	-0.714833
	246	11.6631	-0.294989	0.14726
	247.5	21.5875	-1.18517	-1.08408
	249	11.4275	-10.6957	-5.21879
	250.5	-0.329073	-11.148	-2.45584
	252	-1.18945	-11.0097	-0.744185
	253.5	11.772	-7.67268	0.855023
	255	48.8532	-8.5989	1.164
	256.5	61.3943	-2.77011	1.65842
	258	11.3679	0.753929	1.44365
	259.5	4.8319	3.29706	2.72355
	261	-13.4218	-0.189364	3.99657
	262.5	-16.8791	-5.19469	6.50283
	264	-25.39	-10.9786	4.63673
	265.5	-18.8764	-8.377	-0.106223
	267	-17.8172	-9.07869	-1.53208
	268.5	-26.8778	0.243601	0.298846
	270	-18.3106	6.8718	-1.08606
	271.5	-32.9057	2.89587	-2.741
	273	-33.1659	-3.12736	-1.91321
	274.5	-29.5975	-2.82866	-4.49334
	276	-40.817	4.45287	-5.48448
	277.5	-40.6126	9.04462	-5.54816
	279	-29.0706	22.1562	0.363826
	280.5	-49.8529	23.5947	1.24607
34.5	240	-4.80865	-2.57942	-1.222
	241.5	-5.00733	-3.36095	-1.84972
	243	-4.33854	-3.62366	-1.64882
	244.5	-0.236413	-3.6243	-0.943635
	246	7.84779	-3.62904	-0.366962
	247.5	24.4237	-7.45203	-2.64593
	249	14.916	-10.2076	-6.0373
	250.5	4.10666	-6.60022	-4.34692
	252	1.16075	-9.18259	-2.65539
	253.5	-0.106317	-2.93226	-0.551698
	255	23.1594	-2.7838	0.955249
	256.5	65.1775	-6.50659	0.674039
	258	67.5283	-1.84545	1.45632
	259.5	3.54432	-3.35849	3.90678
	261	-9.65244	2.10652	5.4914
	262.5	-19.6196	-3.27353	7.71428
	264	1.20272	-12.0727	6.83685
	265.5	32.0004	-17.4617	2.46497
	267	1.23411	-15.2328	1.1544
	268.5	-10.2837	-9.48329	-0.150904
	270	16.5136	-0.414417	-0.422367
	271.5	-0.763485	4.23717	-0.886132
	273	-14.8308	-6.79401	-3.61261
	274.5	-29.6731	-1.46857	-3.9341
	276	-46.0846	8.2467	-6.42987
	277.5	-43.1782	17.5114	-3.43362
	279	-32.8299	19.9943	-1.72734
	280.5	-39.1066	21.5058	3.3714
	282	-52.06	26.252	5.24202
36	238.5	-5.07784	-2.46541	-0.531371
	240	-4.21153	-1.48936	-0.998743
	241.5	-7.00407	-0.223031	-1.37187
	243	-3.35873	0.872661	0.126788
	244.5	-3.20515	1.89111	0.803519
	246	-2.58793	0.141177	0.523513
	247.5	-8.51535	-3.11334	-1.87138
	249	-3.8132	-4.01734	-2.51805
	250.5	4.52827	-2.60105	-2.95389
	252	-5.49049	-2.23158	-1.56498
	253.5	-4.72904	-11.2449	-0.618225
	255	0.294085	-4.95125	-0.0918789
	256.5	10.6234	-0.721004	2.55528
	258	57.1806	-2.32676	2.37954
	259.5	46.1838	-6.52951	1.45019
	261	16.3494	-8.48873	0.0321025
	262.5	3.65874	-15.8224	1.60314
	264	50.0855	-21.6979	0.453019
	265.5	91.6066	-30.9106	-0.630777
	267	57.4419	-21.7044	-1.35046
	268.5	9.98987	-13.995	-1.57493
	270	11.7034	-10.442	-2.32041
	271.5	25.5245	-6.03794	-2.76317
	273	23.1634	-5.42027	-2.60343
	274.5	-20.0984	-2.27099	-3.59353
	276	-32.0263	1.92703	-2.26465
	277.5	-30.2747	6.90608	-0.503563
	279	-33.5416	14.8013	-1.49755
	280.5	-39.3168	22.5107	-0.89418
	282	-44.0438	23.2304	2.64196
	283.5	-48.0591	17.3537	2.41308
37.5	238.5	-4.86313	-2.46954	0.130969
	240	-9.25393	-4.79375	-2.30097
	241.5	-8.55179	-3.96832	-2.97164
	243	-2.80292	1.1651	0.245923
	244.5	-6.54511	-0.905725	-0.54577
	246	-10.4733	-1.55972	-1.11306
	247.5	-15.894	-6.45228	-3.55988
	249	-14.1939	-3.43492	-2.74182
	250.5	-15.8851	-5.35931	-3.64118
	252	-20.8579	-12.7735	-4.47215
	253.5	-15.0043	-6.56353	-2.5611
	255	-8.63244	1.72508	1.16334
	256.5	-6.97006	0.862816	2.25192
	258	-2.00462	1.63135	4.28793
	259.5	21.4979	-3.66706	3.9774
	261	57.9967	-8.04615	1.89984
	262.5	44.0339	-12.8921	0.262195
	264	31.0352	-29.5795	-2.95906
	265.5	23.0868	-32.1529	-4.25304
	267	3.25047	-30.5065	-4.12412
	268.5	-13.7352	-17.8735	-2.97515
	270	-16.6939	-7.48371	-0.267067
	271.5	-17.6604	1.45721	0.136487
	273	5.61044	0.340233	-0.45222
	274.5	20.2929	6.51746	1.48462
	276	3.36448	4.25622	0.0907515
	277.5	-13.4854	1.55875	-1.66917
	279	-24.7424	6.02081	-1.65446
	280.5	-37.5895	22.6544	-1.00696
	282	-42.1874	21.5558	0.38079
	283.5	-46.759	15.9454	-1.19691
39	237	-5.05017	-1.37891	3.67047
	238.5	-1.41701	-3.81289	-0.288441
	240	-4.97136	-8.92316	-4.39373
	241.5	-5.97845	-2.09699	-2.39381
	243	-5.77397	-3.33776	-1.84036
	244.5	-4.51754	-3.57285	-3.12517
	246	-9.34065	-3.53787	-4.27321
	247.5	-15.579	-2.29239	-4.0106
	249	-16.8845	-4.34468	-5.01917
	250.5	-16.1459	-7.15537	-2.4786
	252	-19.759	-6.90202	-2.71899
	253.5	-15.0935	-3.12877	-1.88868
	255	-8.85883	-1.67332	1.89439
	256.5	-7.0855	-1.13307	2.4363
	258	-7.19197	-0.960467	2.89827
	259.5	-0.883018	-0.425276	4.71375
	261	15.9773	-6.35956	4.68928
	262.5	33.9556	-10.6879	5.22071
	264	38.5551	-16.8073	4.28456
	265.5	34.0147	-21.8934	1.30323
	267	22.1413	-16.6057	-0.645614
	268.5	-5.9832	-11.4793	1.37341
	270	-15.832	-8.0394	2.42845
	271.5	-21.8512	-1.2261	1.31832
	273	-28.2822	0.19425	-0.989238
	274.5	-17.2271	6.63256	-0.215709
	276	-4.22782	5.39019	-0.658676
	277.5	10.9813	1.77053	-1.66459
	279	-2.2045	2.87536	-1.7743
	280.5	-21.6882	5.74885	-2.68925
	282	-41.2545	19.0949	-0.257133
	283.5	-47.0437	21.5706	-2.4021
	285	-44.564	10.5924	-1.40136
40.5	237	-2.13564	0.788442	4.9668
	238.5	-0.0781374	-5.68418	1.11023
	240	1.89919	-3.04538	-2.65492
	241.5	-0.612579	-1.24082	-2.13379
	243	-1.12349	-2.13809	-1.33149
	244.5	1.78234	-4.08187	-3.57089
	246	12.7074	-4.42058	-4.01063
	247.5	-6.2688	-1.33793	-4.26232
	249	-13.9882	-10.0018	-5.45453
	250.5	-11.5315	-6.63306	-3.06843
	252	-13.9983	-4.36921	-2.81878
	253.5	-14.2841	-2.9168	-1.17843
	255	-8.47499	-2.89103	1.00207
	256.5	-8.4962	-1.76499	1.07937
	258	-6.43805	-2.34802	2.23868
	259.5	-1.3523	-3.90617	3.20056
	261	5.54744	-8.68082	2.86025
	262.5	39.0884	-9.53675	3.19787
	264	72.4963	-6.33278	5.73247
	265.5	97.2871	-7.87018	4.98276
	267	88.5347	-12.7727	0.554496
	268.5	75.6844	-12.588	-0.679759
	270	67.1142	-10.6005	2.04564
	271.5	58.0404	-6.16008	0.959096
	273	19.6366	-4.27842	-0.628664
	274.5	-5.50301	-0.869629	-0.919477
	276	-11.1549	2.87042	-2.10449
	277.5	-8.60603	2.46344	-2.93185
	279	9.32001	3.90785	-2.10784
	280.5	5.30816	4.87081	-0.921629
	282	-23.0569	12.4362	1.11536
	283.5	-43.3106	18.9299	0.981219
	285	-48.9387	16.3878	-1.63916
	286.5	-32.8842	11.0668	-0.186705
42	237	1.47853	1.67118	4.21099
	238.5	-1.63825	-1.60825	1.57368
	240	-2.03928	-1.91999	-0.0648091
	241.5	-3.32492	0.366518	-0.747874
	243	-5.00107	-2.44497	-1.52651
	244.5	-0.0908489	-1.90205	-1.24898
	246	13.9061	-1.34878	-1.48707
	247.5	25.7822	-3.58514	-1.89723
	249	22.0723	-1.82934	-2.17677
	250.5	11.1691	0.452049	-1.14207
	252	1.20629	-0.0879242	-1.58826
	253.5	0.334378	-0.308815	-0.558886
	255	-2.44892	-0.22626	0.244637
	256.5	-3.58459	1.04416	1.53732
	258	-7.03687	1.01738	2.1744
	259.5	7.32127	1.85914	2.68012
	261	16.4321	0.612716	2.22956
	262.5	30.5407	-2.86348	1.66915
	264	56.5332	-10.5772	1.6545
	265.5	65.41	-10.2222	0.619028
	267	66.1983	-7.82824	0.537393
	268.5	79.8112	-9.2469	-0.127033
	270	77.8784	-12.9819	-0.115952
	271.5	77.4206	-8.04682	-0.175231
	273	78.8145	-4.83788	-1.20084
	274.5	59.482	-7.7716	-2.76713
	276	35.3957	-3.44457	-2.99996
	277.5	-2.02803	1.45679	-2.88189
	279	-17.7715	0.509505	-6.15588
	280.5	-8.69882	2.27925	-4.81094
	282	-2.61009	6.27458	-1.9427
	283.5	-10.7819	10.9495	-0.506414
	285	-24.2144	15.3542	0.261122
	286.5	-24.3557	22.9168	0.0654673
	288	-25.4105	18.1606	1.33973
43.5	237	-10.6142	-4.54107	1.75485
	238.5	-4.58453	-1.08716	1.40696
	240	-3.96188	-0.370967	0.528575
	241.5	-4.62194	0.930831	0.998176
	243	-2.74883	-0.118794	0.604537
	244.5	-3.88117	-0.236995	0.975482
	246	1.74467	-0.0338956	0.171572
	247.5	14.5398	2.41659	0.186432
	249	26.0191	-2.51359	0.810487
	250.5	25.4852	-1.03935	-1.73234
	252	15.0235	2.52596	-1.3767
	253.5	22.6389	1.282	-0.669168
	255	8.69119	-2.0986	-0.80081
	256.5	11.1605	2.97229	1.60274
	258	0.379084	-1.15663	0.473912
	259.5	-4.37891	1.54286	0.924594
	261	-2.77301	-0.482804	2.06289
	262.5	11.1101	-2.69074	1.04844
	264	49.4615	-10.0496	0.0850662
	265.5	60.3378	-6.97271	-0.322573
	267	67.1657	-8.82746	1.82909
	268.5	72.8979	0.413787	3.98953
	270	87.7562	-1.12057	2.9332
	271.5	84.6943	-2.40939	0.23724
	273	69.772	-3.96447	-1.84052
	274.5	67.1595	-11.4257	-3.15707
	276	54.36	-7.5933	-3.04884
	277.5	26.1949	-2.63358	-3.09884
	282	1.52631	-0.258876	-5.18472
	283.5	7.35651	0.311771	-5.17696
	285	23.3339	3.06533	-4.22838
	286.5	5.29523	11.5125	-2.74578
	288	-16.0174	10.0414	-1.2999
	289.5	-18.4924	13.937	2.03968
45	237	-11.7261	8.19052	4.5964
	238.5	-9.34388	-0.0877625	-0.155269
	240	-4.31988	-1.40187	1.26159
	241.5	-7.62371	-2.82562	1.45209
	243	-6.01105	-2.86129	1.43578
	244.5	-3.21839	-0.015274	2.27473
	246	3.30551	-0.684657	1.43163
	247.5	0.812178	0.132712	0.560998
	249	1.68434	-1.9759	0.468718
	250.5	13.1323	3.83109	-0.352703
	252	18.71	-0.544913	-0.198358
	253.5	19.8761	1.36753	-0.041262
	255	21.0074	-6.06693	-1.18843
	256.5	26.0629	-4.89725	-1.06416
	258	11.7743	-1.95562	0.648844
	259.5	-0.988068	-3.78203	1.18612
	261	-1.56038	-1.84399	2.08201
	262.5	-3.17459	-1.88869	1.36534
	264	4.73463	-9.94339	-1.65437
	265.5	36.7137	-8.71187	-1.38371
	267	49.7201	-4.48372	-0.274967
	268.5	50.253	-12.1568	-2.33047
	270	37.5696	-9.58475	-2.72082
	271.5	34.7948	-5.70407	-2.98132
	273	21.7427	0.750529	-2.44422
	274.5	4.80034	4.48854	-2.79523
	276	-3.16317	1.491	-3.28647
	286.5	20.2421	0.628007	-3.55225
	288	41.2431	1.61489	-4.23699
	289.5	29.2648	13.018	1.86216
	291	12.5591	11.2998	0.104067
	292.5	20.811	17.0764	4.64773
46.5	237	-12.2725	5.7661	8.16214
	238.5	-14.1644	0.0460443	2.9812
	240	-1.75426	-1.66842	-0.0942659
	241.5	-3.598	-1.6057	1.08637
	243	0.609377	-1.93362	0.942253
	244.5	3.57682	-1.62971	3.77758
	246	6.01852	3.03018	3.70494
	247.5	4.03416	1.49584	2.56784
	249	3.85879	-0.716918	1.82663
	250.5	17.2517	0.996334	1.49194
	252	19.0016	-1.16219	0.292736
	253.5	21.2682	-1.2401	-0.137021
	255	25.9548	-7.42666	0.014965
	256.5	36.4947	-7.78984	0.0685154
	258	33.6327	-5.9701	0.867063
	259.5	22.6055	-5.1129	1.46331
	261	23.4138	-8.13614	0.583151
	262.5	27.5924	-8.44324	1.52835
	264	26.081	-10.2141	1.1509
	265.5	43.3682	-9.57289	-1.42845
	267	55.0131	-7.52339	-0.813737
	268.5	52.2971	-2.37927	-3.87986
	270	40.1517	-0.883816	-6.73346
	271.5	33.8007	1.42708	-5.92125
	273	31.4122	7.44403	-4.15805
	274.5	23.6723	3.81495	-1.58246
	291	-2.09751	3.70858	-3.59031
48	237	-4.44122	-2.65896	6.22227
	238.5	-11.8809	12.531	10.1667
	240	-1.67189	-5.00666	1.00721
	241.5	7.50317	-2.22927	2.24541
	243	10.8708	-1.44245	3.72095
	244.5	4.99505	4.08817	3.7377
	246	13.9273	3.32379	4.27208
	247.5	31.944	-2.84669	0.86181
	249	22.933	0.527433	1.36176
	250.5	29.2095	-0.0690638	0.497985
	252	35.3789	0.827489	0.249505
	253.5	22.0195	-3.92884	0.661268
	255	22.2246	-3.69606	0.271055
	256.5	24.0707	-4.71952	0.789136
	258	40.6004	-7.5791	0.548055
	259.5	35.075	-8.46129	0.450747
	261	25.9748	-6.19822	1.13461
	262.5	49.9313	-3.9177	1.88695
	264	40.0656	-8.85474	2.40477
	265.5	33.8568	-9.63009	-0.598476
	267	35.9054	-15.3135	-2.06775
	268.5	24.2084	-8.93707	-2.84396
	270	13.5926	-2.63548	-1.46195
	271.5	-1.6938	-5.9508	-3.57545
