# Supplementary material for: Adaptive bias correction for improved subseasonal forecasting
Source: Nat Commun. 2023 Jun 15;14:3482. doi: 10.1038/s41467-023-38874-y (PMC10272189; doi:10.1038/s41467-023-38874-y)
Supplement: Supplementary file 3 — Source data [file 41467_2023_38874_MOESM3_ESM.zip › fig_7-windows_opportunity_abc.xlsx]

## Sheet: table_us_precip_1.5x1.5_34w
	# High-impact features	% Forecasts using ABC	ABC high-impact skill	Deb. ECMWF high-impact skill
0	0	1	0.209375	0.152837
1	1	0.95933	0.20989	0.148384
2	2	0.80622	0.222853	0.13116
3	3	0.586124	0.235627	0.120005
4	4	0.318182	0.247248	0.081778
5	5	0.145933	0.265062	0.0834557
6	6	0.0645933	0.297224	0.105473
7	7	0.0215311	0.45002	0.175305

## Sheet: lineplot_us_precip_1.5x1.5_34w
	# High-impact features	% Forecasts using ABC	ABC high-impact skill	Deb. ECMWF high-impact skill	Opportunistic ABC overall skill
0	0	1	0.209375	0.152837	0.209375
1	1	0.95933	0.20989	0.148384	0.211841
2	2	0.80622	0.222853	0.13116	0.226761
3	3	0.586124	0.235627	0.120005	0.220606
4	4	0.318182	0.247248	0.081778	0.205486
5	5	0.145933	0.265062	0.0834557	0.179339
6	6	0.0645933	0.297224	0.105473	0.165222
7	7	0.0215311	0.45002	0.175305	0.158752
