# Supplementary material for: Adaptive bias correction for improved subseasonal forecasting
Source: Nat Commun. 2023 Jun 15;14:3482. doi: 10.1038/s41467-023-38874-y (PMC10272189; doi:10.1038/s41467-023-38874-y)
Supplement: Supplementary file 3 — Source data [file 41467_2023_38874_MOESM3_ESM.zip › fig_s10-average_crps_baselines.xlsx]

## Sheet: us_precip_1.5x1.5_56w
	start_date	crps	model	quarter
0	2018-01-01	NaN	QM-ECMWF	DJF
1	2018-01-02	8.30863	QM-ECMWF	DJF
2	2018-01-03	NaN	QM-ECMWF	DJF
3	2018-01-04	NaN	QM-ECMWF	DJF
4	2018-01-05	8.94673	QM-ECMWF	DJF
5	2018-01-06	NaN	QM-ECMWF	DJF
6	2018-01-07	NaN	QM-ECMWF	DJF
7	2018-01-08	NaN	QM-ECMWF	DJF
8	2018-01-09	8.71039	QM-ECMWF	DJF
9	2018-01-10	NaN	QM-ECMWF	DJF
10	2018-01-11	NaN	QM-ECMWF	DJF
11	2018-01-12	9.63906	QM-ECMWF	DJF
12	2018-01-13	NaN	QM-ECMWF	DJF
13	2018-01-14	NaN	QM-ECMWF	DJF
14	2018-01-15	NaN	QM-ECMWF	DJF
15	2018-01-16	8.43169	QM-ECMWF	DJF
16	2018-01-17	NaN	QM-ECMWF	DJF
17	2018-01-18	NaN	QM-ECMWF	DJF
18	2018-01-19	10.592	QM-ECMWF	DJF
19	2018-01-20	NaN	QM-ECMWF	DJF
20	2018-01-21	NaN	QM-ECMWF	DJF
21	2018-01-22	NaN	QM-ECMWF	DJF
22	2018-01-23	11.6942	QM-ECMWF	DJF
23	2018-01-24	NaN	QM-ECMWF	DJF
24	2018-01-25	NaN	QM-ECMWF	DJF
25	2018-01-26	9.7104	QM-ECMWF	DJF
26	2018-01-27	NaN	QM-ECMWF	DJF
27	2018-01-28	NaN	QM-ECMWF	DJF
28	2018-01-29	NaN	QM-ECMWF	DJF
29	2018-01-30	11.9731	QM-ECMWF	DJF
30	2018-01-31	NaN	QM-ECMWF	DJF
31	2018-02-01	NaN	QM-ECMWF	DJF
32	2018-02-02	15.5933	QM-ECMWF	DJF
33	2018-02-03	NaN	QM-ECMWF	DJF
34	2018-02-04	NaN	QM-ECMWF	DJF
35	2018-02-05	NaN	QM-ECMWF	DJF
36	2018-02-06	12.8559	QM-ECMWF	DJF
37	2018-02-07	NaN	QM-ECMWF	DJF
38	2018-02-08	NaN	QM-ECMWF	DJF
39	2018-02-09	19.1162	QM-ECMWF	DJF
40	2018-02-10	NaN	QM-ECMWF	DJF
41	2018-02-11	NaN	QM-ECMWF	DJF
42	2018-02-12	NaN	QM-ECMWF	DJF
43	2018-02-13	21.9903	QM-ECMWF	DJF
44	2018-02-14	NaN	QM-ECMWF	DJF
45	2018-02-15	NaN	QM-ECMWF	DJF
46	2018-02-16	30.0346	QM-ECMWF	DJF
47	2018-02-17	NaN	QM-ECMWF	DJF
48	2018-02-18	NaN	QM-ECMWF	DJF
49	2018-02-19	NaN	QM-ECMWF	DJF
50	2018-02-20	23.3619	QM-ECMWF	DJF
51	2018-02-21	NaN	QM-ECMWF	DJF
52	2018-02-22	NaN	QM-ECMWF	DJF
53	2018-02-23	18.4152	QM-ECMWF	DJF
54	2018-02-24	NaN	QM-ECMWF	DJF
55	2018-02-25	NaN	QM-ECMWF	DJF
56	2018-02-26	NaN	QM-ECMWF	DJF
57	2018-02-27	8.94787	QM-ECMWF	DJF
58	2018-02-28	NaN	QM-ECMWF	DJF
59	2018-03-01	NaN	QM-ECMWF	MAM
60	2018-03-02	12.3512	QM-ECMWF	MAM
61	2018-03-03	NaN	QM-ECMWF	MAM
62	2018-03-04	NaN	QM-ECMWF	MAM
63	2018-03-05	NaN	QM-ECMWF	MAM
64	2018-03-06	9.80294	QM-ECMWF	MAM
65	2018-03-07	NaN	QM-ECMWF	MAM
66	2018-03-08	NaN	QM-ECMWF	MAM
67	2018-03-09	14.1182	QM-ECMWF	MAM
68	2018-03-10	NaN	QM-ECMWF	MAM
69	2018-03-11	NaN	QM-ECMWF	MAM
70	2018-03-12	NaN	QM-ECMWF	MAM
71	2018-03-13	12.7544	QM-ECMWF	MAM
72	2018-03-14	NaN	QM-ECMWF	MAM
73	2018-03-15	NaN	QM-ECMWF	MAM
74	2018-03-16	11.0202	QM-ECMWF	MAM
75	2018-03-17	NaN	QM-ECMWF	MAM
76	2018-03-18	NaN	QM-ECMWF	MAM
77	2018-03-19	NaN	QM-ECMWF	MAM
78	2018-03-20	12.0888	QM-ECMWF	MAM
79	2018-03-21	NaN	QM-ECMWF	MAM
80	2018-03-22	NaN	QM-ECMWF	MAM
81	2018-03-23	11.9063	QM-ECMWF	MAM
82	2018-03-24	NaN	QM-ECMWF	MAM
83	2018-03-25	NaN	QM-ECMWF	MAM
84	2018-03-26	NaN	QM-ECMWF	MAM
85	2018-03-27	14.9105	QM-ECMWF	MAM
86	2018-03-28	NaN	QM-ECMWF	MAM
87	2018-03-29	NaN	QM-ECMWF	MAM
88	2018-03-30	11.0373	QM-ECMWF	MAM
89	2018-03-31	NaN	QM-ECMWF	MAM
90	2018-04-01	NaN	QM-ECMWF	MAM
91	2018-04-02	NaN	QM-ECMWF	MAM
92	2018-04-03	18.523	QM-ECMWF	MAM
93	2018-04-04	NaN	QM-ECMWF	MAM
94	2018-04-05	NaN	QM-ECMWF	MAM
95	2018-04-06	17.1123	QM-ECMWF	MAM
96	2018-04-07	NaN	QM-ECMWF	MAM
97	2018-04-08	NaN	QM-ECMWF	MAM
98	2018-04-09	NaN	QM-ECMWF	MAM
99	2018-04-10	11.6643	QM-ECMWF	MAM
100	2018-04-11	NaN	QM-ECMWF	MAM
101	2018-04-12	NaN	QM-ECMWF	MAM
102	2018-04-13	16.2154	QM-ECMWF	MAM
103	2018-04-14	NaN	QM-ECMWF	MAM
104	2018-04-15	NaN	QM-ECMWF	MAM
105	2018-04-16	NaN	QM-ECMWF	MAM
106	2018-04-17	12.2498	QM-ECMWF	MAM
107	2018-04-18	NaN	QM-ECMWF	MAM
108	2018-04-19	NaN	QM-ECMWF	MAM
109	2018-04-20	10.0951	QM-ECMWF	MAM
110	2018-04-21	NaN	QM-ECMWF	MAM
111	2018-04-22	NaN	QM-ECMWF	MAM
112	2018-04-23	NaN	QM-ECMWF	MAM
113	2018-04-24	10.5211	QM-ECMWF	MAM
114	2018-04-25	NaN	QM-ECMWF	MAM
115	2018-04-26	NaN	QM-ECMWF	MAM
116	2018-04-27	11.5064	QM-ECMWF	MAM
117	2018-04-28	NaN	QM-ECMWF	MAM
118	2018-04-29	NaN	QM-ECMWF	MAM
119	2018-04-30	NaN	QM-ECMWF	MAM
120	2018-05-01	13.0254	QM-ECMWF	MAM
121	2018-05-02	NaN	QM-ECMWF	MAM
122	2018-05-03	NaN	QM-ECMWF	MAM
123	2018-05-04	12.3161	QM-ECMWF	MAM
124	2018-05-05	NaN	QM-ECMWF	MAM
125	2018-05-06	NaN	QM-ECMWF	MAM
126	2018-05-07	NaN	QM-ECMWF	MAM
127	2018-05-08	16.049	QM-ECMWF	MAM
128	2018-05-09	NaN	QM-ECMWF	MAM
129	2018-05-10	NaN	QM-ECMWF	MAM
130	2018-05-11	18.3724	QM-ECMWF	MAM
131	2018-05-12	NaN	QM-ECMWF	MAM
132	2018-05-13	NaN	QM-ECMWF	MAM
133	2018-05-14	NaN	QM-ECMWF	MAM
134	2018-05-15	17.8819	QM-ECMWF	MAM
135	2018-05-16	NaN	QM-ECMWF	MAM
136	2018-05-17	NaN	QM-ECMWF	MAM
137	2018-05-18	19.5828	QM-ECMWF	MAM
138	2018-05-19	NaN	QM-ECMWF	MAM
139	2018-05-20	NaN	QM-ECMWF	MAM
140	2018-05-21	NaN	QM-ECMWF	MAM
141	2018-05-22	15.8257	QM-ECMWF	MAM
142	2018-05-23	NaN	QM-ECMWF	MAM
143	2018-05-24	NaN	QM-ECMWF	MAM
144	2018-05-25	12.9029	QM-ECMWF	MAM
145	2018-05-26	NaN	QM-ECMWF	MAM
146	2018-05-27	NaN	QM-ECMWF	MAM
147	2018-05-28	NaN	QM-ECMWF	MAM
148	2018-05-29	11.7814	QM-ECMWF	MAM
149	2018-05-30	NaN	QM-ECMWF	MAM
150	2018-05-31	NaN	QM-ECMWF	MAM
151	2018-06-01	10.6652	QM-ECMWF	JJA
152	2018-06-02	NaN	QM-ECMWF	JJA
153	2018-06-03	NaN	QM-ECMWF	JJA
154	2018-06-04	NaN	QM-ECMWF	JJA
155	2018-06-05	12.8295	QM-ECMWF	JJA
156	2018-06-06	NaN	QM-ECMWF	JJA
157	2018-06-07	NaN	QM-ECMWF	JJA
158	2018-06-08	17.122	QM-ECMWF	JJA
159	2018-06-09	NaN	QM-ECMWF	JJA
160	2018-06-10	NaN	QM-ECMWF	JJA
161	2018-06-11	NaN	QM-ECMWF	JJA
162	2018-06-12	15.9716	QM-ECMWF	JJA
163	2018-06-13	NaN	QM-ECMWF	JJA
164	2018-06-14	NaN	QM-ECMWF	JJA
165	2018-06-15	22.9116	QM-ECMWF	JJA
166	2018-06-16	NaN	QM-ECMWF	JJA
167	2018-06-17	NaN	QM-ECMWF	JJA
168	2018-06-18	NaN	QM-ECMWF	JJA
169	2018-06-19	19.4498	QM-ECMWF	JJA
170	2018-06-20	NaN	QM-ECMWF	JJA
171	2018-06-21	NaN	QM-ECMWF	JJA
172	2018-06-22	15.7867	QM-ECMWF	JJA
173	2018-06-23	NaN	QM-ECMWF	JJA
174	2018-06-24	NaN	QM-ECMWF	JJA
175	2018-06-25	NaN	QM-ECMWF	JJA
176	2018-06-26	14.1849	QM-ECMWF	JJA
177	2018-06-27	NaN	QM-ECMWF	JJA
178	2018-06-28	NaN	QM-ECMWF	JJA
179	2018-06-29	13.212	QM-ECMWF	JJA
180	2018-06-30	NaN	QM-ECMWF	JJA
181	2018-07-01	NaN	QM-ECMWF	JJA
182	2018-07-02	NaN	QM-ECMWF	JJA
183	2018-07-03	10.2031	QM-ECMWF	JJA
184	2018-07-04	NaN	QM-ECMWF	JJA
185	2018-07-05	NaN	QM-ECMWF	JJA
186	2018-07-06	11.5574	QM-ECMWF	JJA
187	2018-07-07	NaN	QM-ECMWF	JJA
188	2018-07-08	NaN	QM-ECMWF	JJA
189	2018-07-09	NaN	QM-ECMWF	JJA
190	2018-07-10	11.4841	QM-ECMWF	JJA
191	2018-07-11	NaN	QM-ECMWF	JJA
192	2018-07-12	NaN	QM-ECMWF	JJA
193	2018-07-13	13.5246	QM-ECMWF	JJA
194	2018-07-14	NaN	QM-ECMWF	JJA
195	2018-07-15	NaN	QM-ECMWF	JJA
196	2018-07-16	NaN	QM-ECMWF	JJA
197	2018-07-17	14.6537	QM-ECMWF	JJA
198	2018-07-18	NaN	QM-ECMWF	JJA
199	2018-07-19	NaN	QM-ECMWF	JJA
200	2018-07-20	14.6289	QM-ECMWF	JJA
201	2018-07-21	NaN	QM-ECMWF	JJA
202	2018-07-22	NaN	QM-ECMWF	JJA
203	2018-07-23	NaN	QM-ECMWF	JJA
204	2018-07-24	13.7433	QM-ECMWF	JJA
205	2018-07-25	NaN	QM-ECMWF	JJA
206	2018-07-26	NaN	QM-ECMWF	JJA
207	2018-07-27	11.6652	QM-ECMWF	JJA
208	2018-07-28	NaN	QM-ECMWF	JJA
209	2018-07-29	NaN	QM-ECMWF	JJA
210	2018-07-30	NaN	QM-ECMWF	JJA
211	2018-07-31	12.9446	QM-ECMWF	JJA
212	2018-08-01	NaN	QM-ECMWF	JJA
213	2018-08-02	NaN	QM-ECMWF	JJA
214	2018-08-03	12.6433	QM-ECMWF	JJA
215	2018-08-04	NaN	QM-ECMWF	JJA
216	2018-08-05	NaN	QM-ECMWF	JJA
217	2018-08-06	NaN	QM-ECMWF	JJA
218	2018-08-07	15.9068	QM-ECMWF	JJA
219	2018-08-08	NaN	QM-ECMWF	JJA
220	2018-08-09	NaN	QM-ECMWF	JJA
221	2018-08-10	16.1048	QM-ECMWF	JJA
222	2018-08-11	NaN	QM-ECMWF	JJA
223	2018-08-12	NaN	QM-ECMWF	JJA
224	2018-08-13	NaN	QM-ECMWF	JJA
225	2018-08-14	12.3054	QM-ECMWF	JJA
226	2018-08-15	NaN	QM-ECMWF	JJA
227	2018-08-16	NaN	QM-ECMWF	JJA
228	2018-08-17	12.7976	QM-ECMWF	JJA
229	2018-08-18	NaN	QM-ECMWF	JJA
230	2018-08-19	NaN	QM-ECMWF	JJA
231	2018-08-20	NaN	QM-ECMWF	JJA
232	2018-08-21	18.2939	QM-ECMWF	JJA
233	2018-08-22	NaN	QM-ECMWF	JJA
234	2018-08-23	NaN	QM-ECMWF	JJA
235	2018-08-24	19.6633	QM-ECMWF	JJA
236	2018-08-25	NaN	QM-ECMWF	JJA
237	2018-08-26	NaN	QM-ECMWF	JJA
238	2018-08-27	NaN	QM-ECMWF	JJA
239	2018-08-28	22.7871	QM-ECMWF	JJA
240	2018-08-29	NaN	QM-ECMWF	JJA
241	2018-08-30	NaN	QM-ECMWF	JJA
242	2018-08-31	23.8254	QM-ECMWF	JJA
243	2018-09-01	NaN	QM-ECMWF	SON
244	2018-09-02	NaN	QM-ECMWF	SON
245	2018-09-03	NaN	QM-ECMWF	SON
246	2018-09-04	25.1294	QM-ECMWF	SON
247	2018-09-05	NaN	QM-ECMWF	SON
248	2018-09-06	NaN	QM-ECMWF	SON
249	2018-09-07	22.8416	QM-ECMWF	SON
250	2018-09-08	NaN	QM-ECMWF	SON
251	2018-09-09	NaN	QM-ECMWF	SON
252	2018-09-10	NaN	QM-ECMWF	SON
253	2018-09-11	21.4813	QM-ECMWF	SON
254	2018-09-12	NaN	QM-ECMWF	SON
255	2018-09-13	NaN	QM-ECMWF	SON
256	2018-09-14	20.2923	QM-ECMWF	SON
257	2018-09-15	NaN	QM-ECMWF	SON
258	2018-09-16	NaN	QM-ECMWF	SON
259	2018-09-17	NaN	QM-ECMWF	SON
260	2018-09-18	17.3444	QM-ECMWF	SON
261	2018-09-19	NaN	QM-ECMWF	SON
262	2018-09-20	NaN	QM-ECMWF	SON
263	2018-09-21	16.2743	QM-ECMWF	SON
264	2018-09-22	NaN	QM-ECMWF	SON
265	2018-09-23	NaN	QM-ECMWF	SON
266	2018-09-24	NaN	QM-ECMWF	SON
267	2018-09-25	18.5425	QM-ECMWF	SON
268	2018-09-26	NaN	QM-ECMWF	SON
269	2018-09-27	NaN	QM-ECMWF	SON
270	2018-09-28	24.4577	QM-ECMWF	SON
271	2018-09-29	NaN	QM-ECMWF	SON
272	2018-09-30	NaN	QM-ECMWF	SON
273	2018-10-01	NaN	QM-ECMWF	SON
274	2018-10-02	26.5656	QM-ECMWF	SON
275	2018-10-03	NaN	QM-ECMWF	SON
276	2018-10-04	NaN	QM-ECMWF	SON
277	2018-10-05	19.7551	QM-ECMWF	SON
278	2018-10-06	NaN	QM-ECMWF	SON
279	2018-10-07	NaN	QM-ECMWF	SON
280	2018-10-08	NaN	QM-ECMWF	SON
281	2018-10-09	18.4994	QM-ECMWF	SON
282	2018-10-10	NaN	QM-ECMWF	SON
283	2018-10-11	NaN	QM-ECMWF	SON
284	2018-10-12	18.3091	QM-ECMWF	SON
285	2018-10-13	NaN	QM-ECMWF	SON
286	2018-10-14	NaN	QM-ECMWF	SON
287	2018-10-15	NaN	QM-ECMWF	SON
288	2018-10-16	16.6678	QM-ECMWF	SON
289	2018-10-17	NaN	QM-ECMWF	SON
290	2018-10-18	NaN	QM-ECMWF	SON
291	2018-10-19	12.1522	QM-ECMWF	SON
292	2018-10-20	NaN	QM-ECMWF	SON
293	2018-10-21	NaN	QM-ECMWF	SON
294	2018-10-22	NaN	QM-ECMWF	SON
295	2018-10-23	15.734	QM-ECMWF	SON
296	2018-10-24	NaN	QM-ECMWF	SON
297	2018-10-25	NaN	QM-ECMWF	SON
298	2018-10-26	14.0325	QM-ECMWF	SON
299	2018-10-27	NaN	QM-ECMWF	SON
300	2018-10-28	NaN	QM-ECMWF	SON
301	2018-10-29	NaN	QM-ECMWF	SON
302	2018-10-30	14.4631	QM-ECMWF	SON
303	2018-10-31	NaN	QM-ECMWF	SON
304	2018-11-01	NaN	QM-ECMWF	SON
305	2018-11-02	21.1144	QM-ECMWF	SON
306	2018-11-03	NaN	QM-ECMWF	SON
307	2018-11-04	NaN	QM-ECMWF	SON
308	2018-11-05	NaN	QM-ECMWF	SON
309	2018-11-06	16.2531	QM-ECMWF	SON
310	2018-11-07	NaN	QM-ECMWF	SON
311	2018-11-08	NaN	QM-ECMWF	SON
312	2018-11-09	8.63088	QM-ECMWF	SON
313	2018-11-10	NaN	QM-ECMWF	SON
314	2018-11-11	NaN	QM-ECMWF	SON
315	2018-11-12	NaN	QM-ECMWF	SON
316	2018-11-13	11.9204	QM-ECMWF	SON
317	2018-11-14	NaN	QM-ECMWF	SON
318	2018-11-15	NaN	QM-ECMWF	SON
319	2018-11-16	10.6334	QM-ECMWF	SON
320	2018-11-17	NaN	QM-ECMWF	SON
321	2018-11-18	NaN	QM-ECMWF	SON
322	2018-11-19	NaN	QM-ECMWF	SON
323	2018-11-20	14.3841	QM-ECMWF	SON
324	2018-11-21	NaN	QM-ECMWF	SON
325	2018-11-22	NaN	QM-ECMWF	SON
326	2018-11-23	14.6633	QM-ECMWF	SON
327	2018-11-24	NaN	QM-ECMWF	SON
328	2018-11-25	NaN	QM-ECMWF	SON
329	2018-11-26	NaN	QM-ECMWF	SON
330	2018-11-27	10.7491	QM-ECMWF	SON
331	2018-11-28	NaN	QM-ECMWF	SON
332	2018-11-29	NaN	QM-ECMWF	SON
333	2018-11-30	14.613	QM-ECMWF	SON
334	2018-12-01	NaN	QM-ECMWF	DJF
335	2018-12-02	NaN	QM-ECMWF	DJF
336	2018-12-03	NaN	QM-ECMWF	DJF
337	2018-12-04	12.3693	QM-ECMWF	DJF
338	2018-12-05	NaN	QM-ECMWF	DJF
339	2018-12-06	NaN	QM-ECMWF	DJF
340	2018-12-07	15.2435	QM-ECMWF	DJF
341	2018-12-08	NaN	QM-ECMWF	DJF
342	2018-12-09	NaN	QM-ECMWF	DJF
343	2018-12-10	NaN	QM-ECMWF	DJF
344	2018-12-11	10.1855	QM-ECMWF	DJF
345	2018-12-12	NaN	QM-ECMWF	DJF
346	2018-12-13	NaN	QM-ECMWF	DJF
347	2018-12-14	12.1187	QM-ECMWF	DJF
348	2018-12-15	NaN	QM-ECMWF	DJF
349	2018-12-16	NaN	QM-ECMWF	DJF
350	2018-12-17	NaN	QM-ECMWF	DJF
351	2018-12-18	11.6475	QM-ECMWF	DJF
352	2018-12-19	NaN	QM-ECMWF	DJF
353	2018-12-20	NaN	QM-ECMWF	DJF
354	2018-12-21	14.3113	QM-ECMWF	DJF
355	2018-12-22	NaN	QM-ECMWF	DJF
356	2018-12-23	NaN	QM-ECMWF	DJF
357	2018-12-24	NaN	QM-ECMWF	DJF
358	2018-12-25	14.9795	QM-ECMWF	DJF
359	2018-12-26	NaN	QM-ECMWF	DJF
360	2018-12-27	NaN	QM-ECMWF	DJF
361	2018-12-28	15.6196	QM-ECMWF	DJF
362	2018-12-29	NaN	QM-ECMWF	DJF
363	2018-12-30	NaN	QM-ECMWF	DJF
364	2018-12-31	NaN	QM-ECMWF	DJF
365	2019-01-01	10.5484	QM-ECMWF	DJF
366	2019-01-02	NaN	QM-ECMWF	DJF
367	2019-01-03	NaN	QM-ECMWF	DJF
368	2019-01-04	11.1152	QM-ECMWF	DJF
369	2019-01-05	NaN	QM-ECMWF	DJF
370	2019-01-06	NaN	QM-ECMWF	DJF
371	2019-01-07	NaN	QM-ECMWF	DJF
372	2019-01-08	11.1069	QM-ECMWF	DJF
373	2019-01-09	NaN	QM-ECMWF	DJF
374	2019-01-10	NaN	QM-ECMWF	DJF
375	2019-01-11	16.4763	QM-ECMWF	DJF
376	2019-01-12	NaN	QM-ECMWF	DJF
377	2019-01-13	NaN	QM-ECMWF	DJF
378	2019-01-14	NaN	QM-ECMWF	DJF
379	2019-01-15	14.154	QM-ECMWF	DJF
380	2019-01-16	NaN	QM-ECMWF	DJF
381	2019-01-17	NaN	QM-ECMWF	DJF
382	2019-01-18	16.2862	QM-ECMWF	DJF
383	2019-01-19	NaN	QM-ECMWF	DJF
384	2019-01-20	NaN	QM-ECMWF	DJF
385	2019-01-21	NaN	QM-ECMWF	DJF
386	2019-01-22	9.19851	QM-ECMWF	DJF
387	2019-01-23	NaN	QM-ECMWF	DJF
388	2019-01-24	NaN	QM-ECMWF	DJF
389	2019-01-25	10.7877	QM-ECMWF	DJF
390	2019-01-26	NaN	QM-ECMWF	DJF
391	2019-01-27	NaN	QM-ECMWF	DJF
392	2019-01-28	NaN	QM-ECMWF	DJF
393	2019-01-29	15.2623	QM-ECMWF	DJF
394	2019-01-30	NaN	QM-ECMWF	DJF
395	2019-01-31	NaN	QM-ECMWF	DJF
396	2019-02-01	21.1727	QM-ECMWF	DJF
397	2019-02-02	NaN	QM-ECMWF	DJF
398	2019-02-03	NaN	QM-ECMWF	DJF
399	2019-02-04	NaN	QM-ECMWF	DJF
400	2019-02-05	21.3795	QM-ECMWF	DJF
401	2019-02-06	NaN	QM-ECMWF	DJF
402	2019-02-07	NaN	QM-ECMWF	DJF
403	2019-02-08	21.5715	QM-ECMWF	DJF
404	2019-02-09	NaN	QM-ECMWF	DJF
405	2019-02-10	NaN	QM-ECMWF	DJF
406	2019-02-11	NaN	QM-ECMWF	DJF
407	2019-02-12	27.8846	QM-ECMWF	DJF
408	2019-02-13	NaN	QM-ECMWF	DJF
409	2019-02-14	NaN	QM-ECMWF	DJF
410	2019-02-15	19.4693	QM-ECMWF	DJF
411	2019-02-16	NaN	QM-ECMWF	DJF
412	2019-02-17	NaN	QM-ECMWF	DJF
413	2019-02-18	NaN	QM-ECMWF	DJF
414	2019-02-19	18.1959	QM-ECMWF	DJF
415	2019-02-20	NaN	QM-ECMWF	DJF
416	2019-02-21	NaN	QM-ECMWF	DJF
417	2019-02-22	12.8008	QM-ECMWF	DJF
418	2019-02-23	NaN	QM-ECMWF	DJF
419	2019-02-24	NaN	QM-ECMWF	DJF
420	2019-02-25	NaN	QM-ECMWF	DJF
421	2019-02-26	11.5938	QM-ECMWF	DJF
422	2019-02-27	NaN	QM-ECMWF	DJF
423	2019-02-28	NaN	QM-ECMWF	DJF
424	2019-03-01	13.9213	QM-ECMWF	MAM
425	2019-03-02	NaN	QM-ECMWF	MAM
426	2019-03-03	NaN	QM-ECMWF	MAM
427	2019-03-04	NaN	QM-ECMWF	MAM
428	2019-03-05	14.3595	QM-ECMWF	MAM
429	2019-03-06	NaN	QM-ECMWF	MAM
430	2019-03-07	NaN	QM-ECMWF	MAM
431	2019-03-08	13.3304	QM-ECMWF	MAM
432	2019-03-09	NaN	QM-ECMWF	MAM
433	2019-03-10	NaN	QM-ECMWF	MAM
434	2019-03-11	NaN	QM-ECMWF	MAM
435	2019-03-12	13.635	QM-ECMWF	MAM
436	2019-03-13	NaN	QM-ECMWF	MAM
437	2019-03-14	NaN	QM-ECMWF	MAM
438	2019-03-15	14.1452	QM-ECMWF	MAM
439	2019-03-16	NaN	QM-ECMWF	MAM
440	2019-03-17	NaN	QM-ECMWF	MAM
441	2019-03-18	NaN	QM-ECMWF	MAM
442	2019-03-19	15.6976	QM-ECMWF	MAM
443	2019-03-20	NaN	QM-ECMWF	MAM
444	2019-03-21	NaN	QM-ECMWF	MAM
445	2019-03-22	13.9927	QM-ECMWF	MAM
446	2019-03-23	NaN	QM-ECMWF	MAM
447	2019-03-24	NaN	QM-ECMWF	MAM
448	2019-03-25	NaN	QM-ECMWF	MAM
449	2019-03-26	15.1754	QM-ECMWF	MAM
450	2019-03-27	NaN	QM-ECMWF	MAM
451	2019-03-28	NaN	QM-ECMWF	MAM
452	2019-03-29	13.3587	QM-ECMWF	MAM
453	2019-03-30	NaN	QM-ECMWF	MAM
454	2019-03-31	NaN	QM-ECMWF	MAM
455	2019-04-01	NaN	QM-ECMWF	MAM
456	2019-04-02	14.3163	QM-ECMWF	MAM
457	2019-04-03	NaN	QM-ECMWF	MAM
458	2019-04-04	NaN	QM-ECMWF	MAM
459	2019-04-05	15.4847	QM-ECMWF	MAM
460	2019-04-06	NaN	QM-ECMWF	MAM
461	2019-04-07	NaN	QM-ECMWF	MAM
462	2019-04-08	NaN	QM-ECMWF	MAM
463	2019-04-09	16.6698	QM-ECMWF	MAM
464	2019-04-10	NaN	QM-ECMWF	MAM
465	2019-04-11	NaN	QM-ECMWF	MAM
466	2019-04-12	14.0273	QM-ECMWF	MAM
467	2019-04-13	NaN	QM-ECMWF	MAM
468	2019-04-14	NaN	QM-ECMWF	MAM
469	2019-04-15	NaN	QM-ECMWF	MAM
470	2019-04-16	11.6317	QM-ECMWF	MAM
471	2019-04-17	NaN	QM-ECMWF	MAM
472	2019-04-18	NaN	QM-ECMWF	MAM
473	2019-04-19	12.9943	QM-ECMWF	MAM
474	2019-04-20	NaN	QM-ECMWF	MAM
475	2019-04-21	NaN	QM-ECMWF	MAM
476	2019-04-22	NaN	QM-ECMWF	MAM
477	2019-04-23	19.0726	QM-ECMWF	MAM
478	2019-04-24	NaN	QM-ECMWF	MAM
479	2019-04-25	NaN	QM-ECMWF	MAM
480	2019-04-26	17.2789	QM-ECMWF	MAM
481	2019-04-27	NaN	QM-ECMWF	MAM
482	2019-04-28	NaN	QM-ECMWF	MAM
483	2019-04-29	NaN	QM-ECMWF	MAM
484	2019-04-30	17.9563	QM-ECMWF	MAM
485	2019-05-01	NaN	QM-ECMWF	MAM
486	2019-05-02	NaN	QM-ECMWF	MAM
487	2019-05-03	16.0649	QM-ECMWF	MAM
488	2019-05-04	NaN	QM-ECMWF	MAM
489	2019-05-05	NaN	QM-ECMWF	MAM
490	2019-05-06	NaN	QM-ECMWF	MAM
491	2019-05-07	17.2135	QM-ECMWF	MAM
492	2019-05-08	NaN	QM-ECMWF	MAM
493	2019-05-09	NaN	QM-ECMWF	MAM
494	2019-05-10	15.4472	QM-ECMWF	MAM
495	2019-05-11	NaN	QM-ECMWF	MAM
496	2019-05-12	NaN	QM-ECMWF	MAM
497	2019-05-13	NaN	QM-ECMWF	MAM
498	2019-05-14	21.3716	QM-ECMWF	MAM
499	2019-05-15	NaN	QM-ECMWF	MAM
500	2019-05-16	NaN	QM-ECMWF	MAM
501	2019-05-17	25.4611	QM-ECMWF	MAM
502	2019-05-18	NaN	QM-ECMWF	MAM
503	2019-05-19	NaN	QM-ECMWF	MAM
504	2019-05-20	NaN	QM-ECMWF	MAM
505	2019-05-21	22.0323	QM-ECMWF	MAM
506	2019-05-22	NaN	QM-ECMWF	MAM
507	2019-05-23	NaN	QM-ECMWF	MAM
508	2019-05-24	15.2176	QM-ECMWF	MAM
509	2019-05-25	NaN	QM-ECMWF	MAM
510	2019-05-26	NaN	QM-ECMWF	MAM
511	2019-05-27	NaN	QM-ECMWF	MAM
512	2019-05-28	15.3409	QM-ECMWF	MAM
513	2019-05-29	NaN	QM-ECMWF	MAM
514	2019-05-30	NaN	QM-ECMWF	MAM
515	2019-05-31	19.8399	QM-ECMWF	MAM
516	2019-06-01	NaN	QM-ECMWF	JJA
517	2019-06-02	NaN	QM-ECMWF	JJA
518	2019-06-03	NaN	QM-ECMWF	JJA
519	2019-06-04	17.9461	QM-ECMWF	JJA
520	2019-06-05	NaN	QM-ECMWF	JJA
521	2019-06-06	NaN	QM-ECMWF	JJA
522	2019-06-07	18.0141	QM-ECMWF	JJA
523	2019-06-08	NaN	QM-ECMWF	JJA
524	2019-06-09	NaN	QM-ECMWF	JJA
525	2019-06-10	NaN	QM-ECMWF	JJA
526	2019-06-11	15.4185	QM-ECMWF	JJA
527	2019-06-12	NaN	QM-ECMWF	JJA
528	2019-06-13	NaN	QM-ECMWF	JJA
529	2019-06-14	13.7143	QM-ECMWF	JJA
530	2019-06-15	NaN	QM-ECMWF	JJA
531	2019-06-16	NaN	QM-ECMWF	JJA
532	2019-06-17	NaN	QM-ECMWF	JJA
533	2019-06-18	14.6839	QM-ECMWF	JJA
534	2019-06-19	NaN	QM-ECMWF	JJA
535	2019-06-20	NaN	QM-ECMWF	JJA
536	2019-06-21	13.2864	QM-ECMWF	JJA
537	2019-06-22	NaN	QM-ECMWF	JJA
538	2019-06-23	NaN	QM-ECMWF	JJA
539	2019-06-24	NaN	QM-ECMWF	JJA
540	2019-06-25	13.193	QM-ECMWF	JJA
541	2019-06-26	NaN	QM-ECMWF	JJA
542	2019-06-27	NaN	QM-ECMWF	JJA
543	2019-06-28	16.3068	QM-ECMWF	JJA
544	2019-06-29	NaN	QM-ECMWF	JJA
545	2019-06-30	NaN	QM-ECMWF	JJA
546	2019-07-01	NaN	QM-ECMWF	JJA
547	2019-07-02	12.4509	QM-ECMWF	JJA
548	2019-07-03	NaN	QM-ECMWF	JJA
549	2019-07-04	NaN	QM-ECMWF	JJA
550	2019-07-05	15.2874	QM-ECMWF	JJA
551	2019-07-06	NaN	QM-ECMWF	JJA
552	2019-07-07	NaN	QM-ECMWF	JJA
553	2019-07-08	NaN	QM-ECMWF	JJA
554	2019-07-09	10.9328	QM-ECMWF	JJA
555	2019-07-10	NaN	QM-ECMWF	JJA
556	2019-07-11	NaN	QM-ECMWF	JJA
557	2019-07-12	13.4007	QM-ECMWF	JJA
558	2019-07-13	NaN	QM-ECMWF	JJA
559	2019-07-14	NaN	QM-ECMWF	JJA
560	2019-07-15	NaN	QM-ECMWF	JJA
561	2019-07-16	12.7669	QM-ECMWF	JJA
562	2019-07-17	NaN	QM-ECMWF	JJA
563	2019-07-18	NaN	QM-ECMWF	JJA
564	2019-07-19	11.9141	QM-ECMWF	JJA
565	2019-07-20	NaN	QM-ECMWF	JJA
566	2019-07-21	NaN	QM-ECMWF	JJA
567	2019-07-22	NaN	QM-ECMWF	JJA
568	2019-07-23	9.39418	QM-ECMWF	JJA
569	2019-07-24	NaN	QM-ECMWF	JJA
570	2019-07-25	NaN	QM-ECMWF	JJA
571	2019-07-26	12.758	QM-ECMWF	JJA
572	2019-07-27	NaN	QM-ECMWF	JJA
573	2019-07-28	NaN	QM-ECMWF	JJA
574	2019-07-29	NaN	QM-ECMWF	JJA
575	2019-07-30	9.80346	QM-ECMWF	JJA
576	2019-07-31	NaN	QM-ECMWF	JJA
577	2019-08-01	NaN	QM-ECMWF	JJA
578	2019-08-02	10.0663	QM-ECMWF	JJA
579	2019-08-03	NaN	QM-ECMWF	JJA
580	2019-08-04	NaN	QM-ECMWF	JJA
581	2019-08-05	NaN	QM-ECMWF	JJA
582	2019-08-06	12.1612	QM-ECMWF	JJA
583	2019-08-07	NaN	QM-ECMWF	JJA
584	2019-08-08	NaN	QM-ECMWF	JJA
585	2019-08-09	11.7261	QM-ECMWF	JJA
586	2019-08-10	NaN	QM-ECMWF	JJA
587	2019-08-11	NaN	QM-ECMWF	JJA
588	2019-08-12	NaN	QM-ECMWF	JJA
589	2019-08-13	13.6915	QM-ECMWF	JJA
590	2019-08-14	NaN	QM-ECMWF	JJA
591	2019-08-15	NaN	QM-ECMWF	JJA
592	2019-08-16	15.33	QM-ECMWF	JJA
593	2019-08-17	NaN	QM-ECMWF	JJA
594	2019-08-18	NaN	QM-ECMWF	JJA
595	2019-08-19	NaN	QM-ECMWF	JJA
596	2019-08-20	13.2285	QM-ECMWF	JJA
597	2019-08-21	NaN	QM-ECMWF	JJA
598	2019-08-22	NaN	QM-ECMWF	JJA
599	2019-08-23	10.5228	QM-ECMWF	JJA
600	2019-08-24	NaN	QM-ECMWF	JJA
601	2019-08-25	NaN	QM-ECMWF	JJA
602	2019-08-26	NaN	QM-ECMWF	JJA
603	2019-08-27	11.7727	QM-ECMWF	JJA
604	2019-08-28	NaN	QM-ECMWF	JJA
605	2019-08-29	NaN	QM-ECMWF	JJA
606	2019-08-30	14.2802	QM-ECMWF	JJA
607	2019-08-31	NaN	QM-ECMWF	JJA
608	2019-09-01	NaN	QM-ECMWF	SON
609	2019-09-02	NaN	QM-ECMWF	SON
610	2019-09-03	18.7443	QM-ECMWF	SON
611	2019-09-04	NaN	QM-ECMWF	SON
612	2019-09-05	NaN	QM-ECMWF	SON
613	2019-09-06	18.8906	QM-ECMWF	SON
614	2019-09-07	NaN	QM-ECMWF	SON
615	2019-09-08	NaN	QM-ECMWF	SON
616	2019-09-09	NaN	QM-ECMWF	SON
617	2019-09-10	18.515	QM-ECMWF	SON
618	2019-09-11	NaN	QM-ECMWF	SON
619	2019-09-12	NaN	QM-ECMWF	SON
620	2019-09-13	16.8112	QM-ECMWF	SON
621	2019-09-14	NaN	QM-ECMWF	SON
622	2019-09-15	NaN	QM-ECMWF	SON
623	2019-09-16	NaN	QM-ECMWF	SON
624	2019-09-17	21.1967	QM-ECMWF	SON
625	2019-09-18	NaN	QM-ECMWF	SON
626	2019-09-19	NaN	QM-ECMWF	SON
627	2019-09-20	26.4791	QM-ECMWF	SON
628	2019-09-21	NaN	QM-ECMWF	SON
629	2019-09-22	NaN	QM-ECMWF	SON
630	2019-09-23	NaN	QM-ECMWF	SON
631	2019-09-24	17.6318	QM-ECMWF	SON
632	2019-09-25	NaN	QM-ECMWF	SON
633	2019-09-26	NaN	QM-ECMWF	SON
634	2019-09-27	21.3833	QM-ECMWF	SON
635	2019-09-28	NaN	QM-ECMWF	SON
636	2019-09-29	NaN	QM-ECMWF	SON
637	2019-09-30	NaN	QM-ECMWF	SON
638	2019-10-01	17.5634	QM-ECMWF	SON
639	2019-10-02	NaN	QM-ECMWF	SON
640	2019-10-03	NaN	QM-ECMWF	SON
641	2019-10-04	13.5589	QM-ECMWF	SON
642	2019-10-05	NaN	QM-ECMWF	SON
643	2019-10-06	NaN	QM-ECMWF	SON
644	2019-10-07	NaN	QM-ECMWF	SON
645	2019-10-08	11.8087	QM-ECMWF	SON
646	2019-10-09	NaN	QM-ECMWF	SON
647	2019-10-10	NaN	QM-ECMWF	SON
648	2019-10-11	12.3635	QM-ECMWF	SON
649	2019-10-12	NaN	QM-ECMWF	SON
650	2019-10-13	NaN	QM-ECMWF	SON
651	2019-10-14	NaN	QM-ECMWF	SON
652	2019-10-15	22.3433	QM-ECMWF	SON
653	2019-10-16	NaN	QM-ECMWF	SON
654	2019-10-17	NaN	QM-ECMWF	SON
655	2019-10-18	21.9357	QM-ECMWF	SON
656	2019-10-19	NaN	QM-ECMWF	SON
657	2019-10-20	NaN	QM-ECMWF	SON
658	2019-10-21	NaN	QM-ECMWF	SON
659	2019-10-22	16.6118	QM-ECMWF	SON
660	2019-10-23	NaN	QM-ECMWF	SON
661	2019-10-24	NaN	QM-ECMWF	SON
662	2019-10-25	17.2071	QM-ECMWF	SON
663	2019-10-26	NaN	QM-ECMWF	SON
664	2019-10-27	NaN	QM-ECMWF	SON
665	2019-10-28	NaN	QM-ECMWF	SON
666	2019-10-29	12.1027	QM-ECMWF	SON
667	2019-10-30	NaN	QM-ECMWF	SON
668	2019-10-31	NaN	QM-ECMWF	SON
669	2019-11-01	9.20545	QM-ECMWF	SON
670	2019-11-02	NaN	QM-ECMWF	SON
671	2019-11-03	NaN	QM-ECMWF	SON
672	2019-11-04	NaN	QM-ECMWF	SON
673	2019-11-05	10.374	QM-ECMWF	SON
674	2019-11-06	NaN	QM-ECMWF	SON
675	2019-11-07	NaN	QM-ECMWF	SON
676	2019-11-08	10.6366	QM-ECMWF	SON
677	2019-11-09	NaN	QM-ECMWF	SON
678	2019-11-10	NaN	QM-ECMWF	SON
679	2019-11-11	NaN	QM-ECMWF	SON
680	2019-11-12	13.1703	QM-ECMWF	SON
681	2019-11-13	NaN	QM-ECMWF	SON
682	2019-11-14	NaN	QM-ECMWF	SON
683	2019-11-15	14.4346	QM-ECMWF	SON
684	2019-11-16	NaN	QM-ECMWF	SON
685	2019-11-17	NaN	QM-ECMWF	SON
686	2019-11-18	NaN	QM-ECMWF	SON
687	2019-11-19	18.5511	QM-ECMWF	SON
688	2019-11-20	NaN	QM-ECMWF	SON
689	2019-11-21	NaN	QM-ECMWF	SON
690	2019-11-22	18.0359	QM-ECMWF	SON
691	2019-11-23	NaN	QM-ECMWF	SON
692	2019-11-24	NaN	QM-ECMWF	SON
693	2019-11-25	NaN	QM-ECMWF	SON
694	2019-11-26	17.2395	QM-ECMWF	SON
695	2019-11-27	NaN	QM-ECMWF	SON
696	2019-11-28	NaN	QM-ECMWF	SON
697	2019-11-29	13.4421	QM-ECMWF	SON
698	2019-11-30	NaN	QM-ECMWF	SON
699	2019-12-01	NaN	QM-ECMWF	DJF
700	2019-12-02	NaN	QM-ECMWF	DJF
701	2019-12-03	10.4001	QM-ECMWF	DJF
702	2019-12-04	NaN	QM-ECMWF	DJF
703	2019-12-05	NaN	QM-ECMWF	DJF
704	2019-12-06	9.28089	QM-ECMWF	DJF
705	2019-12-07	NaN	QM-ECMWF	DJF
706	2019-12-08	NaN	QM-ECMWF	DJF
707	2019-12-09	NaN	QM-ECMWF	DJF
708	2019-12-10	12.0625	QM-ECMWF	DJF
709	2019-12-11	NaN	QM-ECMWF	DJF
710	2019-12-12	NaN	QM-ECMWF	DJF
711	2019-12-13	13.1343	QM-ECMWF	DJF
712	2019-12-14	NaN	QM-ECMWF	DJF
713	2019-12-15	NaN	QM-ECMWF	DJF
714	2019-12-16	NaN	QM-ECMWF	DJF
715	2019-12-17	11.244	QM-ECMWF	DJF
716	2019-12-18	NaN	QM-ECMWF	DJF
717	2019-12-19	NaN	QM-ECMWF	DJF
718	2019-12-20	16.8676	QM-ECMWF	DJF
719	2019-12-21	NaN	QM-ECMWF	DJF
720	2019-12-22	NaN	QM-ECMWF	DJF
721	2019-12-23	NaN	QM-ECMWF	DJF
722	2019-12-24	13.0653	QM-ECMWF	DJF
723	2019-12-25	NaN	QM-ECMWF	DJF
724	2019-12-26	NaN	QM-ECMWF	DJF
725	2019-12-27	13.6559	QM-ECMWF	DJF
726	2019-12-28	NaN	QM-ECMWF	DJF
727	2019-12-29	NaN	QM-ECMWF	DJF
728	2019-12-30	NaN	QM-ECMWF	DJF
729	2019-12-31	13.3718	QM-ECMWF	DJF
730	2020-01-01	NaN	QM-ECMWF	DJF
731	2020-01-02	NaN	QM-ECMWF	DJF
732	2020-01-03	13.3368	QM-ECMWF	DJF
733	2020-01-04	NaN	QM-ECMWF	DJF
734	2020-01-05	NaN	QM-ECMWF	DJF
735	2020-01-06	NaN	QM-ECMWF	DJF
736	2020-01-07	16.0092	QM-ECMWF	DJF
737	2020-01-08	NaN	QM-ECMWF	DJF
738	2020-01-09	NaN	QM-ECMWF	DJF
739	2020-01-10	18.6709	QM-ECMWF	DJF
740	2020-01-11	NaN	QM-ECMWF	DJF
741	2020-01-12	NaN	QM-ECMWF	DJF
742	2020-01-13	NaN	QM-ECMWF	DJF
743	2020-01-14	10.6493	QM-ECMWF	DJF
744	2020-01-15	NaN	QM-ECMWF	DJF
745	2020-01-16	NaN	QM-ECMWF	DJF
746	2020-01-17	12.7967	QM-ECMWF	DJF
747	2020-01-18	NaN	QM-ECMWF	DJF
748	2020-01-19	NaN	QM-ECMWF	DJF
749	2020-01-20	NaN	QM-ECMWF	DJF
750	2020-01-21	9.2528	QM-ECMWF	DJF
751	2020-01-22	NaN	QM-ECMWF	DJF
752	2020-01-23	NaN	QM-ECMWF	DJF
753	2020-01-24	11.1051	QM-ECMWF	DJF
754	2020-01-25	NaN	QM-ECMWF	DJF
755	2020-01-26	NaN	QM-ECMWF	DJF
756	2020-01-27	NaN	QM-ECMWF	DJF
757	2020-01-28	12.4399	QM-ECMWF	DJF
758	2020-01-29	NaN	QM-ECMWF	DJF
759	2020-01-30	NaN	QM-ECMWF	DJF
760	2020-01-31	17.8374	QM-ECMWF	DJF
761	2020-02-01	NaN	QM-ECMWF	DJF
762	2020-02-02	NaN	QM-ECMWF	DJF
763	2020-02-03	NaN	QM-ECMWF	DJF
764	2020-02-04	17.6355	QM-ECMWF	DJF
765	2020-02-05	NaN	QM-ECMWF	DJF
766	2020-02-06	NaN	QM-ECMWF	DJF
767	2020-02-07	17.6589	QM-ECMWF	DJF
768	2020-02-08	NaN	QM-ECMWF	DJF
769	2020-02-09	NaN	QM-ECMWF	DJF
770	2020-02-10	NaN	QM-ECMWF	DJF
771	2020-02-11	10.4951	QM-ECMWF	DJF
772	2020-02-12	NaN	QM-ECMWF	DJF
773	2020-02-13	NaN	QM-ECMWF	DJF
774	2020-02-14	7.32948	QM-ECMWF	DJF
775	2020-02-15	NaN	QM-ECMWF	DJF
776	2020-02-16	NaN	QM-ECMWF	DJF
777	2020-02-17	NaN	QM-ECMWF	DJF
778	2020-02-18	8.12534	QM-ECMWF	DJF
779	2020-02-19	NaN	QM-ECMWF	DJF
780	2020-02-20	NaN	QM-ECMWF	DJF
781	2020-02-21	11.3193	QM-ECMWF	DJF
782	2020-02-22	NaN	QM-ECMWF	DJF
783	2020-02-23	NaN	QM-ECMWF	DJF
784	2020-02-24	NaN	QM-ECMWF	DJF
785	2020-02-25	9.48778	QM-ECMWF	DJF
786	2020-02-26	NaN	QM-ECMWF	DJF
787	2020-02-27	NaN	QM-ECMWF	DJF
788	2020-02-28	10.5028	QM-ECMWF	DJF
789	2020-02-29	NaN	QM-ECMWF	DJF
790	2020-03-01	NaN	QM-ECMWF	MAM
791	2020-03-02	NaN	QM-ECMWF	MAM
792	2020-03-03	11.4319	QM-ECMWF	MAM
793	2020-03-04	NaN	QM-ECMWF	MAM
794	2020-03-05	NaN	QM-ECMWF	MAM
795	2020-03-06	18.3048	QM-ECMWF	MAM
796	2020-03-07	NaN	QM-ECMWF	MAM
797	2020-03-08	NaN	QM-ECMWF	MAM
798	2020-03-09	NaN	QM-ECMWF	MAM
799	2020-03-10	20.7135	QM-ECMWF	MAM
800	2020-03-11	NaN	QM-ECMWF	MAM
801	2020-03-12	NaN	QM-ECMWF	MAM
802	2020-03-13	16.9939	QM-ECMWF	MAM
803	2020-03-14	NaN	QM-ECMWF	MAM
804	2020-03-15	NaN	QM-ECMWF	MAM
805	2020-03-16	NaN	QM-ECMWF	MAM
806	2020-03-17	17.5491	QM-ECMWF	MAM
807	2020-03-18	NaN	QM-ECMWF	MAM
808	2020-03-19	NaN	QM-ECMWF	MAM
809	2020-03-20	12.3054	QM-ECMWF	MAM
810	2020-03-21	NaN	QM-ECMWF	MAM
811	2020-03-22	NaN	QM-ECMWF	MAM
812	2020-03-23	NaN	QM-ECMWF	MAM
813	2020-03-24	8.03783	QM-ECMWF	MAM
814	2020-03-25	NaN	QM-ECMWF	MAM
815	2020-03-26	NaN	QM-ECMWF	MAM
816	2020-03-27	8.99076	QM-ECMWF	MAM
817	2020-03-28	NaN	QM-ECMWF	MAM
818	2020-03-29	NaN	QM-ECMWF	MAM
819	2020-03-30	NaN	QM-ECMWF	MAM
820	2020-03-31	10.8653	QM-ECMWF	MAM
821	2020-04-01	NaN	QM-ECMWF	MAM
822	2020-04-02	NaN	QM-ECMWF	MAM
823	2020-04-03	13.0077	QM-ECMWF	MAM
824	2020-04-04	NaN	QM-ECMWF	MAM
825	2020-04-05	NaN	QM-ECMWF	MAM
826	2020-04-06	NaN	QM-ECMWF	MAM
827	2020-04-07	11.7079	QM-ECMWF	MAM
828	2020-04-08	NaN	QM-ECMWF	MAM
829	2020-04-09	NaN	QM-ECMWF	MAM
830	2020-04-10	13.9615	QM-ECMWF	MAM
831	2020-04-11	NaN	QM-ECMWF	MAM
832	2020-04-12	NaN	QM-ECMWF	MAM
833	2020-04-13	NaN	QM-ECMWF	MAM
834	2020-04-14	9.98628	QM-ECMWF	MAM
835	2020-04-15	NaN	QM-ECMWF	MAM
836	2020-04-16	NaN	QM-ECMWF	MAM
837	2020-04-17	15.7438	QM-ECMWF	MAM
838	2020-04-18	NaN	QM-ECMWF	MAM
839	2020-04-19	NaN	QM-ECMWF	MAM
840	2020-04-20	NaN	QM-ECMWF	MAM
841	2020-04-21	11.7514	QM-ECMWF	MAM
842	2020-04-22	NaN	QM-ECMWF	MAM
843	2020-04-23	NaN	QM-ECMWF	MAM
844	2020-04-24	12.1669	QM-ECMWF	MAM
845	2020-04-25	NaN	QM-ECMWF	MAM
846	2020-04-26	NaN	QM-ECMWF	MAM
847	2020-04-27	NaN	QM-ECMWF	MAM
848	2020-04-28	12.3756	QM-ECMWF	MAM
849	2020-04-29	NaN	QM-ECMWF	MAM
850	2020-04-30	NaN	QM-ECMWF	MAM
851	2020-05-01	13.1714	QM-ECMWF	MAM
852	2020-05-02	NaN	QM-ECMWF	MAM
853	2020-05-03	NaN	QM-ECMWF	MAM
854	2020-05-04	NaN	QM-ECMWF	MAM
855	2020-05-05	14.6482	QM-ECMWF	MAM
856	2020-05-06	NaN	QM-ECMWF	MAM
857	2020-05-07	NaN	QM-ECMWF	MAM
858	2020-05-08	15.9775	QM-ECMWF	MAM
859	2020-05-09	NaN	QM-ECMWF	MAM
860	2020-05-10	NaN	QM-ECMWF	MAM
861	2020-05-11	NaN	QM-ECMWF	MAM
862	2020-05-12	16.8501	QM-ECMWF	MAM
863	2020-05-13	NaN	QM-ECMWF	MAM
864	2020-05-14	NaN	QM-ECMWF	MAM
865	2020-05-15	16.0146	QM-ECMWF	MAM
866	2020-05-16	NaN	QM-ECMWF	MAM
867	2020-05-17	NaN	QM-ECMWF	MAM
868	2020-05-18	NaN	QM-ECMWF	MAM
869	2020-05-19	17.0268	QM-ECMWF	MAM
870	2020-05-20	NaN	QM-ECMWF	MAM
871	2020-05-21	NaN	QM-ECMWF	MAM
872	2020-05-22	11.6354	QM-ECMWF	MAM
873	2020-05-23	NaN	QM-ECMWF	MAM
874	2020-05-24	NaN	QM-ECMWF	MAM
875	2020-05-25	NaN	QM-ECMWF	MAM
876	2020-05-26	15.1295	QM-ECMWF	MAM
877	2020-05-27	NaN	QM-ECMWF	MAM
878	2020-05-28	NaN	QM-ECMWF	MAM
879	2020-05-29	14.561	QM-ECMWF	MAM
880	2020-05-30	NaN	QM-ECMWF	MAM
881	2020-05-31	NaN	QM-ECMWF	MAM
882	2020-06-01	NaN	QM-ECMWF	JJA
883	2020-06-02	16.6544	QM-ECMWF	JJA
884	2020-06-03	NaN	QM-ECMWF	JJA
885	2020-06-04	NaN	QM-ECMWF	JJA
886	2020-06-05	17.213	QM-ECMWF	JJA
887	2020-06-06	NaN	QM-ECMWF	JJA
888	2020-06-07	NaN	QM-ECMWF	JJA
889	2020-06-08	NaN	QM-ECMWF	JJA
890	2020-06-09	16.6736	QM-ECMWF	JJA
891	2020-06-10	NaN	QM-ECMWF	JJA
892	2020-06-11	NaN	QM-ECMWF	JJA
893	2020-06-12	16.7059	QM-ECMWF	JJA
894	2020-06-13	NaN	QM-ECMWF	JJA
895	2020-06-14	NaN	QM-ECMWF	JJA
896	2020-06-15	NaN	QM-ECMWF	JJA
897	2020-06-16	13.8026	QM-ECMWF	JJA
898	2020-06-17	NaN	QM-ECMWF	JJA
899	2020-06-18	NaN	QM-ECMWF	JJA
900	2020-06-19	14.9006	QM-ECMWF	JJA
901	2020-06-20	NaN	QM-ECMWF	JJA
902	2020-06-21	NaN	QM-ECMWF	JJA
903	2020-06-22	NaN	QM-ECMWF	JJA
904	2020-06-23	13.7606	QM-ECMWF	JJA
905	2020-06-24	NaN	QM-ECMWF	JJA
906	2020-06-25	NaN	QM-ECMWF	JJA
907	2020-06-26	13.4381	QM-ECMWF	JJA
908	2020-06-27	NaN	QM-ECMWF	JJA
909	2020-06-28	NaN	QM-ECMWF	JJA
910	2020-06-29	NaN	QM-ECMWF	JJA
911	2020-06-30	15.4906	QM-ECMWF	JJA
912	2020-07-01	NaN	QM-ECMWF	JJA
913	2020-07-02	NaN	QM-ECMWF	JJA
914	2020-07-03	14.6424	QM-ECMWF	JJA
915	2020-07-04	NaN	QM-ECMWF	JJA
916	2020-07-05	NaN	QM-ECMWF	JJA
917	2020-07-06	NaN	QM-ECMWF	JJA
918	2020-07-07	16.1388	QM-ECMWF	JJA
919	2020-07-08	NaN	QM-ECMWF	JJA
920	2020-07-09	NaN	QM-ECMWF	JJA
921	2020-07-10	15.2873	QM-ECMWF	JJA
922	2020-07-11	NaN	QM-ECMWF	JJA
923	2020-07-12	NaN	QM-ECMWF	JJA
924	2020-07-13	NaN	QM-ECMWF	JJA
925	2020-07-14	15.5885	QM-ECMWF	JJA
926	2020-07-15	NaN	QM-ECMWF	JJA
927	2020-07-16	NaN	QM-ECMWF	JJA
928	2020-07-17	13.0131	QM-ECMWF	JJA
929	2020-07-18	NaN	QM-ECMWF	JJA
930	2020-07-19	NaN	QM-ECMWF	JJA
931	2020-07-20	NaN	QM-ECMWF	JJA
932	2020-07-21	14.8186	QM-ECMWF	JJA
933	2020-07-22	NaN	QM-ECMWF	JJA
934	2020-07-23	NaN	QM-ECMWF	JJA
935	2020-07-24	10.7017	QM-ECMWF	JJA
936	2020-07-25	NaN	QM-ECMWF	JJA
937	2020-07-26	NaN	QM-ECMWF	JJA
938	2020-07-27	NaN	QM-ECMWF	JJA
939	2020-07-28	13.303	QM-ECMWF	JJA
940	2020-07-29	NaN	QM-ECMWF	JJA
941	2020-07-30	NaN	QM-ECMWF	JJA
942	2020-07-31	14.4373	QM-ECMWF	JJA
943	2020-08-01	NaN	QM-ECMWF	JJA
944	2020-08-02	NaN	QM-ECMWF	JJA
945	2020-08-03	NaN	QM-ECMWF	JJA
946	2020-08-04	14.5601	QM-ECMWF	JJA
947	2020-08-05	NaN	QM-ECMWF	JJA
948	2020-08-06	NaN	QM-ECMWF	JJA
949	2020-08-07	13.741	QM-ECMWF	JJA
950	2020-08-08	NaN	QM-ECMWF	JJA
951	2020-08-09	NaN	QM-ECMWF	JJA
952	2020-08-10	NaN	QM-ECMWF	JJA
953	2020-08-11	13.0619	QM-ECMWF	JJA
954	2020-08-12	NaN	QM-ECMWF	JJA
955	2020-08-13	NaN	QM-ECMWF	JJA
956	2020-08-14	18.0608	QM-ECMWF	JJA
957	2020-08-15	NaN	QM-ECMWF	JJA
958	2020-08-16	NaN	QM-ECMWF	JJA
959	2020-08-17	NaN	QM-ECMWF	JJA
960	2020-08-18	17.1793	QM-ECMWF	JJA
961	2020-08-19	NaN	QM-ECMWF	JJA
962	2020-08-20	NaN	QM-ECMWF	JJA
963	2020-08-21	17.0972	QM-ECMWF	JJA
964	2020-08-22	NaN	QM-ECMWF	JJA
965	2020-08-23	NaN	QM-ECMWF	JJA
966	2020-08-24	NaN	QM-ECMWF	JJA
967	2020-08-25	18.367	QM-ECMWF	JJA
968	2020-08-26	NaN	QM-ECMWF	JJA
969	2020-08-27	NaN	QM-ECMWF	JJA
970	2020-08-28	18.7825	QM-ECMWF	JJA
971	2020-08-29	NaN	QM-ECMWF	JJA
972	2020-08-30	NaN	QM-ECMWF	JJA
973	2020-08-31	NaN	QM-ECMWF	JJA
974	2020-09-01	18.3477	QM-ECMWF	SON
975	2020-09-02	NaN	QM-ECMWF	SON
976	2020-09-03	NaN	QM-ECMWF	SON
977	2020-09-04	14.4634	QM-ECMWF	SON
978	2020-09-05	NaN	QM-ECMWF	SON
979	2020-09-06	NaN	QM-ECMWF	SON
980	2020-09-07	NaN	QM-ECMWF	SON
981	2020-09-08	15.6254	QM-ECMWF	SON
982	2020-09-09	NaN	QM-ECMWF	SON
983	2020-09-10	NaN	QM-ECMWF	SON
984	2020-09-11	13.3448	QM-ECMWF	SON
985	2020-09-12	NaN	QM-ECMWF	SON
986	2020-09-13	NaN	QM-ECMWF	SON
987	2020-09-14	NaN	QM-ECMWF	SON
988	2020-09-15	14.3866	QM-ECMWF	SON
989	2020-09-16	NaN	QM-ECMWF	SON
990	2020-09-17	NaN	QM-ECMWF	SON
991	2020-09-18	16.8087	QM-ECMWF	SON
992	2020-09-19	NaN	QM-ECMWF	SON
993	2020-09-20	NaN	QM-ECMWF	SON
994	2020-09-21	NaN	QM-ECMWF	SON
995	2020-09-22	10.5999	QM-ECMWF	SON
996	2020-09-23	NaN	QM-ECMWF	SON
997	2020-09-24	NaN	QM-ECMWF	SON
998	2020-09-25	8.09531	QM-ECMWF	SON
999	2020-09-26	NaN	QM-ECMWF	SON
1000	2020-09-27	NaN	QM-ECMWF	SON
1001	2020-09-28	NaN	QM-ECMWF	SON
1002	2020-09-29	17.9425	QM-ECMWF	SON
1003	2020-09-30	NaN	QM-ECMWF	SON
1004	2020-10-01	NaN	QM-ECMWF	SON
1005	2020-10-02	15.3103	QM-ECMWF	SON
1006	2020-10-03	NaN	QM-ECMWF	SON
1007	2020-10-04	NaN	QM-ECMWF	SON
1008	2020-10-05	NaN	QM-ECMWF	SON
1009	2020-10-06	12.3025	QM-ECMWF	SON
1010	2020-10-07	NaN	QM-ECMWF	SON
1011	2020-10-08	NaN	QM-ECMWF	SON
1012	2020-10-09	16.7139	QM-ECMWF	SON
1013	2020-10-10	NaN	QM-ECMWF	SON
1014	2020-10-11	NaN	QM-ECMWF	SON
1015	2020-10-12	NaN	QM-ECMWF	SON
1016	2020-10-13	13.5708	QM-ECMWF	SON
1017	2020-10-14	NaN	QM-ECMWF	SON
1018	2020-10-15	NaN	QM-ECMWF	SON
1019	2020-10-16	18.6452	QM-ECMWF	SON
1020	2020-10-17	NaN	QM-ECMWF	SON
1021	2020-10-18	NaN	QM-ECMWF	SON
1022	2020-10-19	NaN	QM-ECMWF	SON
1023	2020-10-20	19.771	QM-ECMWF	SON
1024	2020-10-21	NaN	QM-ECMWF	SON
1025	2020-10-22	NaN	QM-ECMWF	SON
1026	2020-10-23	17.8632	QM-ECMWF	SON
1027	2020-10-24	NaN	QM-ECMWF	SON
1028	2020-10-25	NaN	QM-ECMWF	SON
1029	2020-10-26	NaN	QM-ECMWF	SON
1030	2020-10-27	12.402	QM-ECMWF	SON
1031	2020-10-28	NaN	QM-ECMWF	SON
1032	2020-10-29	NaN	QM-ECMWF	SON
1033	2020-10-30	12.9923	QM-ECMWF	SON
1034	2020-10-31	NaN	QM-ECMWF	SON
1035	2020-11-01	NaN	QM-ECMWF	SON
1036	2020-11-02	NaN	QM-ECMWF	SON
1037	2020-11-03	11.5711	QM-ECMWF	SON
1038	2020-11-04	NaN	QM-ECMWF	SON
1039	2020-11-05	NaN	QM-ECMWF	SON
1040	2020-11-06	12.7767	QM-ECMWF	SON
1041	2020-11-07	NaN	QM-ECMWF	SON
1042	2020-11-08	NaN	QM-ECMWF	SON
1043	2020-11-09	NaN	QM-ECMWF	SON
1044	2020-11-10	11.8178	QM-ECMWF	SON
1045	2020-11-11	NaN	QM-ECMWF	SON
1046	2020-11-12	NaN	QM-ECMWF	SON
1047	2020-11-13	10.1973	QM-ECMWF	SON
1048	2020-11-14	NaN	QM-ECMWF	SON
1049	2020-11-15	NaN	QM-ECMWF	SON
1050	2020-11-16	NaN	QM-ECMWF	SON
1051	2020-11-17	11.4197	QM-ECMWF	SON
1052	2020-11-18	NaN	QM-ECMWF	SON
1053	2020-11-19	NaN	QM-ECMWF	SON
1054	2020-11-20	14.9929	QM-ECMWF	SON
1055	2020-11-21	NaN	QM-ECMWF	SON
1056	2020-11-22	NaN	QM-ECMWF	SON
1057	2020-11-23	NaN	QM-ECMWF	SON
1058	2020-11-24	12.9468	QM-ECMWF	SON
1059	2020-11-25	NaN	QM-ECMWF	SON
1060	2020-11-26	NaN	QM-ECMWF	SON
1061	2020-11-27	15.6854	QM-ECMWF	SON
1062	2020-11-28	NaN	QM-ECMWF	SON
1063	2020-11-29	NaN	QM-ECMWF	SON
1064	2020-11-30	NaN	QM-ECMWF	SON
1065	2020-12-01	12.7391	QM-ECMWF	DJF
1066	2020-12-02	NaN	QM-ECMWF	DJF
1067	2020-12-03	NaN	QM-ECMWF	DJF
1068	2020-12-04	10.4565	QM-ECMWF	DJF
1069	2020-12-05	NaN	QM-ECMWF	DJF
1070	2020-12-06	NaN	QM-ECMWF	DJF
1071	2020-12-07	NaN	QM-ECMWF	DJF
1072	2020-12-08	9.09692	QM-ECMWF	DJF
1073	2020-12-09	NaN	QM-ECMWF	DJF
1074	2020-12-10	NaN	QM-ECMWF	DJF
1075	2020-12-11	8.85955	QM-ECMWF	DJF
1076	2020-12-12	NaN	QM-ECMWF	DJF
1077	2020-12-13	NaN	QM-ECMWF	DJF
1078	2020-12-14	NaN	QM-ECMWF	DJF
1079	2020-12-15	13.7552	QM-ECMWF	DJF
1080	2020-12-16	NaN	QM-ECMWF	DJF
1081	2020-12-17	NaN	QM-ECMWF	DJF
1082	2020-12-18	11.4288	QM-ECMWF	DJF
1083	2020-12-19	NaN	QM-ECMWF	DJF
1084	2020-12-20	NaN	QM-ECMWF	DJF
1085	2020-12-21	NaN	QM-ECMWF	DJF
1086	2020-12-22	11.6952	QM-ECMWF	DJF
1087	2020-12-23	NaN	QM-ECMWF	DJF
1088	2020-12-24	NaN	QM-ECMWF	DJF
1089	2020-12-25	16.6789	QM-ECMWF	DJF
1090	2020-12-26	NaN	QM-ECMWF	DJF
1091	2020-12-27	NaN	QM-ECMWF	DJF
1092	2020-12-28	NaN	QM-ECMWF	DJF
1093	2020-12-29	19.3346	QM-ECMWF	DJF
1094	2020-12-30	NaN	QM-ECMWF	DJF
1095	2020-12-31	NaN	QM-ECMWF	DJF
1096	2021-01-01	11.3552	QM-ECMWF	DJF
1097	2021-01-02	NaN	QM-ECMWF	DJF
1098	2021-01-03	NaN	QM-ECMWF	DJF
1099	2021-01-04	NaN	QM-ECMWF	DJF
1100	2021-01-05	8.63231	QM-ECMWF	DJF
1101	2021-01-06	NaN	QM-ECMWF	DJF
1102	2021-01-07	NaN	QM-ECMWF	DJF
1103	2021-01-08	16.1339	QM-ECMWF	DJF
1104	2021-01-09	NaN	QM-ECMWF	DJF
1105	2021-01-10	NaN	QM-ECMWF	DJF
1106	2021-01-11	NaN	QM-ECMWF	DJF
1107	2021-01-12	17.3868	QM-ECMWF	DJF
1108	2021-01-13	NaN	QM-ECMWF	DJF
1109	2021-01-14	NaN	QM-ECMWF	DJF
1110	2021-01-15	16.8345	QM-ECMWF	DJF
1111	2021-01-16	NaN	QM-ECMWF	DJF
1112	2021-01-17	NaN	QM-ECMWF	DJF
1113	2021-01-18	NaN	QM-ECMWF	DJF
1114	2021-01-19	15.6048	QM-ECMWF	DJF
1115	2021-01-20	NaN	QM-ECMWF	DJF
1116	2021-01-21	NaN	QM-ECMWF	DJF
1117	2021-01-22	12.5033	QM-ECMWF	DJF
1118	2021-01-23	NaN	QM-ECMWF	DJF
1119	2021-01-24	NaN	QM-ECMWF	DJF
1120	2021-01-25	NaN	QM-ECMWF	DJF
1121	2021-01-26	11.0936	QM-ECMWF	DJF
1122	2021-01-27	NaN	QM-ECMWF	DJF
1123	2021-01-28	NaN	QM-ECMWF	DJF
1124	2021-01-29	10.0055	QM-ECMWF	DJF
1125	2021-01-30	NaN	QM-ECMWF	DJF
1126	2021-01-31	NaN	QM-ECMWF	DJF
1127	2021-02-01	NaN	QM-ECMWF	DJF
1128	2021-02-02	11.3777	QM-ECMWF	DJF
1129	2021-02-03	NaN	QM-ECMWF	DJF
1130	2021-02-04	NaN	QM-ECMWF	DJF
1131	2021-02-05	13.9045	QM-ECMWF	DJF
1132	2021-02-06	NaN	QM-ECMWF	DJF
1133	2021-02-07	NaN	QM-ECMWF	DJF
1134	2021-02-08	NaN	QM-ECMWF	DJF
1135	2021-02-09	14.3805	QM-ECMWF	DJF
1136	2021-02-10	NaN	QM-ECMWF	DJF
1137	2021-02-11	NaN	QM-ECMWF	DJF
1138	2021-02-12	13.5983	QM-ECMWF	DJF
1139	2021-02-13	NaN	QM-ECMWF	DJF
1140	2021-02-14	NaN	QM-ECMWF	DJF
1141	2021-02-15	NaN	QM-ECMWF	DJF
1142	2021-02-16	11.9444	QM-ECMWF	DJF
1143	2021-02-17	NaN	QM-ECMWF	DJF
1144	2021-02-18	NaN	QM-ECMWF	DJF
1145	2021-02-19	10.466	QM-ECMWF	DJF
1146	2021-02-20	NaN	QM-ECMWF	DJF
1147	2021-02-21	NaN	QM-ECMWF	DJF
1148	2021-02-22	NaN	QM-ECMWF	DJF
1149	2021-02-23	15.9557	QM-ECMWF	DJF
1150	2021-02-24	NaN	QM-ECMWF	DJF
1151	2021-02-25	NaN	QM-ECMWF	DJF
1152	2021-02-26	12.8867	QM-ECMWF	DJF
1153	2021-02-27	NaN	QM-ECMWF	DJF
1154	2021-02-28	NaN	QM-ECMWF	DJF
1155	2021-03-01	NaN	QM-ECMWF	MAM
1156	2021-03-02	17.2594	QM-ECMWF	MAM
1157	2021-03-03	NaN	QM-ECMWF	MAM
1158	2021-03-04	NaN	QM-ECMWF	MAM
1159	2021-03-05	16.1262	QM-ECMWF	MAM
1160	2021-03-06	NaN	QM-ECMWF	MAM
1161	2021-03-07	NaN	QM-ECMWF	MAM
1162	2021-03-08	NaN	QM-ECMWF	MAM
1163	2021-03-09	18.5087	QM-ECMWF	MAM
1164	2021-03-10	NaN	QM-ECMWF	MAM
1165	2021-03-11	NaN	QM-ECMWF	MAM
1166	2021-03-12	21.0747	QM-ECMWF	MAM
1167	2021-03-13	NaN	QM-ECMWF	MAM
1168	2021-03-14	NaN	QM-ECMWF	MAM
1169	2021-03-15	NaN	QM-ECMWF	MAM
1170	2021-03-16	18.0743	QM-ECMWF	MAM
1171	2021-03-17	NaN	QM-ECMWF	MAM
1172	2021-03-18	NaN	QM-ECMWF	MAM
1173	2021-03-19	13.7192	QM-ECMWF	MAM
1174	2021-03-20	NaN	QM-ECMWF	MAM
1175	2021-03-21	NaN	QM-ECMWF	MAM
1176	2021-03-22	NaN	QM-ECMWF	MAM
1177	2021-03-23	16.2244	QM-ECMWF	MAM
1178	2021-03-24	NaN	QM-ECMWF	MAM
1179	2021-03-25	NaN	QM-ECMWF	MAM
1180	2021-03-26	12.3145	QM-ECMWF	MAM
1181	2021-03-27	NaN	QM-ECMWF	MAM
1182	2021-03-28	NaN	QM-ECMWF	MAM
1183	2021-03-29	NaN	QM-ECMWF	MAM
1184	2021-03-30	11.9065	QM-ECMWF	MAM
1185	2021-03-31	NaN	QM-ECMWF	MAM
1186	2021-04-01	NaN	QM-ECMWF	MAM
1187	2021-04-02	11.8242	QM-ECMWF	MAM
1188	2021-04-03	NaN	QM-ECMWF	MAM
1189	2021-04-04	NaN	QM-ECMWF	MAM
1190	2021-04-05	NaN	QM-ECMWF	MAM
1191	2021-04-06	12.8948	QM-ECMWF	MAM
1192	2021-04-07	NaN	QM-ECMWF	MAM
1193	2021-04-08	NaN	QM-ECMWF	MAM
1194	2021-04-09	13.452	QM-ECMWF	MAM
1195	2021-04-10	NaN	QM-ECMWF	MAM
1196	2021-04-11	NaN	QM-ECMWF	MAM
1197	2021-04-12	NaN	QM-ECMWF	MAM
1198	2021-04-13	11.5283	QM-ECMWF	MAM
1199	2021-04-14	NaN	QM-ECMWF	MAM
1200	2021-04-15	NaN	QM-ECMWF	MAM
1201	2021-04-16	12.8064	QM-ECMWF	MAM
1202	2021-04-17	NaN	QM-ECMWF	MAM
1203	2021-04-18	NaN	QM-ECMWF	MAM
1204	2021-04-19	NaN	QM-ECMWF	MAM
1205	2021-04-20	14.2469	QM-ECMWF	MAM
1206	2021-04-21	NaN	QM-ECMWF	MAM
1207	2021-04-22	NaN	QM-ECMWF	MAM
1208	2021-04-23	14.8614	QM-ECMWF	MAM
1209	2021-04-24	NaN	QM-ECMWF	MAM
1210	2021-04-25	NaN	QM-ECMWF	MAM
1211	2021-04-26	NaN	QM-ECMWF	MAM
1212	2021-04-27	13.3968	QM-ECMWF	MAM
1213	2021-04-28	NaN	QM-ECMWF	MAM
1214	2021-04-29	NaN	QM-ECMWF	MAM
1215	2021-04-30	14.2975	QM-ECMWF	MAM
1216	2021-05-01	NaN	QM-ECMWF	MAM
1217	2021-05-02	NaN	QM-ECMWF	MAM
1218	2021-05-03	NaN	QM-ECMWF	MAM
1219	2021-05-04	15.7154	QM-ECMWF	MAM
1220	2021-05-05	NaN	QM-ECMWF	MAM
1221	2021-05-06	NaN	QM-ECMWF	MAM
1222	2021-05-07	17.5272	QM-ECMWF	MAM
1223	2021-05-08	NaN	QM-ECMWF	MAM
1224	2021-05-09	NaN	QM-ECMWF	MAM
1225	2021-05-10	NaN	QM-ECMWF	MAM
1226	2021-05-11	22.7874	QM-ECMWF	MAM
1227	2021-05-12	NaN	QM-ECMWF	MAM
1228	2021-05-13	NaN	QM-ECMWF	MAM
1229	2021-05-14	18.8512	QM-ECMWF	MAM
1230	2021-05-15	NaN	QM-ECMWF	MAM
1231	2021-05-16	NaN	QM-ECMWF	MAM
1232	2021-05-17	NaN	QM-ECMWF	MAM
1233	2021-05-18	18.7592	QM-ECMWF	MAM
1234	2021-05-19	NaN	QM-ECMWF	MAM
1235	2021-05-20	NaN	QM-ECMWF	MAM
1236	2021-05-21	13.0338	QM-ECMWF	MAM
1237	2021-05-22	NaN	QM-ECMWF	MAM
1238	2021-05-23	NaN	QM-ECMWF	MAM
1239	2021-05-24	NaN	QM-ECMWF	MAM
1240	2021-05-25	13.2281	QM-ECMWF	MAM
1241	2021-05-26	NaN	QM-ECMWF	MAM
1242	2021-05-27	NaN	QM-ECMWF	MAM
1243	2021-05-28	13.5897	QM-ECMWF	MAM
1244	2021-05-29	NaN	QM-ECMWF	MAM
1245	2021-05-30	NaN	QM-ECMWF	MAM
1246	2021-05-31	NaN	QM-ECMWF	MAM
1247	2021-06-01	16.9972	QM-ECMWF	JJA
1248	2021-06-02	NaN	QM-ECMWF	JJA
1249	2021-06-03	NaN	QM-ECMWF	JJA
1250	2021-06-04	15.1627	QM-ECMWF	JJA
1251	2021-06-05	NaN	QM-ECMWF	JJA
1252	2021-06-06	NaN	QM-ECMWF	JJA
1253	2021-06-07	NaN	QM-ECMWF	JJA
1254	2021-06-08	18.6484	QM-ECMWF	JJA
1255	2021-06-09	NaN	QM-ECMWF	JJA
1256	2021-06-10	NaN	QM-ECMWF	JJA
1257	2021-06-11	14.3309	QM-ECMWF	JJA
1258	2021-06-12	NaN	QM-ECMWF	JJA
1259	2021-06-13	NaN	QM-ECMWF	JJA
1260	2021-06-14	NaN	QM-ECMWF	JJA
1261	2021-06-15	14.5168	QM-ECMWF	JJA
1262	2021-06-16	NaN	QM-ECMWF	JJA
1263	2021-06-17	NaN	QM-ECMWF	JJA
1264	2021-06-18	19.7477	QM-ECMWF	JJA
1265	2021-06-19	NaN	QM-ECMWF	JJA
1266	2021-06-20	NaN	QM-ECMWF	JJA
1267	2021-06-21	NaN	QM-ECMWF	JJA
1268	2021-06-22	19.5025	QM-ECMWF	JJA
1269	2021-06-23	NaN	QM-ECMWF	JJA
1270	2021-06-24	NaN	QM-ECMWF	JJA
1271	2021-06-25	22.0071	QM-ECMWF	JJA
1272	2021-06-26	NaN	QM-ECMWF	JJA
1273	2021-06-27	NaN	QM-ECMWF	JJA
1274	2021-06-28	NaN	QM-ECMWF	JJA
1275	2021-06-29	19.9041	QM-ECMWF	JJA
1276	2021-06-30	NaN	QM-ECMWF	JJA
1277	2021-07-01	NaN	QM-ECMWF	JJA
1278	2021-07-02	18.9982	QM-ECMWF	JJA
1279	2021-07-03	NaN	QM-ECMWF	JJA
1280	2021-07-04	NaN	QM-ECMWF	JJA
1281	2021-07-05	NaN	QM-ECMWF	JJA
1282	2021-07-06	18.186	QM-ECMWF	JJA
1283	2021-07-07	NaN	QM-ECMWF	JJA
1284	2021-07-08	NaN	QM-ECMWF	JJA
1285	2021-07-09	19.5959	QM-ECMWF	JJA
1286	2021-07-10	NaN	QM-ECMWF	JJA
1287	2021-07-11	NaN	QM-ECMWF	JJA
1288	2021-07-12	NaN	QM-ECMWF	JJA
1289	2021-07-13	12.2759	QM-ECMWF	JJA
1290	2021-07-14	NaN	QM-ECMWF	JJA
1291	2021-07-15	NaN	QM-ECMWF	JJA
1292	2021-07-16	12.8227	QM-ECMWF	JJA
1293	2021-07-17	NaN	QM-ECMWF	JJA
1294	2021-07-18	NaN	QM-ECMWF	JJA
1295	2021-07-19	NaN	QM-ECMWF	JJA
1296	2021-07-20	14.6836	QM-ECMWF	JJA
1297	2021-07-21	NaN	QM-ECMWF	JJA
1298	2021-07-22	NaN	QM-ECMWF	JJA
1299	2021-07-23	14.4096	QM-ECMWF	JJA
1300	2021-07-24	NaN	QM-ECMWF	JJA
1301	2021-07-25	NaN	QM-ECMWF	JJA
1302	2021-07-26	NaN	QM-ECMWF	JJA
1303	2021-07-27	13.4127	QM-ECMWF	JJA
1304	2021-07-28	NaN	QM-ECMWF	JJA
1305	2021-07-29	NaN	QM-ECMWF	JJA
1306	2021-07-30	11.799	QM-ECMWF	JJA
1307	2021-07-31	NaN	QM-ECMWF	JJA
1308	2021-08-01	NaN	QM-ECMWF	JJA
1309	2021-08-02	NaN	QM-ECMWF	JJA
1310	2021-08-03	11.0701	QM-ECMWF	JJA
1311	2021-08-04	NaN	QM-ECMWF	JJA
1312	2021-08-05	NaN	QM-ECMWF	JJA
1313	2021-08-06	12.6898	QM-ECMWF	JJA
1314	2021-08-07	NaN	QM-ECMWF	JJA
1315	2021-08-08	NaN	QM-ECMWF	JJA
1316	2021-08-09	NaN	QM-ECMWF	JJA
1317	2021-08-10	15.993	QM-ECMWF	JJA
1318	2021-08-11	NaN	QM-ECMWF	JJA
1319	2021-08-12	NaN	QM-ECMWF	JJA
1320	2021-08-13	16.8064	QM-ECMWF	JJA
1321	2021-08-14	NaN	QM-ECMWF	JJA
1322	2021-08-15	NaN	QM-ECMWF	JJA
1323	2021-08-16	NaN	QM-ECMWF	JJA
1324	2021-08-17	19.3835	QM-ECMWF	JJA
1325	2021-08-18	NaN	QM-ECMWF	JJA
1326	2021-08-19	NaN	QM-ECMWF	JJA
1327	2021-08-20	21.2608	QM-ECMWF	JJA
1328	2021-08-21	NaN	QM-ECMWF	JJA
1329	2021-08-22	NaN	QM-ECMWF	JJA
1330	2021-08-23	NaN	QM-ECMWF	JJA
1331	2021-08-24	18.4533	QM-ECMWF	JJA
1332	2021-08-25	NaN	QM-ECMWF	JJA
1333	2021-08-26	NaN	QM-ECMWF	JJA
1334	2021-08-27	16.1118	QM-ECMWF	JJA
1335	2021-08-28	NaN	QM-ECMWF	JJA
1336	2021-08-29	NaN	QM-ECMWF	JJA
1337	2021-08-30	NaN	QM-ECMWF	JJA
1338	2021-08-31	12.7781	QM-ECMWF	JJA
1339	2021-09-01	NaN	QM-ECMWF	SON
1340	2021-09-02	NaN	QM-ECMWF	SON
1341	2021-09-03	9.4742	QM-ECMWF	SON
1342	2021-09-04	NaN	QM-ECMWF	SON
1343	2021-09-05	NaN	QM-ECMWF	SON
1344	2021-09-06	NaN	QM-ECMWF	SON
1345	2021-09-07	15.0023	QM-ECMWF	SON
1346	2021-09-08	NaN	QM-ECMWF	SON
1347	2021-09-09	NaN	QM-ECMWF	SON
1348	2021-09-10	16.2318	QM-ECMWF	SON
1349	2021-09-11	NaN	QM-ECMWF	SON
1350	2021-09-12	NaN	QM-ECMWF	SON
1351	2021-09-13	NaN	QM-ECMWF	SON
1352	2021-09-14	15.8176	QM-ECMWF	SON
1353	2021-09-15	NaN	QM-ECMWF	SON
1354	2021-09-16	NaN	QM-ECMWF	SON
1355	2021-09-17	12.8148	QM-ECMWF	SON
1356	2021-09-18	NaN	QM-ECMWF	SON
1357	2021-09-19	NaN	QM-ECMWF	SON
1358	2021-09-20	NaN	QM-ECMWF	SON
1359	2021-09-21	12.2804	QM-ECMWF	SON
1360	2021-09-22	NaN	QM-ECMWF	SON
1361	2021-09-23	NaN	QM-ECMWF	SON
1362	2021-09-24	14.6196	QM-ECMWF	SON
1363	2021-09-25	NaN	QM-ECMWF	SON
1364	2021-09-26	NaN	QM-ECMWF	SON
1365	2021-09-27	NaN	QM-ECMWF	SON
1366	2021-09-28	14.3997	QM-ECMWF	SON
1367	2021-09-29	NaN	QM-ECMWF	SON
1368	2021-09-30	NaN	QM-ECMWF	SON
1369	2021-10-01	18.4545	QM-ECMWF	SON
1370	2021-10-02	NaN	QM-ECMWF	SON
1371	2021-10-03	NaN	QM-ECMWF	SON
1372	2021-10-04	NaN	QM-ECMWF	SON
1373	2021-10-05	14.319	QM-ECMWF	SON
1374	2021-10-06	NaN	QM-ECMWF	SON
1375	2021-10-07	NaN	QM-ECMWF	SON
1376	2021-10-08	15.4652	QM-ECMWF	SON
1377	2021-10-09	NaN	QM-ECMWF	SON
1378	2021-10-10	NaN	QM-ECMWF	SON
1379	2021-10-11	NaN	QM-ECMWF	SON
1380	2021-10-12	17.816	QM-ECMWF	SON
1381	2021-10-13	NaN	QM-ECMWF	SON
1382	2021-10-14	NaN	QM-ECMWF	SON
1383	2021-10-15	18.1103	QM-ECMWF	SON
1384	2021-10-16	NaN	QM-ECMWF	SON
1385	2021-10-17	NaN	QM-ECMWF	SON
1386	2021-10-18	NaN	QM-ECMWF	SON
1387	2021-10-19	17.1277	QM-ECMWF	SON
1388	2021-10-20	NaN	QM-ECMWF	SON
1389	2021-10-21	NaN	QM-ECMWF	SON
1390	2021-10-22	18.3853	QM-ECMWF	SON
1391	2021-10-23	NaN	QM-ECMWF	SON
1392	2021-10-24	NaN	QM-ECMWF	SON
1393	2021-10-25	NaN	QM-ECMWF	SON
1394	2021-10-26	11.6674	QM-ECMWF	SON
1395	2021-10-27	NaN	QM-ECMWF	SON
1396	2021-10-28	NaN	QM-ECMWF	SON
1397	2021-10-29	8.13303	QM-ECMWF	SON
1398	2021-10-30	NaN	QM-ECMWF	SON
1399	2021-10-31	NaN	QM-ECMWF	SON
1400	2021-11-01	NaN	QM-ECMWF	SON
1401	2021-11-02	8.27995	QM-ECMWF	SON
1402	2021-11-03	NaN	QM-ECMWF	SON
1403	2021-11-04	NaN	QM-ECMWF	SON
1404	2021-11-05	9.5837	QM-ECMWF	SON
1405	2021-11-06	NaN	QM-ECMWF	SON
1406	2021-11-07	NaN	QM-ECMWF	SON
1407	2021-11-08	NaN	QM-ECMWF	SON
1408	2021-11-09	7.51482	QM-ECMWF	SON
1409	2021-11-10	NaN	QM-ECMWF	SON
1410	2021-11-11	NaN	QM-ECMWF	SON
1411	2021-11-12	7.77225	QM-ECMWF	SON
1412	2021-11-13	NaN	QM-ECMWF	SON
1413	2021-11-14	NaN	QM-ECMWF	SON
1414	2021-11-15	NaN	QM-ECMWF	SON
1415	2021-11-16	7.44414	QM-ECMWF	SON
1416	2021-11-17	NaN	QM-ECMWF	SON
1417	2021-11-18	NaN	QM-ECMWF	SON
1418	2021-11-19	11.0842	QM-ECMWF	SON
1419	2021-11-20	NaN	QM-ECMWF	SON
1420	2021-11-21	NaN	QM-ECMWF	SON
1421	2021-11-22	NaN	QM-ECMWF	SON
1422	2021-11-23	6.82029	QM-ECMWF	SON
1423	2021-11-24	NaN	QM-ECMWF	SON
1424	2021-11-25	NaN	QM-ECMWF	SON
1425	2021-11-26	8.75614	QM-ECMWF	SON
1426	2021-11-27	NaN	QM-ECMWF	SON
1427	2021-11-28	NaN	QM-ECMWF	SON
1428	2021-11-29	NaN	QM-ECMWF	SON
1429	2021-11-30	7.38262	QM-ECMWF	SON
1430	2021-12-01	NaN	QM-ECMWF	DJF
1431	2021-12-02	NaN	QM-ECMWF	DJF
1432	2021-12-03	9.42676	QM-ECMWF	DJF
1433	2021-12-04	NaN	QM-ECMWF	DJF
1434	2021-12-05	NaN	QM-ECMWF	DJF
1435	2021-12-06	NaN	QM-ECMWF	DJF
1436	2021-12-07	10.4196	QM-ECMWF	DJF
1437	2021-12-08	NaN	QM-ECMWF	DJF
1438	2021-12-09	NaN	QM-ECMWF	DJF
1439	2021-12-10	10.2752	QM-ECMWF	DJF
1440	2021-12-11	NaN	QM-ECMWF	DJF
1441	2021-12-12	NaN	QM-ECMWF	DJF
1442	2021-12-13	NaN	QM-ECMWF	DJF
1443	2021-12-14	12.2367	QM-ECMWF	DJF
1444	2021-12-15	NaN	QM-ECMWF	DJF
1445	2021-12-16	NaN	QM-ECMWF	DJF
1446	2021-12-17	9.93183	QM-ECMWF	DJF
1447	2021-12-18	NaN	QM-ECMWF	DJF
1448	2021-12-19	NaN	QM-ECMWF	DJF
1449	2021-12-20	NaN	QM-ECMWF	DJF
1450	2021-12-21	12.5754	QM-ECMWF	DJF
1451	2021-12-22	NaN	QM-ECMWF	DJF
1452	2021-12-23	NaN	QM-ECMWF	DJF
1453	2021-12-24	11.3388	QM-ECMWF	DJF
1454	2021-12-25	NaN	QM-ECMWF	DJF
1455	2021-12-26	NaN	QM-ECMWF	DJF
1456	2021-12-27	NaN	QM-ECMWF	DJF
1457	2021-12-28	13.0452	QM-ECMWF	DJF
1458	2021-12-29	NaN	QM-ECMWF	DJF
1459	2021-12-30	NaN	QM-ECMWF	DJF
1460	2021-12-31	12.6179	QM-ECMWF	DJF
0	2018-01-01	NaN	LOESS-ECMWF	DJF
1	2018-01-02	6.77427	LOESS-ECMWF	DJF
2	2018-01-03	NaN	LOESS-ECMWF	DJF
3	2018-01-04	NaN	LOESS-ECMWF	DJF
4	2018-01-05	7.17748	LOESS-ECMWF	DJF
5	2018-01-06	NaN	LOESS-ECMWF	DJF
6	2018-01-07	NaN	LOESS-ECMWF	DJF
7	2018-01-08	NaN	LOESS-ECMWF	DJF
8	2018-01-09	7.35943	LOESS-ECMWF	DJF
9	2018-01-10	NaN	LOESS-ECMWF	DJF
10	2018-01-11	NaN	LOESS-ECMWF	DJF
11	2018-01-12	8.97042	LOESS-ECMWF	DJF
12	2018-01-13	NaN	LOESS-ECMWF	DJF
13	2018-01-14	NaN	LOESS-ECMWF	DJF
14	2018-01-15	NaN	LOESS-ECMWF	DJF
15	2018-01-16	7.1938	LOESS-ECMWF	DJF
16	2018-01-17	NaN	LOESS-ECMWF	DJF
17	2018-01-18	NaN	LOESS-ECMWF	DJF
18	2018-01-19	8.35428	LOESS-ECMWF	DJF
19	2018-01-20	NaN	LOESS-ECMWF	DJF
20	2018-01-21	NaN	LOESS-ECMWF	DJF
21	2018-01-22	NaN	LOESS-ECMWF	DJF
22	2018-01-23	9.02659	LOESS-ECMWF	DJF
23	2018-01-24	NaN	LOESS-ECMWF	DJF
24	2018-01-25	NaN	LOESS-ECMWF	DJF
25	2018-01-26	9.64497	LOESS-ECMWF	DJF
26	2018-01-27	NaN	LOESS-ECMWF	DJF
27	2018-01-28	NaN	LOESS-ECMWF	DJF
28	2018-01-29	NaN	LOESS-ECMWF	DJF
29	2018-01-30	11.8258	LOESS-ECMWF	DJF
30	2018-01-31	NaN	LOESS-ECMWF	DJF
31	2018-02-01	NaN	LOESS-ECMWF	DJF
32	2018-02-02	13.5441	LOESS-ECMWF	DJF
33	2018-02-03	NaN	LOESS-ECMWF	DJF
34	2018-02-04	NaN	LOESS-ECMWF	DJF
35	2018-02-05	NaN	LOESS-ECMWF	DJF
36	2018-02-06	11.977	LOESS-ECMWF	DJF
37	2018-02-07	NaN	LOESS-ECMWF	DJF
38	2018-02-08	NaN	LOESS-ECMWF	DJF
39	2018-02-09	15.9031	LOESS-ECMWF	DJF
40	2018-02-10	NaN	LOESS-ECMWF	DJF
41	2018-02-11	NaN	LOESS-ECMWF	DJF
42	2018-02-12	NaN	LOESS-ECMWF	DJF
43	2018-02-13	21.0595	LOESS-ECMWF	DJF
44	2018-02-14	NaN	LOESS-ECMWF	DJF
45	2018-02-15	NaN	LOESS-ECMWF	DJF
46	2018-02-16	21.6759	LOESS-ECMWF	DJF
47	2018-02-17	NaN	LOESS-ECMWF	DJF
48	2018-02-18	NaN	LOESS-ECMWF	DJF
49	2018-02-19	NaN	LOESS-ECMWF	DJF
50	2018-02-20	21.6836	LOESS-ECMWF	DJF
51	2018-02-21	NaN	LOESS-ECMWF	DJF
52	2018-02-22	NaN	LOESS-ECMWF	DJF
53	2018-02-23	13.2296	LOESS-ECMWF	DJF
54	2018-02-24	NaN	LOESS-ECMWF	DJF
55	2018-02-25	NaN	LOESS-ECMWF	DJF
56	2018-02-26	NaN	LOESS-ECMWF	DJF
57	2018-02-27	7.49516	LOESS-ECMWF	DJF
58	2018-02-28	NaN	LOESS-ECMWF	DJF
59	2018-03-01	NaN	LOESS-ECMWF	MAM
60	2018-03-02	7.31734	LOESS-ECMWF	MAM
61	2018-03-03	NaN	LOESS-ECMWF	MAM
62	2018-03-04	NaN	LOESS-ECMWF	MAM
63	2018-03-05	NaN	LOESS-ECMWF	MAM
64	2018-03-06	7.68995	LOESS-ECMWF	MAM
65	2018-03-07	NaN	LOESS-ECMWF	MAM
66	2018-03-08	NaN	LOESS-ECMWF	MAM
67	2018-03-09	10.3909	LOESS-ECMWF	MAM
68	2018-03-10	NaN	LOESS-ECMWF	MAM
69	2018-03-11	NaN	LOESS-ECMWF	MAM
70	2018-03-12	NaN	LOESS-ECMWF	MAM
71	2018-03-13	12.3135	LOESS-ECMWF	MAM
72	2018-03-14	NaN	LOESS-ECMWF	MAM
73	2018-03-15	NaN	LOESS-ECMWF	MAM
74	2018-03-16	11.3451	LOESS-ECMWF	MAM
75	2018-03-17	NaN	LOESS-ECMWF	MAM
76	2018-03-18	NaN	LOESS-ECMWF	MAM
77	2018-03-19	NaN	LOESS-ECMWF	MAM
78	2018-03-20	10.3433	LOESS-ECMWF	MAM
79	2018-03-21	NaN	LOESS-ECMWF	MAM
80	2018-03-22	NaN	LOESS-ECMWF	MAM
81	2018-03-23	12.1401	LOESS-ECMWF	MAM
82	2018-03-24	NaN	LOESS-ECMWF	MAM
83	2018-03-25	NaN	LOESS-ECMWF	MAM
84	2018-03-26	NaN	LOESS-ECMWF	MAM
85	2018-03-27	12.2505	LOESS-ECMWF	MAM
86	2018-03-28	NaN	LOESS-ECMWF	MAM
87	2018-03-29	NaN	LOESS-ECMWF	MAM
88	2018-03-30	8.636	LOESS-ECMWF	MAM
89	2018-03-31	NaN	LOESS-ECMWF	MAM
90	2018-04-01	NaN	LOESS-ECMWF	MAM
91	2018-04-02	NaN	LOESS-ECMWF	MAM
92	2018-04-03	13.3209	LOESS-ECMWF	MAM
93	2018-04-04	NaN	LOESS-ECMWF	MAM
94	2018-04-05	NaN	LOESS-ECMWF	MAM
95	2018-04-06	14.0935	LOESS-ECMWF	MAM
96	2018-04-07	NaN	LOESS-ECMWF	MAM
97	2018-04-08	NaN	LOESS-ECMWF	MAM
98	2018-04-09	NaN	LOESS-ECMWF	MAM
99	2018-04-10	10.3169	LOESS-ECMWF	MAM
100	2018-04-11	NaN	LOESS-ECMWF	MAM
101	2018-04-12	NaN	LOESS-ECMWF	MAM
102	2018-04-13	11.862	LOESS-ECMWF	MAM
103	2018-04-14	NaN	LOESS-ECMWF	MAM
104	2018-04-15	NaN	LOESS-ECMWF	MAM
105	2018-04-16	NaN	LOESS-ECMWF	MAM
106	2018-04-17	9.8062	LOESS-ECMWF	MAM
107	2018-04-18	NaN	LOESS-ECMWF	MAM
108	2018-04-19	NaN	LOESS-ECMWF	MAM
109	2018-04-20	9.4191	LOESS-ECMWF	MAM
110	2018-04-21	NaN	LOESS-ECMWF	MAM
111	2018-04-22	NaN	LOESS-ECMWF	MAM
112	2018-04-23	NaN	LOESS-ECMWF	MAM
113	2018-04-24	9.89091	LOESS-ECMWF	MAM
114	2018-04-25	NaN	LOESS-ECMWF	MAM
115	2018-04-26	NaN	LOESS-ECMWF	MAM
116	2018-04-27	10.4524	LOESS-ECMWF	MAM
117	2018-04-28	NaN	LOESS-ECMWF	MAM
118	2018-04-29	NaN	LOESS-ECMWF	MAM
119	2018-04-30	NaN	LOESS-ECMWF	MAM
120	2018-05-01	12.7859	LOESS-ECMWF	MAM
121	2018-05-02	NaN	LOESS-ECMWF	MAM
122	2018-05-03	NaN	LOESS-ECMWF	MAM
123	2018-05-04	10.042	LOESS-ECMWF	MAM
124	2018-05-05	NaN	LOESS-ECMWF	MAM
125	2018-05-06	NaN	LOESS-ECMWF	MAM
126	2018-05-07	NaN	LOESS-ECMWF	MAM
127	2018-05-08	13.7527	LOESS-ECMWF	MAM
128	2018-05-09	NaN	LOESS-ECMWF	MAM
129	2018-05-10	NaN	LOESS-ECMWF	MAM
130	2018-05-11	15.2035	LOESS-ECMWF	MAM
131	2018-05-12	NaN	LOESS-ECMWF	MAM
132	2018-05-13	NaN	LOESS-ECMWF	MAM
133	2018-05-14	NaN	LOESS-ECMWF	MAM
134	2018-05-15	15.9392	LOESS-ECMWF	MAM
135	2018-05-16	NaN	LOESS-ECMWF	MAM
136	2018-05-17	NaN	LOESS-ECMWF	MAM
137	2018-05-18	15.9132	LOESS-ECMWF	MAM
138	2018-05-19	NaN	LOESS-ECMWF	MAM
139	2018-05-20	NaN	LOESS-ECMWF	MAM
140	2018-05-21	NaN	LOESS-ECMWF	MAM
141	2018-05-22	14.3258	LOESS-ECMWF	MAM
142	2018-05-23	NaN	LOESS-ECMWF	MAM
143	2018-05-24	NaN	LOESS-ECMWF	MAM
144	2018-05-25	12.0313	LOESS-ECMWF	MAM
145	2018-05-26	NaN	LOESS-ECMWF	MAM
146	2018-05-27	NaN	LOESS-ECMWF	MAM
147	2018-05-28	NaN	LOESS-ECMWF	MAM
148	2018-05-29	12.5022	LOESS-ECMWF	MAM
149	2018-05-30	NaN	LOESS-ECMWF	MAM
150	2018-05-31	NaN	LOESS-ECMWF	MAM
151	2018-06-01	9.9661	LOESS-ECMWF	JJA
152	2018-06-02	NaN	LOESS-ECMWF	JJA
153	2018-06-03	NaN	LOESS-ECMWF	JJA
154	2018-06-04	NaN	LOESS-ECMWF	JJA
155	2018-06-05	12.0952	LOESS-ECMWF	JJA
156	2018-06-06	NaN	LOESS-ECMWF	JJA
157	2018-06-07	NaN	LOESS-ECMWF	JJA
158	2018-06-08	14.8008	LOESS-ECMWF	JJA
159	2018-06-09	NaN	LOESS-ECMWF	JJA
160	2018-06-10	NaN	LOESS-ECMWF	JJA
161	2018-06-11	NaN	LOESS-ECMWF	JJA
162	2018-06-12	14.8331	LOESS-ECMWF	JJA
163	2018-06-13	NaN	LOESS-ECMWF	JJA
164	2018-06-14	NaN	LOESS-ECMWF	JJA
165	2018-06-15	16.6377	LOESS-ECMWF	JJA
166	2018-06-16	NaN	LOESS-ECMWF	JJA
167	2018-06-17	NaN	LOESS-ECMWF	JJA
168	2018-06-18	NaN	LOESS-ECMWF	JJA
169	2018-06-19	15.7563	LOESS-ECMWF	JJA
170	2018-06-20	NaN	LOESS-ECMWF	JJA
171	2018-06-21	NaN	LOESS-ECMWF	JJA
172	2018-06-22	11.8869	LOESS-ECMWF	JJA
173	2018-06-23	NaN	LOESS-ECMWF	JJA
174	2018-06-24	NaN	LOESS-ECMWF	JJA
175	2018-06-25	NaN	LOESS-ECMWF	JJA
176	2018-06-26	10.1936	LOESS-ECMWF	JJA
177	2018-06-27	NaN	LOESS-ECMWF	JJA
178	2018-06-28	NaN	LOESS-ECMWF	JJA
179	2018-06-29	12.2755	LOESS-ECMWF	JJA
180	2018-06-30	NaN	LOESS-ECMWF	JJA
181	2018-07-01	NaN	LOESS-ECMWF	JJA
182	2018-07-02	NaN	LOESS-ECMWF	JJA
183	2018-07-03	9.42477	LOESS-ECMWF	JJA
184	2018-07-04	NaN	LOESS-ECMWF	JJA
185	2018-07-05	NaN	LOESS-ECMWF	JJA
186	2018-07-06	10.4312	LOESS-ECMWF	JJA
187	2018-07-07	NaN	LOESS-ECMWF	JJA
188	2018-07-08	NaN	LOESS-ECMWF	JJA
189	2018-07-09	NaN	LOESS-ECMWF	JJA
190	2018-07-10	9.75841	LOESS-ECMWF	JJA
191	2018-07-11	NaN	LOESS-ECMWF	JJA
192	2018-07-12	NaN	LOESS-ECMWF	JJA
193	2018-07-13	14.0055	LOESS-ECMWF	JJA
194	2018-07-14	NaN	LOESS-ECMWF	JJA
195	2018-07-15	NaN	LOESS-ECMWF	JJA
196	2018-07-16	NaN	LOESS-ECMWF	JJA
197	2018-07-17	15.5152	LOESS-ECMWF	JJA
198	2018-07-18	NaN	LOESS-ECMWF	JJA
199	2018-07-19	NaN	LOESS-ECMWF	JJA
200	2018-07-20	13.7224	LOESS-ECMWF	JJA
201	2018-07-21	NaN	LOESS-ECMWF	JJA
202	2018-07-22	NaN	LOESS-ECMWF	JJA
203	2018-07-23	NaN	LOESS-ECMWF	JJA
204	2018-07-24	13.6611	LOESS-ECMWF	JJA
205	2018-07-25	NaN	LOESS-ECMWF	JJA
206	2018-07-26	NaN	LOESS-ECMWF	JJA
207	2018-07-27	10.645	LOESS-ECMWF	JJA
208	2018-07-28	NaN	LOESS-ECMWF	JJA
209	2018-07-29	NaN	LOESS-ECMWF	JJA
210	2018-07-30	NaN	LOESS-ECMWF	JJA
211	2018-07-31	10.8144	LOESS-ECMWF	JJA
212	2018-08-01	NaN	LOESS-ECMWF	JJA
213	2018-08-02	NaN	LOESS-ECMWF	JJA
214	2018-08-03	10.904	LOESS-ECMWF	JJA
215	2018-08-04	NaN	LOESS-ECMWF	JJA
216	2018-08-05	NaN	LOESS-ECMWF	JJA
217	2018-08-06	NaN	LOESS-ECMWF	JJA
218	2018-08-07	13.2221	LOESS-ECMWF	JJA
219	2018-08-08	NaN	LOESS-ECMWF	JJA
220	2018-08-09	NaN	LOESS-ECMWF	JJA
221	2018-08-10	13.841	LOESS-ECMWF	JJA
222	2018-08-11	NaN	LOESS-ECMWF	JJA
223	2018-08-12	NaN	LOESS-ECMWF	JJA
224	2018-08-13	NaN	LOESS-ECMWF	JJA
225	2018-08-14	13.733	LOESS-ECMWF	JJA
226	2018-08-15	NaN	LOESS-ECMWF	JJA
227	2018-08-16	NaN	LOESS-ECMWF	JJA
228	2018-08-17	12.3097	LOESS-ECMWF	JJA
229	2018-08-18	NaN	LOESS-ECMWF	JJA
230	2018-08-19	NaN	LOESS-ECMWF	JJA
231	2018-08-20	NaN	LOESS-ECMWF	JJA
232	2018-08-21	13.3085	LOESS-ECMWF	JJA
233	2018-08-22	NaN	LOESS-ECMWF	JJA
234	2018-08-23	NaN	LOESS-ECMWF	JJA
235	2018-08-24	17.0692	LOESS-ECMWF	JJA
236	2018-08-25	NaN	LOESS-ECMWF	JJA
237	2018-08-26	NaN	LOESS-ECMWF	JJA
238	2018-08-27	NaN	LOESS-ECMWF	JJA
239	2018-08-28	20.3231	LOESS-ECMWF	JJA
240	2018-08-29	NaN	LOESS-ECMWF	JJA
241	2018-08-30	NaN	LOESS-ECMWF	JJA
242	2018-08-31	19.6636	LOESS-ECMWF	JJA
243	2018-09-01	NaN	LOESS-ECMWF	SON
244	2018-09-02	NaN	LOESS-ECMWF	SON
245	2018-09-03	NaN	LOESS-ECMWF	SON
246	2018-09-04	19.7114	LOESS-ECMWF	SON
247	2018-09-05	NaN	LOESS-ECMWF	SON
248	2018-09-06	NaN	LOESS-ECMWF	SON
249	2018-09-07	19.7868	LOESS-ECMWF	SON
250	2018-09-08	NaN	LOESS-ECMWF	SON
251	2018-09-09	NaN	LOESS-ECMWF	SON
252	2018-09-10	NaN	LOESS-ECMWF	SON
253	2018-09-11	18.3677	LOESS-ECMWF	SON
254	2018-09-12	NaN	LOESS-ECMWF	SON
255	2018-09-13	NaN	LOESS-ECMWF	SON
256	2018-09-14	17.7348	LOESS-ECMWF	SON
257	2018-09-15	NaN	LOESS-ECMWF	SON
258	2018-09-16	NaN	LOESS-ECMWF	SON
259	2018-09-17	NaN	LOESS-ECMWF	SON
260	2018-09-18	16.3112	LOESS-ECMWF	SON
261	2018-09-19	NaN	LOESS-ECMWF	SON
262	2018-09-20	NaN	LOESS-ECMWF	SON
263	2018-09-21	16.2793	LOESS-ECMWF	SON
264	2018-09-22	NaN	LOESS-ECMWF	SON
265	2018-09-23	NaN	LOESS-ECMWF	SON
266	2018-09-24	NaN	LOESS-ECMWF	SON
267	2018-09-25	14.6112	LOESS-ECMWF	SON
268	2018-09-26	NaN	LOESS-ECMWF	SON
269	2018-09-27	NaN	LOESS-ECMWF	SON
270	2018-09-28	22.8047	LOESS-ECMWF	SON
271	2018-09-29	NaN	LOESS-ECMWF	SON
272	2018-09-30	NaN	LOESS-ECMWF	SON
273	2018-10-01	NaN	LOESS-ECMWF	SON
274	2018-10-02	21.7549	LOESS-ECMWF	SON
275	2018-10-03	NaN	LOESS-ECMWF	SON
276	2018-10-04	NaN	LOESS-ECMWF	SON
277	2018-10-05	23.9971	LOESS-ECMWF	SON
278	2018-10-06	NaN	LOESS-ECMWF	SON
279	2018-10-07	NaN	LOESS-ECMWF	SON
280	2018-10-08	NaN	LOESS-ECMWF	SON
281	2018-10-09	18.1433	LOESS-ECMWF	SON
282	2018-10-10	NaN	LOESS-ECMWF	SON
283	2018-10-11	NaN	LOESS-ECMWF	SON
284	2018-10-12	16.8917	LOESS-ECMWF	SON
285	2018-10-13	NaN	LOESS-ECMWF	SON
286	2018-10-14	NaN	LOESS-ECMWF	SON
287	2018-10-15	NaN	LOESS-ECMWF	SON
288	2018-10-16	10.6631	LOESS-ECMWF	SON
289	2018-10-17	NaN	LOESS-ECMWF	SON
290	2018-10-18	NaN	LOESS-ECMWF	SON
291	2018-10-19	8.85711	LOESS-ECMWF	SON
292	2018-10-20	NaN	LOESS-ECMWF	SON
293	2018-10-21	NaN	LOESS-ECMWF	SON
294	2018-10-22	NaN	LOESS-ECMWF	SON
295	2018-10-23	11.1552	LOESS-ECMWF	SON
296	2018-10-24	NaN	LOESS-ECMWF	SON
297	2018-10-25	NaN	LOESS-ECMWF	SON
298	2018-10-26	16.4877	LOESS-ECMWF	SON
299	2018-10-27	NaN	LOESS-ECMWF	SON
300	2018-10-28	NaN	LOESS-ECMWF	SON
301	2018-10-29	NaN	LOESS-ECMWF	SON
302	2018-10-30	13.8855	LOESS-ECMWF	SON
303	2018-10-31	NaN	LOESS-ECMWF	SON
304	2018-11-01	NaN	LOESS-ECMWF	SON
305	2018-11-02	18.6223	LOESS-ECMWF	SON
306	2018-11-03	NaN	LOESS-ECMWF	SON
307	2018-11-04	NaN	LOESS-ECMWF	SON
308	2018-11-05	NaN	LOESS-ECMWF	SON
309	2018-11-06	13.3571	LOESS-ECMWF	SON
310	2018-11-07	NaN	LOESS-ECMWF	SON
311	2018-11-08	NaN	LOESS-ECMWF	SON
312	2018-11-09	12.3052	LOESS-ECMWF	SON
313	2018-11-10	NaN	LOESS-ECMWF	SON
314	2018-11-11	NaN	LOESS-ECMWF	SON
315	2018-11-12	NaN	LOESS-ECMWF	SON
316	2018-11-13	10.176	LOESS-ECMWF	SON
317	2018-11-14	NaN	LOESS-ECMWF	SON
318	2018-11-15	NaN	LOESS-ECMWF	SON
319	2018-11-16	8.28876	LOESS-ECMWF	SON
320	2018-11-17	NaN	LOESS-ECMWF	SON
321	2018-11-18	NaN	LOESS-ECMWF	SON
322	2018-11-19	NaN	LOESS-ECMWF	SON
323	2018-11-20	11.4991	LOESS-ECMWF	SON
324	2018-11-21	NaN	LOESS-ECMWF	SON
325	2018-11-22	NaN	LOESS-ECMWF	SON
326	2018-11-23	10.2118	LOESS-ECMWF	SON
327	2018-11-24	NaN	LOESS-ECMWF	SON
328	2018-11-25	NaN	LOESS-ECMWF	SON
329	2018-11-26	NaN	LOESS-ECMWF	SON
330	2018-11-27	10.6568	LOESS-ECMWF	SON
331	2018-11-28	NaN	LOESS-ECMWF	SON
332	2018-11-29	NaN	LOESS-ECMWF	SON
333	2018-11-30	11.0247	LOESS-ECMWF	SON
334	2018-12-01	NaN	LOESS-ECMWF	DJF
335	2018-12-02	NaN	LOESS-ECMWF	DJF
336	2018-12-03	NaN	LOESS-ECMWF	DJF
337	2018-12-04	11.6464	LOESS-ECMWF	DJF
338	2018-12-05	NaN	LOESS-ECMWF	DJF
339	2018-12-06	NaN	LOESS-ECMWF	DJF
340	2018-12-07	11.7591	LOESS-ECMWF	DJF
341	2018-12-08	NaN	LOESS-ECMWF	DJF
342	2018-12-09	NaN	LOESS-ECMWF	DJF
343	2018-12-10	NaN	LOESS-ECMWF	DJF
344	2018-12-11	9.15884	LOESS-ECMWF	DJF
345	2018-12-12	NaN	LOESS-ECMWF	DJF
346	2018-12-13	NaN	LOESS-ECMWF	DJF
347	2018-12-14	11.13	LOESS-ECMWF	DJF
348	2018-12-15	NaN	LOESS-ECMWF	DJF
349	2018-12-16	NaN	LOESS-ECMWF	DJF
350	2018-12-17	NaN	LOESS-ECMWF	DJF
351	2018-12-18	10.3942	LOESS-ECMWF	DJF
352	2018-12-19	NaN	LOESS-ECMWF	DJF
353	2018-12-20	NaN	LOESS-ECMWF	DJF
354	2018-12-21	19.0103	LOESS-ECMWF	DJF
355	2018-12-22	NaN	LOESS-ECMWF	DJF
356	2018-12-23	NaN	LOESS-ECMWF	DJF
357	2018-12-24	NaN	LOESS-ECMWF	DJF
358	2018-12-25	15.988	LOESS-ECMWF	DJF
359	2018-12-26	NaN	LOESS-ECMWF	DJF
360	2018-12-27	NaN	LOESS-ECMWF	DJF
361	2018-12-28	12.486	LOESS-ECMWF	DJF
362	2018-12-29	NaN	LOESS-ECMWF	DJF
363	2018-12-30	NaN	LOESS-ECMWF	DJF
364	2018-12-31	NaN	LOESS-ECMWF	DJF
365	2019-01-01	11.1738	LOESS-ECMWF	DJF
366	2019-01-02	NaN	LOESS-ECMWF	DJF
367	2019-01-03	NaN	LOESS-ECMWF	DJF
368	2019-01-04	10.0859	LOESS-ECMWF	DJF
369	2019-01-05	NaN	LOESS-ECMWF	DJF
370	2019-01-06	NaN	LOESS-ECMWF	DJF
371	2019-01-07	NaN	LOESS-ECMWF	DJF
372	2019-01-08	9.76638	LOESS-ECMWF	DJF
373	2019-01-09	NaN	LOESS-ECMWF	DJF
374	2019-01-10	NaN	LOESS-ECMWF	DJF
375	2019-01-11	11.0674	LOESS-ECMWF	DJF
376	2019-01-12	NaN	LOESS-ECMWF	DJF
377	2019-01-13	NaN	LOESS-ECMWF	DJF
378	2019-01-14	NaN	LOESS-ECMWF	DJF
379	2019-01-15	10.192	LOESS-ECMWF	DJF
380	2019-01-16	NaN	LOESS-ECMWF	DJF
381	2019-01-17	NaN	LOESS-ECMWF	DJF
382	2019-01-18	9.81578	LOESS-ECMWF	DJF
383	2019-01-19	NaN	LOESS-ECMWF	DJF
384	2019-01-20	NaN	LOESS-ECMWF	DJF
385	2019-01-21	NaN	LOESS-ECMWF	DJF
386	2019-01-22	8.92552	LOESS-ECMWF	DJF
387	2019-01-23	NaN	LOESS-ECMWF	DJF
388	2019-01-24	NaN	LOESS-ECMWF	DJF
389	2019-01-25	10.9869	LOESS-ECMWF	DJF
390	2019-01-26	NaN	LOESS-ECMWF	DJF
391	2019-01-27	NaN	LOESS-ECMWF	DJF
392	2019-01-28	NaN	LOESS-ECMWF	DJF
393	2019-01-29	11.8105	LOESS-ECMWF	DJF
394	2019-01-30	NaN	LOESS-ECMWF	DJF
395	2019-01-31	NaN	LOESS-ECMWF	DJF
396	2019-02-01	17.0139	LOESS-ECMWF	DJF
397	2019-02-02	NaN	LOESS-ECMWF	DJF
398	2019-02-03	NaN	LOESS-ECMWF	DJF
399	2019-02-04	NaN	LOESS-ECMWF	DJF
400	2019-02-05	18.7706	LOESS-ECMWF	DJF
401	2019-02-06	NaN	LOESS-ECMWF	DJF
402	2019-02-07	NaN	LOESS-ECMWF	DJF
403	2019-02-08	18.0896	LOESS-ECMWF	DJF
404	2019-02-09	NaN	LOESS-ECMWF	DJF
405	2019-02-10	NaN	LOESS-ECMWF	DJF
406	2019-02-11	NaN	LOESS-ECMWF	DJF
407	2019-02-12	22.1325	LOESS-ECMWF	DJF
408	2019-02-13	NaN	LOESS-ECMWF	DJF
409	2019-02-14	NaN	LOESS-ECMWF	DJF
410	2019-02-15	18.2001	LOESS-ECMWF	DJF
411	2019-02-16	NaN	LOESS-ECMWF	DJF
412	2019-02-17	NaN	LOESS-ECMWF	DJF
413	2019-02-18	NaN	LOESS-ECMWF	DJF
414	2019-02-19	15.992	LOESS-ECMWF	DJF
415	2019-02-20	NaN	LOESS-ECMWF	DJF
416	2019-02-21	NaN	LOESS-ECMWF	DJF
417	2019-02-22	13.0489	LOESS-ECMWF	DJF
418	2019-02-23	NaN	LOESS-ECMWF	DJF
419	2019-02-24	NaN	LOESS-ECMWF	DJF
420	2019-02-25	NaN	LOESS-ECMWF	DJF
421	2019-02-26	11.2066	LOESS-ECMWF	DJF
422	2019-02-27	NaN	LOESS-ECMWF	DJF
423	2019-02-28	NaN	LOESS-ECMWF	DJF
424	2019-03-01	12.6563	LOESS-ECMWF	MAM
425	2019-03-02	NaN	LOESS-ECMWF	MAM
426	2019-03-03	NaN	LOESS-ECMWF	MAM
427	2019-03-04	NaN	LOESS-ECMWF	MAM
428	2019-03-05	12.519	LOESS-ECMWF	MAM
429	2019-03-06	NaN	LOESS-ECMWF	MAM
430	2019-03-07	NaN	LOESS-ECMWF	MAM
431	2019-03-08	11.7302	LOESS-ECMWF	MAM
432	2019-03-09	NaN	LOESS-ECMWF	MAM
433	2019-03-10	NaN	LOESS-ECMWF	MAM
434	2019-03-11	NaN	LOESS-ECMWF	MAM
435	2019-03-12	13.7665	LOESS-ECMWF	MAM
436	2019-03-13	NaN	LOESS-ECMWF	MAM
437	2019-03-14	NaN	LOESS-ECMWF	MAM
438	2019-03-15	10.7943	LOESS-ECMWF	MAM
439	2019-03-16	NaN	LOESS-ECMWF	MAM
440	2019-03-17	NaN	LOESS-ECMWF	MAM
441	2019-03-18	NaN	LOESS-ECMWF	MAM
442	2019-03-19	11.9971	LOESS-ECMWF	MAM
443	2019-03-20	NaN	LOESS-ECMWF	MAM
444	2019-03-21	NaN	LOESS-ECMWF	MAM
445	2019-03-22	10.0387	LOESS-ECMWF	MAM
446	2019-03-23	NaN	LOESS-ECMWF	MAM
447	2019-03-24	NaN	LOESS-ECMWF	MAM
448	2019-03-25	NaN	LOESS-ECMWF	MAM
449	2019-03-26	9.85978	LOESS-ECMWF	MAM
450	2019-03-27	NaN	LOESS-ECMWF	MAM
451	2019-03-28	NaN	LOESS-ECMWF	MAM
452	2019-03-29	10.2026	LOESS-ECMWF	MAM
453	2019-03-30	NaN	LOESS-ECMWF	MAM
454	2019-03-31	NaN	LOESS-ECMWF	MAM
455	2019-04-01	NaN	LOESS-ECMWF	MAM
456	2019-04-02	14.4096	LOESS-ECMWF	MAM
457	2019-04-03	NaN	LOESS-ECMWF	MAM
458	2019-04-04	NaN	LOESS-ECMWF	MAM
459	2019-04-05	14.6702	LOESS-ECMWF	MAM
460	2019-04-06	NaN	LOESS-ECMWF	MAM
461	2019-04-07	NaN	LOESS-ECMWF	MAM
462	2019-04-08	NaN	LOESS-ECMWF	MAM
463	2019-04-09	13.625	LOESS-ECMWF	MAM
464	2019-04-10	NaN	LOESS-ECMWF	MAM
465	2019-04-11	NaN	LOESS-ECMWF	MAM
466	2019-04-12	12.7386	LOESS-ECMWF	MAM
467	2019-04-13	NaN	LOESS-ECMWF	MAM
468	2019-04-14	NaN	LOESS-ECMWF	MAM
469	2019-04-15	NaN	LOESS-ECMWF	MAM
470	2019-04-16	11.3693	LOESS-ECMWF	MAM
471	2019-04-17	NaN	LOESS-ECMWF	MAM
472	2019-04-18	NaN	LOESS-ECMWF	MAM
473	2019-04-19	11.6554	LOESS-ECMWF	MAM
474	2019-04-20	NaN	LOESS-ECMWF	MAM
475	2019-04-21	NaN	LOESS-ECMWF	MAM
476	2019-04-22	NaN	LOESS-ECMWF	MAM
477	2019-04-23	12.9327	LOESS-ECMWF	MAM
478	2019-04-24	NaN	LOESS-ECMWF	MAM
479	2019-04-25	NaN	LOESS-ECMWF	MAM
480	2019-04-26	15.5414	LOESS-ECMWF	MAM
481	2019-04-27	NaN	LOESS-ECMWF	MAM
482	2019-04-28	NaN	LOESS-ECMWF	MAM
483	2019-04-29	NaN	LOESS-ECMWF	MAM
484	2019-04-30	19.8808	LOESS-ECMWF	MAM
485	2019-05-01	NaN	LOESS-ECMWF	MAM
486	2019-05-02	NaN	LOESS-ECMWF	MAM
487	2019-05-03	14.4514	LOESS-ECMWF	MAM
488	2019-05-04	NaN	LOESS-ECMWF	MAM
489	2019-05-05	NaN	LOESS-ECMWF	MAM
490	2019-05-06	NaN	LOESS-ECMWF	MAM
491	2019-05-07	16.0245	LOESS-ECMWF	MAM
492	2019-05-08	NaN	LOESS-ECMWF	MAM
493	2019-05-09	NaN	LOESS-ECMWF	MAM
494	2019-05-10	15.3716	LOESS-ECMWF	MAM
495	2019-05-11	NaN	LOESS-ECMWF	MAM
496	2019-05-12	NaN	LOESS-ECMWF	MAM
497	2019-05-13	NaN	LOESS-ECMWF	MAM
498	2019-05-14	19.1629	LOESS-ECMWF	MAM
499	2019-05-15	NaN	LOESS-ECMWF	MAM
500	2019-05-16	NaN	LOESS-ECMWF	MAM
501	2019-05-17	26.4252	LOESS-ECMWF	MAM
502	2019-05-18	NaN	LOESS-ECMWF	MAM
503	2019-05-19	NaN	LOESS-ECMWF	MAM
504	2019-05-20	NaN	LOESS-ECMWF	MAM
505	2019-05-21	18.4787	LOESS-ECMWF	MAM
506	2019-05-22	NaN	LOESS-ECMWF	MAM
507	2019-05-23	NaN	LOESS-ECMWF	MAM
508	2019-05-24	13.7274	LOESS-ECMWF	MAM
509	2019-05-25	NaN	LOESS-ECMWF	MAM
510	2019-05-26	NaN	LOESS-ECMWF	MAM
511	2019-05-27	NaN	LOESS-ECMWF	MAM
512	2019-05-28	12.039	LOESS-ECMWF	MAM
513	2019-05-29	NaN	LOESS-ECMWF	MAM
514	2019-05-30	NaN	LOESS-ECMWF	MAM
515	2019-05-31	14.0882	LOESS-ECMWF	MAM
516	2019-06-01	NaN	LOESS-ECMWF	JJA
517	2019-06-02	NaN	LOESS-ECMWF	JJA
518	2019-06-03	NaN	LOESS-ECMWF	JJA
519	2019-06-04	12.8091	LOESS-ECMWF	JJA
520	2019-06-05	NaN	LOESS-ECMWF	JJA
521	2019-06-06	NaN	LOESS-ECMWF	JJA
522	2019-06-07	13.7048	LOESS-ECMWF	JJA
523	2019-06-08	NaN	LOESS-ECMWF	JJA
524	2019-06-09	NaN	LOESS-ECMWF	JJA
525	2019-06-10	NaN	LOESS-ECMWF	JJA
526	2019-06-11	13.1182	LOESS-ECMWF	JJA
527	2019-06-12	NaN	LOESS-ECMWF	JJA
528	2019-06-13	NaN	LOESS-ECMWF	JJA
529	2019-06-14	12.469	LOESS-ECMWF	JJA
530	2019-06-15	NaN	LOESS-ECMWF	JJA
531	2019-06-16	NaN	LOESS-ECMWF	JJA
532	2019-06-17	NaN	LOESS-ECMWF	JJA
533	2019-06-18	11.2833	LOESS-ECMWF	JJA
534	2019-06-19	NaN	LOESS-ECMWF	JJA
535	2019-06-20	NaN	LOESS-ECMWF	JJA
536	2019-06-21	10.7451	LOESS-ECMWF	JJA
537	2019-06-22	NaN	LOESS-ECMWF	JJA
[truncated: 2,384 more rows]
