# Supplementary material for: Adaptive bias correction for improved subseasonal forecasting
Source: Nat Commun. 2023 Jun 15;14:3482. doi: 10.1038/s41467-023-38874-y (PMC10272189; doi:10.1038/s41467-023-38874-y)
Supplement: Supplementary file 3 — Source data [file 41467_2023_38874_MOESM3_ESM.zip › fig_s11-spatial_bias_subx_mean.xlsx]

## Sheet: us_precip_1.5x1.5_12w
lat	lon	raw_subx_mean	abc_subx_mean
25.5	279	-3.63109	2.64753
27	261	3.20254	2.27242
	262.5	0.592986	-3.06861
	279	6.76391	4.72243
28.5	261	6.06922	3.21333
	262.5	-0.788358	-2.26266
	264	-8.68923	-4.23549
	277.5	-6.5885	-1.64857
	279	-0.00627435	1.67562
30	256.5	1.79579	2.22276
	258	4.36068	4.10899
	259.5	5.68896	4.22011
	261	6.37693	2.61979
	262.5	3.6237	2.67239
	264	2.22383	4.96069
	265.5	-0.478218	8.47675
	267	-12.8497	0.527677
	268.5	-7.83708	-2.64257
	270	-11.5632	-4.8469
	274.5	-10.2352	-3.18048
	276	-6.21409	-0.685104
	277.5	0.0486721	1.79385
31.5	249	-2.22393	-0.230505
	250.5	-1.78989	-0.484551
	255	1.89771	2.664
	256.5	3.16135	2.22156
	258	2.27929	2.57811
	259.5	-1.22172	0.175002
	261	1.9194	2.10964
	262.5	2.11576	3.40405
	264	0.16863	2.661
	265.5	-2.78551	2.20873
	267	-11.6242	-6.65191
	268.5	-5.75193	-1.46957
	270	-11.107	-4.37697
	271.5	-7.84439	-2.86344
	273	5.42123	7.81301
	274.5	8.27562	7.29895
	276	2.6063	0.203048
	277.5	5.91069	2.41082
33	243	-3.53688	-1.10786
	244.5	-0.156345	0.220741
	246	-0.267072	0.247728
	247.5	-1.33598	-0.38402
	249	-0.345392	0.714762
	250.5	-0.968792	1.24832
	252	4.66726	0.937665
	253.5	2.38759	-0.0424474
	255	3.24931	0.762573
	256.5	2.31684	1.04213
	258	1.56832	1.83643
	259.5	-1.49976	0.180778
	261	-2.29828	0.241295
	262.5	-1.05548	0.877409
	264	-0.991015	0.240877
	265.5	-8.00978	-4.54299
	267	-10.4798	-7.98742
	268.5	-7.77756	-4.71714
	270	-10.1884	-8.47089
	271.5	-4.2998	-3.34395
	273	6.97945	5.03097
	274.5	9.64936	3.3283
	276	6.65406	0.729563
	277.5	8.35393	1.11424
	279	7.99	3.4579
	280.5	5.06415	3.45711
34.5	240	-4.86868	0.294949
	241.5	-2.68727	-0.63252
	243	-0.621715	0.298623
	244.5	-0.139956	1.59534e-05
	246	-0.116346	0.702634
	247.5	-1.42642	0.363153
	249	-1.73022	1.54066
	250.5	2.40971	0.369288
	252	4.03936	1.06211
	253.5	3.06889	1.02336
	255	2.25077	1.14578
	256.5	3.30107	2.7243
	258	2.63875	2.70287
	259.5	2.59656	2.25062
	261	-1.69144	-0.526815
	262.5	-5.56376	-2.35366
	264	-8.57977	-3.38109
	265.5	-12.8801	-6.63095
	267	-11.4113	-7.17194
	268.5	-7.93158	-8.9794
	270	-8.26645	-9.18215
	271.5	-5.03427	-6.56566
	273	-2.44296	-5.95738
	274.5	4.77569	-2.02381
	276	6.16573	-2.44546
	277.5	4.46768	-2.76134
	279	8.23049	0.280754
	280.5	5.70607	-0.533791
	282	1.64868	-1.13504
36	238.5	-7.97726	-2.65114
	240	0.142915	-0.345442
	241.5	-0.346405	0.956629
	243	1.12302	0.799824
	244.5	-1.60794	-0.0368703
	246	-0.0957599	0.513113
	247.5	-0.311086	1.78571
	249	0.685295	2.05244
	250.5	2.4463	-0.25977
	252	2.6498	1.7692
	253.5	5.79415	1.83662
	255	6.97341	0.880367
	256.5	5.80921	2.39154
	258	3.06191	1.13111
	259.5	2.95728	1.55002
	261	-0.0943357	-0.414231
	262.5	-4.02572	-1.66277
	264	-5.50365	-3.04213
	265.5	-4.02207	-3.69412
	267	-0.072923	-2.70098
	268.5	-2.79481	-4.04694
	270	1.42789	-1.41059
	271.5	-1.97139	-5.34811
	273	-0.885042	-5.3708
	274.5	1.56562	-4.70233
	276	1.34631	-3.47502
	277.5	3.86207	-3.64924
	279	3.67968	-3.00389
	280.5	6.03092	-2.70463
	282	5.83131	-0.925616
	283.5	3.39775	-1.53763
37.5	238.5	0.586905	-0.0318174
	240	2.21119	0.861854
	241.5	2.43254	1.07409
	243	4.34581	0.941263
	244.5	2.30906	1.0421
	246	1.45752	1.03078
	247.5	0.760271	2.03823
	249	2.43512	1.59926
	250.5	3.253	2.08415
	252	5.57866	1.90414
	253.5	7.80114	2.32429
	255	8.84978	2.16862
	256.5	6.51273	1.88005
	258	3.88357	1.55827
	259.5	0.399058	0.197604
	261	-1.41579	-1.00015
	262.5	-2.77603	-0.818607
	264	-5.4268	-2.96355
	265.5	-5.52966	-1.82426
	267	-0.733018	0.351504
	268.5	0.459485	0.505799
	270	1.09989	0.192471
	271.5	1.44566	-0.443105
	273	2.21309	0.659888
	274.5	3.64674	1.55694
	276	4.35226	-1.94972
	277.5	13.3212	2.30051
	279	13.2069	1.45567
	280.5	9.46924	1.03067
	282	5.28007	0.159648
	283.5	0.522263	-1.64831
39	237	-2.72922	0.579977
	238.5	0.668066	0.659645
	240	-0.147931	0.789472
	241.5	5.57639	0.0476888
	243	5.38541	0.0965367
	244.5	3.58352	1.59808
	246	0.675483	1.29598
	247.5	1.95246	2.11277
	249	3.3759	1.99805
	250.5	3.89725	0.833315
	252	5.08552	1.31309
	253.5	9.75439	1.57521
	255	10.887	1.15851
	256.5	8.14482	2.06453
	258	5.02825	1.61867
	259.5	1.70142	0.052538
	261	-0.104834	-1.2134
	262.5	0.489481	0.249808
	264	-0.938154	-1.02078
	265.5	-1.05264	-0.896605
	267	1.5475	0.360606
	268.5	1.98033	0.632642
	270	1.60359	-0.600396
	271.5	2.35092	-0.318822
	273	4.84686	1.52663
	274.5	5.13885	1.7852
	276	9.1855	0.489619
	277.5	11.1927	0.80491
	279	12.6628	1.73663
	280.5	9.07978	1.17803
	282	6.02251	1.87922
	283.5	2.36277	-0.226913
	285	1.19678	0.302028
40.5	237	4.63136	2.14738
	238.5	-0.573474	1.51823
	240	3.24391	-0.721537
	241.5	4.45158	-0.0645903
	243	3.20015	-0.437649
	244.5	1.25773	1.45452
	246	3.04022	0.430275
	247.5	0.0668543	1.48351
	249	7.5538	4.32654
	250.5	9.06427	2.54613
	252	4.10627	1.48195
	253.5	0.194051	1.40137
	255	7.97686	2.27119
	256.5	8.47087	2.55839
	258	5.44035	1.72544
	259.5	4.02581	1.37416
	261	1.52963	-0.105002
	262.5	2.56477	0.393919
	264	5.03444	1.98961
	265.5	3.91203	1.91351
	267	3.48778	1.3309
	268.5	3.44413	0.0386156
	270	5.0494	0.829539
	271.5	5.57501	0.839333
	273	8.10511	3.51223
	274.5	8.53499	2.9566
	276	10.9395	1.68118
	277.5	11.0696	0.780392
	279	14.7685	1.10448
	280.5	14.3069	2.7167
	282	5.96416	-1.43997
	283.5	3.32028	-2.1633
	285	2.61048	-1.88796
	286.5	0.493381	-2.68723
42	237	7.82399	2.64952
	238.5	6.18042	1.56952
	240	4.17647	-0.225294
	241.5	4.57002	0.323467
	243	1.13172	0.465803
	244.5	4.076	1.26622
	246	5.06883	2.58076
	247.5	2.23503	1.80739
	249	4.75744	3.41666
	250.5	5.62108	2.33802
	252	2.35956	0.999063
	253.5	-0.843682	-0.322588
	255	6.63388	2.00076
	256.5	7.176	2.47972
	258	5.31644	1.43527
	259.5	1.70986	-1.48464
	261	2.0915	0.174626
	262.5	4.47138	1.48315
	264	5.37677	2.87116
	265.5	6.84391	3.20884
	267	6.94542	3.17863
	268.5	4.44335	0.573061
	270	3.04272	-0.49287
	271.5	4.31415	0.787468
	273	4.35877	0.477799
	274.5	6.06195	-0.397713
	276	6.01669	-0.484695
	277.5	12.0788	2.94726
	279	14.706	3.7524
	280.5	13.9462	1.43962
	282	8.71589	-1.25588
	283.5	5.55775	-2.23087
	285	8.1936	-1.30767
	286.5	3.73861	-0.968542
	288	2.73815	-3.74328
43.5	237	12.4395	4.86876
	238.5	10.4671	2.61902
	240	9.82724	2.94931
	241.5	7.36091	2.14012
	243	5.13129	-0.0699326
	244.5	3.79138	0.854148
	246	2.50866	1.24311
	247.5	1.60836	0.0471197
	249	7.68407	3.53868
	250.5	5.90241	2.3245
	252	3.28047	0.382067
	253.5	4.95393	0.909339
	255	6.58928	0.131603
	256.5	4.94253	-0.365762
	258	5.02858	-1.08832
	259.5	2.02745	-2.52006
	261	2.94453	-0.138801
	262.5	4.09224	1.13033
	264	2.88149	-1.04121
	265.5	4.45457	0.505306
	267	2.89289	0.54554
	268.5	1.22025	-0.771557
	270	2.22757	-0.550814
	271.5	2.74539	-0.694371
	273	4.14069	-0.599748
	274.5	5.98969	0.175912
	276	6.55944	-0.282727
	277.5	8.39634	0.802077
	282	11.7175	2.17458
	283.5	12.5234	1.08441
	285	9.18625	1.26919
	286.5	11.6336	2.53088
	288	8.46562	1.00428
	289.5	2.95505	2.89412
45	237	-1.71939	1.99136
	238.5	4.99471	2.51904
	240	13.3271	2.01596
	241.5	10.8584	0.135794
	243	13.5825	2.63285
	244.5	14.1559	4.81372
	246	10.175	3.88883
	247.5	5.41338	1.94374
	249	4.67553	4.41627
	250.5	10.3579	1.40627
	252	9.18116	-1.63436
	253.5	6.42399	0.465005
	255	4.87181	-1.08716
	256.5	3.12379	-1.1142
	258	4.05513	-0.373422
	259.5	3.99986	0.686217
	261	4.65548	1.98773
	262.5	3.5275	-0.726715
	264	4.41188	-0.557154
	265.5	6.01352	0.999535
	267	5.42673	1.88562
	268.5	4.13626	0.764195
	270	5.7778	-1.04339
	271.5	2.88666	-2.75811
	273	3.22823	-1.96427
	274.5	5.42739	-0.836793
	276	6.57104	0.243409
	286.5	14.6413	5.69144
	288	15.6764	4.52972
	289.5	12.1162	5.04639
	291	6.16032	0.954341
	292.5	6.5438	2.72854
46.5	237	-3.34173	-2.03487
	238.5	-1.192	-0.605912
	240	8.26861	1.17101
	241.5	7.14833	0.917666
	243	11.5826	2.852
	244.5	7.96632	6.03684
	246	6.36901	1.41269
	247.5	4.87399	1.76417
	249	3.70391	0.0735495
	250.5	6.04676	0.60855
	252	5.60237	0.362708
	253.5	4.72108	-0.0984955
	255	4.61005	-0.152096
	256.5	6.53356	0.817447
	258	6.89696	1.7753
	259.5	5.69984	1.29461
	261	5.63545	0.870599
	262.5	3.80007	1.05406
	264	7.06557	2.05713
	265.5	7.28272	1.05567
	267	8.32211	2.30751
	268.5	4.98938	1.18627
	270	3.23676	-0.533626
	271.5	2.78524	-1.58703
	273	1.40015	-0.454008
	274.5	7.81359	3.39301
	291	11.8756	3.09905
48	237	3.53517	-0.99362
	238.5	-8.34824	-7.05078
	240	8.32582	1.50071
	241.5	9.43739	0.464096
	243	6.31433	2.74902
	244.5	11.1874	8.03134
	246	3.42336	3.67113
	247.5	3.53126	0.797793
	249	5.63222	0.554823
	250.5	4.62873	0.727106
	252	4.17966	0.692357
	253.5	4.73113	0.733227
	255	4.43865	0.0076094
	256.5	5.60481	1.66003
	258	6.05917	2.03789
	259.5	6.3047	2.38667
	261	7.82515	3.00374
	262.5	6.31705	2.11612
	264	9.54163	2.23426
	265.5	10.9312	0.756888
	267	10.3416	0.709986
	268.5	10.5234	1.72741
	270	12.1139	3.43353
	271.5	10.3918	2.61458

## Sheet: us_precip_1.5x1.5_34w
lat	lon	raw_subx_mean	abc_subx_mean
25.5	279	-1.89254	2.81441
27	261	4.27879	1.67637
	262.5	2.08636	-3.44963
	279	6.68749	3.95485
28.5	261	6.85209	2.70337
	262.5	0.000896063	-3.19042
	264	-8.06261	-5.33977
	277.5	-6.49516	-1.99974
	279	-0.11769	1.10086
30	256.5	3.06013	2.81849
	258	5.42387	4.2707
	259.5	6.02589	3.49196
	261	6.50677	1.86354
	262.5	3.24595	1.00813
	264	1.24637	1.71837
	265.5	-2.01412	3.86833
	267	-14.1839	-3.51371
	268.5	-8.27084	-4.57443
	270	-11.4281	-5.91382
	274.5	-8.85253	-3.9676
	276	-5.58462	-0.876956
	277.5	-0.207402	0.160332
31.5	249	-1.61515	-0.49527
	250.5	-1.61012	-0.651589
	255	2.96961	2.92018
	256.5	4.49589	2.89244
	258	3.26515	2.39415
	259.5	-0.665725	-0.667131
	261	2.00308	1.25857
	262.5	1.55757	1.63899
	264	-1.19363	-0.111262
	265.5	-5.53173	-2.23643
	267	-14.3082	-10.8432
	268.5	-8.09163	-5.11823
	270	-13.3517	-8.7647
	271.5	-9.70585	-6.64709
	273	4.36336	4.73622
	274.5	7.35118	4.24706
	276	1.96241	-2.62475
	277.5	5.39927	0.0285384
33	243	-2.44145	-0.585058
	244.5	0.3553	0.119491
	246	0.233588	0.255348
	247.5	-0.865402	-0.362563
	249	0.156453	0.70991
	250.5	-0.25181	0.777098
	252	6.29471	1.50998
	253.5	3.60159	0.553653
	255	5.91415	2.14009
	256.5	3.90674	1.99118
	258	2.49335	2.04011
	259.5	-1.21428	-0.194366
	261	-2.43763	-0.381433
	262.5	-2.06547	-0.539437
	264	-3.07165	-2.19074
	265.5	-11.1405	-8.41696
	267	-14.163	-12.2226
	268.5	-11.4486	-9.64206
	270	-14.4825	-13.9175
	271.5	-7.69532	-8.32962
	273	3.76742	0.105074
	274.5	7.20001	-0.696416
	276	5.02451	-3.27654
	277.5	7.1965	-1.87981
	279	7.13216	0.457763
	280.5	5.55098	0.846421
34.5	240	-3.98145	-0.056999
	241.5	-1.85796	-0.525656
	243	0.104218	0.525686
	244.5	0.4971	0.0897792
	246	0.767656	0.742003
	247.5	-0.316168	0.600156
	249	-0.237352	1.94817
	250.5	4.45018	1.2136
	252	6.2745	1.58404
	253.5	4.57321	1.42307
	255	3.88704	1.56098
	256.5	4.24117	2.99546
	258	3.26838	2.90874
	259.5	2.60634	2.00919
	261	-2.60175	-1.07239
	262.5	-7.15793	-3.69311
	264	-11.5401	-5.94597
	265.5	-16.9808	-10.3979
	267	-16.2576	-11.7332
	268.5	-12.8185	-13.0671
	270	-13.2878	-13.7707
	271.5	-9.99664	-11.7418
	273	-7.65435	-11.3202
	274.5	0.697546	-6.88095
	276	2.8788	-7.18191
	277.5	3.13314	-6.36596
	279	7.59158	-2.52609
	280.5	4.88305	-3.69819
	282	0.650866	-4.70591
36	238.5	-6.45688	-2.522
	240	1.78481	-0.466455
	241.5	0.688703	0.632069
	243	1.50144	0.355336
	244.5	-0.798583	-0.289915
	246	0.967657	0.259695
	247.5	1.11125	1.87939
	249	2.04049	1.94803
	250.5	4.20289	0.349834
	252	4.55119	1.75115
	253.5	7.93429	2.14803
	255	9.80106	1.79489
	256.5	6.67493	2.5324
	258	3.12296	1.35484
	259.5	2.61898	1.37103
	261	-1.22504	-1.0096
	262.5	-6.19062	-2.99695
	264	-8.69147	-5.07693
	265.5	-8.1142	-6.53139
	267	-4.16637	-5.47009
	268.5	-7.14143	-7.61673
	270	-3.40478	-5.28533
	271.5	-6.86853	-9.50188
	273	-5.76624	-9.90484
	274.5	-3.7319	-9.63495
	276	-2.87331	-8.05742
	277.5	0.584663	-7.93098
	279	2.19164	-6.76929
	280.5	3.94206	-6.30986
	282	4.3454	-4.69928
	283.5	2.60163	-3.98401
37.5	238.5	2.41725	0.369867
	240	3.68348	1.14718
	241.5	4.28785	0.967228
	243	4.86497	0.833968
	244.5	2.88093	0.898068
	246	1.99635	0.927432
	247.5	1.82505	2.1091
	249	3.3519	1.77006
	250.5	4.42653	2.46197
	252	7.91273	2.44265
	253.5	10.8967	3.07406
	255	11.2808	2.87566
	256.5	7.54179	2.30566
	258	4.13845	1.40974
	259.5	-0.0505329	-0.638338
	261	-2.84568	-2.36395
	262.5	-4.88532	-2.85104
	264	-8.13203	-5.09501
	265.5	-9.30437	-4.42631
	267	-4.78132	-2.68774
	268.5	-3.60901	-3.15973
	270	-3.28642	-3.46776
	271.5	-3.32374	-4.63822
	273	-2.92033	-4.72085
	274.5	-1.09765	-3.9355
	276	0.490457	-6.41273
	277.5	9.54218	-1.64086
	279	11.6885	-2.2822
	280.5	7.19392	-3.22163
	282	3.05153	-3.93657
	283.5	-0.945001	-5.29637
39	237	0.781614	3.48312
	238.5	2.53803	1.549
	240	2.02667	1.71865
	241.5	6.65758	0.0605164
	243	6.60853	0.451855
	244.5	3.97094	1.28367
	246	1.10827	0.811118
	247.5	1.98062	1.86403
	249	4.15888	2.26371
	250.5	4.71961	0.904898
	252	6.51745	1.54222
	253.5	12.9458	1.95059
	255	13.0745	2.17484
	256.5	9.82975	2.52359
	258	5.43988	1.58937
	259.5	1.30651	-0.619219
	261	-1.8912	-2.35921
	262.5	-2.76325	-1.758
	264	-4.75802	-3.13826
	265.5	-4.74832	-2.84032
	267	-2.21769	-1.68439
	268.5	-1.95433	-2.25302
	270	-2.41152	-3.89888
	271.5	-2.08429	-4.02031
	273	-0.271951	-2.841
	274.5	0.193776	-2.82286
	276	4.65361	-2.9822
	277.5	7.9053	-2.25415
	279	8.2615	-1.37619
	280.5	7.12594	-1.58853
	282	3.3666	-1.74211
	283.5	-0.895895	-4.25611
	285	-0.49186	-2.43085
40.5	237	8.32135	6.37956
	238.5	1.97738	3.53778
	240	4.50958	-0.253014
	241.5	5.23904	0.0791713
	243	3.99123	-0.456571
	244.5	1.69738	0.656062
	246	3.02054	0.253055
	247.5	-0.061418	1.11875
	249	8.59585	4.58743
	250.5	9.83473	3.00156
	252	4.72078	1.9302
	253.5	1.32705	0.801384
	255	9.8313	2.32229
	256.5	9.25708	2.6682
	258	5.14654	1.32727
	259.5	3.08363	0.343022
	261	-0.375735	-1.67692
	262.5	-0.713774	-1.50447
	264	0.771034	0.00643046
	265.5	-0.264159	-0.421449
	267	-0.484317	-1.22915
	268.5	-0.483506	-2.43832
	270	0.858	-1.86094
	271.5	1.6061	-1.93444
	273	4.19516	0.456636
	274.5	4.6213	-0.141251
	276	7.03558	-1.11652
	277.5	7.39728	-1.65866
	279	11.7504	-1.04875
	280.5	10.7859	0.505745
	282	3.06642	-4.083
	283.5	0.0317186	-5.9297
	285	-0.542442	-5.31296
	286.5	-1.4429	-4.76766
42	237	10.6835	5.60574
	238.5	8.02576	2.76718
	240	5.43199	0.586298
	241.5	5.44528	0.472923
	243	1.88122	0.63781
	244.5	5.14139	0.857053
	246	5.55536	2.11329
	247.5	1.97581	1.16877
	249	5.31005	2.57835
	250.5	5.70469	1.84825
	252	2.51428	0.676404
	253.5	-0.546877	-1.09608
	255	7.3088	1.88037
	256.5	7.32977	2.20555
	258	4.50588	0.407059
	259.5	0.575385	-2.69825
	261	0.230463	-1.73846
	262.5	1.81327	-0.437303
	264	1.55018	0.562891
	265.5	2.79586	1.04609
	267	2.68913	0.630122
	268.5	0.15355	-1.86263
	270	-0.948402	-2.82161
	271.5	1.20549	-1.58107
	273	2.07554	-1.24218
	274.5	3.35886	-2.02729
	276	3.48015	-2.32527
	277.5	9.73294	1.68161
	279	12.226	3.04469
	280.5	11.0169	0.714052
	282	6.55625	-2.79709
	283.5	3.24974	-4.75878
	285	5.89074	-4.45199
	286.5	1.56216	-3.3868
	288	0.845548	-5.58143
43.5	237	15.0308	8.47972
	238.5	12.724	4.43249
	240	11.1759	3.02515
	241.5	8.35372	2.50092
	243	5.76022	0.298348
	244.5	4.92208	1.39501
	246	3.52743	1.14001
	247.5	1.44577	-0.787692
	249	6.28983	2.35158
	250.5	5.60384	1.5318
	252	3.50755	-0.191438
	253.5	5.23482	0.416968
	255	6.4584	-0.463383
	256.5	4.81298	-1.03967
	258	4.36708	-1.47547
	259.5	0.785358	-3.3748
	261	1.01447	-1.77452
	262.5	1.57096	-1.28147
	264	-0.523041	-3.43476
	265.5	0.721267	-1.8232
	267	-1.11169	-2.38998
	268.5	-2.55782	-3.90493
	270	-1.25786	-3.75081
	271.5	-0.329569	-3.27041
	273	1.44252	-2.4673
	274.5	3.32441	-1.76776
	276	4.09942	-2.15025
	277.5	6.34248	-0.483843
	282	10.2023	1.10952
	283.5	10.439	0.223451
	285	7.18236	-0.949443
	286.5	9.51317	0.679749
	288	7.28573	-0.498529
	289.5	2.21746	1.07319
45	237	-0.246971	5.69038
	238.5	6.13131	4.98401
	240	14.1441	2.00482
	241.5	11.8327	0.89868
	243	13.8113	2.84458
	244.5	14.7024	5.12485
	246	9.85736	3.20859
	247.5	5.15425	1.03089
	249	3.10034	2.93361
	250.5	9.27025	0.122952
	252	8.28559	-2.20552
	253.5	6.60386	-0.0880379
	255	5.01667	-1.62803
	256.5	2.9557	-1.77523
	258	4.0896	-0.731887
	259.5	3.4383	-0.239952
	261	3.5397	0.390939
	262.5	1.94781	-2.40314
	264	2.15741	-1.95395
	265.5	3.03268	-0.742509
	267	2.32981	-0.106152
	268.5	0.655547	-1.72073
	270	2.47302	-3.12962
	271.5	-0.244745	-4.80276
	273	0.182708	-4.00528
	274.5	2.07226	-2.87915
	276	4.24555	-1.6787
	286.5	13.3595	4.2082
	288	14.2224	3.93893
	289.5	11.327	3.60345
	291	5.59888	-0.0823899
	292.5	5.58073	0.981392
46.5	237	-2.67166	1.09277
	238.5	-0.187996	3.01404
	240	8.94743	1.56203
	241.5	7.22087	0.876963
	243	10.7377	2.55975
	244.5	6.65384	5.31565
	246	5.96587	0.572523
	247.5	4.43915	0.620343
	249	2.29835	-1.24419
	250.5	5.09536	-0.605348
	252	4.86973	-0.365782
	253.5	4.16058	-0.660236
	255	4.42348	-0.501433
	256.5	6.16349	0.619276
	258	6.39718	1.41051
	259.5	4.8568	0.363166
	261	4.30966	-0.192651
	262.5	2.09742	-0.623939
	264	5.05452	0.912429
	265.5	4.9669	-0.0419073
	267	5.92697	1.04087
	268.5	2.78377	-0.386643
	270	0.602317	-2.22796
	271.5	0.646296	-3.02118
	273	-0.902504	-2.14581
	274.5	5.53075	1.9374
	291	11.1276	1.9139
48	237	4.52921	2.91161
	238.5	-9.95463	-4.08489
	240	9.20786	2.20767
	241.5	9.98571	0.83557
	243	5.5774	2.5093
	244.5	10.0114	6.73625
	246	2.00141	2.76103
	247.5	3.03334	0.427752
	249	4.98281	0.463518
	250.5	4.49251	0.47289
	252	3.86142	0.268788
	253.5	4.23292	0.56627
	255	3.94958	-0.100946
	256.5	4.86361	1.29812
	258	5.33553	1.57271
	259.5	5.32686	1.74377
	261	6.63389	2.43901
	262.5	4.77988	1.23507
	264	7.5382	1.86656
	265.5	9.00359	0.805621
	267	8.15764	0.088885
	268.5	9.02703	1.26144
	270	10.783	3.25838
	271.5	9.41329	3.07919

## Sheet: us_precip_1.5x1.5_56w
lat	lon	raw_subx_mean	abc_subx_mean
25.5	279	-3.00547	3.0549
27	261	2.18326	1.65502
	262.5	1.01323	-3.60017
	279	4.07358	3.87724
28.5	261	6.14597	2.53834
	262.5	-2.06439	-3.38882
	264	-11.3358	-5.69048
	277.5	-6.35641	-1.55831
	279	-1.70232	1.7377
30	256.5	3.34379	2.50441
	258	6.60455	4.05771
	259.5	4.92751	3.16794
	261	4.64136	1.38872
	262.5	0.956427	0.428948
	264	-2.3728	0.783542
	265.5	-5.65866	2.90634
	267	-17.7541	-4.17266
	268.5	-13.0248	-5.50865
	270	-15.7982	-6.68457
	274.5	-11.6908	-4.51606
	276	-6.45877	-1.29855
	277.5	-3.59617	0.0541057
31.5	249	-2.4561	-1.17792
	250.5	-1.78313	-1.15552
	255	3.79769	2.67033
	256.5	5.45963	2.82145
	258	3.38888	2.26065
	259.5	-1.01523	-0.912086
	261	1.39601	0.930241
	262.5	-0.166287	1.26929
	264	-3.88444	-0.749315
	265.5	-8.68377	-3.08057
	267	-18.8148	-11.6019
	268.5	-12.5536	-6.11196
	270	-17.4238	-9.63254
	271.5	-14.6992	-7.5133
	273	-0.528678	3.58571
	274.5	2.8149	3.38722
	276	-1.90004	-3.67484
	277.5	1.36448	-0.629883
33	243	-2.79354	-0.612647
	244.5	0.765326	-0.122884
	246	0.217458	0.0165371
	247.5	-0.632418	-0.71906
	249	-0.181494	0.117101
	250.5	0.0266773	-0.0167917
	252	5.21777	0.792499
	253.5	4.45601	0.179266
	255	4.95813	1.90154
	256.5	4.59821	1.86933
	258	3.00746	1.86903
	259.5	-0.683166	-0.370965
	261	-3.0004	-0.577119
	262.5	-2.82729	-0.710088
	264	-5.29761	-2.58713
	265.5	-14.4926	-9.08885
	267	-18.0884	-12.949
	268.5	-15.5366	-10.3426
	270	-19.1788	-14.9213
	271.5	-13.5361	-9.51145
	273	-2.1372	-0.755852
	274.5	1.96844	-1.3747
	276	0.591465	-3.92537
	277.5	3.20322	-2.47568
	279	3.40516	0.207202
	280.5	1.46404	0.567339
34.5	240	-3.4185	-0.00764285
	241.5	-1.06801	-0.533885
	243	0.507663	0.323759
	244.5	1.01558	-0.131132
	246	1.18402	0.438776
	247.5	0.157925	0.0959216
	249	-0.172414	1.1497
	250.5	3.7914	0.579566
	252	5.88487	1.19818
	253.5	5.8666	1.22164
	255	5.32535	1.5255
	256.5	5.54526	2.94672
	258	4.11635	2.67981
	259.5	3.15752	1.88361
	261	-2.56168	-1.19004
	262.5	-7.83482	-4.03399
	264	-12.7324	-6.22416
	265.5	-19.5064	-11.037
	267	-19.1725	-12.4989
	268.5	-16.2085	-13.5247
	270	-17.355	-14.2047
	271.5	-15.074	-12.4941
	273	-12.2896	-12.2684
	274.5	-3.63127	-7.49207
	276	-3.10695	-7.8086
	277.5	-1.38698	-7.36607
	279	3.37593	-3.21964
	280.5	1.18238	-4.13549
	282	-3.12909	-4.90189
36	238.5	-6.03363	-2.39642
	240	1.47043	-0.520973
	241.5	1.73641	0.727407
	243	2.76585	0.20934
	244.5	-0.329141	-0.451752
	246	1.35013	0.0175784
	247.5	1.53553	1.55273
	249	2.38001	1.49566
	250.5	3.38375	-0.00923103
	252	5.62747	1.52812
	253.5	8.91227	2.05271
	255	10.3714	1.88276
	256.5	8.75852	2.44943
	258	4.71158	1.22209
	259.5	3.80565	1.23536
	261	-0.92915	-1.18599
	262.5	-6.37103	-3.21542
	264	-9.83821	-5.27838
	265.5	-11.0874	-7.04812
	267	-7.99688	-6.22776
	268.5	-10.7938	-8.33175
	270	-7.43357	-5.9367
	271.5	-11.375	-10.3615
	273	-11.142	-10.8006
	274.5	-9.1974	-10.2632
	276	-6.24318	-8.78883
	277.5	-4.21338	-8.91573
	279	-0.754922	-7.99642
	280.5	0.362701	-7.20979
	282	1.43582	-4.87733
	283.5	-0.0252247	-3.81413
37.5	238.5	3.15822	0.503334
	240	6.09183	1.63659
	241.5	4.72971	0.936848
	243	6.43034	0.686779
	244.5	3.97657	0.771802
	246	3.3252	0.801562
	247.5	2.24441	1.9412
	249	3.79031	1.51762
	250.5	5.26955	2.27611
	252	8.89851	2.17314
	253.5	12.174	2.93433
	255	11.5934	2.81787
	256.5	9.57031	2.30347
	258	6.09707	1.31284
	259.5	1.36885	-0.802145
	261	-2.32864	-2.51325
	262.5	-5.26125	-3.04983
	264	-9.37931	-5.28218
	265.5	-11.0192	-4.53439
	267	-6.61784	-2.69725
	268.5	-6.43039	-3.61142
	270	-6.03448	-3.97485
	271.5	-6.67924	-5.3811
	273	-6.70046	-5.49679
	274.5	-5.03293	-4.58247
	276	-3.85459	-6.78751
	277.5	5.75483	-2.03407
	279	6.81282	-2.61802
	280.5	3.2585	-3.69318
	282	0.823388	-4.22244
	283.5	-2.77371	-5.33178
39	237	0.216726	4.29465
	238.5	5.22723	2.16295
	240	0.552888	2.13832
	241.5	7.99065	-0.0833871
	243	5.1992	0.391177
	244.5	4.38351	1.20478
	246	1.22915	0.711882
	247.5	2.62834	1.90826
	249	5.4772	2.09455
	250.5	6.68236	0.778799
	252	8.87661	1.48174
	253.5	12.7828	1.79737
	255	11.7405	1.98615
	256.5	10.0261	2.43803
	258	7.06796	1.43115
	259.5	2.67945	-0.798351
	261	-1.43945	-2.50956
	262.5	-2.2095	-1.83524
	264	-5.00024	-3.05964
	265.5	-6.2602	-2.80584
	267	-4.51083	-1.72567
	268.5	-3.83168	-2.21439
	270	-4.62438	-4.14694
	271.5	-4.90391	-4.39628
	273	-3.36759	-3.25333
	274.5	-2.33662	-3.12565
	276	1.98728	-3.3612
	277.5	4.25392	-2.52009
	279	7.35595	-1.33525
	280.5	3.0383	-1.59489
	282	1.15541	-1.91169
	283.5	-2.01512	-4.11044
	285	-0.603409	-2.09794
40.5	237	7.22473	7.08858
	238.5	4.3572	4.19793
	240	4.68738	-0.152917
	241.5	5.51821	0.157707
	243	4.11142	-0.389303
	244.5	2.47422	0.594554
	246	3.84654	0.271847
	247.5	0.950949	1.50996
	249	9.10014	4.55286
	250.5	10.5318	2.80092
	252	4.90536	2.01162
	253.5	0.997898	0.818755
	255	10.7487	2.04403
	256.5	9.74138	2.47179
	258	6.58595	1.19235
	259.5	4.41311	0.183586
	261	0.0325716	-1.87311
	262.5	-0.678407	-1.62528
	264	-0.281169	-0.277941
	265.5	-2.06291	-0.559642
	267	-2.76786	-1.46018
	268.5	-2.72857	-2.59056
	270	-1.21256	-1.90528
	271.5	-0.308459	-2.10061
	273	1.80093	0.326731
	274.5	2.23297	-0.311245
	276	5.32309	-1.23293
	277.5	5.24344	-1.70798
	279	8.14618	-1.04445
	280.5	8.37748	0.591674
	282	0.912161	-4.24004
	283.5	-1.93325	-5.95235
	285	-2.97988	-5.13856
	286.5	-2.57142	-4.35203
42	237	11.6293	6.33703
	238.5	11.2619	3.06241
	240	5.46637	0.786704
	241.5	4.52623	0.57051
	243	2.70301	0.828839
	244.5	4.39203	0.890965
	246	4.05932	2.23771
	247.5	2.72605	1.5483
	249	6.74834	2.58197
	250.5	8.13454	1.70581
	252	2.86587	0.573205
	253.5	0.0760646	-1.17302
	255	8.59702	1.6858
	256.5	8.56204	1.96717
	258	5.31369	0.0802045
	259.5	1.90618	-3.09203
	261	0.539529	-2.11977
	262.5	1.33121	-0.709618
	264	1.08595	0.376358
	265.5	1.04202	0.792296
	267	0.880544	0.530186
	268.5	-1.52714	-1.86046
	270	-1.94907	-2.53474
	271.5	-0.722665	-1.63291
	273	0.916387	-1.2596
	274.5	0.715758	-2.10907
	276	0.955589	-2.44204
	277.5	9.22088	1.91543
	279	13.229	3.59388
	280.5	8.93431	1.04638
	282	3.68373	-2.59597
	283.5	1.9945	-4.55332
	285	1.28791	-4.32351
	286.5	-1.39097	-3.23899
	288	-1.25262	-5.16775
43.5	237	17.9739	9.82877
	238.5	13.8646	5.09261
	240	12.2913	3.16517
	241.5	8.44912	2.66969
	243	7.03744	0.542871
	244.5	5.62395	1.77827
	246	3.64288	1.34866
	247.5	3.09587	-0.541317
	249	7.22701	2.97266
	250.5	6.0511	1.64647
	252	5.36742	-0.354444
	253.5	5.27796	0.2482
	255	7.55838	-0.759707
	256.5	5.13593	-1.48869
	258	5.06529	-1.87185
	259.5	1.63082	-3.76557
	261	1.13165	-2.07788
	262.5	1.32771	-1.49088
	264	-1.32488	-3.63685
	265.5	-0.480177	-2.1078
	267	-2.80631	-2.57307
	268.5	-4.33843	-3.97155
	270	-3.20307	-3.66869
	271.5	-2.21939	-3.27096
	273	1.06387	-2.28464
	274.5	2.39351	-1.6604
	276	3.78696	-2.21691
	277.5	5.85207	-0.298341
	282	9.43915	1.55026
	283.5	9.62747	0.619232
	285	4.2579	-0.585679
	286.5	7.97364	0.822976
	288	5.39191	-0.210393
	289.5	1.31834	1.56616
45	237	1.59174	7.34649
	238.5	5.60615	6.19538
	240	14.2009	2.14957
	241.5	8.69884	1.32291
	243	13.375	3.02898
	244.5	15.2536	5.49708
	246	11.0288	3.46806
	247.5	5.64437	1.2075
	249	3.71364	3.27129
	250.5	9.56482	0.130808
	252	9.89355	-2.24048
	253.5	6.58807	-0.237514
	255	5.98235	-1.93432
	256.5	4.35266	-2.19134
	258	4.2322	-1.23998
	259.5	3.53609	-0.63764
	261	3.55984	0.172502
	262.5	0.81753	-2.62395
	264	1.56967	-2.19536
	265.5	1.66378	-1.08401
	267	0.897155	-0.285295
	268.5	-1.01511	-1.75938
	270	0.946693	-3.13836
	271.5	-1.42505	-4.80283
	273	-0.209231	-3.68168
	274.5	2.13225	-2.44446
	276	3.2297	-1.52216
	286.5	12.1958	4.73159
	288	12.2533	4.46585
	289.5	9.12619	3.99415
	291	5.2805	0.403414
	292.5	5.27595	1.83208
46.5	237	-0.8665	2.78498
	238.5	-1.35677	4.4573
	240	10.5437	1.6648
	241.5	8.77031	1.36684
	243	10.8597	3.23948
	244.5	6.50266	6.05604
	246	6.08997	0.847435
	247.5	4.41504	0.782742
	249	1.99131	-1.04517
	250.5	6.27769	-0.572811
	252	6.77583	-0.376984
	253.5	5.05178	-0.70851
	255	5.24571	-0.663414
	256.5	6.7596	0.513219
	258	6.85589	1.22459
	259.5	5.32239	0.264557
	261	4.20592	-0.368541
	262.5	1.68987	-0.849343
	264	3.97612	0.726136
	265.5	3.2215	-0.359644
	267	4.21126	0.819726
	268.5	1.18862	-0.472658
	270	-0.397193	-1.98958
	271.5	-0.360498	-2.69403
	273	-1.01905	-1.76288
	274.5	5.41647	2.26545
	291	9.99511	2.46858
48	237	-1.77432	3.60814
	238.5	-7.72028	-2.29044
	240	11.3795	2.54491
	241.5	10.2351	1.28563
	243	6.10466	3.44615
	244.5	10.5531	7.4994
	246	3.9503	3.8358
	247.5	3.4763	0.551089
	249	6.82482	0.437201
	250.5	4.93634	0.492269
	252	4.97832	0.286391
	253.5	5.56694	0.568912
	255	4.61196	-0.193527
	256.5	5.36271	1.23513
	258	5.25107	1.56679
	259.5	5.68858	1.84932
	261	6.9209	2.586
	262.5	4.54585	1.30609
	264	7.11544	1.95775
	265.5	8.19144	0.805091
	267	6.78151	-0.0432735
	268.5	6.81074	1.23725
	270	8.90867	3.27426
	271.5	9.05845	3.40589

## Sheet: us_tmp2m_1.5x1.5_12w
lat	lon	raw_subx_mean	abc_subx_mean
25.5	279	0.185262	-0.155332
27	261	-0.709381	-0.117424
	262.5	-0.352342	-0.173281
	279	-0.468166	-0.295766
28.5	261	-0.978395	-0.295127
	262.5	-0.573955	-0.281675
	264	0.189874	-0.326799
	277.5	-0.205372	-0.301585
	279	-0.396212	-0.341141
30	256.5	0.374377	0.0293463
	258	-0.363465	-0.0872265
	259.5	-1.11347	-0.291245
	261	-0.863032	-0.244681
	262.5	-1.11204	-0.484193
	264	-1.25917	-0.539613
	265.5	-0.583487	-0.492633
	267	-0.304295	-0.305898
	268.5	-0.67871	-0.270535
	270	-0.00738492	-0.363876
	274.5	0.515599	-0.200882
	276	0.247056	-0.326033
	277.5	-0.2799	-0.152693
31.5	249	-0.299694	0.0414855
	250.5	-0.959564	-0.239671
	255	-0.190452	0.0797333
	256.5	0.126735	0.114109
	258	-0.320841	-0.0700096
	259.5	-0.12725	-0.0895237
	261	0.223194	-0.0618482
	262.5	-0.330949	-0.151836
	264	-0.749326	-0.283598
	265.5	-0.561795	-0.234086
	267	-0.589407	-0.199162
	268.5	-0.64235	-0.415045
	270	-0.752139	-0.402658
	271.5	-0.855334	-0.584363
	273	-1.18555	-0.67983
	274.5	-1.11559	-0.536909
	276	-1.24969	-0.421197
	277.5	-0.591231	0.0558047
33	243	0.291657	-0.220104
	244.5	-0.646056	-0.189096
	246	-1.02732	-0.103925
	247.5	-0.749199	0.0461932
	249	-1.03074	-0.0383263
	250.5	-0.580941	0.113207
	252	-0.858585	-0.25996
	253.5	-1.01012	-0.101918
	255	0.175174	-0.0487639
	256.5	0.409936	-0.0906914
	258	0.251441	-0.0836964
	259.5	0.621041	-0.0152076
	261	0.704499	-0.13428
	262.5	0.0498821	-0.216974
	264	-0.329347	-0.278815
	265.5	-0.335024	-0.300638
	267	-0.406784	-0.373866
	268.5	-0.473375	-0.50385
	270	-0.66703	-0.507193
	271.5	-0.68518	-0.478115
	273	-1.24341	-0.425198
	274.5	-1.07105	-0.592925
	276	-1.11951	-0.767653
	277.5	-1.10416	-0.527625
	279	-0.816205	-0.38577
	280.5	0.864083	-0.266682
34.5	240	1.32158	-0.129898
	241.5	-0.124104	-0.491391
	243	-0.843882	-0.112664
	244.5	-1.86485	-0.270128
	246	-1.40229	-0.704827
	247.5	-0.394753	-0.171681
	249	-0.487297	-0.4134
	250.5	0.214202	-0.110942
	252	-0.0957992	-0.161854
	253.5	-0.884079	-0.190364
	255	0.22798	-0.176107
	256.5	0.435714	0.00907868
	258	0.851017	0.157535
	259.5	0.743246	0.0773496
	261	0.840251	-0.0178397
	262.5	0.436009	-0.0618456
	264	0.145467	-0.225865
	265.5	-0.270325	-0.336807
	267	-0.682865	-0.252993
	268.5	-0.316339	-0.189796
	270	-0.227065	-0.0813413
	271.5	-0.780921	-0.430051
	273	-1.06331	-0.407579
	274.5	-1.23311	-0.486877
	276	-1.29615	-0.460222
	277.5	-1.48718	-0.557368
	279	-1.12865	-0.48487
	280.5	-0.902937	-0.467789
	282	-0.178421	-0.453406
36	238.5	0.507387	-0.11925
	240	0.435597	-0.350084
	241.5	-0.0188227	-0.342619
	243	-1.58864	0.113752
	244.5	-1.09222	-0.0541719
	246	-0.53775	-0.0593972
	247.5	0.961889	-0.196985
	249	0.301011	-0.360563
	250.5	0.171703	-0.140903
	252	0.361584	-0.142265
	253.5	-0.215935	0.10704
	255	0.324588	0.0694605
	256.5	0.205672	0.0157973
	258	0.403074	-0.375918
	259.5	0.715714	-0.229609
	261	1.13077	0.176219
	262.5	0.484998	-0.118758
	264	-0.0385128	-0.424724
	265.5	-0.493531	-0.347331
	267	-0.883472	-0.256018
	268.5	-0.219323	-0.215531
	270	-0.374088	-0.179406
	271.5	-0.262312	-0.349922
	273	-0.948385	-0.378031
	274.5	-1.15932	-0.32258
	276	-1.13875	-0.226532
	277.5	-1.31191	-0.322878
	279	-1.14438	-0.385478
	280.5	-1.11845	-0.360205
	282	-0.801368	-0.168347
	283.5	-0.182959	-0.136199
37.5	238.5	-0.670955	-0.219162
	240	-0.466362	-0.323848
	241.5	0.0403581	0.0868095
	243	-1.3506	-0.229152
	244.5	-0.536222	-0.152931
	246	0.126275	0.0520631
	247.5	1.20683	-0.0414482
	249	-0.107064	0.0503188
	250.5	-0.164455	0.20974
	252	-0.108282	0.183544
	253.5	1.0871	0.347548
	255	-0.0547775	-0.0770068
	256.5	0.200883	-0.217414
	258	1.06738	-0.293473
	259.5	1.44257	-0.0263952
	261	1.05136	0.00122773
	262.5	0.44211	-0.200402
	264	0.180541	-0.457631
	265.5	-0.197616	-0.353934
	267	-0.332031	-0.272462
	268.5	-0.132618	-0.350305
	270	-0.0811542	-0.279515
	271.5	-0.366469	-0.309695
	273	-0.757104	-0.256943
	274.5	-0.887374	-0.271826
	276	-1.18457	-0.307755
	277.5	-1.47528	-0.195865
	279	-1.06104	-0.0970597
	280.5	-1.11103	-0.640669
	282	-1.48994	-0.43869
	283.5	-0.674635	-0.480557
39	237	-0.283009	-0.23515
	238.5	-0.531304	-0.325736
	240	-1.45236	-0.0154459
	241.5	-1.34734	-0.269911
	243	-1.46326	-0.150866
	244.5	-0.628545	-0.0808551
	246	0.253327	0.00206088
	247.5	0.270645	-0.0408924
	249	0.334304	0.251023
	250.5	-0.28317	0.0958986
	252	-1.12268	-0.0474212
	253.5	-1.24332	-0.181842
	255	-1.00165	-0.112782
	256.5	0.313617	-0.473773
	258	1.10229	-0.304953
	259.5	1.20489	-0.113048
	261	1.07969	-0.175527
	262.5	0.394249	-0.402538
	264	0.102961	-0.491584
	265.5	-0.0973148	-0.365213
	267	-0.214473	-0.30871
	268.5	-0.253485	-0.491231
	270	-0.27508	-0.168932
	271.5	-0.152222	-0.256323
	273	-0.527044	-0.348979
	274.5	-0.762047	-0.323196
	276	-0.864222	-0.447221
	277.5	-1.0451	-0.514589
	279	-1.15761	-0.845438
	280.5	-1.06218	-0.671075
	282	-1.18319	-0.304686
	283.5	-0.935939	-0.515632
	285	-0.0615131	-0.578285
40.5	237	-0.636184	-0.398125
	238.5	-0.865058	-0.448803
	240	-1.15329	-0.199065
	241.5	-0.432107	-0.329347
	243	-0.446855	-0.183597
	244.5	-0.261644	-0.2345
	246	-0.438867	0.0391203
	247.5	-1.08668	-0.15679
	249	-0.774873	-0.0914863
	250.5	-0.523478	-0.0253237
	252	-0.322402	-0.0951648
	253.5	0.100117	0.010753
	255	0.311509	-0.210992
	256.5	0.678056	-0.2127
	258	0.860303	-0.252314
	259.5	0.823598	-0.325927
	261	0.876427	-0.360097
	262.5	0.429026	-0.55779
	264	0.238051	-0.371796
	265.5	0.352737	-0.206149
	267	0.0822625	-0.295652
	268.5	0.00432283	-0.0421551
	270	-0.118286	-0.13317
	271.5	-0.257087	-0.283163
	273	-0.533422	-0.333994
	274.5	-0.731344	-0.354539
	276	-0.926409	-0.611303
	277.5	-0.997609	-0.604174
	279	-1.25229	-0.679009
	280.5	-1.32417	-0.460633
	282	-1.52134	-0.620419
	283.5	-1.68667	-0.626524
	285	-1.2879	-0.523721
	286.5	-0.145242	-0.34556
42	237	-0.457816	-0.337046
	238.5	0.0205753	-0.354211
	240	0.131074	-0.342974
	241.5	-0.0636819	-0.419388
	243	-0.0755866	-0.378513
	244.5	-0.446147	-0.261416
	246	-0.883489	-0.0438856
	247.5	-0.299629	0.0189384
	249	0.54472	0.199021
	250.5	0.0753159	0.216133
	252	-0.7617	0.13159
	253.5	-0.139744	0.16321
	255	0.337997	-0.232161
	256.5	0.724038	-0.196756
	258	0.679106	-0.26259
	259.5	0.599334	-0.424854
	261	0.7686	-0.255265
	262.5	0.52226	-0.330099
	264	0.550132	-0.13859
	265.5	0.357592	-0.048684
	267	0.304882	-0.0844413
	268.5	0.0810468	-0.140753
	270	-0.142984	-0.305687
	271.5	-0.706379	-0.450101
	273	-0.701928	-0.166932
	274.5	-0.947095	-0.446186
	276	-0.994544	-0.455655
	277.5	-0.746793	-0.311891
	279	-0.815528	-0.284315
	280.5	-1.1269	-0.510867
	282	-1.07121	-0.591186
	283.5	-1.55326	-0.445241
	285	-1.32827	-0.339817
	286.5	-1.09846	-0.371338
	288	-0.689975	-0.240205
43.5	237	-0.553645	-0.16042
	238.5	0.741462	-0.394038
	240	0.443012	-0.356898
	241.5	0.404521	-0.564747
	243	-0.715045	-0.522977
	244.5	-0.600516	-0.25915
	246	-0.91879	0.0793407
	247.5	-0.578355	0.119774
	249	0.0774899	0.0734276
	250.5	-0.53083	0.151342
	252	-0.187188	0.25837
	253.5	-0.451781	0.0806956
	255	0.0177421	-0.174959
	256.5	0.365503	-0.137727
	258	0.816975	-0.305838
	259.5	0.410432	-0.477375
	261	0.528144	-0.357021
	262.5	0.331365	-0.399104
	264	0.56087	-0.158749
	265.5	0.568342	-0.035885
	267	0.257086	-0.031277
	268.5	-0.587599	-0.0388014
	270	-0.311291	-0.0423604
	271.5	-0.488716	-0.21556
	273	-0.772877	-0.212793
	274.5	-0.791003	-0.302634
	276	-0.912071	-0.339521
	277.5	-0.620108	-0.304427
	282	-0.856211	-0.305307
	283.5	-0.88254	-0.319044
	285	-0.225232	-0.297932
	286.5	-1.25656	-0.490166
	288	-0.717513	-0.184922
	289.5	0.401374	-0.117214
45	237	-0.879058	-0.234929
	238.5	-1.06362	-0.42313
	240	-1.12491	-0.442967
	241.5	-0.604795	-0.503197
	243	-1.32125	-0.708234
	244.5	-2.75697	-0.26616
	246	-3.03835	-0.22618
	247.5	-1.66597	0.316482
	249	-0.836889	0.174915
	250.5	-1.78101	0.147245
	252	-1.42109	0.0416205
	253.5	0.174928	-0.16964
	255	-0.174652	-0.338908
	256.5	0.469944	-0.342235
	258	1.02806	-0.25859
	259.5	0.548345	-0.47512
	261	0.920526	-0.542423
	262.5	0.991461	-0.294867
	264	0.780132	-0.15883
	265.5	-0.0107967	-0.26361
	267	-0.486476	-0.195057
	268.5	-0.395477	0.00103533
	270	-0.0534054	0.152418
	271.5	-0.0233695	-0.146277
	273	-0.208542	-0.0242212
	274.5	-0.625966	-0.203542
	276	-0.459919	-0.227231
	286.5	-0.62881	-0.199745
	288	-0.432149	-0.118132
	289.5	-0.0791962	-0.150085
	291	-0.283784	-0.257804
	292.5	0.382394	-0.126533
46.5	237	-1.31022	-0.249728
	238.5	-0.524293	-0.113472
	240	-1.25713	-0.365527
	241.5	-0.987641	-0.496694
	243	-1.26524	-0.363872
	244.5	-2.79788	0.0821995
	246	-3.04249	-0.110289
	247.5	-1.98651	-0.0807455
	249	-1.23358	0.217006
	250.5	-0.781191	0.107453
	252	0.143609	-0.266164
	253.5	0.57185	-0.127213
	255	0.845029	-0.0636793
	256.5	1.00935	-0.218381
	258	0.963695	-0.378527
	259.5	0.370901	-0.606131
	261	0.717286	-0.521058
	262.5	0.869484	-0.207028
	264	0.307622	-0.22487
	265.5	0.433769	-0.00827639
	267	0.872317	0.20093
	268.5	0.245031	0.0691492
	270	-0.0528365	0.113498
	271.5	-0.0321331	-0.172044
	273	-0.193289	-0.0185895
	274.5	-0.494016	-0.139453
	291	-0.538154	-0.18277
48	237	-1.18128	-0.287405
	238.5	-0.753032	-0.231623
	240	-1.71658	-0.506893
	241.5	-1.69698	-0.445857
	243	-1.53774	-0.398302
	244.5	-0.915568	-0.293909
	246	-1.49852	-0.0782033
	247.5	-1.04046	0.228883
	249	0.671493	0.292629
	250.5	0.634067	0.0697704
	252	0.839177	-0.378176
	253.5	0.855875	-0.541677
	255	1.04547	-0.174711
	256.5	0.947583	-0.101518
	258	0.789992	-0.2477
	259.5	0.8736	-0.265172
	261	1.14885	-0.0915263
	262.5	0.849065	-0.0453528
	264	0.570633	0.0529174
	265.5	0.520861	0.0573761
	267	0.415019	-0.141584
	268.5	0.424188	0.00880428
	270	0.116288	-0.104277
	271.5	-0.693685	-0.0546289

## Sheet: us_tmp2m_1.5x1.5_34w
lat	lon	raw_subx_mean	abc_subx_mean
25.5	279	0.0950126	-0.379498
27	261	-0.873464	-0.160541
	262.5	-0.45623	-0.234716
	279	-0.617646	-0.539819
28.5	261	-1.11332	-0.281346
	262.5	-0.650952	-0.244836
	264	0.18325	-0.311366
	277.5	-0.285688	-0.585955
	279	-0.497411	-0.653814
30	256.5	0.193386	-0.170138
	258	-0.565241	-0.169447
	259.5	-1.22333	-0.242902
	261	-0.917814	-0.168884
	262.5	-1.14799	-0.346842
	264	-1.30854	-0.478182
	265.5	-0.630536	-0.468992
	267	-0.380235	-0.332123
	268.5	-0.758207	-0.371162
	270	-0.0900365	-0.491168
	274.5	0.439327	-0.438843
	276	0.152559	-0.527655
	277.5	-0.392337	-0.493673
31.5	249	-0.314597	-0.112383
	250.5	-0.961777	-0.3478
	255	-0.327009	-0.142277
	256.5	-0.0463276	-0.0189804
	258	-0.444169	-0.149826
	259.5	-0.196748	-0.0907638
	261	0.187161	0.0232487
	262.5	-0.314599	-0.00884079
	264	-0.733009	-0.202138
	265.5	-0.537921	-0.189129
	267	-0.586996	-0.193438
	268.5	-0.678103	-0.418796
	270	-0.7941	-0.496707
	271.5	-0.909699	-0.678055
	273	-1.28279	-0.849133
	274.5	-1.28497	-0.753559
	276	-1.48758	-0.668266
	277.5	-0.799176	-0.244797
33	243	0.354357	-0.252216
	244.5	-0.572578	-0.248681
	246	-0.947672	-0.153611
	247.5	-0.692695	-0.0628106
	249	-1.00081	-0.163683
	250.5	-0.587858	-0.0513034
	252	-0.863273	-0.340281
	253.5	-1.11382	-0.331695
	255	-0.0807281	-0.220999
	256.5	0.28668	-0.130527
	258	0.156353	-0.0886497
	259.5	0.588479	0.0503181
	261	0.720163	-0.000708741
	262.5	0.110971	-0.0455068
	264	-0.268815	-0.127352
	265.5	-0.266881	-0.219376
	267	-0.329211	-0.298142
	268.5	-0.460562	-0.455504
	270	-0.699094	-0.564966
	271.5	-0.738793	-0.532264
	273	-1.34866	-0.548812
	274.5	-1.23653	-0.710139
	276	-1.32693	-0.880029
	277.5	-1.36863	-0.760052
	279	-1.0664	-0.670595
	280.5	0.724502	-0.4668
34.5	240	1.42963	-0.166244
	241.5	-0.0301324	-0.472217
	243	-0.689688	-0.164111
	244.5	-1.77795	-0.342367
	246	-1.34857	-0.831758
	247.5	-0.341732	-0.376919
	249	-0.478527	-0.639455
	250.5	0.155634	-0.271941
	252	-0.162503	-0.37887
	253.5	-0.994316	-0.399874
	255	0.0852572	-0.293317
	256.5	0.357774	-0.0239736
	258	0.814924	0.129988
	259.5	0.756452	0.11176
	261	0.915537	0.124453
	262.5	0.545583	0.122989
	264	0.278799	-0.0465864
	265.5	-0.151258	-0.242279
	267	-0.596553	-0.176217
	268.5	-0.277215	-0.134362
	270	-0.251997	-0.124133
	271.5	-0.825478	-0.530048
	273	-1.15757	-0.586067
	274.5	-1.37647	-0.673728
	276	-1.45837	-0.670378
	277.5	-1.70707	-0.757779
	279	-1.39473	-0.661337
	280.5	-1.16834	-0.657853
	282	-0.328276	-0.62324
36	238.5	0.581862	-0.187218
	240	0.55046	-0.298208
	241.5	0.0606301	-0.351443
	243	-1.48506	0.0670906
	244.5	-1.0573	-0.143661
	246	-0.476641	-0.190751
	247.5	0.964324	-0.332929
	249	0.258529	-0.543753
	250.5	0.181368	-0.343513
	252	0.305444	-0.307424
	253.5	-0.217997	-0.0922617
	255	0.280147	-0.0417377
	256.5	0.208616	0.000474215
	258	0.446476	-0.404287
	259.5	0.778427	-0.242048
	261	1.26211	0.260252
	262.5	0.651811	0.0676598
	264	0.140443	-0.210533
	265.5	-0.329656	-0.222678
	267	-0.793835	-0.207575
	268.5	-0.175682	-0.197181
	270	-0.387325	-0.19921
	271.5	-0.315135	-0.413666
	273	-1.03516	-0.503381
	274.5	-1.28027	-0.514358
	276	-1.3212	-0.502685
	277.5	-1.53028	-0.614086
	279	-1.44976	-0.568095
	280.5	-1.41098	-0.497076
	282	-1.08424	-0.359943
	283.5	-0.342232	-0.345497
37.5	238.5	-0.639637	-0.254586
	240	-0.373128	-0.350071
	241.5	0.00700751	-0.0792923
	243	-1.37073	-0.290545
	244.5	-0.556624	-0.221857
	246	0.157099	-0.0483852
	247.5	1.23147	-0.168056
	249	-0.0713555	-0.137251
	250.5	-0.130597	0.00799397
	252	0.0129233	-0.0897376
	253.5	1.11605	0.0312418
	255	0.0615044	-0.230731
	256.5	0.246899	-0.204405
	258	1.14398	-0.252854
	259.5	1.57809	0.0524704
	261	1.22856	0.124038
	262.5	0.642921	-0.00405599
	264	0.36871	-0.262821
	265.5	-0.0353068	-0.230053
	267	-0.198228	-0.219185
	268.5	-0.0584541	-0.32262
	270	-0.0801948	-0.277079
	271.5	-0.409063	-0.341144
	273	-0.818664	-0.358522
	274.5	-1.00054	-0.437347
	276	-1.34558	-0.499503
	277.5	-1.65483	-0.439571
	279	-1.30257	-0.382387
	280.5	-1.38203	-0.785552
	282	-1.75656	-0.630361
	283.5	-0.750026	-0.651841
39	237	-0.295451	-0.22171
	238.5	-0.547722	-0.326878
	240	-1.36657	-0.173903
	241.5	-1.37908	-0.38235
	243	-1.41808	-0.259856
	244.5	-0.563454	-0.182415
	246	0.324932	-0.132467
	247.5	0.368281	-0.224871
	249	0.501561	0.0232345
	250.5	-0.255954	-0.103317
	252	-0.983804	-0.261992
	253.5	-1.14489	-0.413861
	255	-0.851492	-0.211888
	256.5	0.378248	-0.361378
	258	1.22802	-0.202689
	259.5	1.39322	0.0258856
	261	1.31419	0.0185895
	262.5	0.631782	-0.172667
	264	0.329046	-0.286127
	265.5	0.0814313	-0.195941
	267	-0.0853295	-0.222857
	268.5	-0.159814	-0.418431
	270	-0.264556	-0.120916
	271.5	-0.190554	-0.269177
	273	-0.583814	-0.419685
	274.5	-0.865961	-0.462528
	276	-1.02416	-0.603193
	277.5	-1.21427	-0.681526
	279	-1.34981	-1.01891
	280.5	-1.30408	-0.858689
	282	-1.44135	-0.47296
	283.5	-1.14524	-0.704506
	285	-0.0251685	-0.756662
40.5	237	-0.502174	-0.433563
	238.5	-0.827565	-0.485187
	240	-1.09509	-0.319655
	241.5	-0.390632	-0.392474
	243	-0.359351	-0.298837
	244.5	-0.119992	-0.37792
	246	-0.255082	-0.0542586
	247.5	-0.929912	-0.195646
	249	-0.498504	-0.225367
	250.5	-0.356161	-0.13409
	252	-0.159082	-0.129872
	253.5	0.368999	-0.134938
	255	0.429778	-0.178639
	256.5	0.796317	-0.0559444
	258	1.04112	-0.0375121
	259.5	1.07223	-0.0657224
	261	1.16799	-0.0851156
	262.5	0.724925	-0.278954
	264	0.511633	-0.142097
	265.5	0.569029	-0.0376457
	267	0.222	-0.155735
	268.5	0.079609	0.0448943
	270	-0.0988918	-0.105822
	271.5	-0.288205	-0.288145
	273	-0.613977	-0.373928
	274.5	-0.852633	-0.479779
	276	-1.0913	-0.76266
	277.5	-1.1703	-0.773832
	279	-1.43112	-0.846782
	280.5	-1.52529	-0.636112
	282	-1.75209	-0.776488
	283.5	-1.94854	-0.773876
	285	-1.51484	-0.698252
	286.5	-0.197686	-0.496407
42	237	-0.257897	-0.332935
	238.5	0.173275	-0.291457
	240	0.289078	-0.238562
	241.5	0.0480604	-0.388788
	243	0.0609981	-0.416707
	244.5	-0.218225	-0.325827
	246	-0.592934	-0.040409
	247.5	-0.0610302	0.0562334
	249	0.872253	0.195869
	250.5	0.414766	0.1905
	252	-0.473711	0.154562
	253.5	0.149346	0.248491
	255	0.493425	-0.048305
	256.5	0.92149	0.0348117
	258	0.951966	-0.00509059
	259.5	0.88181	-0.176011
	261	1.09747	0.0129965
	262.5	0.83241	-0.0577994
	264	0.810907	0.040591
	265.5	0.551095	0.0595702
	267	0.444138	0.00700816
	268.5	0.167752	-0.0576059
	270	-0.128267	-0.279081
	271.5	-0.747499	-0.489115
	273	-0.814095	-0.295238
	274.5	-1.08775	-0.538019
	276	-1.17484	-0.577816
	277.5	-0.944733	-0.485218
	279	-1.04252	-0.524173
	280.5	-1.31547	-0.686946
	282	-1.26788	-0.755022
	283.5	-1.797	-0.609467
	285	-1.56917	-0.521911
	286.5	-1.35236	-0.581778
	288	-0.818876	-0.432375
43.5	237	-0.445193	-0.15927
	238.5	0.951147	-0.346298
	240	0.59013	-0.292184
	241.5	0.577843	-0.494827
	243	-0.576692	-0.476992
	244.5	-0.315266	-0.200741
	246	-0.608671	0.0845106
	247.5	-0.27461	0.152923
	249	0.503853	0.0858455
	250.5	-0.0192652	0.181867
	252	0.160558	0.352647
	253.5	-0.0675736	0.345221
	255	0.351451	0.206854
	256.5	0.765863	0.285227
	258	1.20577	0.147635
	259.5	0.782377	-0.0753675
	261	0.90637	0.025651
	262.5	0.656828	-0.095716
	264	0.851671	0.0477767
	265.5	0.787345	0.123116
	267	0.395729	0.0336553
	268.5	-0.533884	-0.0229325
	270	-0.329441	-0.0547328
	271.5	-0.55443	-0.225961
	273	-0.856231	-0.351946
	274.5	-0.897272	-0.410895
	276	-1.04472	-0.446683
	277.5	-0.79072	-0.402457
	282	-1.08578	-0.484124
	283.5	-1.12574	-0.46103
	285	-0.471911	-0.454979
	286.5	-1.51311	-0.69199
	288	-0.95925	-0.386855
	289.5	0.24208	-0.287248
45	237	-0.819256	-0.216937
	238.5	-0.875006	-0.421489
	240	-0.941855	-0.386193
	241.5	-0.374375	-0.427694
	243	-1.02517	-0.628483
	244.5	-2.35423	-0.266223
	246	-2.59936	-0.161063
	247.5	-1.22099	0.387856
	249	-0.285131	0.284121
	250.5	-1.20076	0.353061
	252	-0.788581	0.352944
	253.5	0.678596	0.257124
	255	0.276168	0.169874
	256.5	0.921342	0.146228
	258	1.42131	0.236691
	259.5	0.921093	-0.0322503
	261	1.27591	-0.182365
	262.5	1.31779	-0.0367608
	264	1.05182	0.0608484
	265.5	0.216382	-0.0747637
	267	-0.350653	-0.115103
	268.5	-0.310347	0.0455855
	270	-0.0147934	0.157145
	271.5	-0.00088274	-0.152152
	273	-0.258953	-0.121518
	274.5	-0.692203	-0.259831
	276	-0.487125	-0.318858
	286.5	-0.895162	-0.337208
	288	-0.691803	-0.359117
	289.5	-0.285387	-0.286555
	291	-0.428426	-0.34792
	292.5	0.307119	-0.241885
46.5	237	-1.24459	-0.209525
	238.5	-0.363451	-0.164677
	240	-1.11248	-0.367298
	241.5	-0.788097	-0.400332
	243	-0.950708	-0.272531
	244.5	-2.39588	0.148635
	246	-2.58122	0.051107
	247.5	-1.48587	0.166185
	249	-0.669855	0.511498
	250.5	-0.262658	0.518036
	252	0.619572	0.257578
	253.5	1.0651	0.402218
	255	1.27609	0.441163
	256.5	1.42539	0.25081
	258	1.33354	0.0507729
	259.5	0.725544	-0.252309
	261	1.06265	-0.212354
	262.5	1.17316	0.0308028
	264	0.576572	-0.0250437
	265.5	0.647756	0.134089
	267	1.01323	0.314589
	268.5	0.376012	0.128295
	270	0.0453701	0.0633153
	271.5	0.0527896	-0.189754
	273	-0.139849	-0.0466413
	274.5	-0.539518	-0.186471
	291	-0.76792	-0.290377
48	237	-1.10186	-0.228397
	238.5	-0.581157	-0.188524
	240	-1.59591	-0.385303
	241.5	-1.50705	-0.348319
	243	-1.21135	-0.216336
	244.5	-0.479026	-0.0160296
	246	-1.02309	0.174048
	247.5	-0.475091	0.643391
	249	1.20371	0.838587
	250.5	1.10615	0.598204
	252	1.30429	0.19485
	253.5	1.3764	0.0022403
	255	1.5162	0.304611
	256.5	1.36838	0.273775
	258	1.16985	0.106622
	259.5	1.23364	0.030922
	261	1.50215	0.14136
	262.5	1.14251	0.157318
	264	0.82801	0.203012
	265.5	0.720937	0.173618
	267	0.613437	0.00192201
	268.5	0.580833	0.0381311
	270	0.243179	-0.11341
	271.5	-0.647954	-0.10244

## Sheet: us_tmp2m_1.5x1.5_56w
lat	lon	raw_subx_mean	abc_subx_mean
25.5	279	0.0555239	-0.453031
27	261	-1.00027	-0.124864
	262.5	-0.65874	-0.206471
	279	-0.575461	-0.600443
28.5	261	-1.22763	-0.217709
	262.5	-0.686243	-0.172357
	264	0.131684	-0.261365
	277.5	-0.199506	-0.642789
	279	-0.44139	-0.704608
30	256.5	0.000758806	-0.268522
	258	-0.834507	-0.17824
	259.5	-1.37179	-0.192201
	261	-0.864751	-0.103621
	262.5	-1.07849	-0.232038
	264	-1.205	-0.391803
	265.5	-0.601746	-0.418801
	267	-0.400299	-0.308408
	268.5	-0.698297	-0.366659
	270	-0.261079	-0.475327
	274.5	0.505261	-0.483055
	276	0.230062	-0.559864
	277.5	-0.171207	-0.566208
31.5	249	-0.417736	-0.181933
	250.5	-1.12311	-0.403034
	255	-0.674561	-0.249166
	256.5	-0.513455	-0.0327734
	258	-0.682093	-0.120004
	259.5	-0.378566	-0.0261336
	261	0.0293787	0.104479
	262.5	-0.315778	0.0979687
	264	-0.529763	-0.111994
	265.5	-0.25673	-0.123818
	267	-0.324791	-0.153798
	268.5	-0.563864	-0.366955
	270	-0.654297	-0.485228
	271.5	-0.612786	-0.683284
	273	-0.989693	-0.875255
	274.5	-1.12404	-0.801228
	276	-1.40778	-0.712889
	277.5	-0.661715	-0.302472
33	243	0.526547	-0.312192
	244.5	-1.23779	-0.274946
	246	-1.48959	-0.202681
	247.5	-1.25335	-0.0801108
	249	-1.42292	-0.207638
	250.5	-0.887624	-0.0978572
	252	-0.979832	-0.367646
	253.5	-1.59768	-0.3771
	255	-0.290049	-0.291475
	256.5	-0.110154	-0.144101
	258	-0.117001	-0.0523433
	259.5	0.36047	0.119048
	261	0.585631	0.10533
	262.5	0.106955	0.0800795
	264	-0.17952	-0.0229927
	265.5	0.00426111	-0.156941
	267	0.0412338	-0.239513
	268.5	-0.2936	-0.400597
	270	-0.444241	-0.550724
	271.5	-0.432372	-0.515095
	273	-1.07662	-0.56971
	274.5	-0.900366	-0.713793
	276	-1.03291	-0.875615
	277.5	-1.19804	-0.789166
	279	-0.819368	-0.731308
	280.5	0.848137	-0.470339
34.5	240	1.14904	-0.184089
	241.5	-0.132285	-0.516772
	243	-0.705121	-0.250881
	244.5	-2.30193	-0.407795
	246	-1.8211	-0.878887
	247.5	-0.387527	-0.424855
	249	-0.590656	-0.690242
	250.5	-0.0250225	-0.319687
	252	-0.294416	-0.453789
	253.5	-1.56421	-0.488608
	255	-0.493011	-0.328107
	256.5	-0.0890638	-0.0308658
	258	0.568728	0.150502
	259.5	0.528876	0.167812
	261	0.751912	0.217328
	262.5	0.563898	0.245925
	264	0.416837	0.0714492
	265.5	0.167929	-0.178639
	267	-0.244702	-0.121284
	268.5	-0.117508	-0.0759407
	270	-0.0354928	-0.095808
	271.5	-0.52842	-0.518019
	273	-0.891047	-0.604107
	274.5	-1.09344	-0.699641
	276	-1.09625	-0.713388
	277.5	-1.4797	-0.756548
	279	-1.22492	-0.664707
	280.5	-0.93058	-0.684309
	282	-0.0863701	-0.639225
36	238.5	0.439849	-0.20731
	240	0.0148898	-0.276433
	241.5	0.0698192	-0.393911
	243	-2.30166	0.0260891
	244.5	-1.44232	-0.227588
	246	-0.902478	-0.249563
	247.5	0.899536	-0.416177
	249	-0.302959	-0.610021
	250.5	-0.110583	-0.424843
	252	-0.433288	-0.354217
	253.5	-0.442127	-0.179492
	255	0.157848	-0.0898953
	256.5	-0.354585	-0.0111048
	258	0.140982	-0.377934
	259.5	0.593726	-0.20173
	261	1.1045	0.320478
	262.5	0.577392	0.164399
	264	0.124703	-0.082384
	265.5	-0.0265879	-0.138299
	267	-0.365981	-0.167642
	268.5	-0.0166706	-0.149618
	270	-0.334106	-0.153182
	271.5	-0.0816077	-0.389576
	273	-0.78737	-0.503503
	274.5	-0.982731	-0.535733
	276	-1.04078	-0.557763
	277.5	-1.08325	-0.687449
	279	-1.18539	-0.567972
	280.5	-1.20881	-0.474358
	282	-0.860667	-0.341435
	283.5	0.0156347	-0.346807
37.5	238.5	-0.903788	-0.255893
	240	-0.414108	-0.332834
	241.5	0.149865	-0.149864
	243	-2.12585	-0.334361
	244.5	-1.0067	-0.297999
	246	-0.209586	-0.109865
	247.5	1.22649	-0.282698
	249	-0.656337	-0.256384
	250.5	-0.602932	-0.112171
	252	0.0356324	-0.171405
	253.5	1.1712	-0.0196871
	255	-0.127051	-0.250323
	256.5	-0.372963	-0.202374
	258	0.687203	-0.22937
	259.5	1.29634	0.101056
	261	1.0978	0.186002
	262.5	0.580934	0.0823545
	264	0.375371	-0.158329
	265.5	0.0485799	-0.135319
	267	0.0358886	-0.147956
	268.5	0.19081	-0.267474
	270	0.0975269	-0.235628
	271.5	-0.227654	-0.310486
	273	-0.602588	-0.362335
	274.5	-0.736972	-0.441436
	276	-1.06653	-0.509956
	277.5	-1.37518	-0.453535
	279	-0.857885	-0.430636
	280.5	-1.08026	-0.794351
	282	-1.49831	-0.606276
	283.5	-0.428593	-0.669392
39	237	-0.0283645	-0.223768
	238.5	-0.728227	-0.289369
	240	-0.515699	-0.237348
	241.5	-1.99178	-0.442237
	243	-1.37163	-0.365795
	244.5	-0.685787	-0.261225
	246	0.0238888	-0.204346
	247.5	0.190188	-0.293861
	249	0.0572314	-0.116317
	250.5	-1.07001	-0.21949
	252	-1.39003	-0.303709
	253.5	-0.88982	-0.468255
	255	-1.10992	-0.224935
	256.5	0.00889359	-0.349173
	258	0.936303	-0.177962
	259.5	1.11664	0.0843524
	261	1.1903	0.0973569
	262.5	0.57216	-0.072704
	264	0.352183	-0.18263
	265.5	0.198552	-0.0832828
	267	0.0960269	-0.125239
	268.5	0.0461864	-0.325899
	270	-0.143873	-0.0439391
	271.5	-0.0458748	-0.210677
	273	-0.366408	-0.38054
	274.5	-0.635869	-0.429428
	276	-0.795171	-0.575922
	277.5	-0.991809	-0.660817
	279	-1.19372	-0.998524
	280.5	-0.896985	-0.883674
	282	-1.16024	-0.460704
	283.5	-1.02403	-0.698027
	285	0.0946908	-0.823158
40.5	237	-0.00896355	-0.432913
	238.5	-0.64255	-0.477153
	240	-1.25188	-0.412958
	241.5	-0.981177	-0.502771
	243	-0.713189	-0.434921
	244.5	-0.288453	-0.4881
	246	-0.853631	-0.125102
	247.5	-1.21235	-0.233471
	249	0.0611136	-0.299097
	250.5	-0.882996	-0.204638
	252	-0.467821	-0.176932
	253.5	0.705333	-0.153075
	255	0.0437202	-0.14961
	256.5	0.436003	-0.0130805
	258	0.861514	0.0151479
	259.5	0.951676	0.00596432
	261	1.18771	0.0216645
	262.5	0.812821	-0.154775
	264	0.627292	-0.0201253
	265.5	0.747483	0.077779
	267	0.417412	-0.0407695
	268.5	0.255363	0.142933
	270	0.0591023	-0.0238755
	271.5	-0.153273	-0.214344
	273	-0.468364	-0.320219
	274.5	-0.704817	-0.429859
	276	-0.955077	-0.71433
	277.5	-0.970067	-0.748847
	279	-1.19751	-0.830603
	280.5	-1.25148	-0.632355
	282	-1.40301	-0.751876
	283.5	-1.59373	-0.744457
	285	-1.23509	-0.688721
	286.5	-0.0500427	-0.522187
42	237	0.175452	-0.332314
	238.5	0.233502	-0.343735
	240	0.246991	-0.303974
	241.5	-0.202106	-0.50952
	243	-0.175715	-0.564742
	244.5	-0.149532	-0.436135
	246	-0.568746	-0.143823
	247.5	-0.0324833	0.00931732
	249	1.13051	0.182713
	250.5	-0.171051	0.162304
	252	-0.886621	0.137762
	253.5	0.0113335	0.228944
	255	-0.011674	-0.0195602
	256.5	0.626519	0.0805014
	258	0.96718	0.0406561
	259.5	0.876768	-0.117319
	261	1.25934	0.110695
	262.5	1.02646	0.0706957
	264	0.950671	0.170293
	265.5	0.742659	0.183608
	267	0.641791	0.133016
	268.5	0.378875	0.0532119
	270	0.0810204	-0.182449
	271.5	-0.57511	-0.401631
	273	-0.642627	-0.256873
	274.5	-0.948633	-0.45459
	276	-1.02605	-0.499611
	277.5	-0.985686	-0.425304
	279	-1.06967	-0.499714
	280.5	-1.09749	-0.644424
	282	-0.866738	-0.718412
	283.5	-1.42742	-0.551229
	285	-1.1327	-0.463316
	286.5	-0.992231	-0.533283
	288	-0.470678	-0.408641
43.5	237	-0.109544	-0.117712
	238.5	1.15231	-0.387728
	240	0.314557	-0.353204
	241.5	0.281007	-0.580075
	243	-1.10818	-0.553797
	244.5	-0.414554	-0.246926
	246	-0.687713	0.0135935
	247.5	-0.590541	0.136227
	249	0.817294	0.11392
	250.5	0.0870175	0.172511
	252	-0.410611	0.325283
	253.5	-0.132239	0.341729
	255	0.202839	0.256442
	256.5	0.880195	0.352372
	258	1.18828	0.251904
	259.5	0.882558	0.0474102
	261	1.14019	0.173703
	262.5	0.909011	0.0652887
	264	1.12283	0.1944
	265.5	1.01963	0.269281
	267	0.654255	0.162301
	268.5	-0.242548	0.101858
	270	-0.0657972	0.0614778
	271.5	-0.327751	-0.118192
	273	-0.834504	-0.324251
	274.5	-0.812412	-0.317819
	276	-0.927692	-0.35629
	277.5	-0.678362	-0.320489
	282	-1.00764	-0.417623
	283.5	-0.961869	-0.379094
	285	-0.0760273	-0.38534
	286.5	-1.18102	-0.599233
	288	-0.546421	-0.306843
	289.5	0.500008	-0.231114
45	237	-0.677377	-0.210035
	238.5	-0.688943	-0.442462
	240	-1.07086	-0.412934
	241.5	0.0172198	-0.480272
	243	-0.844435	-0.666681
	244.5	-2.02822	-0.252867
	246	-2.47232	-0.155423
	247.5	-1.22992	0.382004
	249	-0.0607836	0.316869
	250.5	-1.25049	0.366
	252	-1.04181	0.341987
	253.5	0.791792	0.294394
	255	0.230344	0.263557
	256.5	0.935062	0.250457
	258	1.57181	0.370782
	259.5	1.16154	0.108881
	261	1.57987	-0.0238961
	262.5	1.6561	0.109441
	264	1.26885	0.219071
	265.5	0.373763	0.0657846
	267	-0.161274	0.0268011
	268.5	-0.0693891	0.167571
	270	0.147124	0.263951
	271.5	0.128732	-0.032272
	273	-0.203701	-0.0604997
	274.5	-0.598348	-0.172656
	276	-0.258579	-0.230344
	286.5	-0.602817	-0.226199
	288	-0.219658	-0.258451
	289.5	0.204262	-0.193603
	291	-0.16918	-0.246059
	292.5	0.69478	-0.173824
46.5	237	-1.07512	-0.176449
	238.5	0.0598266	-0.191776
	240	-1.43057	-0.386474
	241.5	-0.976187	-0.399193
	243	-0.797486	-0.300366
	244.5	-2.01684	0.173591
	246	-2.1693	0.087475
	247.5	-1.2232	0.202889
	249	-0.381598	0.548012
	250.5	-0.211466	0.589055
	252	0.624401	0.353006
	253.5	1.13595	0.486538
	255	1.32495	0.536533
	256.5	1.59855	0.367395
	258	1.53176	0.179818
	259.5	1.02586	-0.114483
	261	1.44861	-0.0760229
	262.5	1.47553	0.181062
	264	0.870036	0.120999
	265.5	0.837886	0.246166
	267	1.17229	0.43335
	268.5	0.635924	0.219972
	270	0.231519	0.13742
	271.5	0.333976	-0.081019
	273	0.0305082	0.0597439
	274.5	-0.394897	-0.0796485
	291	-0.407997	-0.172444
48	237	-0.682208	-0.215879
	238.5	-0.243979	-0.173317
	240	-1.76935	-0.416249
	241.5	-1.66512	-0.349823
	243	-1.04958	-0.186661
	244.5	-0.164947	0.0294809
	246	-0.543526	0.249123
	247.5	-0.249677	0.735085
	249	0.983005	0.955996
	250.5	1.19722	0.688405
	252	1.36435	0.31683
	253.5	1.41347	0.105076
	255	1.66459	0.428459
	256.5	1.61392	0.399
	258	1.50867	0.223203
	259.5	1.55697	0.148914
	261	1.89423	0.240889
	262.5	1.45942	0.290993
	264	1.06458	0.350776
	265.5	0.97853	0.306006
	267	0.947342	0.133769
	268.5	1.03158	0.135826
	270	0.50799	-0.0147189
	271.5	-0.452269	-0.0219602
