# Supplementary material for: Adaptive bias correction for improved subseasonal forecasting
Source: Nat Commun. 2023 Jun 15;14:3482. doi: 10.1038/s41467-023-38874-y (PMC10272189; doi:10.1038/s41467-023-38874-y)
Supplement: Supplementary file 3 — Source data [file 41467_2023_38874_MOESM3_ESM.zip › fig_s12-spatial_bias_baselines.xlsx]

## Sheet: us_precip_1.5x1.5_12w
lat	lon	nn-a	deb_loess_cfsv2	deb_quantile_cfsv2	abc_cfsv2	deb_loess_ecmwf	deb_quantile_ecmwf	abc_ecmwf
25.5	279	-3.26178	5.73274	6.62926	3.03606	1.10486	1.73112	1.32167
27	261	0.628954	2.60039	1.85483	1.90557	5.06241	3.98702	3.96018
	262.5	-4.32962	-3.34945	-4.43452	-3.6251	-0.145669	-0.138436	-1.8291
	279	-3.68843	7.22092	10.2057	4.86248	-0.942168	-0.0114816	1.44375
28.5	261	1.97825	3.83776	2.39032	2.6817	5.33274	4.3855	4.58741
	262.5	-5.42015	-2.30333	-4.2512	-3.34138	1.12704	0.580686	-1.02236
	264	-8.80698	-4.89548	-7.41077	-6.416	0.392335	-2.0101	-3.46494
	277.5	-8.69065	0.636877	0.595187	-0.63566	-4.5418	-5.64442	-2.99092
	279	-6.11666	3.97648	3.46	1.73682	-0.528751	-0.62325	0.749994
30	256.5	2.69598	2.95549	3.08352	2.31346	1.80084	1.74084	2.33692
	258	2.64037	4.4477	4.06536	3.74546	4.49637	4.27056	4.05312
	259.5	2.44356	3.93639	3.71672	3.4136	4.50758	4.13901	4.29093
	261	2.14684	3.1777	2.79886	2.25772	5.14381	3.82523	3.30294
	262.5	0.344801	3.14082	2.79412	2.0196	5.82562	4.94802	3.37444
	264	0.916854	3.80867	3.79326	2.47972	6.39659	5.90677	4.4911
	265.5	2.49548	7.29644	5.77254	4.62472	9.01431	8.89806	9.00793
	267	-1.55186	1.44906	-0.697716	-1.09596	5.73121	4.74325	2.08106
	268.5	-2.30627	-1.34098	-2.11822	-2.99521	3.52575	2.90987	-2.13934
	270	-4.27937	-3.45142	-3.1912	-3.98808	3.28892	0.928904	-4.24176
	274.5	-5.23562	-0.97706	-0.455427	-1.63407	0.149434	0.849504	-2.86011
	276	-5.42824	2.77331	3.48244	1.35509	4.13932	4.0647	0.448845
	277.5	-7.56322	4.08514	3.8417	2.6447	-0.548977	-1.29026	-0.465652
31.5	249	-1.26301	1.49959	1.05759	-0.205103	-1.7056	-1.60614	-1.31657
	250.5	-1.46985	1.3449	0.671383	-0.133682	-1.91649	-1.79732	-1.22503
	255	2.25204	4.66666	4.4587	2.68812	3.97537	3.58353	3.14955
	256.5	1.73006	3.08575	2.85495	2.32916	2.57424	2.36124	2.3839
	258	1.49317	2.76745	2.27678	2.3074	3.45427	3.13743	2.59865
	259.5	-1.6785	-0.445544	-0.563281	0.254235	-0.204392	-0.611681	-0.639798
	261	0.4642	2.46335	3.00347	2.26999	3.04742	2.25459	2.03761
	262.5	1.78848	3.91487	3.71993	3.37338	5.77271	4.56729	4.22693
	264	-0.814227	3.12701	2.88756	2.24723	5.36271	6.17412	4.61094
	265.5	-5.10617	1.61922	1.8129	0.784809	3.45977	4.88503	3.21588
	267	-12.4797	-8.01632	-8.43175	-7.85214	-5.52548	-4.72889	-6.16032
	268.5	-2.68291	-1.98806	-2.58675	-1.83733	1.80347	2.49984	-1.27828
	270	-4.40996	-4.23872	-3.72203	-4.3108	-0.778419	-1.08241	-5.28136
	271.5	-2.20951	-2.3031	-2.24016	-2.64494	0.722859	0.853004	-3.90796
	273	8.88149	9.31561	10.8768	7.84826	11.3825	11.9803	8.36743
	274.5	5.4562	8.46667	10.053	8.09436	9.43039	10.1448	7.3171
	276	-6.22176	1.66233	2.96769	1.63779	2.13324	2.01807	-0.504004
	277.5	-5.8993	4.47935	5.76697	3.08941	3.75921	4.12324	1.4386
33	243	0.477493	-0.775283	-0.86784	-0.806263	0.0138482	1.37476	0.0686135
	244.5	1.00069	0.405626	0.775269	0.324222	0.866938	0.48231	0.0182091
	246	0.294205	0.955058	0.710118	0.332264	0.565123	0.531761	0.190737
	247.5	-0.114486	0.249054	0.190558	-0.304104	0.109575	-0.120852	-0.594986
	249	0.367321	1.29424	1.15763	0.467265	0.840765	1.74649	0.441846
	250.5	0.549814	2.07634	1.34549	1.0823	-0.391543	-0.403943	0.00201358
	252	0.0125246	1.76469	1.51474	1.29552	0.397409	0.772916	0.34557
	253.5	-0.992875	0.220052	-0.0240836	0.0704067	-0.723448	-0.423299	-0.593218
	255	0.0690683	1.83352	1.49662	0.929377	1.36875	1.10245	0.568626
	256.5	-1.19177	1.92341	0.830012	1.02175	1.83709	1.05206	0.908721
	258	-0.129454	2.50653	1.44556	1.70658	3.30753	2.32931	1.75067
	259.5	-2.46385	0.696401	0.236702	0.265081	1.07415	0.158263	0.182906
	261	-2.32913	0.40589	0.251874	0.367832	1.14627	-0.318902	0.30065
	262.5	-2.1212	0.486954	0.850379	1.24629	1.87502	0.561113	1.18351
	264	-3.84244	-0.524602	0.134069	0.372937	0.503453	0.511764	0.454085
	265.5	-12.1732	-5.60423	-4.5938	-4.4091	-4.38559	-3.42296	-4.05966
	267	-15.8068	-9.20124	-8.21088	-8.04644	-7.28917	-5.63214	-7.43661
	268.5	-10.1225	-6.35089	-6.06058	-5.53846	-4.6892	-4.00601	-5.61833
	270	-11.6452	-9.62208	-8.60024	-8.62811	-8.21927	-7.2284	-10.0667
	271.5	-4.77362	-2.56111	-0.858553	-3.49767	-2.3605	-1.12858	-5.05305
	273	4.00953	5.46015	7.4661	4.36708	6.71009	7.76109	4.33894
	274.5	0.724333	3.57902	5.66308	3.46396	4.42829	5.71825	2.62919
	276	-3.40339	1.39539	3.19246	1.4844	1.58807	2.66815	0.0214679
	277.5	-4.73026	2.22211	4.19637	1.59575	3.35366	5.15446	0.508971
	279	-2.83154	3.92334	5.9147	2.87612	4.52175	5.6202	1.69862
	280.5	-3.25583	2.77805	4.41821	2.75836	2.8	3.52721	1.00219
34.5	240	0.781287	0.780438	-0.167935	0.0416761	2.08488	2.80673	1.47468
	241.5	0.286361	-0.371697	-0.895759	-0.80003	0.937854	1.26199	0.318386
	243	1.42344	0.299493	0.832407	0.27851	0.435352	0.13318	0.187478
	244.5	0.97212	0.297158	0.560698	0.12832	-0.336713	-0.439143	-0.139989
	246	1.50902	1.28963	1.19912	0.821389	0.801883	1.16413	0.55363
	247.5	0.722166	1.56224	1.58171	0.554295	0.127146	0.41942	-0.303144
	249	1.58938	3.19333	2.70694	1.69882	0.786657	1.02945	0.694995
	250.5	0.229379	1.56234	1.66298	0.775118	-0.455727	-0.539231	-0.233648
	252	0.628773	2.40416	2.72169	1.62648	0.938884	0.6092	0.836327
	253.5	0.382098	1.49652	1.44782	1.07971	0.859227	0.835188	0.862041
	255	-0.683655	1.97411	1.18229	0.865924	1.21214	0.651808	0.918949
	256.5	-0.179575	2.95382	2.0201	2.04558	3.0026	2.34826	2.56797
	258	0.104299	3.03212	2.30816	1.95375	3.39287	2.45145	2.38189
	259.5	-0.591622	2.78704	2.72856	1.86411	3.44148	2.39136	2.27261
	261	-6.27243	-0.204348	-0.68515	-0.608519	0.503594	-0.749594	-0.2427
	262.5	-9.84081	-2.78982	-2.16685	-1.94653	-2.24586	-3.20367	-1.9456
	264	-11.8016	-4.49901	-3.59963	-3.07568	-4.27677	-5.00604	-3.28428
	265.5	-16.0132	-8.39206	-6.79515	-6.13242	-6.9209	-6.52554	-6.32815
	267	-16.3131	-9.0767	-6.57943	-6.43828	-8.8864	-7.82102	-7.93093
	268.5	-16.2342	-11.282	-9.5162	-8.82144	-11.0035	-10.1077	-10.165
	270	-13.2411	-10.5014	-8.37203	-9.21455	-10.2459	-8.56128	-9.62126
	271.5	-8.49402	-6.82483	-4.55384	-6.76817	-6.66185	-4.82507	-7.44595
	273	-9.21975	-7.68179	-5.11646	-6.40651	-6.59838	-4.25099	-8.66916
	274.5	-5.20014	-3.50101	-0.793444	-2.24088	-1.44365	2.14477	-2.42264
	276	-7.55894	-4.39146	-1.33104	-2.54146	-2.28411	0.868056	-2.1059
	277.5	-9.0642	-4.30849	-1.15132	-2.25919	-1.81906	-0.0617776	-2.63564
	279	-7.22649	0.426651	2.7618	0.630232	1.25692	2.65982	-0.441782
	280.5	-7.31844	-0.897914	0.0531014	-1.02014	-0.346553	0.134601	-1.8156
	282	-7.50472	-1.22092	-1.19925	-1.28343	-1.52725	-2.56118	-2.9436
36	238.5	-4.5113	-3.2027	-3.10292	-2.63322	-0.76071	0.979795	-1.59579
	240	-0.397591	-0.948036	-0.313088	-0.746781	0.68241	-0.0788821	-0.0854674
	241.5	1.25622	0.335792	0.550027	0.507119	-0.209933	1.29505	0.666531
	243	1.14651	0.511534	0.983167	0.68472	0.0104901	0.554951	0.456268
	244.5	0.392698	-0.381651	-0.506899	-0.0657081	-1.1507	-0.724289	-0.464014
	246	1.28747	0.419426	0.607375	0.406755	-0.206625	0.207674	0.014702
	247.5	3.36744	3.1518	3.25986	1.9422	0.980635	0.666106	1.31058
	249	2.41903	3.71531	3.50129	2.25913	2.10565	1.58259	1.91296
	250.5	0.421145	0.051319	0.119921	0.0373816	-1.02124	-1.01092	-0.779218
	252	1.96873	2.21684	2.30143	1.90794	1.25584	0.988133	1.15266
	253.5	1.20909	1.94403	1.94564	1.9167	1.71778	2.2685	1.14786
	255	-0.7664	1.38874	1.18775	0.907316	0.0110772	-0.287869	0.187594
	256.5	-1.2897	2.02095	1.14759	1.41476	1.8244	1.13665	1.58873
	258	-2.43372	0.683955	-0.157802	0.349594	1.0025	-0.0913894	0.740791
	259.5	-2.15519	1.95444	1.57517	1.16	2.11721	0.841829	1.41964
	261	-6.21642	-0.0624953	-0.335514	-0.526297	0.388393	-1.60304	-0.0795181
	262.5	-10.0194	-1.27481	-0.836887	-1.80021	-0.961164	-2.44077	-1.28213
	264	-12.4923	-3.08524	-2.16499	-3.14241	-2.22422	-3.17002	-2.32113
	265.5	-13.2124	-4.39715	-3.53437	-3.62345	-4.07614	-5.13602	-3.50076
	267	-10.506	-3.77554	-1.35574	-1.97852	-2.84348	-3.30309	-2.78643
	268.5	-9.09002	-5.98925	-3.54151	-3.94404	-3.88041	-3.00017	-4.54258
	270	-4.41341	-3.80001	-1.04564	-1.98142	-2.58421	-1.49147	-2.12491
	271.5	-7.51939	-6.89522	-3.92856	-5.48542	-6.1795	-4.29847	-5.83332
	273	-6.55553	-6.83689	-3.36244	-5.71589	-6.58322	-4.4363	-7.7008
	274.5	-6.80801	-6.8691	-3.08732	-5.32969	-7.81466	-4.45977	-7.4097
	276	-6.28518	-5.72296	-2.82754	-4.06457	-6.08529	-3.5438	-5.89238
	277.5	-8.31905	-6.04004	-3.93496	-3.95616	-6.02804	-2.74825	-5.10273
	279	-9.67703	-5.34767	-3.49324	-3.22836	-5.32207	-3.96093	-4.55397
	280.5	-8.31878	-3.76372	-1.64703	-2.86534	-3.89093	-3.18419	-4.04107
	282	-5.03742	-1.2156	-0.0488163	-1.46625	-1.54971	-0.72368	-2.37185
	283.5	-2.14899	-2.59666	-1.67945	-1.448	-2.08694	-0.873798	-2.83302
37.5	238.5	-1.39073	-0.0821877	0.621666	-0.149415	1.29749	0.830864	0.40989
	240	0.340446	0.666964	0.946815	0.564443	0.916652	1.75792	0.837534
	241.5	1.0339	1.25784	1.54816	0.97014	0.437394	-0.749779	0.231546
	243	1.3069	0.687494	1.5123	0.717784	-0.098054	0.14177	0.267237
	244.5	1.51363	0.638049	1.06437	0.956515	0.0253419	0.37206	0.483641
	246	2.01466	1.00483	1.11922	0.879996	0.493331	1.38144	0.810757
	247.5	4.29836	3.25415	3.23806	2.15664	2.4115	3.25952	2.07732
	249	2.15562	2.58195	2.51089	1.88131	1.25671	0.919418	1.46506
	250.5	2.95509	3.08193	3.03412	2.17965	2.0692	2.14144	1.83957
	252	2.72487	2.8655	3.25083	2.16705	1.83717	2.75076	1.40043
	253.5	2.55906	2.91327	3.29034	2.44061	2.15945	1.8715	1.53224
	255	0.410516	3.06777	3.07585	2.19033	1.80121	1.53005	0.704509
	256.5	-1.19641	1.92188	1.40119	1.29367	1.29102	0.711904	0.968872
	258	-2.41753	1.97357	1.01423	1.09063	1.84509	0.976881	1.37024
	259.5	-4.11608	0.0963105	-0.130929	0.0485549	-0.337619	-1.50207	-0.229221
	261	-5.99969	-1.17987	-1.60393	-1.22075	-1.15468	-2.85147	-1.41972
	262.5	-6.81152	-0.833089	-1.2303	-1.44141	0.453642	-1.44834	-0.897211
	264	-11.1186	-3.65647	-3.18011	-3.69078	-1.98514	-2.25305	-2.84912
	265.5	-10.2398	-2.36659	-2.02137	-2.26286	-1.23953	-2.22972	-2.27947
	267	-5.73396	-0.0646986	0.615909	0.124405	0.152323	-0.960634	-0.451272
	268.5	-4.42362	-1.2485	-0.713088	0.262303	-1.40823	-2.67306	-1.11779
	270	-3.19493	-1.17931	-0.193271	-0.210428	-0.811282	-1.78569	-0.938147
	271.5	-4.37768	-2.41014	-1.03117	-1.3154	-2.12824	-2.03719	-2.08963
	273	-2.20133	-0.979585	0.899675	-0.421298	-1.31673	0.125033	-1.35878
	274.5	-1.22365	-0.708186	1.91781	0.408709	-1.02268	0.843175	-0.758019
	276	-4.54482	-4.55797	-1.82815	-2.91883	-4.69519	-2.2634	-4.10358
	277.5	-1.48575	0.0599906	2.12264	0.838954	-0.835885	1.63961	-0.118408
	279	-2.16036	0.535854	2.00387	0.576027	0.0635991	1.74985	0.550602
	280.5	-2.65448	-0.110788	2.39365	0.33054	-0.116307	1.83594	0.184185
	282	-2.7236	-0.344429	1.70144	-0.260738	-0.944597	0.585178	-0.898245
	283.5	-3.21215	-2.33434	-2.32194	-2.11865	-0.73423	0.0657459	-1.27363
39	237	-0.468416	0.662444	-0.349547	0.734803	2.59202	1.58774	3.52419
	238.5	-1.04692	0.493081	0.608157	0.35513	0.427135	0.502718	1.00413
	240	-0.848584	1.17708	0.772002	1.0617	1.68532	1.13345	1.48943
	241.5	0.0890986	-0.427067	0.401308	-0.104414	-0.664647	-0.737762	-0.814056
	243	0.397663	-0.346525	0.0371128	-0.128059	-0.789372	-0.794232	-0.838007
	244.5	2.35304	1.40565	2.03194	1.45172	0.374668	0.968972	0.850703
	246	1.94217	1.22656	1.63433	1.31503	-0.233007	-0.554513	0.110738
	247.5	3.10084	2.66072	2.85971	2.1609	1.53254	1.41161	1.78763
	249	2.81867	3.04118	3.67306	2.02004	1.25266	0.922128	1.24106
	250.5	1.28935	1.19887	1.8712	0.687774	0.0667324	0.362966	0.155189
	252	1.90777	1.5016	1.57445	1.18441	0.133642	0.759567	0.277604
	253.5	1.09131	1.9834	2.11107	1.52287	1.22408	0.846352	0.288619
	255	-0.880699	1.85105	1.73371	1.27444	0.207133	-1.01091	-0.71531
	256.5	-0.684389	2.41732	2.15602	1.78728	1.24378	0.334295	0.857973
	258	-2.09405	2.03528	2.08734	1.48063	0.89772	0.287079	0.422702
	259.5	-5.21356	0.0727644	0.512239	0.0863586	-0.924187	-1.19646	-1.13273
	261	-7.69899	-0.980179	-0.614689	-1.48138	-1.44268	-1.96671	-1.96388
	262.5	-5.58538	-0.48174	-0.0612139	-0.739798	-0.259673	-1.18314	-1.01288
	264	-6.82898	-2.40671	-2.18315	-2.29937	-0.813004	-2.0269	-1.80471
	265.5	-6.02063	-2.30925	-1.79544	-2.16093	0.193095	-0.579398	-1.73825
	267	-3.03242	-0.515901	0.0359622	-0.550884	1.36456	1.44715	-0.424107
	268.5	-1.25402	-0.815412	-0.372359	-0.0738997	-1.01704	-1.47651	-1.71707
	270	-1.61602	-2.45887	-1.47161	-1.33935	-3.1641	-3.18886	-2.90478
	271.5	-2.33105	-1.71704	-0.957363	-1.44003	-1.79251	-2.08305	-2.09466
	273	-2.09819	0.56576	1.40538	0.139451	0.667862	0.546122	0.441041
	274.5	-1.98009	0.60759	1.13642	0.437743	1.41795	1.49154	0.822175
	276	-2.74329	-0.659575	0.688223	-0.2454	-0.525618	0.0820872	-0.394991
	277.5	-2.11265	-0.262444	1.03203	-0.127823	-0.216536	1.07217	0.110379
	279	-1.24555	0.373994	1.63069	0.135378	0.0153164	0.769661	0.700155
	280.5	-1.3661	0.31929	1.83463	0.391463	-0.794831	0.859049	0.522143
	282	-0.623901	1.08657	2.82175	1.32251	-0.348348	0.892687	0.927431
	283.5	-0.233584	-0.735051	-0.133507	-0.701001	-1.51555	-1.55507	-1.13682
	285	0.701708	-0.193951	0.642686	0.392407	-1.27877	-0.307568	-0.419731
40.5	237	1.02881	2.47057	1.87722	1.81209	1.86639	0.732262	3.7785
	238.5	-0.468823	1.07296	0.487419	1.10034	-0.970115	0.429629	0.894798
	240	-1.83139	-1.12593	-0.964721	-0.806597	-2.09072	-2.35628	-1.41689
	241.5	-0.0575225	-0.545282	-0.460641	-0.274029	-0.547444	-0.534332	-0.481929
	243	-0.646057	-1.37385	-1.25991	-0.977323	-1.38567	-1.52452	-1.32045
	244.5	1.62479	0.769524	1.23996	1.0391	-0.512247	-0.481156	0.043559
	246	0.557058	0.227561	0.907959	0.434432	-1.19926	-1.38832	-0.399953
	247.5	2.01884	1.32085	1.57729	1.78618	0.158689	-0.164386	0.396374
	249	5.9087	5.26394	6.09914	4.17063	3.69927	3.84552	3.609
	250.5	3.15901	3.52744	4.3119	2.48962	1.57546	1.6393	1.67944
	252	1.803	2.02183	2.12835	1.5681	0.521353	0.0478549	0.871284
	253.5	0.773357	2.27427	2.20816	1.30283	0.318528	-0.278181	0.452873
	255	-1.18193	2.59424	2.63094	1.88479	-0.182829	-0.614842	0.0541048
	256.5	-1.34383	2.5196	2.30677	2.10887	0.652086	-0.137757	0.520327
	258	-2.54336	1.39427	1.7328	1.22524	0.208427	-0.623567	-0.236422
	259.5	-3.43969	0.573909	1.38784	0.775261	-0.607153	-0.984076	-0.559145
	261	-5.30659	-1.48907	-0.927009	-0.93442	-1.65522	-2.15753	-1.79638
	262.5	-1.98613	-0.896326	-0.272445	-0.6683	-0.617206	-1.51791	-1.25736
	264	-0.184218	0.279287	1.10424	0.521794	1.52017	0.261705	0.227992
	265.5	-0.848489	-0.453619	0.683428	0.815256	0.967443	0.281637	-0.218428
	267	-1.62204	-0.375551	0.631477	0.501035	0.646725	0.000731571	-0.422284
	268.5	-1.91759	-2.31177	-1.409	-0.759038	-1.55542	-1.59402	-1.96027
	270	-0.54478	-1.12897	-0.167689	-0.292144	-0.422185	-0.141916	-1.2069
	271.5	-0.257162	-0.356268	0.52437	-0.387288	0.116781	0.126998	-1.03652
	273	0.344095	2.02214	2.53514	1.6236	2.89997	3.03406	2.09705
	274.5	0.227813	1.60451	2.18642	1.2116	2.65858	2.96261	1.67271
	276	-0.382493	0.885108	1.72052	0.657878	1.11085	1.46309	0.759192
	277.5	-0.46712	-0.275465	0.562611	-0.0994841	0.0266023	0.911115	0.21601
	279	0.227479	-0.179762	0.403089	0.0294722	-0.270896	0.280161	0.431009
	280.5	1.98011	1.11203	1.56768	1.41154	0.32504	0.908601	1.29765
	282	-2.75432	-2.72372	-2.36186	-2.03765	-3.69384	-3.48187	-2.84473
	283.5	-3.1068	-3.51945	-3.08966	-2.58169	-4.12647	-4.0843	-3.31011
	285	-3.148	-3.11651	-3.57838	-2.1523	-2.2312	-3.16366	-2.20583
	286.5	-4.65746	-3.85952	-4.43476	-2.79954	-4.55682	-4.57953	-3.56917
42	237	0.563592	2.68898	1.72923	2.19419	2.04098	0.0788806	3.42191
	238.5	0.781618	1.28842	1.04109	0.735879	-0.151267	-0.266721	1.29758
	240	-0.659848	-0.721235	-0.687641	-0.483462	-1.61539	-1.65282	-0.807748
	241.5	-0.554597	-0.596534	-0.67595	-0.149948	-0.743233	-1.08495	-0.663879
	243	-0.851284	-0.332888	-0.479817	-0.074126	-0.258085	-0.818342	-0.380232
	244.5	-0.375398	0.374183	0.6284	0.896515	-0.954073	-1.47478	-0.646911
	246	1.15317	2.15754	2.20693	2.61666	0.287819	-0.229499	0.776641
	247.5	1.02555	0.851342	0.797879	1.50011	0.187171	0.249758	0.0236605
	249	2.12918	2.85386	3.20973	2.65382	1.85686	1.16349	2.04035
	250.5	1.05674	2.102	2.77019	1.99322	0.877396	0.635859	1.2002
	252	-0.203981	0.621243	0.772449	0.982719	-0.285387	-0.71506	-0.177496
	253.5	-1.44395	-0.0958053	0.0157795	-0.524897	-1.31637	-1.53424	-1.14454
	255	-0.308654	2.42593	2.74897	1.65459	0.535088	0.366084	0.568583
	256.5	0.392629	2.09476	2.40406	1.958	0.668719	0.0551744	0.724712
	258	-1.40211	0.335714	0.857483	0.470529	-0.205538	-0.603426	-0.735775
	259.5	-4.41015	-3.91347	-3.19957	-2.59219	-4.1138	-4.53854	-3.70392
	261	-2.99119	-2.56527	-1.96304	-1.3393	-2.37969	-2.94687	-1.77983
	262.5	0.902336	-0.436867	-0.039481	-0.0605205	0.246421	-0.728049	-0.377886
	264	2.91842	0.525836	0.922394	1.16671	1.69956	0.808088	0.682399
	265.5	3.31129	1.00518	1.6384	1.80383	1.12312	0.121853	1.11178
	267	2.40533	1.26853	2.07314	1.95619	0.710886	0.0998227	1.28353
	268.5	-0.337444	-1.68398	-0.677239	-0.453458	-2.53031	-3.1966	-1.36357
	270	-1.6966	-2.59084	-1.99646	-1.42841	-3.55108	-3.90198	-2.18794
	271.5	-1.17579	-1.02541	-0.393721	-0.153207	-2.31306	-2.87496	-1.17445
	273	-1.58976	-0.659473	-0.516103	-0.222046	-4.30928	-5.42909	-2.7102
	274.5	-1.48102	-1.86321	-1.55409	-1.54183	-1.18936	-1.02895	-1.34438
	276	-1.37908	-1.94718	-1.73252	-1.52729	-0.675479	-0.481446	-1.3144
	277.5	3.04937	1.6558	1.84901	1.86562	0.37081	0.653067	1.06046
	279	4.07092	3.22688	3.68436	2.98283	-0.303269	0.124085	1.44946
	280.5	1.76812	1.0941	1.58241	1.02908	0.466982	1.08403	1.2689
	282	-1.84055	-1.30072	-1.08371	-1.28004	-1.75562	-1.49921	-1.55649
	283.5	-3.19784	-2.77702	-2.68618	-2.43049	-3.40779	-3.14706	-3.11333
	285	-1.91383	-2.02813	-2.33602	-1.722	-1.20747	-1.85734	-1.57959
	286.5	-2.47585	-1.27504	-2.13159	-0.943031	-0.860696	-2.2235	-1.06501
	288	-7.87823	-5.71146	-6.85466	-4.04113	-2.46606	-3.51513	-2.8786
43.5	237	4.32349	5.85319	4.87093	4.82766	5.8825	5.39107	6.65832
	238.5	1.70432	3.03847	1.99714	2.34892	1.26106	0.18497	2.80315
	240	1.99504	2.48755	1.93205	2.1412	1.17128	0.596676	2.02933
	241.5	0.837748	1.80039	1.41538	1.61458	1.06045	0.922146	1.55323
	243	-1.48401	-1.01242	-1.31069	-0.671774	-0.665532	-1.0946	-0.787821
	244.5	-0.768313	0.441599	-0.115162	0.745343	0.03368	0.0189008	0.203042
	246	-0.574633	1.17628	0.800918	1.2965	-0.824252	-0.749195	-0.213364
	247.5	-2.07844	-0.771214	-0.849535	-0.313249	-1.57797	-1.61352	-1.2479
	249	1.56556	2.49926	2.60037	2.81056	0.814801	0.597457	1.65712
	250.5	0.406948	2.79428	3.21503	1.88687	0.445802	0.00573894	1.11873
	252	-1.09856	0.0673572	0.77704	0.155334	-0.406925	-0.557565	-0.549547
	253.5	0.939315	1.17517	1.49911	0.511853	0.285538	-0.146418	0.0320776
	255	-0.516866	-0.29106	0.0619387	-0.36594	-1.30916	-1.96899	-1.16033
	256.5	-1.22478	-1.20182	-0.839475	-0.904859	-2.06086	-2.44717	-1.80068
	258	-1.81414	-2.26535	-1.68568	-1.84508	-2.10998	-2.27218	-2.25118
	259.5	-3.23161	-4.7745	-4.20376	-3.82425	-3.97406	-4.21096	-4.11036
	261	-1.16883	-2.86321	-2.7846	-1.95766	-1.84753	-2.3893	-1.75113
	262.5	1.32571	-1.6816	-1.47781	-0.956103	-1.04495	-1.35318	-1.12395
	264	1.23241	-4.02279	-3.48687	-2.82767	-3.56375	-3.7591	-3.32969
	265.5	3.39075	-1.98878	-1.50161	-1.14542	-1.8283	-2.29	-1.48243
	267	2.12331	-2.04068	-1.35074	-0.844639	-2.58851	-3.37541	-1.51433
	268.5	-0.128463	-3.62255	-3.43774	-1.87549	-3.65568	-3.83655	-2.40915
	270	-0.29062	-3.21992	-3.04621	-1.53588	-4.01123	-4.66076	-2.33373
	271.5	-0.857246	-3.05882	-3.20433	-1.82809	-3.76347	-4.86417	-2.66881
	273	-1.26794	-2.7475	-3.15756	-1.59572	-5.38217	-6.05859	-3.96691
	274.5	-0.361288	-2.2243	-2.52191	-1.20511	-1.50123	-2.21135	-1.67956
	276	-1.02121	-2.27097	-2.37528	-1.58469	-1.67474	-1.83408	-1.84013
	277.5	0.190221	-0.781999	-0.834207	-0.414656	-4.12193	-4.0232	-2.56769
	282	1.93954	2.99059	3.04167	1.91431	-0.0333796	0.392162	0.557301
	283.5	0.775239	0.915963	0.765317	0.320835	-0.633652	0.219453	-0.348325
	285	1.33726	0.666782	0.443574	0.334788	1.86247	1.74763	1.06574
	286.5	2.67717	2.39251	1.6357	1.87982	2.90894	2.51676	2.3337
	288	0.357136	0.460926	-0.764595	0.56612	0.958945	-0.422361	0.654498
	289.5	0.45893	2.43849	0.522894	2.30171	3.82878	2.31723	3.28002
45	237	0.735776	2.12381	0.299737	2.126	4.63406	1.38648	3.82065
	238.5	1.36009	2.67817	1.4572	2.37257	2.58781	0.415146	3.49502
	240	0.669478	1.02461	0.856422	0.618631	0.448227	-0.12266	1.16635
	241.5	-1.27841	-0.591849	-1.16642	-0.483074	-1.65209	-2.03216	-1.00864
	243	0.0793123	1.36377	0.542936	1.72141	-1.2122	-1.35057	0.440605
	244.5	2.02844	4.6026	3.38585	4.2288	1.39464	-0.182466	2.62524
	246	1.72938	3.70083	3.6508	3.35944	1.42106	0.868237	2.31834
	247.5	-0.527938	1.53331	1.75746	1.38994	0.0890532	0.0623894	0.712383
	249	2.3649	3.89197	3.9295	3.59291	0.778196	0.0460847	1.79424
	250.5	-0.920999	1.39914	1.85051	0.902427	-1.52846	-2.41904	-1.0786
	252	-3.42877	-1.94474	-1.38826	-1.69359	-3.69912	-3.91824	-3.34264
	253.5	-1.12909	-0.164396	-0.350057	0.132067	-2.43882	-3.08904	-1.52161
	255	-2.6439	-2.03302	-1.68708	-1.34653	-3.72598	-4.06925	-2.74324
	256.5	-2.51765	-2.01366	-1.74072	-1.59597	-3.20185	-3.88344	-2.78693
	258	-2.14196	-1.17494	-1.21771	-1.03907	-1.11	-1.88545	-1.64878
	259.5	0.156815	-0.7876	-0.846706	-0.469273	-0.0544322	-1.09223	-0.960062
	261	1.94265	0.568521	0.888221	0.685638	1.50965	0.845134	0.594187
	262.5	-1.21296	-2.34916	-1.92418	-2.03948	-1.00667	-1.30286	-2.00373
	264	1.18444	-2.99468	-2.60572	-2.04367	-1.5389	-1.43457	-2.24081
	265.5	4.89306	-1.93397	-1.77324	-0.62983	-1.47902	-1.96414	-1.2979
	267	6.7973	-0.648726	-0.521546	0.463769	-0.0363107	-0.0698569	0.0640938
	268.5	5.85208	-1.64973	-1.7341	-0.781783	-0.438867	-0.845287	-0.73776
	270	2.90438	-3.21557	-3.14052	-1.97952	-1.9672	-2.34143	-2.44726
	271.5	-0.243878	-5.00097	-4.7947	-3.80414	-4.6391	-5.13675	-4.55534
	273	-1.28886	-4.2791	-4.54908	-3.21476	-6.03417	-6.66357	-4.88228
	274.5	-0.986751	-3.2544	-4.04612	-2.48664	-4.93365	-4.56931	-4.2001
	276	-0.349292	-1.53607	-1.96486	-1.18772	-1.82404	-2.16521	-1.65943
	286.5	8.22557	6.01638	5.85302	5.02512	5.03088	5.00411	6.08658
	288	6.62662	5.9238	4.86279	4.10377	5.42495	4.85879	6.29246
	289.5	3.7658	4.14834	2.71946	4.19746	4.29265	2.95895	5.03371
	291	-0.647649	-0.660891	-1.31238	0.0235239	-0.117426	-0.186997	0.574774
	292.5	1.65068	0.819216	-0.204302	1.90524	3.34565	2.52764	3.29603
46.5	237	-4.26644	-3.45233	-4.98473	-1.5979	0.912693	-2.25628	-0.0495619
	238.5	-1.81124	-0.440218	-1.74952	0.185995	-0.0385463	-0.58268	1.1705
	240	0.414564	0.969784	0.696434	0.4826	0.469211	0.100241	0.729176
	241.5	-0.13199	0.0786339	-0.527761	0.491309	-0.646697	-1.13339	0.0896314
	243	0.75482	1.84558	0.927341	2.0812	0.246514	-0.663225	1.60758
	244.5	3.6512	5.93109	4.25961	5.29236	3.71434	3.97366	5.73531
	246	-1.45572	0.147093	-0.786799	0.791867	-1.56317	-2.63936	-0.110906
	247.5	-1.055	0.365649	-0.273108	1.14654	-0.326146	-0.590477	0.501763
	249	-2.61636	-0.943534	-1.16273	-0.0866594	-2.20892	-2.79028	-0.876357
	250.5	-1.7614	-0.26466	0.129844	0.356286	-2.25097	-2.78058	-1.14728
	252	-1.13441	-0.0890749	0.0538278	0.308052	-1.08793	-1.37393	-0.70767
	253.5	-1.49616	-0.96961	-0.942756	-0.228255	-1.89321	-2.73133	-1.28438
	255	-1.79824	-0.795438	-1.03071	-0.415164	-1.5715	-2.26338	-1.47036
	256.5	-0.311141	0.790958	0.234426	0.500148	0.301207	-1.21609	-0.486322
	258	0.403484	1.41071	0.518362	1.24635	1.33738	-0.365455	0.192953
	259.5	0.0594978	0.751899	0.220738	0.646336	0.442233	-0.915481	-0.0984576
	261	0.148985	-0.0234577	-0.0639325	-0.0414138	0.112562	-0.484173	-0.409997
	262.5	1.46419	0.370978	-0.400587	-0.157991	0.567221	0.282366	-0.0629913
	264	2.84512	1.11931	0.562517	0.720482	2.1609	1.79091	0.972235
	265.5	2.71732	-0.690825	-1.32518	-0.289538	-0.223543	-0.771626	-0.651622
	267	4.96194	0.535591	-0.452548	1.13316	0.869376	-0.453676	0.313293
	268.5	5.21663	-0.686359	-1.79416	-0.0529449	-0.631583	-2.20437	-1.18008
	270	3.37514	-2.49412	-3.34212	-1.49529	-3.80258	-5.23809	-3.25911
	271.5	1.02448	-3.30406	-3.84506	-2.55833	-4.0192	-4.59515	-3.57788
	273	1.4306	-1.57831	-2.429	-1.59073	-3.9479	-5.15209	-2.78798
	274.5	4.19152	2.66123	2.12916	2.26703	1.72734	1.10555	1.86618
	291	2.59798	2.10685	0.908066	2.1791	2.47903	1.80549	2.80228
48	237	-3.06774	-2.08724	-2.35795	-0.96751	-0.325319	-2.90637	-0.624348
	238.5	-7.8336	-8.87071	-10.0117	-5.70164	-5.17054	-3.57304	-3.92822
	240	0.490036	1.58282	0.975009	1.26465	0.935508	0.2937	1.5606
	241.5	-0.27324	0.199155	-0.44866	0.518109	-1.17378	-1.66669	-0.262515
	243	2.12537	3.02236	2.08895	2.90132	0.83374	0.495257	2.02788
	244.5	6.81901	8.13392	6.97847	7.54032	7.04714	6.3756	7.99619
	246	2.69056	2.93532	1.99321	3.75371	3.1143	3.07139	4.37996
	247.5	-1.06509	-0.00119385	-0.58108	0.331841	1.30495	0.207705	0.609258
	249	-0.54592	0.202244	-0.0826675	0.349067	-0.149851	-0.484793	0.154021
	250.5	-0.369165	0.987233	0.425877	0.804303	0.0918498	-1.01985	0.0121003
	252	-0.711531	0.320637	-0.20075	0.77919	-0.939494	-1.89593	-0.469636
	253.5	0.0157785	0.83685	0.688199	0.771754	-0.518956	-1.22913	-0.149021
	255	-0.817086	0.000609284	-0.132996	-0.0723134	-1.2405	-1.95199	-1.17036
	256.5	0.954782	1.53897	1.1297	1.38054	0.212054	-0.537298	0.378314
	258	1.45247	1.8069	0.992732	1.70292	1.13422	-0.417442	0.817323
	259.5	1.50255	2.44435	1.73546	2.01644	2.15567	0.892708	1.5034
	261	3.17386	3.39592	3.06429	2.53987	3.457	2.55184	2.4984
	262.5	2.91684	2.0174	1.59484	1.51478	1.82694	0.851633	1.00775
	264	2.8117	2.08002	1.55284	1.45206	2.65894	1.5684	1.43411
	265.5	2.41891	0.51376	-0.609821	-0.0763101	0.689634	-0.608449	-0.253918
	267	2.0288	-0.909848	-1.76798	-0.302404	-1.40822	-1.79766	-1.55661
	268.5	2.83928	0.381708	-0.384705	0.707479	-0.573525	-0.969502	-0.334157
	270	5.50368	2.59207	1.53089	2.65858	1.70231	0.565813	2.07374
	271.5	5.84073	2.99971	2.10636	1.96983	1.3577	0.454364	1.84259

## Sheet: us_precip_1.5x1.5_34w
lat	lon	nn-a	deb_loess_cfsv2	deb_quantile_cfsv2	abc_cfsv2	deb_loess_ecmwf	deb_quantile_ecmwf	abc_ecmwf
25.5	279	0.344748	5.38539	7.57385	3.37607	2.89682	2.33013	2.82124
27	261	2.2654	2.95292	1.39294	1.91596	4.90257	4.35037	2.90656
	262.5	-3.73497	-3.48837	-5.31385	-3.46958	-0.13358	-0.319646	-2.44988
	279	1.98595	6.15433	10.1347	4.1764	3.48361	0.653515	3.49296
28.5	261	2.70316	3.36576	1.48481	2.53608	5.69487	6.15492	3.51918
	262.5	-3.30506	-3.55197	-5.90464	-3.65508	0.0299645	-0.490933	-2.40213
	264	-6.05868	-7.15337	-11.6002	-6.26838	-3.04565	-4.31876	-5.1546
	277.5	-4.27157	-0.0517525	2.02594	-1.37048	-1.76942	-2.90608	-2.09191
	279	-1.57827	3.32992	4.51774	1.05231	-0.904349	-3.50544	0.723127
30	256.5	2.33023	3.30205	3.08203	2.48256	2.64332	2.18097	2.76379
	258	3.17801	4.70204	3.93695	3.93695	5.48536	5.66768	4.31661
	259.5	3.84403	3.8525	2.37003	3.08654	5.31784	4.97635	3.69782
	261	1.87096	2.16465	0.299955	1.55209	5.18835	4.63818	2.49147
	262.5	1.04591	0.993315	-0.637968	0.452064	3.88901	3.30187	0.992683
	264	1.3472	0.573559	-1.49459	0.396215	3.89461	4.23913	1.35089
	265.5	3.5847	3.44198	0.23606	2.24764	4.66786	4.37881	3.55107
	267	-2.39816	-2.34841	-5.97235	-4.23291	-0.432122	-0.259398	-3.79915
	268.5	-6.73168	-4.58101	-7.43318	-5.01283	-0.730325	-1.34197	-4.97538
	270	-7.94979	-6.55231	-7.664	-6.0053	-4.3914	-3.9552	-7.44368
	274.5	-8.45554	-4.06296	-3.27729	-3.72457	-2.66861	-0.150913	-4.96501
	276	-5.89611	0.485868	2.13017	0.0401272	1.93676	0.630303	-0.921706
	277.5	-4.83496	2.52817	5.05584	0.636555	-1.72981	-3.74244	-0.891721
31.5	249	-0.598213	0.970463	0.596525	-0.909924	-2.19585	-2.1371	-1.39814
	250.5	-0.393567	0.731168	0.378082	-1.0491	-1.84521	-2.06891	-1.67303
	255	3.51492	5.01715	4.5777	2.62545	5.33065	4.87119	3.233
	256.5	1.89968	3.49852	2.66519	2.55415	3.72562	3.33062	2.89888
	258	1.47693	3.01344	1.59102	2.00159	3.57583	3.12625	2.23209
	259.5	-1.42531	-0.586437	-1.76415	-1.06147	0.391719	-0.451943	-1.33218
	261	-0.427367	1.42689	-0.54585	0.900663	3.07915	2.30519	1.251
	262.5	0.0628697	1.76765	-1.85252	1.21649	3.9139	1.73578	1.52098
	264	-1.87239	-0.225765	-2.93096	-0.673364	2.20256	1.07939	-0.166222
	265.5	-3.28308	-2.49406	-4.90177	-2.89941	-0.874964	0.622672	-2.13067
	267	-13.1181	-12.244	-15.9874	-11.6602	-10.264	-9.58927	-11.2695
	268.5	-7.97599	-6.15185	-8.87305	-5.69762	-5.25594	-5.61434	-6.25378
	270	-11.3085	-8.72486	-9.96423	-9.01784	-6.5432	-5.98114	-10.2426
	271.5	-10.6225	-6.58142	-6.41679	-6.73484	-4.51346	-3.90073	-8.21183
	273	-1.23167	5.04494	6.02073	4.48584	5.95026	5.95389	3.30657
	274.5	-3.17496	4.41914	6.15578	4.3932	4.08707	3.67402	2.68248
	276	-8.45952	-1.54897	0.612948	-2.3073	-1.21628	-1.16786	-3.64411
	277.5	-4.98557	1.9431	4.98841	0.108365	0.450981	-0.058134	-1.0897
33	243	-1.93127	-2.43349	-3.35291	-0.966512	-1.35256	-2.02043	-0.393855
	244.5	-0.791657	-0.108819	-0.221144	-0.200609	0.609711	-0.0396884	0.0922043
	246	-0.143898	0.39163	0.255039	0.0313713	0.446331	0.234559	0.202746
	247.5	-0.336796	-0.291434	-0.689731	-0.671343	-0.17835	-0.393852	-0.457148
	249	-0.250471	0.354393	0.162743	0.20657	0.435036	0.351919	0.33989
	250.5	0.882225	1.71001	1.53325	0.150176	-0.188175	-0.237842	-0.141019
	252	1.0105	2.23644	2.23001	1.18771	0.838341	0.554478	0.897133
	253.5	-0.250211	0.743011	0.730029	0.203161	0.652646	0.0597672	0.162773
	255	1.49288	2.25553	1.98185	1.78534	2.48943	2.31292	1.90819
	256.5	1.54478	2.36124	0.931504	1.59973	2.91435	2.0113	1.92865
	258	1.14883	3.01312	0.480718	1.63892	3.87871	2.48473	2.02632
	259.5	-1.5304	0.513342	-1.64682	-0.499033	1.85535	0.0712148	-0.300744
	261	-2.5816	-0.663035	-3.75449	-0.740345	1.46603	-0.291861	-0.602135
	262.5	-3.20249	-1.24949	-4.49887	-0.790121	0.270286	-1.27633	-0.989988
	264	-5.96224	-3.56603	-6.53346	-2.4316	-2.84348	-3.73608	-2.5927
	265.5	-11.7576	-10.2214	-12.9578	-8.72523	-8.8126	-8.52726	-8.7418
	267	-15.5234	-14.4299	-17.4475	-12.9497	-12.1912	-11.1644	-12.548
	268.5	-13.4584	-11.8171	-15.2423	-10.6759	-10.3437	-8.84152	-10.5742
	270	-16.66	-15.6062	-16.8505	-14.5618	-14.6149	-13.2573	-15.2631
	271.5	-10.7936	-8.72181	-8.54557	-8.92816	-7.25238	-5.72512	-9.63415
	273	-3.70097	-0.248906	0.220955	-0.54063	1.1028	2.54671	-1.40132
	274.5	-7.01563	-1.9293	-0.867571	-1.05017	-1.28194	0.956735	-1.99707
	276	-8.88442	-3.69087	-2.36154	-3.36153	-3.06577	-1.68337	-4.33824
	277.5	-6.90615	-1.73289	0.339705	-1.88143	-1.20659	0.140629	-2.88657
	279	-4.38311	0.694976	2.37471	-0.0442953	0.349514	1.11781	-1.25437
	280.5	-3.98486	-0.0827712	0.7663	-0.1273	-1.0013	-1.50939	-1.46042
34.5	240	1.7965	-0.897698	-3.31593	-0.356839	-0.160354	-2.16885	0.614044
	241.5	0.371393	-1.69675	-3.58418	-0.920224	-0.707143	-2.31171	-0.102268
	243	0.126559	-0.401871	-1.10786	0.155466	0.37552	-0.394199	0.743312
	244.5	0.00339842	0.181465	0.0795816	-0.196713	-0.160284	-0.678183	0.0594283
	246	0.61503	1.18532	0.892582	0.430167	0.927405	0.876171	0.603575
	247.5	0.0314174	1.71341	1.25264	0.172491	0.33143	0.161794	0.189768
	249	0.901304	3.11921	2.16685	1.27171	1.61255	1.58487	1.14208
	250.5	0.790036	2.40067	2.43578	0.841268	0.508303	0.399132	0.502445
	252	2.36993	3.30769	4.06093	1.53574	2.12482	1.95398	1.19485
	253.5	1.82853	2.03164	1.97442	1.17372	1.72212	0.985089	1.29633
	255	2.17526	2.67489	1.5464	1.19307	2.98415	2.01693	1.56877
	256.5	3.39697	3.597	2.63288	2.66711	4.01073	2.7831	2.99572
	258	3.72505	3.88838	2.30581	2.50481	4.42869	3.06615	2.92512
	259.5	1.1934	2.86804	1.31227	1.70605	3.87494	2.56856	2.03222
	261	-3.59364	-1.19427	-3.72832	-1.42898	0.279996	-1.70586	-1.04356
	262.5	-8.19265	-4.578	-7.3019	-3.96672	-4.58013	-6.58988	-4.35442
	264	-12.9365	-7.54398	-10.7505	-6.15734	-7.81127	-9.58386	-6.57516
	265.5	-19.105	-12.7996	-16.207	-10.6106	-13.2073	-14.6607	-11.394
	267	-17.7392	-14.4896	-17.8517	-12.0345	-13.8825	-14.0592	-12.9146
	268.5	-17.7286	-16.7589	-19.9424	-13.7532	-15.5517	-15.741	-14.1828
	270	-16.4099	-16.8781	-17.7499	-14.7158	-15.6381	-15.478	-14.6678
	271.5	-12.7575	-13.8196	-13.6844	-12.6018	-11.5896	-10.0327	-12.6118
	273	-13.8487	-14.4282	-13.2775	-12.0717	-11.0018	-8.24109	-13.0033
	274.5	-10.2335	-10.0237	-8.68061	-7.62081	-8.17394	-7.14181	-8.50373
	276	-12.0381	-11.0158	-9.60867	-7.94189	-11.1299	-10.4056	-9.00348
	277.5	-12.3568	-9.66032	-7.40983	-6.77439	-8.4105	-6.34024	-7.83141
	279	-7.88305	-3.70407	-1.56386	-2.79465	-4.25858	-3.05563	-3.86652
	280.5	-9.0958	-4.62101	-4.05097	-4.25318	-5.79345	-5.70021	-5.08492
	282	-8.23654	-4.94504	-6.08243	-5.0868	-6.15069	-7.15755	-6.09426
36	238.5	-3.13739	-4.05264	-6.78283	-2.8047	-4.07144	-5.45089	-2.39451
	240	-0.189353	-1.30099	-2.51683	-0.883804	0.350523	-1.28966	-0.113907
	241.5	-0.14314	-0.0950243	-1.39304	0.368087	0.145053	-0.95436	0.930258
	243	0.903357	0.415326	0.0110838	0.0822675	0.157954	-0.107454	0.235324
	244.5	0.212037	-0.35871	-0.876682	-0.616962	-1.11655	-1.72011	-0.577011
	246	0.198909	0.836571	0.414728	-0.107168	-0.102026	-0.0229889	-0.00611925
	247.5	2.01196	4.29182	3.62251	1.55905	1.80304	1.80645	1.5536
	249	2.53308	4.28838	3.40761	1.59078	2.49926	1.80694	1.60636
	250.5	-0.117038	0.526281	0.463461	-0.0576515	0.212109	0.159848	-0.262354
	252	2.12539	2.87101	2.84186	1.40897	2.32995	1.74786	1.308
	253.5	2.21065	2.63868	2.25577	1.75657	2.87848	1.71364	1.76339
	255	1.89137	2.62845	2.55876	1.55872	2.39362	1.90596	1.29032
	256.5	2.82533	3.22754	2.43221	2.11549	3.10048	2.22948	2.24852
	258	2.03086	1.44594	-0.142193	1.01705	1.62244	0.329604	1.22293
	259.5	1.71425	1.98387	0.226765	1.15177	2.45093	1.18484	1.52864
	261	-2.49748	-0.847697	-3.14739	-1.31721	-0.633949	-1.88875	-1.02965
	262.5	-6.15569	-3.20598	-5.38133	-3.22656	-3.04552	-4.44906	-3.15165
	264	-11.7017	-5.72946	-8.14623	-5.31611	-4.73341	-6.24715	-5.39959
	265.5	-15.9276	-7.9206	-10.5209	-6.88869	-7.47634	-7.90944	-7.13327
	267	-13.8153	-7.72488	-10.42	-5.72601	-6.29008	-6.27908	-6.14109
	268.5	-12.6387	-10.7134	-13.7364	-8.1602	-8.14548	-8.7718	-8.52501
	270	-8.68202	-8.9821	-10.8108	-6.14611	-6.95952	-6.12135	-6.01913
	271.5	-11.8565	-12.8648	-13.6356	-10.4806	-10.9122	-9.87682	-10.4285
	273	-10.467	-13.1333	-11.8828	-10.9856	-10.9377	-9.34509	-11.6328
	274.5	-10.5552	-13.1781	-11.6729	-10.6734	-12.0673	-10.5657	-11.633
	276	-8.93638	-11.3661	-10.7847	-9.07594	-10.4571	-8.53186	-10.1399
	277.5	-9.78498	-10.8218	-9.59182	-8.62987	-9.81588	-8.32062	-9.63376
	279	-10.7345	-9.71702	-8.41742	-7.41028	-11.7338	-10.6266	-9.0609
	280.5	-9.23486	-7.72276	-6.31218	-6.65035	-9.37066	-9.86824	-7.79339
	282	-5.60017	-4.50592	-3.6333	-5.05872	-5.40387	-4.78991	-5.75699
	283.5	-4.24776	-4.71763	-4.72765	-4.09165	-5.67272	-5.06345	-5.17784
37.5	238.5	-0.436577	-0.668029	-2.56078	-0.00453638	1.37518	-1.0118	0.970755
	240	-0.495338	0.052587	-2.64345	0.909401	1.49552	-0.212274	1.84085
	241.5	-0.327989	0.854178	-0.763602	0.674877	1.21147	-0.462479	1.18891
	243	1.00924	0.832073	0.577328	0.510695	0.595519	0.204745	0.690607
	244.5	0.943634	0.772717	0.401041	0.57599	0.491957	0.201712	0.746718
	246	0.476005	1.12886	0.416629	0.615492	1.014	0.929936	0.963365
	247.5	2.01684	3.74587	3.19985	1.84075	3.10296	3.08249	2.27921
	249	1.81201	3.04785	2.62923	1.55359	2.13026	1.76778	1.70549
	250.5	2.77518	3.45238	3.46538	2.06231	3.51174	3.53315	2.4394
	252	1.49659	3.74831	3.99322	1.91033	2.57686	2.45028	1.86264
	253.5	2.48634	3.92561	4.1191	2.90191	3.18562	2.6312	2.68745
	255	2.25138	4.26632	5.0915	2.68647	3.7121	2.90978	2.22475
	256.5	1.05817	2.85345	2.2511	1.8386	2.78661	1.7222	1.84308
	258	1.88379	2.41667	1.01697	1.1141	2.38838	0.753719	1.40764
	259.5	0.262722	-0.102981	-1.50996	-0.856618	-0.12579	-1.47056	-0.920307
	261	-3.02114	-1.9518	-4.24252	-2.58837	-1.65217	-4.01902	-2.48052
	262.5	-6.14585	-2.31449	-4.79532	-3.21869	-2.23639	-4.97661	-3.00829
	264	-11.8582	-5.65724	-8.20888	-5.56619	-4.90257	-6.65344	-5.56318
	265.5	-11.4152	-4.88201	-7.95547	-4.8069	-3.97333	-5.68834	-4.98762
	267	-9.19716	-3.02995	-6.20687	-3.07514	-2.26583	-4.01503	-3.36422
	268.5	-10.2088	-4.93608	-8.05351	-3.76827	-4.45108	-7.53063	-4.2975
	270	-9.26661	-5.45403	-8.87326	-4.19923	-4.00848	-6.25122	-4.34553
	271.5	-7.92255	-7.1232	-9.55734	-5.66927	-6.04936	-7.5294	-5.98193
	273	-5.26775	-6.29769	-7.44311	-5.83548	-5.89616	-6.79385	-6.1532
	274.5	-2.73361	-6.16825	-6.0109	-5.12057	-5.59306	-5.7234	-5.61057
	276	-5.44093	-9.28617	-9.50566	-7.36131	-8.91922	-8.84802	-8.05862
	277.5	-0.572045	-3.74749	-3.91404	-2.64323	-3.71519	-2.74316	-3.12893
	279	-0.53007	-3.02075	-3.0042	-3.05348	-3.6334	-3.69751	-3.30032
	280.5	-1.9549	-3.90011	-3.92352	-3.64478	-5.11573	-4.32904	-4.11368
	282	-2.59664	-4.19108	-3.9901	-4.25304	-5.14413	-4.38623	-4.65467
	283.5	-4.03021	-5.40456	-7.13684	-5.60032	-6.68717	-6.04502	-5.99395
39	237	0.0444058	1.64123	-3.09707	3.29127	3.77486	0.700856	5.25118
	238.5	0.105436	-0.00391143	-3.40872	1.1229	0.0353893	-4.39113	1.87042
	240	-1.55838	0.0745393	-2.76642	1.53612	0.312832	-3.70306	1.94142
	241.5	-0.802033	-0.573679	-0.890178	-0.290465	-0.373914	-1.32525	-0.269136
	243	-0.378878	-0.285582	-0.513539	0.122367	-0.25471	-0.789645	0.0588751
	244.5	1.34056	1.62818	1.44096	1.00399	1.06334	0.47843	1.04413
	246	1.42758	1.34876	1.03723	0.583542	0.919011	0.628115	0.535567
	247.5	1.70896	2.77412	2.46934	1.69599	2.33087	2.13954	1.92685
	249	2.14127	3.60664	3.6938	2.02984	2.70835	1.85518	2.07526
	250.5	1.07518	1.62321	1.85529	0.445833	1.27031	1.10471	0.662499
	252	1.32051	1.8741	1.51231	0.974166	2.40675	1.96135	1.51261
	253.5	1.77334	2.91841	3.09297	1.68756	2.38046	1.88106	1.51541
	255	1.28766	3.11801	4.15786	1.77703	2.36919	1.93158	1.4565
	256.5	1.8103	3.04221	2.91111	1.90576	2.79153	1.72039	1.74185
	258	0.636298	2.15561	1.86713	1.10428	1.63569	-0.12145	0.84136
	259.5	-0.800419	-0.453693	-0.814925	-0.921813	-1.17469	-2.42589	-1.32792
	261	-3.33753	-2.23465	-3.55574	-2.64377	-2.54434	-3.84166	-2.69101
	262.5	-3.66805	-1.65544	-2.926	-1.98624	-1.84845	-3.44394	-1.98177
	264	-6.82509	-3.52463	-5.12692	-3.41191	-3.0196	-5.2922	-3.34567
	265.5	-7.11129	-4.25639	-6.94862	-3.29898	-2.45685	-3.6845	-3.14085
	267	-5.09825	-2.95697	-6.03257	-2.01738	-1.03974	-3.07176	-1.85626
	268.5	-5.96934	-3.88916	-7.25193	-2.65979	-2.68244	-5.73427	-3.17593
	270	-8.45226	-5.88421	-8.67961	-4.50227	-5.18003	-6.91644	-4.91452
	271.5	-8.03613	-5.5395	-8.06712	-4.69101	-4.69668	-6.31946	-4.73375
	273	-5.31136	-3.72102	-5.92636	-3.70611	-3.00222	-4.12051	-3.31542
	274.5	-3.63686	-3.69141	-5.99669	-3.74185	-1.80389	-3.0825	-3.13093
	276	-4.01755	-4.81379	-6.48696	-3.85199	-3.88773	-4.28612	-3.50582
	277.5	-2.1663	-3.86372	-4.99899	-3.10971	-3.16917	-3.21316	-2.91375
	279	-0.384613	-2.95258	-3.90161	-2.2855	-2.66728	-1.74927	-1.75293
	280.5	-0.52924	-3.11484	-3.69558	-2.17293	-3.89755	-4.08128	-2.13098
	282	0.678672	-2.83752	-3.74247	-2.30127	-3.64841	-3.19617	-2.1735
	283.5	-0.240272	-5.04756	-7.34328	-4.39114	-7.90043	-9.00712	-4.86423
	285	1.08403	-3.43094	-5.65016	-2.31484	-3.70616	-2.40968	-2.51905
40.5	237	2.24417	4.41868	0.462178	5.6853	6.3425	2.5652	7.79323
	238.5	0.17814	1.48435	-2.43943	3.04335	1.68994	-2.06414	4.12139
	240	-2.00308	-1.32668	-2.93143	-0.578551	-1.40176	-3.46329	-0.360774
	241.5	-0.947426	-0.659805	-1.47152	-0.248328	-0.249325	-1.12328	-0.045956
	243	-1.81101	-1.43112	-2.32714	-0.919099	-0.912817	-2.02868	-0.860517
	244.5	-0.861273	0.925123	0.861572	0.433372	0.29051	-0.914351	0.187549
	246	-0.153797	0.418667	0.554561	0.122547	-0.283007	-1.03773	0.0568239
	247.5	0.554209	1.36988	0.842736	1.0204	1.54502	0.76877	0.860859
	249	2.9515	5.89633	6.07275	4.33813	5.36707	4.66165	4.63221
	250.5	2.19168	4.03123	4.13264	2.72767	2.99294	1.95728	2.8646
	252	1.54683	1.94999	1.3785	1.58242	1.98222	1.18789	1.88141
	253.5	0.924304	2.94924	2.76408	0.585802	1.75206	1.18395	0.544697
	255	1.67212	3.48657	4.31078	2.02201	1.84421	0.28018	1.03965
	256.5	1.96907	2.78489	2.69137	1.98507	2.02585	1.1006	1.51512
	258	-0.0279424	1.15143	1.14925	0.711307	0.537833	-0.661379	0.233094
	259.5	-0.881464	-0.07917	-0.477527	-0.129023	-0.970192	-2.25094	-0.589058
	261	-2.57796	-2.65215	-3.81252	-2.16674	-3.2192	-4.83879	-2.5723
	262.5	-1.53901	-2.55664	-4.04923	-1.90506	-3.18811	-4.80221	-2.27038
	264	-0.662517	-1.54689	-3.14693	-0.537367	-1.95786	-3.20118	-0.780033
	265.5	-1.9306	-2.52418	-4.00654	-0.957302	-2.9042	-4.07757	-1.70025
	267	-3.64097	-2.89316	-5.19775	-1.75598	-2.58434	-3.99587	-2.343
	268.5	-4.68902	-4.90456	-7.605	-2.86941	-4.27037	-5.5125	-3.49084
	270	-4.33127	-3.86668	-6.03822	-2.36289	-2.90151	-4.13173	-2.85302
	271.5	-4.88452	-3.32069	-5.57449	-2.57743	-2.5218	-3.66526	-2.71225
	273	-2.77185	-0.965054	-3.81939	-0.414424	0.694499	-0.698497	-0.0543578
	274.5	-1.95925	-1.28649	-3.96802	-1.0664	0.741887	-0.229894	-0.534884
	276	-2.71433	-2.12422	-3.96144	-1.86704	-0.976822	-1.72816	-1.48384
	277.5	-2.99407	-3.49887	-5.34642	-2.42404	-2.16822	-2.41296	-2.10323
	279	-2.8448	-3.10714	-4.81774	-1.82904	-2.5846	-2.75695	-1.57785
	280.5	-0.96838	-1.8212	-3.61089	-0.298664	-2.16353	-1.90855	-0.300012
	282	-4.35957	-5.98832	-8.06047	-4.70551	-5.40398	-5.95522	-4.68611
	283.5	-4.30701	-7.55183	-10.2415	-6.44679	-7.54176	-8.26265	-6.41901
	285	-3.64818	-6.99529	-10.2934	-5.60579	-5.63608	-6.27519	-5.40675
	286.5	-5.37734	-6.56112	-9.67574	-4.71647	-7.08093	-7.79555	-4.78449
42	237	1.08923	4.68811	2.41347	5.11298	6.52637	4.49969	6.57189
	238.5	0.296283	2.06266	1.05625	2.24896	1.92544	0.397588	2.9635
	240	-1.53291	-0.386271	-1.22642	0.369891	-0.624283	-1.72208	0.483956
	241.5	-1.49315	-0.385464	-1.33442	0.128663	-0.223883	-1.31463	0.128819
	243	-2.02954	-0.0774832	-0.964309	0.223738	0.349259	-1.0165	0.326913
	244.5	-1.45805	0.743892	0.69317	0.531441	-0.122957	-1.10258	-0.13821
	246	0.259549	2.47754	2.33262	1.89238	1.54358	0.718265	1.08208
	247.5	-0.653904	1.04029	0.101862	0.824569	1.33788	0.348364	0.536657
	249	0.971378	3.27305	3.03344	2.23887	3.31479	2.15567	2.01285
	250.5	1.29931	2.38237	2.39721	1.66662	1.61927	0.74091	1.26267
	252	0.461702	0.476245	-0.0862884	0.46299	0.555425	-0.208467	0.100318
	253.5	-1.39856	-0.306375	-0.835475	-1.36755	-0.446674	-1.38631	-1.34562
	255	0.616787	2.17762	1.95524	1.47149	0.96984	-0.222316	1.0964
	256.5	0.347205	1.51372	0.77318	1.57279	0.759013	-0.832881	1.15647
	258	-2.16626	-0.294553	-0.883195	-0.29224	-0.964638	-2.6905	-0.78096
	259.5	-4.47458	-4.28503	-5.1665	-3.40935	-5.46195	-7.32891	-3.99958
	261	-1.86732	-3.20119	-4.43087	-2.38518	-4.4349	-6.17598	-2.78679
	262.5	-0.319873	-1.5185	-3.43418	-1.01206	-1.90092	-4.13054	-1.23647
	264	0.736057	-1.07891	-3.47339	0.0438469	-1.41356	-3.16971	-0.30577
	265.5	0.208556	-0.481771	-2.60729	0.544141	-1.7767	-3.3145	0.0872305
	267	-0.816369	-0.322406	-2.36872	0.304434	-1.8095	-2.3857	-0.14484
	268.5	-3.22103	-3.6996	-5.95211	-2.19921	-5.01991	-5.44362	-2.71939
	270	-3.74162	-4.86682	-7.40197	-3.22491	-6.03577	-6.52071	-3.72089
	271.5	-3.81017	-3.46987	-6.14108	-2.16041	-4.56193	-5.78515	-2.71461
	273	-4.9927	-3.29298	-6.04843	-1.91343	-6.2185	-10.2592	-2.99573
	274.5	-4.64621	-4.11232	-6.56193	-2.79656	-3.14482	-4.09772	-2.82112
	276	-2.86163	-4.00785	-6.05406	-3.06006	-2.54458	-3.38727	-3.09507
	277.5	1.20817	-0.441368	-2.14378	0.89774	-1.53752	-2.86893	0.278037
	279	1.69978	0.655267	-1.17019	2.23961	-0.435396	-1.78008	2.059
	280.5	-1.83786	-1.56612	-2.82528	0.0362517	-1.4181	-1.97351	0.264926
	282	-4.51338	-3.90017	-5.33321	-3.2093	-3.1509	-4.05876	-3.04385
	283.5	-4.81821	-5.43934	-7.8806	-5.09142	-4.51057	-4.66896	-4.92378
	285	-3.48004	-5.06914	-8.0722	-4.6904	-3.58081	-4.10036	-4.31479
	286.5	-3.22965	-4.22997	-8.14012	-3.53184	-2.58568	-4.10899	-3.02065
	288	-9.26329	-7.92354	-11.645	-5.61315	-5.02394	-5.24813	-5.00223
43.5	237	2.83565	8.30823	6.80905	8.60817	11.173	12.1668	10.6391
	238.5	0.662074	4.27757	3.65414	4.32485	4.40201	2.65604	4.82854
	240	1.03829	3.03835	2.64942	2.73858	2.24635	1.30932	2.55897
	241.5	0.105894	2.26518	1.69196	2.19289	1.84666	0.752706	2.1762
	243	-2.23509	-0.631639	-1.58102	-0.281208	-0.155354	-0.899211	-0.225503
	244.5	-1.73867	0.962099	-0.0964321	1.06633	1.27556	0.278026	1.12565
	246	-2.09759	1.55884	0.62528	0.987847	1.185	-0.20294	0.730487
	247.5	-3.73069	-0.740841	-1.60307	-1.10792	-0.532376	-1.33971	-1.34488
	249	-0.431513	2.50066	1.36222	1.90587	2.66221	1.33463	1.64122
	250.5	-0.0187021	2.77914	2.42104	1.39285	2.35452	0.183941	1.4152
	252	-0.399398	-0.152389	-0.459769	-0.336322	-0.514712	-1.8197	-0.496716
	253.5	0.472407	0.824392	0.238192	0.0875972	0.045443	-1.81886	0.0922258
	255	-1.01016	-0.780656	-0.949597	-0.830594	-1.95715	-3.16902	-1.10821
	256.5	-1.87598	-1.87988	-2.18604	-1.61571	-2.74023	-3.97929	-1.97738
	258	-2.45853	-2.83538	-3.678	-2.11764	-3.20127	-4.27844	-2.13483
	259.5	-3.96281	-5.18661	-6.15031	-4.18056	-5.45802	-7.32157	-4.30624
	261	-1.90095	-3.33764	-5.59243	-2.52651	-4.29667	-6.59632	-2.62753
	262.5	-1.59176	-2.34372	-4.90966	-1.90512	-3.74707	-5.99914	-2.17196
	264	-4.17004	-4.86195	-7.54626	-3.93801	-6.55365	-8.11563	-4.51078
	265.5	-1.89812	-3.13876	-5.60604	-2.24994	-4.86549	-6.73589	-2.59076
	267	-2.37065	-3.38531	-5.36002	-2.67521	-5.39696	-6.64162	-3.17552
	268.5	-4.63096	-5.00409	-7.3754	-4.13462	-6.82519	-8.22195	-4.65352
	270	-4.59574	-4.70105	-7.12782	-3.96484	-6.89691	-8.5313	-4.55995
	271.5	-4.45968	-4.68094	-7.42685	-3.76263	-5.97392	-7.21581	-4.24606
	273	-4.03645	-4.54215	-7.27965	-3.06319	-7.42149	-9.95707	-4.33551
	274.5	-3.05872	-3.92135	-6.77411	-2.45947	-3.41519	-4.14424	-2.89996
	276	-3.3905	-3.77696	-6.28512	-2.89702	-3.37289	-4.01016	-3.31353
	277.5	-1.80012	-2.31076	-4.22631	-1.25909	-2.95443	-5.0508	-2.14174
	282	-0.466209	0.7792	-0.873806	0.60318	-0.430955	-1.99868	0.464091
	283.5	-1.9447	-1.26433	-3.32367	-0.369089	1.52881	2.42384	0.17829
	285	-2.26778	-1.69433	-3.91642	-1.30454	-0.398156	-1.57841	-1.13869
	286.5	-0.450996	0.301539	-2.58568	0.425844	1.87659	2.33693	1.14765
	288	-3.05216	-1.52949	-5.09531	-0.692688	0.200114	-0.214844	-0.00669749
	289.5	-3.44862	0.864395	-3.62983	1.01542	-1.24827	-2.84983	1.23134
45	237	-1.82838	5.40333	4.33542	6.23211	9.03959	10.4041	7.5779
	238.5	-0.47718	4.75717	3.8083	5.13924	6.32179	4.17286	5.78829
	240	-0.000480158	1.65295	1.2469	1.41948	1.11341	0.573956	1.56982
	241.5	-2.11838	-0.0488119	-0.518128	0.507601	-0.929233	-2.52999	0.188171
	243	-0.995063	1.82993	0.924244	2.22462	0.91413	-0.244462	2.00801
	244.5	0.863609	5.3202	4.84263	4.90034	3.58556	1.69102	4.66742
	246	0.456838	4.2952	4.74188	3.30319	2.64017	1.52215	2.76907
	247.5	-1.78002	1.67171	1.77141	0.796151	0.887257	-0.762535	0.453566
	249	-0.185503	3.68907	3.35228	2.72198	1.87295	-0.479885	2.09994
	250.5	-2.06428	1.00052	1.44316	0.13548	-1.62816	-5.0334	-0.917573
	252	-3.63905	-2.39752	-1.95887	-2.23227	-3.61832	-5.06352	-2.80635
	253.5	-0.81018	-0.654596	-1.06192	-0.336028	-2.57912	-5.05649	-1.03016
	255	-2.10657	-2.34187	-2.4791	-1.95924	-4.73529	-6.86335	-2.69024
	256.5	-2.08069	-2.45028	-3.15824	-2.22334	-4.4774	-6.81803	-2.80596
	258	-1.42062	-1.71	-3.42563	-1.46729	-2.55462	-4.56746	-1.65303
	259.5	-0.768639	-1.29406	-3.73286	-1.02586	-1.86235	-3.63212	-1.23687
	261	-0.282294	0.100476	-1.84679	-0.207747	-0.720896	-2.35121	-0.160675
	262.5	-3.50742	-2.92018	-4.99096	-2.84953	-3.34886	-5.05858	-2.88694
	264	-3.25152	-3.49099	-5.95102	-2.35003	-3.58477	-5.18922	-2.74063
	265.5	-0.983247	-2.73971	-5.14654	-1.21652	-3.61992	-5.1672	-1.9354
	267	0.934567	-1.73534	-3.84746	-0.577726	-2.49714	-4.11845	-1.14163
	268.5	-0.363935	-2.59293	-4.79071	-2.11747	-3.13719	-4.41053	-2.58584
	270	-2.45288	-4.29849	-5.98543	-3.38208	-4.51798	-4.97963	-4.01743
	271.5	-5.59615	-6.49553	-8.32704	-5.20147	-6.40055	-7.38636	-5.66346
	273	-5.87197	-5.95295	-8.16742	-4.37331	-7.55011	-10.1871	-5.3106
	274.5	-5.64397	-5.18398	-8.03898	-3.42666	-5.20072	-7.1415	-4.22883
	276	-4.46756	-3.15678	-5.59332	-2.20083	-3.28601	-4.93377	-2.55224
	286.5	2.78032	4.44044	2.43381	3.99008	4.25371	4.60866	4.5789
	288	1.82357	4.44087	1.82508	3.88756	5.13557	4.59776	5.28451
	289.5	0.601981	3.03039	0.00465712	3.42175	4.1483	3.96814	4.04675
	291	-4.20932	-1.06937	-3.90323	-0.208434	0.909156	2.15296	0.298321
	292.5	-3.21362	0.310146	-2.99309	1.03118	1.98258	3.94633	1.42821
46.5	237	-6.68381	0.894747	0.351331	1.98546	6.63894	9.65798	2.31147
	238.5	-3.10125	2.57955	1.33776	3.73143	5.83631	3.39463	4.03235
	240	0.225042	1.26868	0.720595	1.17913	1.24118	0.762674	1.43004
	241.5	-0.624619	0.237507	-0.729053	0.620408	-0.317624	-0.921835	0.461234
	243	-0.228127	2.01146	1.19677	2.17162	1.59459	1.11338	2.16449
	244.5	0.800295	6.50524	5.57439	5.35326	5.34883	3.5034	5.65539
	246	-3.05967	0.536666	-0.295064	0.512708	0.220963	-0.698737	0.259572
	247.5	-2.32219	0.452762	-0.596525	0.427639	-0.649901	-2.85513	-0.187139
	249	-4.15004	-1.24725	-2.03633	-1.2571	-2.97661	-4.84298	-1.90606
	250.5	-3.53122	-0.683847	-1.03278	-0.677573	-2.75154	-4.92324	-1.55459
	252	-2.70008	-0.480866	-1.45393	-0.410543	-1.98879	-3.77034	-0.859783
	253.5	-1.79937	-1.19922	-1.94924	-0.775275	-2.59863	-4.71593	-1.23797
	255	-1.55985	-0.995295	-1.55018	-0.72151	-2.54207	-4.74215	-1.12903
	256.5	0.565392	0.372222	-0.902544	0.365445	-0.775487	-3.00869	0.0953219
	258	2.14959	0.95964	-0.962726	1.0538	0.36245	-1.96229	0.706416
	259.5	0.545654	0.149362	-2.07645	0.0527986	-0.865801	-2.42687	-0.245194
	261	-0.462135	-0.854389	-2.87524	-0.598398	-1.54321	-3.03772	-0.706941
	262.5	-1.29018	-0.560212	-3.09076	-1.0196	-1.01476	-2.75048	-0.931581
	264	-0.475469	0.421442	-1.74799	0.521011	0.561567	-0.979494	0.601168
	265.5	-1.11191	-1.36186	-3.31001	-0.41535	-1.88224	-3.03009	-0.773528
	267	1.21271	-0.430211	-2.67701	0.650615	-0.73828	-2.01957	0.153421
	268.5	-0.807561	-1.81366	-4.59745	-0.818633	-2.47484	-4.49788	-1.40188
	270	-2.79777	-3.5802	-5.94201	-2.49815	-5.35819	-8.99365	-3.49218
	271.5	-5.35344	-4.40457	-6.90746	-3.3102	-5.46846	-8.48157	-3.87107
	273	-4.87802	-3.15116	-5.92307	-2.51625	-5.63979	-10.4922	-3.08728
	274.5	-0.956342	0.692575	-1.88217	1.56829	0.150098	-3.44191	1.23869
	291	-0.302298	1.90421	-0.311736	1.8401	2.64629	2.39891	2.14318
48	237	-3.43168	1.02134	1.70818	3.21318	1.05985	-1.90367	2.37619
	238.5	-10.2879	-5.31883	-5.34804	-2.93469	-1.93482	-0.808701	-3.38979
	240	0.506548	1.99158	1.55445	1.98594	2.68305	2.30446	2.32948
	241.5	-0.763355	0.35273	-0.293012	0.686907	-0.485517	-1.30941	0.466451
	243	-0.0337439	3.15531	2.50336	2.64553	2.07934	1.33774	2.53318
	244.5	4.56869	8.19387	6.83731	6.76968	7.32788	6.08207	6.87078
	246	0.549946	2.84516	0.994727	3.07003	1.44609	0.227747	2.43381
	247.5	-2.40485	-0.305539	-1.83989	0.278944	-0.594455	-2.55573	0.29042
	249	-1.24655	0.00814385	-1.30526	0.249429	-0.824244	-2.2333	0.170555
	250.5	-0.956891	0.585159	-0.926324	0.339592	-0.157628	-2.59653	0.195711
	252	-1.2049	-0.0365828	-1.43986	0.116306	-1.30187	-3.54385	-0.371665
	253.5	-0.862183	0.642147	-0.31618	0.471167	-0.832981	-2.53919	0.209614
	255	-2.02032	-0.162234	-0.964423	-0.186022	-1.52971	-3.13123	-0.483344
	256.5	0.0545926	1.17364	-0.352091	1.11282	-0.0287749	-1.77899	0.793891
	258	1.51211	1.46449	-0.447969	1.39125	0.822705	-1.66628	0.991113
	259.5	1.42875	2.10804	0.0475251	1.59324	1.24344	-0.922382	1.32878
	261	2.28492	2.76025	0.734448	2.25078	2.57498	0.9264	2.18361
	262.5	1.45614	1.26423	-1.0574	0.989564	0.871284	-0.665905	0.852604
	264	0.914925	1.24339	-0.807045	1.60368	1.71319	-0.337149	1.85103
	265.5	-0.785678	-0.128063	-1.96339	0.512784	0.504255	-1.74966	0.690613
	267	-1.07651	-1.55954	-2.94738	-0.26797	-1.16558	-3.03948	-0.629738
	268.5	-0.399892	-0.652737	-2.25822	0.751757	-0.362248	-2.12021	0.607794
	270	1.59535	1.83307	-0.153702	2.74716	1.51712	-0.729321	2.72591
	271.5	1.21606	2.27082	0.353881	2.68698	0.781294	-1.85668	2.91808

## Sheet: us_precip_1.5x1.5_56w
lat	lon	nn-a	deb_loess_cfsv2	deb_quantile_cfsv2	abc_cfsv2	deb_loess_ecmwf	deb_quantile_ecmwf	abc_ecmwf
25.5	279	-3.74923	4.86168	6.45905	3.29361	1.06117	-1.75581	2.51879
27	261	1.29127	1.66768	-1.01535	1.38956	3.57653	2.51973	2.55921
	262.5	-4.92647	-4.76143	-8.82441	-3.97608	-1.82614	-3.37295	-3.08353
	279	-2.86591	5.42814	9.10071	3.93486	1.50939	-3.47909	3.05532
28.5	261	0.774785	2.75693	-0.70935	2.10143	4.38548	2.84787	3.30725
	262.5	-6.46776	-3.85665	-7.37186	-3.83029	-0.945459	-3.44961	-2.85434
	264	-9.561	-7.33761	-13.2995	-5.91609	-4.25854	-8.65579	-5.93815
	277.5	-11.7122	-0.341913	1.48863	-1.54179	-2.07245	-4.01421	-2.08364
	279	-8.25011	2.7412	2.30622	0.82167	-1.00815	-4.77547	0.640045
30	256.5	2.32689	3.3406	2.92776	2.37294	2.40126	1.77534	2.66302
	258	3.42247	4.55116	3.01543	3.59215	4.55294	3.76913	4.04945
	259.5	2.44737	3.3907	0.696142	2.71647	4.19551	3.12207	3.51209
	261	-0.226559	2.02914	-0.781071	1.23772	4.05407	2.33193	2.25495
	262.5	-3.18304	1.42305	-1.41123	0.404367	3.39889	0.617253	0.753063
	264	-2.68675	1.49204	-2.80351	0.729033	3.04021	0.194371	0.913378
	265.5	-2.63619	3.79162	-0.931176	2.86681	4.81333	1.54059	3.0635
	267	-10.8734	-2.13651	-7.85859	-3.91542	-1.10245	-4.15308	-4.12045
	268.5	-13.4333	-5.13952	-9.27698	-5.17491	-0.798336	-2.98597	-5.40656
	270	-16.4056	-7.7368	-10.6159	-6.2761	-4.65688	-7.66674	-7.69712
	274.5	-17.967	-5.39336	-5.33047	-4.15597	-3.38205	-3.88067	-5.34902
	276	-13.7174	-0.711375	0.253428	-0.400646	2.62294	3.06416	-0.643107
	277.5	-11.656	1.5616	3.75872	0.225056	-1.66092	-4.35093	-1.03676
31.5	249	-2.26509	0.866398	-0.236014	-1.13987	-2.25303	-2.60191	-1.4143
	250.5	-2.02162	0.637657	-0.380779	-1.25469	-1.80154	-2.27245	-1.72517
	255	2.78665	4.84669	4.05908	2.61454	5.0098	4.05754	3.23706
	256.5	1.95165	3.48075	2.04132	2.4343	3.38101	2.28103	2.75847
	258	1.42831	2.40359	0.184731	1.72959	3.12662	1.28977	2.03983
	259.5	-1.5793	-1.30144	-3.73063	-1.41408	-0.280625	-1.86053	-1.45836
	261	0.0286405	1.09662	-1.71881	0.506188	2.47298	0.253229	1.13884
	262.5	-0.936078	1.71472	-2.41236	0.881079	3.35778	0.990886	1.41968
	264	-3.96601	-0.198934	-4.20241	-0.948841	1.97283	0.809472	-0.307436
	265.5	-9.89463	-2.06852	-5.9717	-2.93507	-1.26954	-1.40591	-2.41202
	267	-23.9964	-12.1624	-16.7859	-11.4782	-9.98966	-10.831	-11.3232
	268.5	-18.5232	-6.97781	-11.2975	-6.04878	-4.29223	-4.14539	-6.43033
	270	-21.5896	-10.0887	-12.5631	-9.57701	-6.26672	-5.54569	-10.3893
	271.5	-20.9499	-7.90527	-8.62216	-7.28156	-4.12697	-3.75504	-8.29063
	273	-10.9244	4.20702	4.17829	3.9469	6.47288	6.76192	3.25757
	274.5	-10.5507	3.43896	4.04726	3.67783	4.37065	5.26921	2.60222
	276	-16.8956	-2.74552	-1.83106	-3.08552	-1.76154	-1.93329	-3.92404
	277.5	-13.1622	0.70918	2.12333	-0.427449	0.554802	-1.02709	-1.13742
33	243	-3.6695	-2.86812	-4.96853	-1.11435	-0.859928	-1.46468	-0.295095
	244.5	-0.844989	-0.405223	-0.88956	-0.33354	0.28757	-0.262285	0.0490077
	246	-0.873834	0.140833	-0.364882	-0.0588628	0.250131	-0.0835963	0.152998
	247.5	-1.81101	-0.553772	-1.26036	-0.793542	0.000244411	-0.435883	-0.482404
	249	-1.80403	0.149111	-0.858441	0.0756093	0.501174	0.333173	0.314202
	250.5	-1.70968	1.24213	0.137636	0.0259976	-0.251939	-0.591023	-0.158025
	252	-1.05725	1.64211	0.834034	1.01168	0.784992	0.746305	0.852092
	253.5	-1.27385	0.430328	-0.497872	0.0541288	0.103286	-0.405655	0.100561
	255	0.134237	1.95921	1.15496	1.70405	2.29571	1.91089	1.91839
	256.5	-0.0337186	1.99306	-0.260162	1.44247	2.13823	0.55929	1.7997
	258	0.916164	2.34184	-0.881954	1.36126	2.98077	0.480671	1.79457
	259.5	-1.45934	0.0282582	-2.61681	-0.84817	0.649711	-1.6093	-0.4083
	261	-1.51456	-0.976015	-4.15853	-1.1438	0.0299735	-1.90966	-0.636895
	262.5	-2.41147	-1.69724	-5.69504	-1.24652	-0.745352	-3.38802	-1.17125
	264	-6.7827	-3.86607	-7.46416	-3.05504	-2.60465	-3.66246	-3.00199
	265.5	-16.9587	-10.099	-13.0854	-9.32808	-8.916	-8.89118	-9.16418
	267	-24.1256	-14.3539	-17.679	-13.3957	-12.1928	-11.6947	-12.8742
	268.5	-23.0013	-12.1509	-16.0901	-10.9987	-10.0563	-8.5112	-10.7398
	270	-27.2284	-16.0292	-18.1004	-15.089	-14.4508	-11.6354	-15.2958
	271.5	-21.6923	-9.27317	-9.42307	-9.59597	-7.53034	-5.40637	-9.91518
	273	-12.8953	-0.804577	-0.927962	-1.1479	1.27571	3.72845	-1.61609
	274.5	-13.8628	-2.44547	-2.347	-1.70717	-1.36829	1.26952	-2.22681
	276	-14.7488	-4.46562	-4.01992	-4.06325	-3.7591	-2.69644	-4.56751
	277.5	-12.3074	-2.96423	-2.22274	-2.58861	-1.74679	-1.01836	-2.9822
	279	-7.52911	-1.04591	-1.33411	-0.658616	-0.0899297	-1.31017	-1.36663
	280.5	-8.03154	-2.21848	-3.61319	-0.66273	-1.42496	-3.66262	-1.62158
34.5	240	-2.68836	-1.23826	-5.41678	-0.457463	0.797778	-1.39945	0.876141
	241.5	-3.57928	-1.95066	-5.08354	-1.01948	-0.638752	-2.6738	-0.068432
	243	-2.21703	-0.703831	-2.33239	0.0312818	0.0711769	-1.11068	0.705056
	244.5	-0.498227	-0.220595	-0.995887	-0.306692	-0.0975309	-0.321986	0.0730839
	246	-0.206053	0.747232	-0.117659	0.319731	0.787843	0.485025	0.605614
	247.5	-2.53339	1.16339	-0.0676115	0.0230603	0.28999	0.252409	0.23788
	249	-2.45214	2.52209	1.03409	1.15442	1.36417	0.953259	1.21933
	250.5	-2.45886	1.80727	1.31682	0.716544	0.582787	0.375621	0.51861
	252	-0.602711	2.67141	2.88936	1.38177	2.2043	2.34071	1.23065
	253.5	-0.621859	1.58733	0.829974	1.00646	1.56982	1.08741	1.28771
	255	-0.0524434	1.83988	0.643755	1.00836	2.63384	1.81803	1.53874
	256.5	0.886178	3.2016	1.53435	2.47335	3.44737	2.36501	2.89113
	258	1.15278	3.4751	1.13367	2.26194	3.78237	2.3065	2.84949
	259.5	0.880265	2.45495	-0.286562	1.349	2.71649	0.998513	1.90482
	261	-2.79751	-1.6116	-4.97995	-1.82443	-0.531975	-2.46178	-1.2161
	262.5	-5.79327	-4.98104	-8.21841	-4.46004	-5.04656	-6.89022	-4.48727
	264	-9.89785	-7.66028	-11.2225	-6.70878	-7.42331	-7.15984	-6.81336
	265.5	-17.865	-12.5789	-16.0887	-11.421	-12.1529	-11.684	-11.8645
	267	-21.6339	-14.1096	-16.439	-12.7206	-13.5327	-11.6572	-13.3375
	268.5	-23.4594	-16.3621	-18.7487	-14.0287	-15.554	-14.2435	-14.2316
	270	-24.0834	-16.5834	-18.6791	-14.7204	-14.6204	-11.1245	-14.353
	271.5	-22.4355	-13.5971	-14.4587	-12.8692	-11.3519	-7.15243	-12.4599
	273	-21.7335	-14.2259	-13.6066	-12.7255	-11.3869	-8.2252	-13.2032
	274.5	-17.3035	-9.81083	-8.74652	-8.15898	-7.43685	-4.13948	-8.45847
	276	-19.1552	-10.8354	-9.36919	-8.53794	-9.71662	-6.46779	-8.90362
	277.5	-18.2813	-9.94582	-8.69794	-7.58262	-8.24286	-5.70775	-8.08275
	279	-11.8321	-4.67567	-4.46469	-3.47922	-4.50793	-5.01119	-4.14563
	280.5	-13.8593	-5.95775	-7.24185	-4.73104	-6.2228	-7.95737	-5.38531
	282	-16.0576	-6.53318	-8.9477	-5.51113	-6.91687	-10.2828	-6.32325
36	238.5	-5.051	-4.50164	-8.14944	-2.81723	-2.18483	-2.766	-1.70977
	240	-1.83396	-1.50882	-3.37222	-0.907669	0.275664	-0.902566	0.0396375
	241.5	-2.85124	-0.554376	-2.60966	0.309025	0.492247	-0.0166462	1.13017
	243	-0.255668	0.198482	-0.607161	0.0178925	0.171486	-0.256454	0.261149
	244.5	-0.915834	-0.708938	-1.82361	-0.677898	-0.89668	-1.32634	-0.551537
	246	-0.784912	0.450793	-0.853189	-0.192019	-0.101379	-0.25709	0.00740498
	247.5	-0.492006	3.66294	2.4844	1.48113	1.79437	1.59802	1.64353
	249	-0.127197	3.90129	2.61964	1.53615	2.61854	1.73047	1.63239
	250.5	-2.20069	0.300648	-0.271846	-0.103349	0.204248	0.272205	-0.227299
	252	-0.28323	2.42969	1.88908	1.33482	2.23323	1.95245	1.3122
	253.5	-0.667099	2.07945	1.28846	1.57664	2.31655	2.12337	1.7392
	255	-1.30282	1.87389	1.38261	1.29036	2.24907	1.31135	1.34625
	256.5	-0.58214	2.70991	1.57951	1.91318	3.11203	1.91582	2.2766
	258	-2.14645	1.22016	-0.720332	0.762926	1.5155	0.152009	1.16542
	259.5	-1.62276	1.82515	-0.100715	0.818267	1.75577	0.747835	1.44458
	261	-4.41186	-1.05379	-3.67775	-1.70093	-0.800662	-2.36643	-1.1878
	262.5	-7.12551	-3.30714	-5.56512	-3.68008	-2.96303	-4.81457	-3.33455
	264	-8.89497	-5.95333	-8.65324	-5.8008	-5.19194	-5.80036	-5.52499
	265.5	-11.5612	-7.84614	-11.0065	-7.51807	-7.39831	-7.06552	-7.29832
	267	-10.4962	-7.28646	-9.80569	-6.31538	-6.64248	-6.42793	-6.39398
	268.5	-12.6493	-10.1066	-12.8242	-8.58241	-8.5223	-6.70829	-8.63186
	270	-11.8446	-8.40356	-10.1809	-6.38599	-6.58736	-4.03722	-5.96889
	271.5	-17.1923	-12.2575	-13.6911	-10.57	-10.7201	-7.12109	-10.3088
	273	-17.0887	-12.6593	-12.4578	-11.0459	-10.7713	-6.69744	-11.3804
	274.5	-18.2079	-12.7484	-11.7629	-10.8009	-11.9129	-7.57606	-11.4995
	276	-16.8525	-10.9508	-10.2505	-9.24166	-10.7746	-8.14376	-10.0436
	277.5	-17.3302	-10.866	-10.4997	-9.21403	-10.3783	-7.97994	-9.79342
	279	-17.8916	-10.3512	-10.8343	-8.35008	-11.8802	-11.7693	-9.32124
	280.5	-16.1925	-8.70481	-8.87838	-7.41576	-9.2829	-10.8651	-8.08911
	282	-14.4894	-5.66843	-6.73165	-5.45225	-5.8544	-7.91447	-5.93584
	283.5	-14.0648	-6.22327	-8.25505	-4.32289	-6.58169	-9.57979	-5.28338
37.5	238.5	-1.53655	-0.98606	-3.34547	0.0591487	1.9644	1.55973	1.35386
	240	-2.28371	-0.53136	-4.01911	0.951775	1.66122	1.52987	2.36017
	241.5	-2.95346	0.455744	-2.09286	0.536457	1.42503	0.400484	1.33818
	243	0.00723783	0.656809	0.0245954	0.408003	0.652164	0.146497	0.717055
	244.5	0.553263	0.607411	-0.203104	0.518397	0.641252	0.16191	0.774142
	246	-0.64973	0.909947	-0.48021	0.544268	1.31887	1.07089	0.986176
	247.5	0.163548	3.33874	2.23403	1.77158	3.07401	2.9115	2.32191
	249	1.07423	2.7992	1.94735	1.50225	2.05494	1.4973	1.67317
	250.5	0.913592	3.30713	2.908	2.11085	3.4869	3.55749	2.47915
	252	-2.37035	3.34285	2.86317	1.91738	2.63268	2.88665	2.02184
	253.5	-0.973048	3.49143	3.15811	2.84366	3.09877	2.38151	2.85228
	255	0.0980702	3.74533	4.12262	2.4531	3.36091	2.26487	2.22114
	256.5	-1.29752	2.49021	1.5882	1.69604	2.82009	2.19108	1.95036
	258	-2.14785	2.1864	0.503498	0.877757	2.4578	1.02783	1.42861
	259.5	-4.13132	-0.0402914	-1.12513	-1.17689	-0.435376	-1.45046	-0.946877
	261	-5.81721	-1.66251	-3.46731	-2.907	-2.33126	-3.7189	-2.60791
	262.5	-5.19497	-1.94009	-3.54866	-3.51331	-2.79411	-4.80284	-3.12074
	264	-8.05749	-5.16948	-7.55681	-5.80199	-5.10791	-6.01519	-5.54919
	265.5	-6.8906	-4.53879	-7.71547	-5.07811	-3.98984	-3.31938	-5.01205
	267	-4.94567	-2.76353	-5.41763	-3.36165	-2.28541	-1.32356	-3.33956
	268.5	-5.98526	-4.68385	-7.03855	-4.11057	-4.4331	-4.39361	-4.26921
	270	-5.60919	-5.11129	-7.32971	-4.52559	-4.20419	-3.32874	-4.25246
	271.5	-8.11304	-6.62785	-8.53346	-5.98572	-6.19072	-4.86229	-5.8625
	273	-8.13377	-5.73083	-6.64093	-6.06244	-5.69787	-3.63061	-6.06021
	274.5	-8.70873	-5.59037	-5.41679	-5.23785	-5.07416	-1.44172	-5.3796
	276	-12.8879	-9.00034	-8.60265	-7.4547	-8.48867	-5.97462	-7.7295
	277.5	-8.22505	-3.57679	-3.74421	-2.76674	-3.74227	-1.64543	-3.00795
	279	-8.15692	-3.11917	-3.46667	-3.27714	-3.30245	-1.80578	-3.20068
	280.5	-11.0618	-4.32824	-4.80222	-4.04295	-4.81846	-4.8492	-4.10347
	282	-11.7254	-4.82702	-5.12935	-4.56139	-5.31692	-6.02624	-4.74081
	283.5	-14.125	-6.38676	-8.94056	-5.79019	-6.47277	-7.70179	-5.98838
39	237	-2.24184	1.62086	-3.64904	3.57803	5.91043	5.94823	6.01987
	238.5	-2.13484	-0.164759	-3.88268	1.30641	2.08483	-0.199946	2.63058
	240	-3.05525	-0.439883	-4.50976	1.512	2.30269	1.7226	2.72585
	241.5	-1.09505	-0.635756	-1.23514	-0.352324	0.0128485	-0.518431	-0.186364
	243	-0.789159	-0.304241	-0.606054	0.0710249	0.0621702	-0.253135	0.20676
	244.5	0.715482	1.54045	1.24906	0.973816	1.21008	0.657784	1.07847
	246	-0.0485851	1.31275	1.01809	0.564282	0.992063	0.50911	0.554376
	247.5	-0.493834	2.6844	2.12217	1.62682	2.7815	3.05094	2.01477
	249	0.672899	3.45345	3.45815	2.01535	2.97125	2.03915	2.19718
	250.5	-0.787608	1.61724	1.9242	0.461609	1.35125	1.55259	0.703575
	252	-2.07846	1.9578	1.73186	1.0274	2.50563	2.92578	1.57876
	253.5	-1.113	2.76493	3.10685	1.69402	2.64419	2.5589	1.61446
	255	0.126005	2.68796	3.48661	1.66081	2.47948	1.99723	1.49584
	256.5	0.115272	2.73818	2.32741	1.81373	2.83232	2.03143	1.83748
	258	-2.32471	1.91088	1.37669	0.880602	2.12443	1.15429	1.03461
	259.5	-5.91625	-0.403651	-0.325607	-1.24881	-0.826878	-1.13296	-1.22542
	261	-8.08261	-2.01211	-2.61234	-2.92644	-2.39216	-2.48061	-2.67387
	262.5	-6.2794	-1.48307	-2.06049	-2.23613	-2.09118	-2.47754	-1.98138
	264	-8.3051	-2.93101	-3.66865	-3.53215	-3.36784	-3.74024	-3.29995
	265.5	-7.71341	-3.38135	-5.07181	-3.31828	-2.6565	-1.93383	-3.0487
	267	-5.81823	-2.03146	-4.00269	-2.08478	-0.663682	0.0563505	-1.76916
	268.5	-5.13775	-3.00751	-5.03326	-2.79332	-2.16349	-2.20486	-3.05535
	270	-5.62871	-5.13509	-6.85293	-4.71305	-4.34737	-3.43498	-4.84062
	271.5	-5.27121	-4.72623	-6.66544	-4.85672	-4.05803	-4.12697	-4.66152
	273	-4.88452	-2.58353	-3.72749	-3.78037	-2.46521	-1.72293	-3.18783
	274.5	-6.16763	-2.62695	-4.00295	-3.76145	-1.20346	0.194343	-3.06938
	276	-7.95401	-4.1224	-4.85083	-3.94383	-3.45549	-2.17379	-3.49164
	277.5	-8.38048	-3.27106	-3.43534	-3.17646	-2.99223	-1.76861	-2.92229
	279	-6.48876	-2.22556	-2.37996	-2.25378	-2.15429	0.156355	-1.65695
	280.5	-6.72776	-2.74906	-3.22788	-2.21663	-2.83953	-2.44819	-1.93425
	282	-8.64694	-2.95762	-3.88887	-2.43253	-3.44849	-3.51926	-2.18728
	283.5	-12.2283	-5.32113	-7.71443	-4.49698	-6.1566	-6.87962	-4.7406
	285	-10.1774	-3.98775	-6.69442	-2.34429	-3.97034	-4.27909	-2.55208
40.5	237	-1.35342	4.91875	0.894617	6.2625	8.08151	7.04484	8.64077
	238.5	-1.53916	1.57786	-1.87189	3.36793	2.86159	1.69306	4.7656
	240	-2.05369	-1.42689	-3.20813	-0.535014	-0.824214	-2.07657	-0.192504
	241.5	-0.781171	-0.574532	-1.43903	-0.195692	0.123981	-0.166796	0.0537125
	243	-1.89748	-1.15684	-1.91722	-0.865555	-0.539982	-1.25085	-0.753559
	244.5	-1.47734	1.1361	1.30647	0.37499	0.960667	1.12264	0.379374
	246	-0.858805	0.484415	0.727299	0.119888	0.0425839	-0.266909	0.0959535
	247.5	-1.75505	1.55798	1.15769	1.00324	1.70767	1.74008	0.93719
	249	0.90653	6.07512	6.62121	4.29864	5.95884	6.47564	4.8033
	250.5	0.504124	4.19192	4.54158	2.77395	3.33559	2.38492	2.95258
	252	-1.10968	2.30738	1.90063	1.64126	2.47751	1.95962	2.00152
	253.5	-2.73438	3.25753	3.55707	0.650707	2.42231	2.41184	0.698063
	255	-0.0523228	3.32712	4.03812	1.95769	1.8308	0.349396	1.15776
	256.5	-0.201957	2.63874	2.36586	1.92548	2.01714	1.20424	1.70211
	258	-3.42098	1.00528	0.46414	0.527513	0.971487	0.857809	0.429064
	259.5	-6.65746	0.0225344	-0.14888	-0.353193	-0.540546	-0.498192	-0.450371
	261	-10.2006	-2.40574	-3.29679	-2.39355	-2.54142	-2.56564	-2.47957
	262.5	-6.93787	-2.06475	-2.61743	-2.01564	-2.70688	-3.0458	-2.10905
	264	-4.63481	-0.801313	-1.1914	-0.571336	-1.63215	-1.57297	-0.785243
	265.5	-5.91362	-1.5912	-1.74221	-0.962698	-2.19354	-1.54991	-1.58336
	267	-6.71609	-1.80572	-2.72958	-1.76545	-2.54989	-2.98524	-2.26672
	268.5	-6.7761	-4.03384	-5.33802	-2.98385	-3.7731	-3.98026	-3.49445
	270	-4.53437	-3.03126	-4.22402	-2.44669	-2.00698	-1.69207	-2.74306
	271.5	-4.60865	-2.51733	-3.65114	-2.65301	-1.27974	-0.71959	-2.61779
	273	-2.5135	0.0136404	-1.30741	-0.359862	1.66055	2.37995	0.0527452
	274.5	-3.49301	-0.279322	-1.06752	-1.00843	1.28396	1.89806	-0.446217
	276	-4.71368	-1.13189	-1.09338	-1.85252	-0.503167	-0.270573	-1.46868
	277.5	-6.14615	-2.52082	-2.84072	-2.43472	-1.89185	-0.3523	-2.1035
	279	-6.95692	-2.26528	-2.83125	-1.7796	-2.28726	-1.63172	-1.58804
	280.5	-6.18255	-1.08159	-1.8059	-0.215923	-1.7167	-1.11765	-0.240048
	282	-12.618	-5.51042	-7.2988	-4.68294	-4.88218	-5.38029	-4.59817
	283.5	-15.6993	-7.17689	-9.76182	-6.44012	-6.6641	-6.69177	-6.29731
	285	-15.6036	-6.87176	-10.4713	-5.52386	-5.11434	-5.21401	-5.21925
	286.5	-14.6542	-6.85195	-10.6467	-4.60575	-7.49326	-10.2725	-4.72364
42	237	-4.01122	5.51792	4.05713	5.7361	8.10484	8.36828	7.02539
	238.5	-0.73397	2.53186	1.91135	2.60992	3.04128	2.84859	3.35584
	240	-1.41583	-0.118767	-0.67053	0.485188	0.0174721	0.0660888	0.792787
	241.5	-1.29632	-0.116168	-0.870785	0.239382	0.327064	0.366513	0.345034
	243	-2.36482	0.372801	-0.0492804	0.344292	1.10433	0.926776	0.549853
	244.5	-2.21937	1.0507	1.31648	0.549329	0.574942	0.71588	0.121732
	246	-0.50793	2.64007	2.85725	1.87147	2.30475	2.60932	1.34517
	247.5	-2.23073	1.29961	0.759166	0.882501	1.97991	2.48861	0.68758
	249	-1.33908	3.66187	3.86527	2.28524	3.89888	4.17105	2.17407
	250.5	-0.967221	2.62366	2.86989	1.70461	1.72939	1.46571	1.32641
	252	-1.88706	0.683069	-0.00130718	0.430767	0.717345	0.172336	0.13806
	253.5	-4.24933	-0.0849596	-0.58085	-1.44199	-0.0382453	-0.203488	-1.27943
	255	-1.52742	2.33487	2.24589	1.44556	1.27144	0.452587	1.23763
	256.5	-1.62934	1.70065	0.982625	1.51159	0.782899	-0.0900556	1.32387
	258	-3.96658	-0.156152	-0.926335	-0.458231	-0.646226	-1.16179	-0.648971
	259.5	-8.56552	-4.14032	-4.81888	-3.61034	-4.96083	-5.26658	-3.99992
	261	-9.04335	-2.80591	-3.71572	-2.5302	-3.8754	-3.95884	-2.76354
	262.5	-6.78465	-0.754237	-1.9948	-1.03593	-1.37352	-1.76816	-1.16053
	264	-4.27419	0.128875	-0.801918	0.108848	-0.898877	-1.09218	-0.271583
	265.5	-3.64235	0.618349	0.0513755	0.604904	-1.21725	-1.53464	0.111575
	267	-3.52137	0.580784	-0.0333213	0.328254	-1.62109	-2.14321	-0.191026
	268.5	-5.47612	-2.73926	-3.12475	-2.23624	-4.35722	-4.58308	-2.79644
	270	-5.51167	-3.80479	-4.41554	-3.15205	-5.29475	-4.95177	-3.74276
	271.5	-4.01693	-2.33323	-3.30984	-2.07959	-4.15721	-4.4901	-2.71885
	273	-3.68916	-2.03559	-3.15157	-1.76749	-5.16402	-8.77963	-2.83136
	274.5	-3.9515	-2.98197	-3.37247	-2.64348	-2.58028	-2.97614	-2.80758
	276	-4.07434	-2.97718	-3.35221	-2.92549	-2.29335	-2.79835	-3.08863
	277.5	0.129236	0.600356	-0.261978	1.06377	-0.799456	-0.966264	0.459831
	279	0.801817	1.59523	0.78003	2.41344	-0.225806	-0.528318	2.24151
	280.5	-4.17278	-0.737026	-1.06625	0.172529	-1.09303	-1.09465	0.267537
	282	-8.62866	-3.1429	-3.61004	-3.05265	-2.68433	-4.14314	-3.05911
	283.5	-11.889	-4.71136	-6.29065	-4.94542	-4.16266	-5.01802	-4.86001
	285	-12.6583	-4.48606	-7.07091	-4.60158	-2.96042	-2.89896	-4.28213
	286.5	-13.1553	-3.87382	-7.90643	-3.27493	-1.84068	-3.92355	-2.84361
	288	-15.8812	-7.8535	-11.6958	-5.32285	-4.7226	-5.93631	-4.81217
43.5	237	-5.04404	9.86467	10.4118	9.385	13.2752	16.3594	11.2258
	238.5	-2.77661	5.22347	6.05911	4.84699	6.03516	6.30035	5.32166
	240	1.15569	3.42449	3.38115	2.95954	3.05365	3.07397	2.81863
	241.5	0.164594	2.59357	2.47438	2.30731	2.62922	2.33716	2.46157
	243	-2.81598	-0.199604	-0.542985	-0.11292	0.487458	0.574776	-0.0116301
	244.5	-3.78931	1.64148	1.4561	1.19138	2.41204	3.46652	1.46739
	246	-2.64031	1.91444	1.48748	1.05295	1.61751	1.27856	0.878532
	247.5	-4.0207	-0.385954	-0.787232	-1.01603	-0.00774219	0.067451	-1.25092
	249	-2.73559	3.19271	2.88295	2.025	3.63233	4.11406	1.92842
	250.5	-2.53585	3.20891	3.37523	1.40833	2.97245	2.10749	1.52261
	252	-3.40575	-0.000816871	0.175954	-0.381957	-0.0270029	-0.404413	-0.450448
	253.5	-2.83228	0.894242	0.436402	0.033143	0.571115	-0.165576	0.154095
	255	-3.32881	-0.720897	-0.794326	-0.890912	-1.79818	-2.74563	-1.10364
	256.5	-4.56397	-1.62813	-1.68199	-1.69766	-2.51242	-2.88776	-1.97843
	258	-5.27308	-2.4365	-2.62356	-2.12141	-3.02533	-3.91175	-2.14518
	259.5	-7.57514	-4.81158	-5.04267	-4.20321	-5.20981	-6.02771	-4.30384
	261	-7.73823	-2.89347	-3.96484	-2.56164	-3.80296	-4.59556	-2.65211
	262.5	-7.82584	-1.69413	-2.94049	-1.85729	-3.297	-4.28506	-2.12359
	264	-9.34377	-4.06211	-4.95597	-3.83063	-6.17488	-6.88804	-4.44101
	265.5	-7.48195	-2.14965	-2.83489	-2.17273	-4.55806	-5.40158	-2.61738
	267	-6.78144	-2.46999	-2.55665	-2.6383	-5.05948	-5.73443	-3.21116
	268.5	-7.26835	-4.08437	-4.68704	-4.14045	-6.54906	-7.46343	-4.75311
	270	-7.14957	-3.70436	-3.95125	-3.8879	-6.37447	-7.02947	-4.59951
	271.5	-5.83986	-3.69057	-4.11296	-3.61734	-5.48601	-6.07283	-4.3108
	273	-4.35935	-3.32335	-3.64841	-2.83173	-7.03472	-10.5685	-4.42793
	274.5	-3.32353	-2.60527	-3.02219	-2.14163	-3.34772	-3.91722	-2.92071
	276	-3.4714	-2.70528	-3.60757	-2.63559	-3.20423	-4.02854	-3.29781
	277.5	-0.988913	-1.44241	-2.34055	-1.02966	-3.87165	-6.97432	-2.16609
	282	-2.89783	1.58489	0.911198	0.841242	-0.430076	-2.92047	0.570534
	283.5	-4.84487	-0.211969	-1.1459	-0.0996954	-0.0161644	-0.171716	0.115929
	285	-5.98714	-0.571286	-2.0266	-1.04854	0.110325	-0.542049	-1.01685
	286.5	-4.9277	1.25303	-0.681664	0.731208	2.33879	1.84901	1.30275
	288	-7.86167	-0.596432	-3.35421	-0.30194	0.373052	-1.59621	0.0617781
	289.5	-6.23778	1.45465	-2.37673	1.37838	0.983262	-1.32916	1.60794
45	237	-12.2508	6.72621	7.77388	6.98866	13.7599	17.8301	8.54118
	238.5	-7.51534	5.80637	6.27169	5.70203	8.68998	8.42957	6.38751
	240	-1.40071	2.00113	2.13163	1.68705	2.19123	2.8076	1.89986
	241.5	-4.36861	0.444522	0.634746	0.704144	-0.00930543	-0.367892	0.54538
	243	-4.27029	2.71339	3.04741	2.58885	2.12945	2.80664	2.50481
	244.5	-3.72528	6.36251	7.63432	5.33515	5.01629	4.86992	5.15235
	246	-1.44859	4.92667	6.39259	3.65866	3.52981	3.74865	3.00903
	247.5	-2.74227	2.28048	3.08655	0.97454	1.60607	1.16081	0.615957
	249	-1.61785	4.4929	5.10017	2.85548	2.62333	1.3364	2.33451
	250.5	-4.33534	1.53759	2.78614	0.177657	-0.727501	-3.10013	-0.8235
	252	-6.59103	-2.041	-1.25148	-2.16226	-3.01497	-3.30604	-2.75448
	253.5	-5.34801	-0.354933	-0.412342	-0.289443	-2.13776	-3.5804	-0.993171
	255	-6.00691	-2.10691	-1.8173	-1.88002	-4.33249	-5.72009	-2.71186
	256.5	-5.60283	-2.08599	-2.1915	-2.14282	-4.1548	-5.77923	-2.83515
	258	-4.46741	-1.32798	-2.44807	-1.36175	-2.35766	-3.97314	-1.69794
	259.5	-3.9766	-0.89085	-2.31156	-0.927254	-1.61487	-3.07628	-1.23421
	261	-3.67924	0.494571	-0.385294	-0.141371	-0.166261	-1.18666	-0.182735
	262.5	-7.95827	-2.51158	-3.21781	-2.86005	-2.87466	-4.15078	-2.84652
	264	-7.71394	-3.07132	-4.35168	-2.38948	-3.41745	-4.21391	-2.65808
	265.5	-6.94469	-2.32668	-2.90968	-1.27715	-3.33081	-4.97053	-1.88929
	267	-5.30585	-1.27997	-2.03516	-0.538848	-2.13314	-3.09274	-1.04345
	268.5	-6.16216	-1.97732	-3.19806	-2.07089	-2.91091	-3.54906	-2.46262
	270	-6.90485	-3.48945	-4.11549	-3.34162	-4.47137	-5.406	-4.00852
	271.5	-8.38852	-5.67245	-6.33185	-5.15452	-6.36481	-6.86565	-5.62728
	273	-7.00101	-5.14378	-6.16493	-4.21489	-7.43925	-9.89208	-5.24501
	274.5	-5.2332	-4.22127	-5.64723	-3.13195	-5.92971	-8.28407	-4.30243
	276	-4.63845	-2.39236	-3.73512	-2.02365	-2.67036	-3.04041	-2.45353
	286.5	1.12714	5.80459	5.13823	4.49117	4.68501	4.61764	4.78235
	288	0.743556	5.90861	4.47037	4.37553	5.07122	4.00176	5.38125
	289.5	-0.898242	4.41104	2.55744	3.98788	4.11295	2.7336	4.02553
	291	-4.15447	-0.0761776	-2.03664	0.244675	0.557677	0.647217	0.26504
	292.5	-3.03929	0.979186	-1.7044	1.38776	2.06724	4.12517	1.40292
46.5	237	-20.0433	2.23929	3.51132	2.54065	8.12722	12.0328	2.65474
	238.5	-14.4807	3.59716	3.39823	4.13408	6.79713	6.58436	4.49704
	240	-1.50191	1.45283	1.0981	1.38835	1.84246	1.61477	1.62193
	241.5	-3.13531	0.554957	-0.18823	0.761011	0.630045	0.738903	0.686072
	243	-4.09702	2.78843	2.78045	2.45239	2.91356	3.34958	2.5084
	244.5	-5.95217	8.0619	8.70493	5.71033	7.14051	8.02209	6.01704
	246	-6.20496	1.52761	1.86428	0.874938	0.999181	1.00494	0.426939
	247.5	-3.66193	1.13033	0.772747	0.649932	0.0252813	-1.11258	-0.0561202
	249	-5.00245	-0.612759	-0.591448	-1.128	-2.3897	-3.57512	-1.81264
	250.5	-4.12626	-0.228069	0.479073	-0.576693	-2.78691	-4.21159	-1.5168
	252	-3.8989	-0.143811	-0.101236	-0.299217	-1.9146	-2.81495	-0.868554
	253.5	-4.4721	-0.919335	-1.1276	-0.658342	-2.42268	-3.89743	-1.26437
	255	-4.14326	-0.717919	-1.25418	-0.590343	-2.20469	-3.48908	-1.14637
	256.5	-2.35148	0.732503	-0.12609	0.542959	-0.342951	-2.27977	0.0792119
	258	-1.60306	1.41297	0.451335	1.24795	0.907373	-1.09665	0.731384
	259.5	-2.17864	0.679165	-0.226081	0.231543	-0.600031	-2.28318	-0.241379
	261	-4.00408	-0.277275	-0.703372	-0.475023	-0.963539	-2.43391	-0.641436
	262.5	-5.68185	0.0925368	-1.0839	-0.918045	-0.538973	-2.08537	-0.824569
	264	-4.89806	1.01308	-0.110993	0.61906	0.745881	-0.689093	0.687411
	265.5	-6.13305	-0.857877	-1.35297	-0.410048	-1.66723	-2.68149	-0.704326
	267	-4.52502	0.187268	-0.528263	0.734993	-0.480853	-1.50865	0.268523
	268.5	-6.03766	-1.10634	-2.63561	-0.725519	-2.09603	-3.59301	-1.26381
	270	-6.67726	-2.74603	-4.31047	-2.33198	-5.09456	-8.36113	-3.43547
	271.5	-6.8059	-3.52914	-5.08919	-3.1277	-4.99756	-7.15612	-3.82484
	273	-4.22945	-2.1109	-4.18607	-2.25149	-4.68624	-7.99719	-2.87006
	274.5	0.182068	1.62236	-0.273173	1.77345	0.588268	-2.00662	1.33796
	291	-1.12171	2.86221	1.02447	2.21136	2.57359	1.96453	2.08373
48	237	-13.2026	1.88296	3.73501	3.56338	4.04558	2.54592	3.03445
	238.5	-24.86	-4.00537	-2.03231	-2.72823	-0.748622	4.98225	-2.54916
	240	-3.81584	2.33593	2.60299	2.22432	3.28724	3.85494	2.57122
	241.5	-3.36471	0.705379	0.479038	0.873543	0.316192	0.039485	0.784593
	243	-4.91991	4.09788	4.10486	2.90746	3.55129	3.92554	2.94796
	244.5	-1.08453	9.37663	9.31399	7.1706	9.87777	10.6233	7.4171
	246	-3.88585	3.86877	2.95334	3.47305	3.74157	4.71447	3.11278
	247.5	-4.44755	0.239958	-0.857	0.490946	0.316056	-0.969318	0.34279
	249	-2.47735	0.194044	-0.880259	0.408626	-0.492957	-1.21707	0.246332
	250.5	-1.79481	0.772196	-0.300738	0.488904	-0.0182828	-1.92697	0.292871
	252	-0.965713	0.166615	-0.833436	0.2576	-1.10384	-2.94779	-0.274415
	253.5	-0.410246	0.809873	0.321342	0.60732	-0.669021	-2.18625	0.259674
	255	-1.61087	-0.0267462	-0.757401	-0.0640517	-1.50132	-3.23466	-0.472699
	256.5	-0.536925	1.45691	0.381224	1.31978	0.0556164	-1.59964	0.863422
	258	-0.774387	1.90585	0.496554	1.62936	0.853211	-1.10422	1.08314
	259.5	-0.964976	2.65036	1.69166	1.88798	1.47439	-0.187238	1.48652
	261	0.50651	3.35807	2.62059	2.5319	2.67872	0.915193	2.33474
	262.5	-1.85913	1.85572	1.15537	1.15341	1.11292	-0.709278	0.959441
	264	-2.7718	1.8333	1.18068	1.69423	2.03666	0.648468	1.92906
	265.5	-4.64802	0.463906	-0.573705	0.605971	0.462802	-1.13807	0.806221
	267	-4.55725	-1.03912	-1.31597	-0.14995	-1.21576	-2.25839	-0.558436
	268.5	-3.04736	-0.0588354	-0.857759	0.912288	-0.407675	-1.90032	0.677903
	270	-0.0343428	2.3515	0.948823	2.92819	1.80625	-0.586052	2.78889
	271.5	0.209333	2.8898	1.54415	2.94053	1.02176	-1.8041	3.0025

## Sheet: us_tmp2m_1.5x1.5_12w
lat	lon	nn-a	deb_loess_cfsv2	deb_quantile_cfsv2	abc_cfsv2	deb_loess_ecmwf	deb_quantile_ecmwf	abc_ecmwf
25.5	279	-0.611764	-0.156228	0.0695599	-0.109344	-0.260497	-0.16204	-0.145926
27	261	-0.0402044	-0.0434752	-0.0387718	0.0808747	0.00566604	0.00615784	0.025284
	262.5	-0.134816	-0.151975	-0.115283	-0.0464085	-0.294001	-0.256511	-0.288326
	279	-0.641479	-0.323558	-0.191551	-0.211064	-0.15308	-0.0198579	0.00939689
28.5	261	-0.159001	-0.205794	-0.214894	-0.103205	0.0116716	-0.00907142	-0.0761204
	262.5	0.00118234	-0.159087	-0.172869	-0.0676328	-0.0451377	-0.0300955	-0.0599102
	264	-0.12517	-0.207585	-0.211207	-0.16202	-0.390625	-0.359339	-0.387811
	277.5	-0.63336	-0.361203	-0.187838	-0.246857	-0.491267	-0.433559	-0.47089
	279	-0.718218	-0.425127	-0.264322	-0.32838	-0.534828	-0.464931	-0.474194
30	256.5	-0.0188378	-0.0346253	0.011549	-0.0192838	0.140281	0.134077	0.063083
	258	0.0215565	0.104543	0.183232	0.0617534	0.129709	0.0736386	0.000984598
	259.5	-0.0399198	-0.0339465	-0.00786903	-0.0228991	-0.182292	-0.177519	-0.194758
	261	-0.00690865	-0.142579	-0.186846	-0.0593039	-0.112491	-0.103486	-0.145066
	262.5	-0.207698	-0.337864	-0.39846	-0.224067	-0.199829	-0.184928	-0.213998
	264	-0.243274	-0.442912	-0.485352	-0.334205	-0.392032	-0.372666	-0.389957
	265.5	-0.216202	-0.394776	-0.399952	-0.307048	-0.599225	-0.547471	-0.480542
	267	-0.0840691	-0.201404	-0.200261	-0.139134	-0.328768	-0.287323	-0.259668
	268.5	-0.16491	-0.151369	-0.12493	-0.052434	-0.239101	-0.184105	-0.19407
	270	-0.285346	-0.212443	-0.167071	-0.121029	-0.615405	-0.522908	-0.49322
	274.5	-0.179467	-0.064408	0.0526418	-0.0637573	-0.505318	-0.377417	-0.400235
	276	-0.222816	-0.257374	-0.169215	-0.140299	-0.407107	-0.281033	-0.388639
	277.5	-0.232015	-0.310301	-0.270538	-0.140954	-0.341232	-0.291867	-0.296156
31.5	249	-0.351961	-0.271401	-0.288034	-0.187415	-0.0343432	-0.000667656	-0.0326983
	250.5	-0.522989	-0.532277	-0.557313	-0.419553	0.0457186	0.0732056	-0.168999
	255	-0.17802	-0.0674664	-0.00391715	0.00825111	0.0721595	0.062691	0.0958549
	256.5	0.190848	0.208467	0.241493	0.147828	0.391972	0.393661	0.391366
	258	0.0756761	0.0268467	0.0686685	0.105566	-0.180681	-0.12707	-0.0705997
	259.5	0.165147	0.0301839	0.0407207	0.119466	-0.173475	-0.117955	-0.149418
	261	0.301124	0.126242	0.0904877	0.132811	0.196002	0.223625	0.119001
	262.5	0.226712	0.0603781	-0.000753613	0.11348	-0.0301152	0.0295467	0.0754161
	264	0.160053	-0.138335	-0.182492	-0.060732	-0.222749	-0.168887	-0.119128
	265.5	0.181872	-0.156354	-0.197625	-0.0753051	-0.288036	-0.265806	-0.216699
	267	0.187757	-0.112812	-0.118043	-0.0611539	-0.297671	-0.246716	-0.193603
	268.5	-0.140929	-0.0983157	-0.0709245	-0.0858022	-0.323948	-0.298561	-0.329381
	270	-0.256178	-0.191074	-0.15401	-0.141984	-0.522825	-0.433601	-0.424247
	271.5	-0.357834	-0.47261	-0.448791	-0.339049	-0.718352	-0.604342	-0.560138
	273	-0.477679	-0.668567	-0.659457	-0.48368	-0.788694	-0.657887	-0.632572
	274.5	-0.350888	-0.49615	-0.479026	-0.355855	-0.561859	-0.447828	-0.38564
	276	-0.206419	-0.343612	-0.334855	-0.242041	-0.273773	-0.209913	-0.149086
	277.5	0.319385	0.0320527	0.0353707	0.129185	0.164266	0.212867	0.24777
33	243	-0.492518	-0.290219	-0.215407	-0.246667	-0.238361	-0.14916	-0.242083
	244.5	-0.491657	-0.154188	-0.124439	-0.175963	0.204591	0.216777	-0.000994311
	246	-0.433838	0.0166589	0.0513167	-0.0672707	-0.0946131	-0.0720243	-0.169466
	247.5	-0.305956	0.0357729	0.0853192	-0.00766836	-0.0251351	-0.0281124	-0.0265448
	249	-0.370804	-0.201383	-0.168943	-0.164027	-0.00757304	-0.0125359	-0.0520471
	250.5	0.0136607	0.0166744	0.00358887	-0.0415773	0.701274	0.700405	0.382181
	252	-0.351069	-0.36224	-0.362219	-0.356725	-0.18122	-0.0987634	-0.297649
	253.5	-0.370885	-0.313355	-0.286296	-0.190764	-0.131087	-0.125961	-0.0369291
	255	-0.10937	-0.0307409	0.0174172	-0.053669	0.12533	0.13497	0.127297
	256.5	0.128675	0.0962996	0.165336	-0.00511548	0.0979812	0.171063	0.16755
	258	0.212736	0.113594	0.148274	0.139125	-0.15632	-0.0883968	-0.0234252
	259.5	0.384391	0.24191	0.266293	0.212696	-0.108126	-0.0176524	-0.0347186
	261	0.348414	0.145831	0.127085	0.138516	0.00484064	0.0837754	0.0612211
	262.5	0.309966	0.076631	0.0461139	0.125775	-0.32663	-0.177257	-0.159442
	264	0.390574	0.0316376	-0.00242827	0.0698106	-0.426673	-0.315107	-0.238264
	265.5	0.243761	-0.173339	-0.225265	-0.120661	-0.418473	-0.333933	-0.299306
	267	0.192079	-0.154139	-0.184505	-0.17137	-0.412141	-0.338497	-0.346384
	268.5	0.0668134	-0.106336	-0.105075	-0.177433	-0.445078	-0.369317	-0.371044
	270	-0.163304	-0.295481	-0.282221	-0.255077	-0.593833	-0.526194	-0.570969
	271.5	-0.0341017	-0.291926	-0.274478	-0.230848	-0.499996	-0.409372	-0.379929
	273	0.0108953	-0.287318	-0.273888	-0.187147	-0.456678	-0.319229	-0.336325
	274.5	-0.0922959	-0.465176	-0.464631	-0.345241	-0.539073	-0.40335	-0.451797
	276	-0.22552	-0.483434	-0.488615	-0.388108	-0.698614	-0.60234	-0.569755
	277.5	-0.106684	-0.386964	-0.375815	-0.25612	-0.322792	-0.261556	-0.233969
	279	-0.133412	-0.384826	-0.345132	-0.241895	-0.362291	-0.283187	-0.222603
	280.5	0.0908857	-0.118456	-0.0395125	-0.0589886	-0.686412	-0.585932	-0.567381
34.5	240	-0.159379	-0.162884	-0.0901383	-0.0498235	-0.196338	-0.0683828	-0.165885
	241.5	-0.658383	-0.472086	-0.428777	-0.393956	-0.386361	-0.267262	-0.32164
	243	-0.407939	-0.153519	-0.115882	-0.203864	-0.0567043	0.0129151	-0.143873
	244.5	-0.558479	-0.193811	-0.162425	-0.269592	-0.0401082	0.0352591	-0.144254
	246	-1.059	-0.70483	-0.652333	-0.715542	-0.68593	-0.641941	-0.751847
	247.5	-0.451243	-0.410823	-0.372197	-0.230721	-0.542487	-0.472971	-0.565885
	249	-0.616481	-0.688759	-0.662695	-0.491007	-0.625246	-0.518797	-0.745765
	250.5	-0.207822	-0.137311	-0.114109	-0.211552	0.262241	0.339219	0.13615
	252	-0.444362	-0.44668	-0.423595	-0.292579	-0.291175	-0.156915	-0.260816
	253.5	-0.549253	-0.467714	-0.444221	-0.218198	-0.519153	-0.438126	-0.451921
	255	-0.235422	-0.177468	-0.154065	-0.110664	-0.18905	-0.156318	-0.187267
	256.5	0.224535	0.109272	0.156303	0.0926114	-0.024591	0.10491	0.0886041
	258	0.474634	0.314308	0.337976	0.328949	-0.122599	-0.00101772	0.0457977
	259.5	0.506747	0.276985	0.2723	0.309445	-0.236623	-0.11099	-0.0776506
	261	0.530635	0.263423	0.218188	0.263955	-0.125027	-0.0128163	0.0295537
	262.5	0.642596	0.252992	0.165975	0.231863	-0.226907	-0.0822292	-0.0649286
	264	0.51225	-0.00632946	-0.11977	0.0389286	-0.318517	-0.22444	-0.173502
	265.5	0.120183	-0.245158	-0.343118	-0.155123	-0.470602	-0.392833	-0.367866
	267	0.264677	-0.089288	-0.160454	-0.0730004	-0.350215	-0.273668	-0.288466
	268.5	0.461063	0.142609	0.0983401	0.0849985	-0.259098	-0.139212	-0.16677
	270	0.428425	0.160234	0.130551	0.155713	-0.220188	-0.129597	-0.150239
	271.5	0.00702414	-0.301191	-0.322925	-0.225342	-0.476448	-0.400323	-0.426094
	273	-0.0827145	-0.391916	-0.405152	-0.243431	-0.466437	-0.363462	-0.346652
	274.5	-0.0150513	-0.418693	-0.436012	-0.318438	-0.532347	-0.42649	-0.40678
	276	-0.0037818	-0.407286	-0.425735	-0.298298	-0.530289	-0.443747	-0.454371
	277.5	-0.0397722	-0.466817	-0.493371	-0.329421	-0.599947	-0.513913	-0.489915
	279	0.0765507	-0.428791	-0.45794	-0.296462	-0.489818	-0.370575	-0.320815
	280.5	0.0644583	-0.359902	-0.379327	-0.268437	-0.279117	-0.223599	-0.167026
	282	0.0469203	-0.171317	-0.129122	-0.118829	-0.38487	-0.296783	-0.28045
36	238.5	-0.325399	-0.192118	-0.0576017	-0.02348	-0.307481	-0.177953	-0.268385
	240	-0.331398	-0.261306	-0.243582	-0.197957	0.00966019	0.153494	0.0596538
	241.5	-0.207317	-0.189256	-0.190941	-0.220731	-0.815114	-0.662365	-0.643529
	243	0.0994427	0.384983	0.415767	0.187376	0.32663	0.359534	0.208412
	244.5	-0.342918	-0.0330213	-0.00599067	-0.0892074	-0.293117	-0.236847	-0.300933
	246	-0.357642	-0.120776	-0.112775	-0.131173	-0.113933	-0.0361996	-0.0900235
	247.5	-0.475473	-0.472396	-0.447709	-0.305636	-0.129627	-0.137631	-0.16758
	249	-0.6189	-0.581064	-0.568588	-0.39095	-0.396952	-0.346031	-0.467063
	250.5	-0.411438	-0.327228	-0.312745	-0.213237	-0.0698942	0.0117698	-0.135012
	252	-0.276203	-0.2774	-0.255908	-0.181165	0.00796909	0.0931429	-0.0826267
	253.5	-0.0597328	0.0383278	0.0706487	0.0793545	-0.480366	-0.321849	-0.468532
	255	0.0114506	0.00681221	0.00747881	0.0672088	-0.111307	0.0632604	0.0114894
	256.5	0.279587	0.0900253	0.0928681	0.141188	-0.0629808	0.0481516	-0.0641023
	258	-0.00215061	-0.306806	-0.294826	-0.196626	-0.804552	-0.631884	-0.649731
	259.5	0.201457	-0.112845	-0.136958	-0.0438859	-0.635401	-0.505094	-0.528204
	261	0.777258	0.375593	0.325487	0.357795	-0.109545	-0.00360662	-0.0228592
	262.5	0.500126	0.13526	0.047592	0.16949	-0.392204	-0.259376	-0.236161
	264	0.275008	-0.17436	-0.270604	-0.0925076	-0.594316	-0.472215	-0.437833
	265.5	0.181305	-0.193005	-0.29877	-0.0893552	-0.526142	-0.411961	-0.384632
	267	0.153892	-0.122714	-0.206574	-0.0502822	-0.468822	-0.366308	-0.331313
	268.5	0.311328	0.0501115	-0.001455	0.0648542	-0.443832	-0.322562	-0.304638
	270	0.294402	0.0928039	0.0680116	0.127851	-0.408646	-0.305188	-0.263254
	271.5	0.0280636	-0.160224	-0.185189	-0.0742219	-0.512553	-0.4007	-0.391312
	273	-0.057034	-0.295753	-0.331411	-0.189436	-0.485341	-0.380207	-0.35714
	274.5	0.0236459	-0.257996	-0.282271	-0.150151	-0.276528	-0.190897	-0.253626
	276	0.0895645	-0.21777	-0.233976	-0.109219	-0.137052	-0.0547394	-0.0351478
	277.5	0.0202847	-0.327115	-0.339866	-0.199423	-0.411692	-0.329889	-0.294695
	279	0.160359	-0.223756	-0.256049	-0.156099	-0.183341	-0.115485	-0.149253
	280.5	0.250333	-0.153458	-0.189263	-0.0934264	-0.0834223	-0.0236719	-0.0315022
	282	0.387421	0.0206604	-0.0240477	0.0072634	0.134151	0.213304	0.19329
	283.5	0.241048	0.169944	0.221573	0.17801	-0.0187181	0.119209	0.102551
37.5	238.5	-0.343278	-0.0914472	-0.0639293	-0.0569885	0.120356	0.12059	0.125628
	240	-0.292881	-0.156197	-0.150486	-0.174723	-0.242607	-0.147007	-0.241632
	241.5	0.126631	0.148765	0.193689	-0.0569548	0.2635	0.465232	0.268485
	243	-0.288157	-0.130643	-0.101193	-0.160687	-0.17205	-0.117297	-0.271134
	244.5	-0.334025	-0.159955	-0.144628	-0.15892	-0.148716	-0.139517	-0.283821
	246	-0.119922	-0.0482578	-0.0130193	-0.0502647	-0.0562256	0.0793543	-0.0608763
	247.5	-0.300906	-0.235955	-0.202074	-0.171987	-0.48572	-0.307391	-0.410852
	249	-0.312617	-0.0452798	-0.0125769	-0.0178669	-0.0138818	0.0227241	-0.149298
	250.5	-0.157164	0.13012	0.156542	0.111867	0.37491	0.405831	0.194035
	252	-0.094863	0.171066	0.214333	0.175623	-0.124468	-0.0295325	-0.325369
	253.5	0.0549251	0.408248	0.513602	0.293921	0.0425088	0.209314	-0.029638
	255	-0.0924395	-0.234856	-0.207662	-0.12165	-0.473587	-0.215835	-0.351753
	256.5	0.0958271	-0.246486	-0.222354	-0.118162	-0.124415	0.0354519	-0.101793
	258	0.111504	-0.330659	-0.310065	-0.197212	-0.649878	-0.485877	-0.51988
	259.5	0.513152	0.0420688	0.0342667	0.117222	-0.50804	-0.321465	-0.282936
	261	0.567667	0.121541	0.0520111	0.160341	-0.305443	-0.182369	-0.236805
	262.5	0.479958	0.0413142	-0.0215392	0.0889935	-0.365521	-0.230189	-0.26239
	264	0.260945	-0.153736	-0.205962	-0.101328	-0.609492	-0.468012	-0.472794
	265.5	0.250526	-0.0294084	-0.0931313	-0.0119499	-0.443089	-0.331566	-0.327911
	267	0.222703	-0.0136831	-0.0831064	0.0326657	-0.408321	-0.283466	-0.263273
	268.5	0.102177	-0.0781521	-0.128864	-0.0498244	-0.508727	-0.379914	-0.388671
	270	0.133964	-0.0495544	-0.0631478	0.0263654	-0.477566	-0.32231	-0.355147
	271.5	0.0951778	-0.140072	-0.164493	-0.0282853	-0.455182	-0.322073	-0.35026
	273	0.083102	-0.257229	-0.306406	-0.136806	-0.369769	-0.267324	-0.299253
	274.5	-0.0310057	-0.196967	-0.229047	-0.0984754	-0.32243	-0.205213	-0.225623
	276	-0.0730173	-0.16518	-0.184701	-0.101442	-0.250085	-0.13383	-0.130013
	277.5	0.0519637	-0.0439985	-0.0571234	0.0269732	-0.0804018	0.027939	0.0591134
	279	0.146792	0.0125907	0.0190077	0.101048	0.0153139	0.13141	0.131237
	280.5	-0.228113	-0.453039	-0.458416	-0.376149	-0.328024	-0.281031	-0.33625
	282	0.0759306	-0.234143	-0.271337	-0.167045	-0.197345	-0.127783	-0.126316
	283.5	-0.200969	-0.204618	-0.16994	-0.144591	-0.299739	-0.202693	-0.22608
39	237	0.00925609	0.235947	0.284037	0.014639	0.371339	0.325593	0.0803919
	238.5	-0.235984	0.0717419	0.0926795	-0.0583805	0.0428369	0.154033	0.0636397
	240	-0.136957	0.0767226	0.077145	0.0285494	-0.111912	0.00594919	-0.0532087
	241.5	-0.22002	-0.200261	-0.154827	-0.276419	-0.0557469	-0.069285	-0.167799
	243	-0.120503	-0.192385	-0.165216	-0.186384	-0.238525	-0.115485	-0.33293
	244.5	-0.110539	-0.149794	-0.0735795	-0.0981552	-0.244172	-0.114575	-0.384924
	246	-0.134883	-0.0958632	0.00433624	-0.0592137	-0.261777	-0.0804069	-0.20114
	247.5	-0.413199	-0.244434	-0.159519	-0.166501	-0.261941	-0.0597195	-0.250609
	249	0.00496069	0.225457	0.282916	0.18053	0.15294	0.345602	0.121204
	250.5	-0.173733	0.0436373	0.120681	0.0190681	0.252185	0.410358	0.206251
	252	-0.400332	-0.10676	-0.0365987	-0.0581689	-0.262177	-0.175377	-0.540808
	253.5	-0.426958	-0.0920595	0.0159283	-0.0718221	-0.50948	-0.370824	-0.50836
	255	0.0783674	-0.00212487	0.078496	0.0168069	-0.586508	-0.243209	-0.283938
	256.5	-0.0671586	-0.481076	-0.455689	-0.366502	-0.366341	-0.230199	-0.360754
	258	0.331333	-0.368984	-0.342313	-0.235066	-0.455327	-0.321225	-0.456452
	259.5	0.70876	-0.0566458	-0.0582885	0.0279242	-0.46591	-0.349305	-0.397578
	261	0.645253	-0.0269787	-0.0868105	0.0456558	-0.341828	-0.218274	-0.21813
	262.5	0.329163	-0.152103	-0.23734	-0.101703	-0.430611	-0.299814	-0.208668
	264	0.174047	-0.209653	-0.26767	-0.130818	-0.476251	-0.353436	-0.289265
	265.5	0.303393	-0.0138255	-0.080324	0.0209906	-0.361418	-0.266282	-0.263059
	267	0.174719	-0.0216197	-0.0818546	0.0689968	-0.362666	-0.272745	-0.303064
	268.5	-0.0233499	-0.187044	-0.221559	-0.0837992	-0.58289	-0.466392	-0.469099
	270	0.360158	0.181641	0.164983	0.224887	-0.203402	-0.0488094	-0.118456
	271.5	0.17184	0.0328701	0.0250682	0.080176	-0.214418	-0.0438505	-0.144562
	273	0.01974	-0.124597	-0.139127	-0.0719035	-0.334058	-0.195461	-0.26544
	274.5	-0.0305751	-0.0527552	-0.0494257	-0.0252736	-0.308749	-0.190326	-0.21145
	276	-0.223087	-0.193605	-0.173094	-0.142798	-0.435206	-0.316947	-0.296981
	277.5	-0.195307	-0.254837	-0.232631	-0.209129	-0.346288	-0.220067	-0.233173
	279	-0.481733	-0.609034	-0.597017	-0.513498	-0.597087	-0.486004	-0.594347
	280.5	-0.305207	-0.490849	-0.474644	-0.404933	-0.474477	-0.377401	-0.438034
	282	0.107212	-0.0416832	-0.0504059	0.00295286	-0.00174119	0.0705406	0.0944583
	283.5	-0.26364	-0.239043	-0.217574	-0.172568	-0.302595	-0.191086	-0.296896
	285	-0.432914	-0.271519	-0.145108	-0.22152	-0.44559	-0.255209	-0.477544
40.5	237	-0.300296	-0.0671852	-0.0769441	-0.20108	-0.0559388	-0.0909741	-0.180286
	238.5	-0.0700945	-0.195458	-0.182634	-0.237826	-0.577117	-0.592322	-0.676181
	240	-0.174896	-0.18875	-0.154208	-0.235685	0.159545	0.0560398	-0.0983229
	241.5	-0.310123	-0.276848	-0.198479	-0.331752	-0.0958101	-0.103503	-0.287146
	243	-0.0125099	-0.168488	-0.049995	-0.241043	-0.132879	-0.0389183	-0.169177
	244.5	-0.168492	-0.357449	-0.245816	-0.258427	-0.612785	-0.452415	-0.725467
	246	0.176223	0.0365713	0.108372	0.00209148	0.107375	0.169726	-0.0183352
	247.5	-0.180148	-0.0989313	-0.0472089	-0.0996533	-0.372805	-0.293393	-0.447371
	249	-0.212984	-0.0342596	0.0385011	-0.0234346	-0.405655	-0.290527	-0.531762
	250.5	0.100477	0.0526183	0.169235	0.0592368	-0.119202	0.0716943	-0.23178
	252	-0.0969985	-0.137367	-0.0653258	-0.0537869	0.115477	0.313002	0.191365
	253.5	-0.0674036	-0.0466294	0.0394938	0.0455796	-0.191454	0.0244903	-0.138552
	255	0.0192146	-0.0632127	0.0142189	-0.0193747	-0.405429	-0.276946	-0.246973
	256.5	0.218005	-0.193168	-0.170969	-0.097901	-0.0336323	0.0118646	-0.0755647
	258	0.358117	-0.297738	-0.284788	-0.154962	-0.397193	-0.265765	-0.281713
	259.5	0.527721	-0.257426	-0.234212	-0.141795	-0.679907	-0.549001	-0.465612
	261	0.580826	-0.199795	-0.222273	-0.109867	-0.542581	-0.403952	-0.3421
	262.5	0.262715	-0.307665	-0.3968	-0.232914	-0.620741	-0.58718	-0.501813
	264	0.320681	-0.0666279	-0.187841	-0.0422052	-0.413635	-0.385727	-0.283649
	265.5	0.358058	0.110375	-0.00177207	0.128022	-0.227631	-0.178861	-0.11203
	267	0.175938	0.0160724	-0.0689768	0.0780093	-0.3029	-0.248577	-0.254584
	268.5	0.39583	0.293187	0.229596	0.303697	-0.0319156	0.085975	0.0550738
	270	0.335618	0.157743	0.145359	0.223034	-0.188652	-0.0230239	-0.0741016
	271.5	0.225707	0.0717615	0.0799332	0.0971055	-0.133544	0.0324135	-0.10739
	273	0.0773407	0.0597197	0.0762339	0.0249195	-0.0361122	0.114377	-0.0325989
	274.5	-0.0147141	-0.0577625	-0.0259664	-0.0031595	-0.209874	-0.0897396	-0.14767
	276	-0.236149	-0.368557	-0.315657	-0.270976	-0.492815	-0.385465	-0.415157
	277.5	-0.279035	-0.431482	-0.372088	-0.313752	-0.542378	-0.429543	-0.425276
	279	-0.302315	-0.488193	-0.433355	-0.38498	-0.465615	-0.353692	-0.383028
	280.5	-0.0646634	-0.233951	-0.195602	-0.206156	-0.118552	-0.0283324	-0.093892
	282	-0.248706	-0.372292	-0.36897	-0.298648	-0.211358	-0.168914	-0.237013
	283.5	-0.370827	-0.348883	-0.331826	-0.299155	-0.363859	-0.333898	-0.387908
	285	-0.274919	-0.293628	-0.26819	-0.271471	-0.367723	-0.322627	-0.322993
	286.5	-0.0768532	-0.0859474	0.0289807	-0.12124	-0.164499	-0.00576567	-0.226185
42	237	-0.069092	-0.0865554	-0.0746383	-0.146791	0.0226178	0.0115429	-0.121294
	238.5	-0.0294237	-0.140787	-0.12785	-0.201111	0.436024	0.417323	0.248657
	240	0.0401718	-0.15489	-0.121277	-0.219507	-0.193958	-0.129704	-0.315395
	241.5	-0.115005	-0.295164	-0.217475	-0.362901	-0.414091	-0.347337	-0.55816
	243	-0.277215	-0.436018	-0.360603	-0.407395	-0.430335	-0.301863	-0.436656
	244.5	-0.303827	-0.43811	-0.354954	-0.268986	-0.569517	-0.442851	-0.590652
	246	0.116729	-0.100801	-0.0690558	-0.0862082	-0.176543	-0.0338219	-0.273942
	247.5	0.0990918	0.0327257	0.0381148	-0.049941	0.127314	0.244859	0.0788119
	249	0.280915	0.372138	0.383536	0.292866	0.227326	0.312975	0.219483
	250.5	0.474447	0.431882	0.494128	0.381711	0.116629	0.171348	0.0546102
	252	0.371817	0.24455	0.282014	0.194839	0.0160548	0.109109	-0.0278729
	253.5	0.422221	0.223835	0.278948	0.181382	0.0958932	0.242277	0.146303
	255	0.245239	-0.088242	-0.0360609	-0.0553379	-0.276863	-0.0866911	-0.114829
	256.5	0.300097	-0.189805	-0.153786	-0.0800317	-0.22269	-0.168842	-0.187742
	258	0.245893	-0.347568	-0.322892	-0.202591	-0.447371	-0.337941	-0.312377
	259.5	0.205478	-0.399307	-0.420389	-0.287555	-0.677165	-0.567067	-0.484057
	261	0.424757	-0.0982186	-0.134262	-0.0616826	-0.499405	-0.451109	-0.328688
	262.5	0.39277	-0.0512429	-0.157963	-0.0292094	-0.392139	-0.385827	-0.313332
	264	0.422495	0.175862	0.0710529	0.180049	-0.134125	-0.106092	-0.0250811
	265.5	0.415738	0.279142	0.197877	0.263109	0.0194936	0.0450666	0.0740558
	267	0.34932	0.220646	0.159038	0.232369	-0.051148	-0.0237607	-0.0428398
	268.5	0.291063	0.201872	0.180415	0.196018	-0.0403266	0.0176687	-0.0548418
	270	0.130479	0.0242118	0.00768693	0.0606846	-0.257511	-0.130225	-0.205966
	271.5	-0.112363	-0.15635	-0.156554	-0.114549	-0.437328	-0.29743	-0.399144
	273	0.0217217	-0.0130991	-0.00204997	0.00468459	-1.1008	-1.09039	-0.975156
	274.5	-0.114009	-0.103295	-0.0628303	-0.0632211	-0.316157	-0.173021	-0.233422
	276	-0.0515125	-0.14242	-0.0689078	-0.112722	-0.266077	-0.131833	-0.21647
	277.5	-0.115986	-0.19054	-0.104257	-0.155099	-0.386241	-0.305964	-0.345062
	279	-0.148849	-0.306293	-0.207127	-0.253376	-0.545767	-0.469287	-0.522015
	280.5	-0.231946	-0.375955	-0.30522	-0.307194	-0.268632	-0.181203	-0.252606
	282	-0.2533	-0.410054	-0.376826	-0.332368	-0.307409	-0.265541	-0.364622
	283.5	-0.0518984	-0.234781	-0.206118	-0.184983	-0.111914	-0.0407813	-0.140813
	285	0.0339496	-0.121769	-0.0912615	-0.0947655	-0.120936	-0.0651505	-0.157388
	286.5	0.028449	-0.195554	-0.171129	-0.158124	-0.174167	-0.148376	-0.190273
	288	0.164203	0.171335	0.252358	0.056001	-0.0166664	0.0613372	-0.0426025
43.5	237	0.0982912	0.105852	0.146095	0.0352322	0.235532	0.23628	0.0642499
	238.5	0.00812588	-0.173769	-0.12531	-0.25422	0.0825409	0.0828938	-0.154712
	240	0.308854	-0.100452	-0.0615734	-0.262767	0.359702	0.344025	0.0768377
	241.5	0.0992154	-0.364231	-0.303594	-0.487922	0.0785276	0.0984612	-0.195479
	243	-0.148368	-0.45054	-0.361116	-0.476114	0.0509708	0.0624318	-0.120343
	244.5	0.0744031	-0.243683	-0.187864	-0.239573	-0.399164	-0.301435	-0.422221
	246	0.285978	0.0418353	0.101907	0.00077339	-0.0011816	0.107168	-0.0882201
	247.5	0.183584	0.182473	0.264185	0.147723	0.239668	0.24823	0.054074
	249	0.233402	0.270336	0.310503	0.232988	-0.0628779	-0.00957496	-0.145396
	250.5	0.491889	0.345177	0.426061	0.277216	0.205537	0.341684	0.184473
	252	0.621974	0.312351	0.385414	0.216326	-0.635777	-0.652802	-0.601443
	253.5	0.642993	0.176427	0.193425	0.105638	-0.1429	0.0185808	0.0940227
	255	0.564653	-0.0381344	-0.061102	-0.0471703	0.175635	0.209947	0.162153
	256.5	0.551314	-0.0235628	-0.0754365	-0.0252122	-0.04425	0.0114157	-0.0368739
	258	0.454378	-0.160627	-0.231292	-0.123228	-0.290458	-0.242131	-0.220851
	259.5	0.242899	-0.321921	-0.37807	-0.28258	-0.516139	-0.481586	-0.369201
	261	0.330789	-0.119117	-0.191865	-0.0784896	-0.562907	-0.56042	-0.377299
	262.5	0.237499	-0.0834416	-0.144963	-0.0477632	-0.400816	-0.373616	-0.327933
	264	0.406176	0.149212	0.088966	0.159251	-0.0236407	-0.0298181	0.017029
	265.5	0.436283	0.296113	0.272832	0.283603	0.0657675	0.0452972	0.116343
	267	0.331276	0.305894	0.292118	0.282224	0.0242837	0.0281631	0.0330695
	268.5	0.288502	0.345312	0.318978	0.30962	0.0276507	0.063543	0.0326707
	270	0.271719	0.367814	0.326483	0.311313	0.0211527	0.0904923	0.109158
	271.5	-0.021382	0.126278	0.105432	0.0833046	-0.183133	-0.0793319	-0.100694
	273	-0.206977	-0.160858	-0.140041	-0.121113	-1.29033	-1.22999	-1.11661
	274.5	-0.0630733	0.0119994	0.073358	0.0362193	-0.251604	-0.109808	-0.172824
	276	-0.012712	0.00744167	0.110504	0.0298278	-0.0868406	0.0577356	-0.0460323
	277.5	0.0118354	-0.00365365	0.114954	-0.0465763	-0.701359	-0.722652	-0.705343
	282	0.00154528	-0.147577	-0.0865499	-0.122825	-0.526438	-0.49663	-0.588377
	283.5	0.100353	-0.16769	-0.113644	-0.140161	-0.313897	-0.296859	-0.346993
	285	0.0798971	-0.104212	-0.0296304	-0.0972599	-0.0387445	0.0217779	-0.12395
	286.5	-0.114828	-0.261314	-0.202175	-0.227304	-0.177867	-0.136255	-0.271889
	288	0.19418	0.0767365	0.141689	0.0612294	0.187895	0.270309	0.0467315
	289.5	0.151966	0.221411	0.346643	0.139991	0.107975	0.239776	0.0469289
45	237	-0.158845	-0.0732162	-0.0402871	-0.14633	0.317831	0.351349	0.148167
	238.5	-0.0363285	-0.280008	-0.201067	-0.333219	0.0503006	0.0814903	-0.226484
	240	0.23079	-0.142079	-0.0412222	-0.318849	-0.0801155	-0.0657861	-0.227757
	241.5	0.111305	-0.201262	-0.0987989	-0.348454	-0.388475	-0.281013	-0.469281
	243	-0.161649	-0.524347	-0.466636	-0.482195	-0.569271	-0.480977	-0.620727
	244.5	0.408006	-0.150921	-0.12214	-0.112141	-0.328935	-0.250795	-0.448414
	246	0.217877	-0.0177199	0.0739839	-0.132231	0.124909	0.152669	-0.232011
	247.5	0.54528	0.533959	0.618702	0.374506	0.397235	0.412288	0.209497
	249	0.460512	0.417804	0.432866	0.316183	0.274475	0.309494	0.0715346
	250.5	0.709835	0.324932	0.338751	0.251749	0.177227	0.201936	-0.0341033
	252	0.696842	0.157187	0.188711	0.116457	-0.126933	-0.074399	-0.105132
	253.5	0.693606	-0.0349609	-0.0520721	-0.0533283	0.236249	0.240332	0.290204
	255	0.554492	-0.132798	-0.188191	-0.134775	-0.11152	-0.110406	-0.0929389
	256.5	0.406492	-0.185341	-0.265648	-0.178254	-0.0978728	-0.148681	-0.110858
	258	0.539419	-0.0263588	-0.0967971	-0.0388484	-0.211909	-0.24366	-0.115066
	259.5	0.164792	-0.185122	-0.232832	-0.203437	-0.457942	-0.475666	-0.357842
	261	0.0138817	-0.191465	-0.217941	-0.181733	-0.51285	-0.512897	-0.499977
	262.5	0.240482	0.0877425	0.0781383	0.053131	-0.20394	-0.184529	-0.244975
	264	0.279564	0.257482	0.257271	0.204377	0.000841297	-0.00464731	0.0433925
	265.5	0.0436476	0.138208	0.134717	0.122308	-0.155341	-0.174813	-0.1127
	267	0.00942944	0.229203	0.213294	0.206126	-0.142076	-0.145526	-0.0962715
	268.5	0.0962524	0.46656	0.466276	0.38031	0.128863	0.143469	0.151187
	270	0.250042	0.639151	0.650022	0.545539	0.322574	0.368502	0.326935
	271.5	-0.048089	0.260088	0.285552	0.185566	-0.0317023	0.0610075	0.0395232
	273	-0.0299846	0.128259	0.201343	0.0650612	-0.496833	-0.439971	-0.412584
	274.5	0.010372	0.0614683	0.209874	0.0124183	-0.39207	-0.291985	-0.345705
	276	-0.0398205	0.0432212	0.177993	0.00204716	-0.149249	-0.0156822	-0.0969506
	286.5	0.126917	0.00325584	0.0226101	-0.013833	0.211841	0.24385	0.147148
	288	0.114738	0.019753	0.0666724	0.0942042	0.0279837	0.137817	0.0104598
	289.5	0.136473	0.222343	0.276722	0.0981548	0.164735	0.213747	0.0652
	291	0.11175	0.167673	0.221534	0.0280861	0.133632	0.196422	0.0749284
	292.5	0.216754	0.185653	0.273417	0.0571471	0.166493	0.209567	0.0538615
46.5	237	-0.0581836	-0.00155755	0.0144297	-0.0629271	0.165834	0.186314	0.0490518
	238.5	0.284	0.00419062	0.0650536	-0.00168148	-0.0286664	0.065804	-0.219772
	240	3.73192e-05	-0.297562	-0.194118	-0.284038	-0.00363685	0.0935563	-0.167853
	241.5	-0.0380031	-0.294353	-0.172681	-0.324867	-0.151796	-0.119915	-0.230095
	243	0.120278	-0.188074	-0.103111	-0.208966	0.0781635	0.0280629	-0.150114
	244.5	0.809845	0.341788	0.380443	0.216734	0.396899	0.425746	0.209437
	246	0.488323	0.168131	0.235159	0.0391477	0.293263	0.307938	0.125109
	247.5	0.449749	0.172088	0.222507	0.0560729	0.124444	0.272001	0.00751136
	249	0.740169	0.398396	0.429564	0.288913	0.234634	0.311631	0.219847
	250.5	0.849777	0.255272	0.221581	0.188296	0.325575	0.352301	0.42778
	252	0.458503	-0.139235	-0.151585	-0.115045	-0.185683	-0.196716	-0.122174
	253.5	0.515771	0.0130329	0.00661689	0.00774075	-0.0556925	-0.0699031	-0.0583223
	255	0.598525	0.150306	0.136106	0.118875	0.110538	0.0667182	0.0882909
	256.5	0.394817	0.0269561	-0.00116356	0.0172142	0.121304	0.0940835	0.124462
	258	0.132763	-0.121797	-0.166772	-0.121611	-0.0282734	-0.0269614	-0.0490997
	259.5	-0.208082	-0.314208	-0.319652	-0.299031	-0.368477	-0.358023	-0.473651
	261	-0.195387	-0.213111	-0.207344	-0.18696	-0.378275	-0.350619	-0.457001
	262.5	0.0939446	0.148406	0.155456	0.122862	-0.129274	-0.13051	-0.174507
	264	0.0720222	0.184948	0.208262	0.100797	0.00251592	-0.0215651	-0.107129
	265.5	0.144031	0.41944	0.462798	0.323159	0.280509	0.278361	0.208726
	267	0.316927	0.731871	0.765521	0.576699	0.47704	0.515513	0.420336
	268.5	-0.0272117	0.543937	0.578998	0.434429	0.202957	0.294598	0.225657
	270	-0.014263	0.384289	0.439437	0.361207	0.0749729	0.185917	0.102992
	271.5	-0.1199	0.152755	0.224861	0.125083	-0.0786957	0.0169786	-0.083966
	273	0.090046	0.263508	0.345259	0.203167	-0.271987	-0.138211	-0.148767
	274.5	0.0293555	0.0785116	0.166814	-0.00177172	-0.0877775	0.043832	-0.0915981
	291	0.24943	0.0816447	0.0996919	0.0456724	0.135892	0.190251	0.0611782
48	237	-0.174392	-0.0834891	-0.0999463	-0.134038	0.201582	0.103156	-0.0252942
	238.5	0.0814495	-0.0633511	-0.0403566	-0.0613549	-0.0261475	-0.0394321	-0.200894
	240	0.0610842	-0.251665	-0.191356	-0.304201	0.32948	0.413805	-0.027799
	241.5	0.100178	-0.345145	-0.302295	-0.320472	-0.0410226	0.014702	-0.130612
	243	0.102445	-0.255046	-0.23237	-0.21102	0.0730752	0.0898717	-0.103563
	244.5	0.0826331	-0.091252	-0.0219469	-0.143628	0.163243	0.17584	0.0147359
	246	0.405522	0.125305	0.165154	0.0687218	0.391081	0.582673	0.338976
	247.5	0.81838	0.516655	0.521178	0.376922	0.446153	0.532973	0.555385
	249	0.962484	0.586085	0.560089	0.416709	0.520816	0.427785	0.49342
	250.5	0.797427	0.289319	0.205997	0.165927	0.267241	0.265789	0.278346
	252	0.194659	-0.205374	-0.263113	-0.203418	-0.222073	-0.289003	-0.264913
	253.5	-0.143972	-0.434649	-0.452323	-0.3763	-0.492268	-0.533578	-0.543252
	255	0.242939	-0.0119255	-0.0454104	0.0192431	-0.0129832	-0.0506119	-0.0364539
	256.5	0.223947	0.0839776	0.0532906	0.103797	0.0401085	0.00384013	0.0372798
	258	-0.0112819	0.0441077	0.0211705	-0.000804499	0.0684373	0.0252996	-0.0563903
	259.5	-0.082925	0.0595281	0.0247766	0.0112735	0.0740648	0.0753089	0.024502
	261	0.0966737	0.244098	0.237982	0.210465	0.145396	0.143213	0.092024
	262.5	0.136202	0.3311	0.32851	0.297228	0.186406	0.191379	0.144365
	264	0.247786	0.511088	0.53166	0.413795	0.238517	0.241145	0.14326
	265.5	0.177777	0.565637	0.608192	0.407731	0.341875	0.352889	0.245248
	267	-0.065549	0.471815	0.511574	0.335339	0.221503	0.233957	0.121788
	268.5	-0.0732165	0.495715	0.569296	0.338775	0.286145	0.301593	0.211239
	270	-0.188753	0.214858	0.243476	0.107727	0.00121394	0.0366983	-0.0439985
	271.5	-0.207015	0.0974804	0.115135	0.0515923	-1.0268	-0.809008	-0.753375

## Sheet: us_tmp2m_1.5x1.5_34w
lat	lon	nn-a	deb_loess_cfsv2	deb_quantile_cfsv2	abc_cfsv2	deb_loess_ecmwf	deb_quantile_ecmwf	abc_ecmwf
25.5	279	-0.864698	-0.233251	0.244552	-0.363759	-0.402546	-0.0462213	-0.453738
27	261	-0.219406	0.0165198	0.181151	-0.0209851	-0.025307	0.107799	-0.0776454
	262.5	-0.329678	-0.145345	0.0220605	-0.163455	-0.315784	-0.202009	-0.282836
	279	-0.904792	-0.451396	-0.12801	-0.488261	-0.440401	-0.0435365	-0.467737
28.5	261	-0.344787	-0.124227	0.0370215	-0.145029	-0.0444793	0.0898401	-0.164415
	262.5	-0.28571	-0.0938529	0.00875054	-0.104072	-0.0871864	0.00932934	-0.12867
	264	-0.488491	-0.178237	-0.052209	-0.220092	-0.314375	-0.295231	-0.307991
	277.5	-0.987924	-0.486301	-0.0311499	-0.564365	-0.643662	-0.407476	-0.71038
	279	-0.990051	-0.552424	-0.141981	-0.650141	-0.744001	-0.439756	-0.781664
30	256.5	-0.288924	0.00286035	0.276189	-0.16773	-0.0789161	0.0789989	-0.1959
	258	-0.245177	0.156928	0.491986	-0.0467216	0.0485198	0.102319	-0.114638
	259.5	-0.246398	0.0554726	0.328065	-0.0655536	-0.155023	-0.108621	-0.171353
	261	-0.244683	-0.0326448	0.086409	-0.0408423	-0.110317	0.0155112	-0.0974929
	262.5	-0.391163	-0.21591	-0.187375	-0.184032	-0.135092	0.000502534	-0.169086
	264	-0.621706	-0.340292	-0.296117	-0.327739	-0.384483	-0.328606	-0.388876
	265.5	-0.72232	-0.336882	-0.236867	-0.338793	-0.596382	-0.54088	-0.452217
	267	-0.665767	-0.198198	-0.152079	-0.221414	-0.338192	-0.27378	-0.27671
	268.5	-0.647506	-0.18237	-0.0242463	-0.222751	-0.341139	-0.242895	-0.344277
	270	-0.774301	-0.263992	-0.0425432	-0.348007	-0.652889	-0.71821	-0.576756
	274.5	-0.682602	-0.170917	0.219357	-0.350435	-0.648365	-0.447521	-0.553021
	276	-0.787684	-0.390357	-0.0799041	-0.415252	-0.430433	-0.120701	-0.531031
	277.5	-0.806971	-0.47752	-0.273132	-0.45769	-0.576841	-0.314226	-0.588137
31.5	249	-0.0929952	-0.0586912	0.121768	-0.168994	-0.071558	0.049154	-0.212458
	250.5	-0.264402	-0.333699	-0.249283	-0.378523	0.0540604	0.24968	-0.303357
	255	-0.285543	0.00175371	0.357676	-0.125162	-0.0885081	0.0748575	-0.188408
	256.5	-0.0151881	0.299629	0.617014	0.0625718	0.30012	0.50679	0.127788
	258	-0.173928	0.142547	0.469023	0.00650909	-0.16035	0.0110597	-0.132676
	259.5	-0.0114006	0.165179	0.422592	0.0800434	-0.103432	0.0620209	-0.0670083
	261	0.0945795	0.284527	0.419862	0.184385	0.264054	0.411324	0.198537
	262.5	0.0457161	0.237174	0.297607	0.193759	0.137506	0.279153	0.177132
	264	-0.22801	0.042517	0.113299	-0.00677056	-0.132734	-0.0436166	-0.0860481
	265.5	-0.349186	-0.0200766	0.028839	-0.0408803	-0.226802	-0.226022	-0.145102
	267	-0.444204	-0.0356032	-0.000681733	-0.0691323	-0.257799	-0.236132	-0.169358
	268.5	-0.631411	-0.0756184	0.141413	-0.190758	-0.36717	-0.253737	-0.349073
	270	-0.765019	-0.214325	0.0320936	-0.307223	-0.598949	-0.495061	-0.508742
	271.5	-0.943317	-0.541366	-0.402582	-0.517837	-0.82761	-0.702079	-0.66916
	273	-1.02355	-0.773236	-0.667009	-0.720267	-0.945681	-0.7492	-0.850449
	274.5	-0.964225	-0.636421	-0.489643	-0.617375	-0.77262	-0.515966	-0.697066
	276	-0.885309	-0.513504	-0.346771	-0.53084	-0.566019	-0.284681	-0.574264
	277.5	-0.4552	-0.158916	-0.0329324	-0.159944	-0.165372	0.16324	-0.177512
33	243	-0.0899622	-0.14353	0.160954	-0.240939	-0.366427	-0.19412	-0.454369
	244.5	-0.0516114	0.0834322	0.43304	-0.206675	0.25248	0.718554	-0.192508
	246	-0.0759768	0.275812	0.662158	-0.0919336	0.0591492	0.310912	-0.197377
	247.5	-0.098329	0.278959	0.704131	-0.0373788	0.0870126	0.361257	-0.0800863
	249	-0.160928	0.0362535	0.337573	-0.164213	0.0690818	0.306304	-0.141398
	250.5	0.208639	0.235089	0.378958	-0.0475411	0.588245	0.795567	0.0627535
	252	-0.218234	-0.180212	-0.0308579	-0.315165	-0.115524	-0.045881	-0.339151
	253.5	-0.259334	-0.158378	0.0798942	-0.309356	-0.148025	0.0803544	-0.294024
	255	-0.216608	0.0806743	0.396582	-0.159713	-0.0502885	0.220874	-0.124646
	256.5	-0.13407	0.219162	0.581748	-0.0205272	0.0313536	0.247338	0.0374459
	258	-0.101456	0.279256	0.638669	0.103332	-0.124923	0.0480654	-0.0266028
	259.5	0.18572	0.42655	0.694553	0.233179	0.0547715	0.217757	0.11379
	261	0.192558	0.352355	0.483021	0.206987	0.146285	0.277182	0.168106
	262.5	0.0539446	0.289248	0.400378	0.200338	-0.094492	-0.0234514	0.0600623
	264	-0.0900573	0.23951	0.384955	0.133611	-0.244285	-0.235136	-0.0517892
	265.5	-0.308256	0.0130389	0.0996978	-0.047768	-0.284415	-0.242485	-0.179425
	267	-0.43645	-0.0210723	0.0835863	-0.136244	-0.311819	-0.261174	-0.237119
	268.5	-0.608319	-0.0389151	0.190032	-0.233954	-0.442265	-0.34486	-0.368957
	270	-0.799613	-0.279673	-0.0898649	-0.358577	-0.612379	-0.481839	-0.539809
	271.5	-0.728032	-0.334095	-0.243156	-0.348496	-0.564023	-0.438397	-0.45453
	273	-0.644423	-0.3739	-0.305899	-0.36672	-0.572162	-0.373458	-0.478894
	274.5	-0.790949	-0.567067	-0.501293	-0.532716	-0.722511	-0.517376	-0.643068
	276	-0.981121	-0.6054	-0.427293	-0.638822	-0.876503	-0.657674	-0.791885
	277.5	-0.865686	-0.563599	-0.390665	-0.576203	-0.634289	-0.316448	-0.636749
	279	-0.901652	-0.589146	-0.404424	-0.571514	-0.662101	-0.310435	-0.63846
	280.5	-0.685982	-0.298994	0.0383898	-0.363175	-0.923261	-0.775175	-0.615752
34.5	240	0.125285	-0.0492841	0.223652	-0.0883562	-0.345972	-0.0799083	-0.320654
	241.5	-0.160982	-0.272349	0.0471564	-0.399273	-0.285347	0.0125754	-0.489342
	243	0.116915	0.104758	0.425372	-0.184549	0.0842166	0.391234	-0.253902
	244.5	-0.0420596	0.0871815	0.467003	-0.308831	-0.0440726	0.304316	-0.383519
	246	-0.635305	-0.439745	-0.0280658	-0.784638	-0.57403	-0.291782	-0.901682
	247.5	-0.253213	-0.166041	0.219563	-0.345643	-0.308405	-0.122536	-0.550756
	249	-0.571084	-0.467428	-0.176896	-0.615393	-0.674786	-0.547727	-0.865897
	250.5	-0.105474	0.0512131	0.290445	-0.235088	0.100778	0.331497	-0.169
	252	-0.281182	-0.289715	-0.0646086	-0.384007	-0.35893	-0.125287	-0.441863
	253.5	-0.425458	-0.326037	-0.0172986	-0.358065	-0.410633	-0.273735	-0.526583
	255	-0.341839	-0.0427534	0.292721	-0.192178	-0.205792	-0.026303	-0.286433
	256.5	-0.0860667	0.264539	0.6276	0.0853176	0.0306048	0.234762	0.0550003
	258	0.104832	0.498523	0.857101	0.293464	-0.0214357	0.156779	0.110238
	259.5	0.151675	0.494483	0.761943	0.303894	-0.059014	0.117785	0.0884461
	261	0.27443	0.504696	0.62523	0.338906	0.0836922	0.205821	0.223958
	262.5	0.35337	0.494867	0.514805	0.353548	0.0789813	0.103442	0.235634
	264	0.104763	0.23066	0.227372	0.17727	-0.0526507	-0.0098139	0.0702519
	265.5	-0.279574	-0.0266477	-0.0160378	-0.0600607	-0.259158	-0.214991	-0.184443
	267	-0.213198	0.0828302	0.13391	0.00790661	-0.238251	-0.216257	-0.119157
	268.5	-0.192106	0.244504	0.36822	0.0886424	-0.137266	-0.0953084	-0.0368728
	270	-0.280479	0.205587	0.310742	0.0920007	-0.155245	-0.0616309	-0.0711026
	271.5	-0.739227	-0.303441	-0.243487	-0.340769	-0.528883	-0.40936	-0.482608
	273	-0.751466	-0.434155	-0.378503	-0.419135	-0.58368	-0.360749	-0.545366
	274.5	-0.755961	-0.48764	-0.420074	-0.508961	-0.605478	-0.339458	-0.592167
	276	-0.730285	-0.498632	-0.427034	-0.514617	-0.637652	-0.417485	-0.637122
	277.5	-0.758729	-0.585	-0.520317	-0.580337	-0.727738	-0.542635	-0.710011
	279	-0.747062	-0.580649	-0.553223	-0.511608	-0.659699	-0.434688	-0.567272
	280.5	-0.808725	-0.539408	-0.434775	-0.513356	-0.576746	-0.356299	-0.541769
	282	-0.861616	-0.367319	-0.0299142	-0.43273	-0.634858	-0.345477	-0.581208
36	238.5	0.0399752	-0.0825729	0.2507	-0.110988	-0.158762	0.17702	-0.291936
	240	0.0694294	-0.0804074	0.102919	-0.228822	0.0801595	0.520894	-0.209352
	241.5	0.108377	0.0538859	0.323825	-0.256452	-0.58596	-0.605718	-0.586832
	243	0.42759	0.644993	1.05159	0.139465	0.580931	1.01797	0.1616
	244.5	0.0346108	0.275208	0.692912	-0.107853	-0.0280472	0.194424	-0.23676
	246	0.0138308	0.17587	0.565375	-0.14737	-0.0316348	0.149054	-0.252133
	247.5	-0.203943	-0.210874	0.137105	-0.312877	-0.194877	-0.0443517	-0.418407
	249	-0.445043	-0.35628	-0.0262236	-0.497177	-0.236613	0.031707	-0.582853
	250.5	-0.198665	-0.113155	0.172147	-0.295989	-0.0571058	0.186903	-0.327724
	252	-0.0721123	-0.0824309	0.21376	-0.253337	0.0325506	0.243613	-0.270277
	253.5	0.134268	0.203178	0.556442	-0.0339409	-0.00477834	0.161272	-0.186568
	255	0.0699122	0.184083	0.45936	0.00670612	-0.0406176	0.210504	-0.100891
	256.5	0.0825995	0.290642	0.536598	0.124773	0.0382991	0.228062	-0.0184011
	258	-0.354658	-0.0850786	0.196326	-0.257787	-0.614881	-0.483961	-0.511263
	259.5	-0.109007	0.137363	0.387956	-0.0778188	-0.440823	-0.326911	-0.341424
	261	0.51817	0.652519	0.813154	0.435745	0.198239	0.323755	0.274378
	262.5	0.243975	0.405118	0.441578	0.295959	-0.0567789	-0.0373824	0.128019
	264	-0.029374	0.0826686	0.074377	0.0410119	-0.302746	-0.282539	-0.124796
	265.5	-0.175253	0.0529318	0.084656	0.00885539	-0.314397	-0.270971	-0.170973
	267	-0.231975	0.087459	0.149712	0.00516635	-0.259164	-0.20338	-0.163318
	268.5	-0.272286	0.195755	0.300946	0.0541621	-0.243972	-0.186258	-0.136927
	270	-0.374645	0.17385	0.337538	0.0506916	-0.305425	-0.235556	-0.168082
	271.5	-0.658072	-0.12142	0.00822012	-0.172068	-0.481926	-0.355225	-0.370048
	273	-0.737148	-0.287819	-0.247079	-0.309303	-0.505648	-0.353518	-0.421083
	274.5	-0.64293	-0.295666	-0.236925	-0.329964	-0.437352	-0.209574	-0.437967
	276	-0.692604	-0.297339	-0.190216	-0.351428	-0.375499	-0.022365	-0.408474
	277.5	-0.810692	-0.433506	-0.299706	-0.470347	-0.489075	-0.18244	-0.557626
	279	-0.655463	-0.343699	-0.231438	-0.37166	-0.403771	-0.147298	-0.436365
	280.5	-0.543996	-0.292854	-0.237336	-0.289343	-0.295271	-0.117061	-0.327147
	282	-0.468582	-0.167451	-0.156642	-0.210776	-0.124343	0.110759	-0.190154
	283.5	-0.510213	-0.0610181	0.146098	-0.172894	-0.294193	-0.00464427	-0.274323
37.5	238.5	0.102589	0.0266546	0.261446	-0.13236	0.0660498	0.420797	-0.138729
	240	0.0959825	0.0376919	0.254493	-0.231381	-0.190299	0.0442993	-0.375071
	241.5	0.43195	0.393197	0.777842	-0.0740709	0.111271	0.227466	-0.168018
	243	0.075335	0.150953	0.55733	-0.185751	-0.0206418	0.204917	-0.330756
	244.5	-0.044796	0.157706	0.543107	-0.148541	0.0743595	0.244929	-0.267767
	246	0.135854	0.272673	0.640997	-0.016543	0.202738	0.434077	-0.0543609
	247.5	-0.0408812	0.0426054	0.44887	-0.162791	-0.320949	-0.190574	-0.362246
	249	0.0398513	0.190381	0.594945	-0.124645	0.200972	0.429043	-0.19477
	250.5	0.238819	0.351168	0.802786	0.0224515	0.261035	0.427041	-0.0675227
	252	0.208003	0.351764	0.777566	-0.0220539	-0.0428996	0.109101	-0.258773
	253.5	0.207291	0.553183	1.01843	0.0594246	0.229172	0.465825	-0.103216
	255	-0.142568	-0.0187211	0.265309	-0.19959	-0.325601	-0.221152	-0.388432
	256.5	-0.125693	0.0434932	0.287577	-0.0867885	0.0346496	0.323782	-0.114551
	258	-0.156659	-0.00459001	0.207986	-0.128283	-0.382945	-0.204564	-0.294843
	259.5	0.281086	0.3829	0.557575	0.216158	-0.17267	-0.0248461	0.0183898
	261	0.390586	0.470266	0.57336	0.309543	-0.0191043	0.0777828	0.0887645
	262.5	0.248478	0.372194	0.467233	0.245916	-0.0130844	0.0981685	0.0774634
	264	-0.0284777	0.14202	0.244596	0.0201256	-0.264105	-0.157757	-0.161269
	265.5	-0.0783463	0.231987	0.387901	0.0617734	-0.168739	-0.0700895	-0.112625
	267	-0.117761	0.228124	0.37414	0.0673622	-0.206602	-0.0666984	-0.121847
	268.5	-0.260589	0.118588	0.280757	-0.044232	-0.305015	-0.167626	-0.229418
	270	-0.328695	0.0823359	0.247259	-0.00904873	-0.301784	-0.173787	-0.219772
	271.5	-0.398807	-0.0584769	0.0263957	-0.0880481	-0.340141	-0.184784	-0.26341
	273	-0.491102	-0.215769	-0.246626	-0.189669	-0.335786	-0.193265	-0.28611
	274.5	-0.600481	-0.202198	-0.154249	-0.247832	-0.408781	-0.238548	-0.36631
	276	-0.686846	-0.220912	-0.105404	-0.303131	-0.382124	-0.0569826	-0.36611
	277.5	-0.594103	-0.139921	0.0414128	-0.236684	-0.314616	0.0691939	-0.300283
	279	-0.465182	-0.107962	0.105866	-0.190836	-0.230861	0.0997104	-0.284571
	280.5	-0.861639	-0.571983	-0.437478	-0.573234	-0.531741	-0.27214	-0.626278
	282	-0.636064	-0.368071	-0.301512	-0.427697	-0.432563	-0.226939	-0.489346
	283.5	-0.813289	-0.413319	-0.230512	-0.462181	-0.49854	-0.148917	-0.566925
39	237	0.178182	0.294207	0.613044	-0.0410679	0.307825	0.531168	-0.0911968
	238.5	0.0038019	0.173235	0.460887	-0.140978	0.324464	0.80175	-0.0657252
	240	0.025781	0.269409	0.626971	-0.103078	-0.0413225	0.211487	-0.365057
	241.5	-0.177775	0.0702978	0.449787	-0.331711	0.191737	0.544061	-0.322379
	243	0.0529269	0.123169	0.572317	-0.220131	-0.254007	-0.0003589	-0.414614
	244.5	0.136121	0.176134	0.659439	-0.131746	0.0306457	0.314544	-0.285172
	246	0.147897	0.220302	0.711587	-0.100184	0.0131453	0.341333	-0.228762
	247.5	-0.0613033	0.032473	0.540675	-0.223408	-0.11607	0.0936256	-0.373674
	249	0.387195	0.445755	0.883735	0.0331379	0.230375	0.532511	-0.0639122
	250.5	0.182466	0.280307	0.807015	-0.086014	0.116768	0.322123	-0.158277
	252	-0.129165	0.136824	0.647082	-0.185373	0.153767	0.518293	-0.215943
	253.5	-0.362927	0.0763955	0.630969	-0.312326	-0.308441	0.00638438	-0.514886
	255	-0.0715184	0.241203	0.746847	-0.0970264	-0.122444	0.143833	-0.239669
	256.5	-0.323325	-0.107325	0.155464	-0.241415	-0.0751714	0.3236	-0.207325
	258	-0.0206987	0.0712764	0.25918	-0.0671596	-0.0922293	0.152622	-0.16006
	259.5	0.39607	0.392283	0.517056	0.208393	-0.00374596	0.101247	0.0342881
	261	0.439304	0.415415	0.490457	0.251358	0.110378	0.2468	0.11967
	262.5	0.208682	0.256101	0.365597	0.103268	-0.0357703	0.195878	0.0167959
	264	0.0333367	0.154479	0.315005	0.0206516	-0.141468	0.0763342	-0.106372
	265.5	0.0982893	0.306436	0.481068	0.141555	-0.0522285	0.0958146	-0.0307526
	267	0.0010246	0.260628	0.424676	0.112325	-0.0959428	0.0131005	-0.114915
	268.5	-0.249185	0.0523077	0.224003	-0.0774615	-0.340302	-0.23193	-0.30881
	270	0.00509183	0.364758	0.531442	0.21406	-0.0039597	0.114943	0.0197117
	271.5	-0.263359	0.149489	0.313034	0.0197258	-0.0992092	0.102505	-0.118533
	273	-0.454249	-0.0722371	0.0827773	-0.17066	-0.287242	-0.0990208	-0.293866
	274.5	-0.508894	-0.0498683	0.153534	-0.206991	-0.334723	-0.12433	-0.332914
	276	-0.669006	-0.230927	-0.024489	-0.350297	-0.50117	-0.25921	-0.464037
	277.5	-0.743946	-0.325621	-0.121392	-0.440008	-0.493418	-0.21306	-0.512933
	279	-1.04611	-0.715708	-0.505473	-0.770436	-0.829696	-0.499092	-0.874623
	280.5	-0.913529	-0.596711	-0.375457	-0.637047	-0.650629	-0.339216	-0.706635
	282	-0.485449	-0.127231	0.0383435	-0.223775	-0.215729	-0.0417844	-0.286461
	283.5	-0.807004	-0.372763	-0.158942	-0.457091	-0.315517	-0.0171144	-0.54565
	285	-0.951572	-0.451247	-0.109093	-0.557207	-0.75175	-0.539269	-0.788789
40.5	237	-0.0723675	0.0361894	0.263964	-0.265993	0.0941272	0.297427	-0.334811
	238.5	0.0100206	-0.0359406	0.264521	-0.327668	-0.298275	-0.13404	-0.569293
	240	-0.128644	0.0468584	0.387325	-0.307343	0.357562	0.722763	-0.256448
	241.5	-0.282861	0.0248972	0.4754	-0.367496	0.155541	0.498102	-0.384308
	243	0.0700521	0.179006	0.708493	-0.288102	0.185474	0.604693	-0.272464
	244.5	8.44831e-05	0.000126919	0.504191	-0.349814	-0.204816	0.100834	-0.579939
	246	0.256914	0.386426	0.848386	-0.0185945	0.274888	0.534183	-0.0897233
	247.5	0.111265	0.22866	0.76378	-0.101374	0.125405	0.355357	-0.201848
	249	0.131769	0.249146	0.805903	-0.118249	-0.166777	0.0623325	-0.405383
	250.5	0.321147	0.360532	0.971375	-0.0384417	0.14043	0.39348	-0.219977
	252	0.10763	0.19997	0.733693	-0.0409769	0.272317	0.628796	0.00302821
	253.5	-0.010456	0.252599	0.824464	-0.0421118	0.0162631	0.396057	-0.178691
	255	-0.0586298	0.286002	0.808615	-0.0332968	0.151017	0.633018	-0.02912
	256.5	0.135575	0.27581	0.574637	0.0873262	0.317098	0.696413	0.116521
	258	0.170691	0.250802	0.404098	0.115999	0.122419	0.345677	0.0682699
	259.5	0.199049	0.299693	0.45154	0.144526	-0.0355067	0.109748	0.045237
	261	0.296497	0.34082	0.474586	0.175347	0.08297	0.242709	0.0908815
	262.5	0.138664	0.194733	0.312527	0.0200863	-0.0576616	0.0399131	-0.0903154
	264	0.218308	0.382404	0.554267	0.165298	0.113597	0.245372	0.0601297
	265.5	0.26946	0.506978	0.716251	0.283501	0.205674	0.36443	0.152179
	267	0.0692151	0.359284	0.560546	0.188741	0.0584033	0.194958	0.00752501
	268.5	0.232483	0.594324	0.770144	0.377172	0.267417	0.40793	0.229424
	270	0.0217422	0.411574	0.58299	0.23165	0.0327192	0.186484	0.0514392
	271.5	-0.173792	0.264452	0.451504	0.0503598	0.000131099	0.185921	-0.0792125
	273	-0.381691	0.175811	0.408357	-0.0673537	0.00321416	0.246811	-0.120599
	274.5	-0.49286	-0.00404547	0.243294	-0.191035	-0.240509	0.0189758	-0.305481
	276	-0.717127	-0.3638	-0.136415	-0.496029	-0.574059	-0.335408	-0.626823
	277.5	-0.754407	-0.45631	-0.247356	-0.531834	-0.669703	-0.469072	-0.66801
	279	-0.773775	-0.54056	-0.327483	-0.604639	-0.643132	-0.373952	-0.691492
	280.5	-0.51686	-0.299474	-0.0785076	-0.408502	-0.319698	-0.0268912	-0.430312
	282	-0.68996	-0.432803	-0.229627	-0.521519	-0.437084	-0.170787	-0.592405
	283.5	-0.79703	-0.424319	-0.214752	-0.51273	-0.509948	-0.307349	-0.622343
	285	-0.79487	-0.382462	-0.149699	-0.480914	-0.540413	-0.343609	-0.587438
	286.5	-0.667118	-0.162595	0.182217	-0.316114	-0.367781	-0.16419	-0.460753
42	237	0.0195319	0.0797547	0.35676	-0.191906	0.324464	0.669502	-0.190776
	238.5	0.0445514	0.0960942	0.400444	-0.181968	0.408658	0.781448	-0.152483
	240	0.164912	0.137435	0.511856	-0.147451	0.0597584	0.344521	-0.256714
	241.5	-0.110571	0.0360804	0.508316	-0.326938	-0.0385504	0.197056	-0.436681
	243	-0.199804	-0.0390351	0.427514	-0.387951	-0.0501145	0.333182	-0.456633
	244.5	-0.057649	-0.0247273	0.434762	-0.277745	-0.161751	0.195179	-0.47813
	246	0.140761	0.310864	0.721082	-0.00439499	0.125915	0.304124	-0.167694
	247.5	0.181236	0.438471	0.875184	0.0990969	0.549701	0.802619	0.207442
	249	0.536187	0.745095	1.23318	0.306979	0.604295	0.896539	0.244279
	250.5	0.69778	0.791488	1.32837	0.305378	0.551105	0.851653	0.194625
	252	0.474419	0.669941	1.19006	0.250296	0.449265	0.653686	0.165357
	253.5	0.450339	0.700282	1.18319	0.334419	0.55811	0.817798	0.320325
	255	0.269182	0.453205	0.880831	0.120804	0.257504	0.680109	0.116482
	256.5	0.392935	0.425355	0.703115	0.19493	0.403675	0.717018	0.192041
	258	0.270375	0.321847	0.522261	0.148897	0.20494	0.428597	0.126543
	259.5	0.121192	0.259489	0.451504	0.0247416	0.0390485	0.271512	-0.0415717
	261	0.355105	0.526618	0.75502	0.256137	0.200948	0.344755	0.160366
	262.5	0.343024	0.519228	0.723871	0.250678	0.228758	0.312818	0.130965
	264	0.381465	0.691073	0.914505	0.364077	0.381073	0.492613	0.248292
	265.5	0.376801	0.737446	0.984211	0.392747	0.45279	0.588175	0.273718
	267	0.259295	0.621312	0.85659	0.334452	0.328888	0.439512	0.172083
	268.5	0.116252	0.545725	0.798088	0.270099	0.258758	0.376582	0.130149
	270	-0.13126	0.309018	0.551465	0.0642376	-0.0107248	0.0884219	-0.0943644
	271.5	-0.373505	0.0763288	0.304448	-0.158218	-0.256551	-0.179017	-0.332531
	273	-0.291081	0.1581	0.390303	-0.0802225	-0.804849	-0.966986	-0.553201
	274.5	-0.42788	0.00300607	0.258048	-0.202852	-0.357749	-0.226054	-0.370627
	276	-0.455027	-0.0866859	0.151318	-0.26794	-0.320995	-0.139941	-0.391128
	277.5	-0.512206	-0.158317	0.00862007	-0.296703	-0.37321	-0.224858	-0.398078
	279	-0.539423	-0.306204	-0.171739	-0.425107	-0.441072	-0.191882	-0.497099
	280.5	-0.591616	-0.427049	-0.288684	-0.49113	-0.425855	-0.178073	-0.544706
	282	-0.584359	-0.474893	-0.291542	-0.538498	-0.472773	-0.212496	-0.635921
	283.5	-0.497697	-0.296758	-0.0999756	-0.380453	-0.3025	-0.0684669	-0.468948
	285	-0.52282	-0.179776	0.0489845	-0.300876	-0.28813	-0.0882891	-0.42545
	286.5	-0.64236	-0.259125	-0.0257997	-0.378986	-0.320472	-0.0992164	-0.477439
	288	-0.507089	0.0799947	0.463878	-0.206171	-0.173862	0.069311	-0.331169
43.5	237	0.108566	0.2849	0.568241	-0.00943738	0.517717	0.91141	0.0136644
	238.5	-0.123433	0.0682877	0.391382	-0.247378	0.268694	0.639037	-0.280303
	240	0.142756	0.197306	0.615649	-0.217946	0.603206	1.0267	-0.0782986
	241.5	-0.025363	-0.0150705	0.451965	-0.424725	0.270857	0.710319	-0.306956
	243	-0.172252	-0.0422364	0.393332	-0.394903	0.282137	0.696495	-0.261851
	244.5	0.10732	0.206117	0.620692	-0.129645	0.153327	0.521156	-0.165958
	246	0.346473	0.485444	0.889758	0.119591	0.54948	0.95203	0.116561
	247.5	0.360441	0.612236	1.0978	0.235376	0.679754	0.986262	0.2721
	249	0.356485	0.657309	1.15427	0.240558	0.345221	0.662758	0.0815251
	250.5	0.586269	0.763803	1.31126	0.280679	0.580668	1.00466	0.195682
	252	0.705468	0.855416	1.42901	0.377156	0.33866	0.255124	0.263207
	253.5	0.673554	0.833571	1.25663	0.424781	0.554408	0.762259	0.467373
	255	0.618592	0.690367	0.996894	0.359002	0.815904	1.19301	0.461357
	256.5	0.700906	0.727417	0.955227	0.441252	0.746708	1.00677	0.484316
	258	0.603362	0.60395	0.775099	0.348087	0.535068	0.687521	0.346375
	259.5	0.339567	0.393547	0.542328	0.139134	0.265383	0.419197	0.122879
	261	0.442815	0.537279	0.701953	0.296255	0.252658	0.325637	0.195371
	262.5	0.344487	0.528956	0.722886	0.233147	0.236097	0.32842	0.0872178
	264	0.491126	0.713901	0.926103	0.371231	0.514088	0.618282	0.27654
	265.5	0.557367	0.805412	1.02029	0.454347	0.607039	0.663577	0.367865
	267	0.327721	0.739091	0.973557	0.365368	0.463332	0.554069	0.235242
	268.5	0.208381	0.690978	0.954504	0.323387	0.359896	0.445819	0.176253
	270	0.20887	0.64555	0.892058	0.300128	0.279764	0.401872	0.179554
	271.5	-0.0653205	0.36077	0.568533	0.0898553	0.0571917	0.155883	0.0020113
	273	-0.358014	0.0357742	0.236399	-0.180449	-1.22572	-1.28422	-0.777594
	274.5	-0.255358	0.157713	0.431489	-0.0831104	-0.284631	-0.177512	-0.313602
	276	-0.230319	0.10978	0.39549	-0.107666	-0.175466	0.0130908	-0.268469
	277.5	-0.314111	0.0676799	0.327485	-0.146165	-0.447343	-0.564324	-0.401428
	282	-0.318142	-0.191396	-0.0840039	-0.302657	-0.616993	-0.50439	-0.584472
	283.5	-0.3207	-0.2118	-0.126649	-0.285864	-0.504716	-0.387074	-0.466924
	285	-0.440141	-0.13925	0.0730542	-0.264207	-0.0920324	0.203893	-0.319785
	286.5	-0.733092	-0.289501	-0.070829	-0.476656	-0.350009	-0.122739	-0.599474
	288	-0.346866	0.0378569	0.315869	-0.186327	0.0669283	0.346948	-0.256128
	289.5	-0.390234	0.171256	0.568319	-0.105337	0.0801225	0.414838	-0.175514
45	237	-0.187108	0.0944645	0.381633	-0.146002	0.440128	0.832909	-0.067124
	238.5	-0.29957	-0.0450793	0.283958	-0.353863	0.385776	0.812117	-0.286707
	240	-0.131663	0.171466	0.612166	-0.287367	0.400137	0.80199	-0.195302
	241.5	-0.106604	0.168694	0.644362	-0.299117	0.196816	0.577054	-0.281055
	243	-0.282505	-0.0995576	0.342727	-0.456072	-0.105865	0.178347	-0.550804
	244.5	0.2204	0.314656	0.711331	-0.117952	0.28549	0.555638	-0.301764
	246	0.20717	0.437781	0.880624	-0.0700558	0.645586	0.850097	-0.112855
	247.5	0.724072	0.993972	1.53958	0.460779	0.995336	1.22114	0.461303
	249	0.55381	0.907644	1.38158	0.40599	0.704658	0.99122	0.293242
	250.5	0.849217	0.902657	1.35109	0.442018	0.917824	1.26009	0.458761
	252	0.839065	0.856916	1.30272	0.426191	0.724698	0.829512	0.407502
	253.5	0.7437	0.758544	1.06417	0.381192	0.880731	1.12015	0.511085
	255	0.664067	0.693877	0.948445	0.360899	0.826312	0.991442	0.428732
	256.5	0.573471	0.620688	0.837227	0.335492	0.778309	1.00042	0.398422
	258	0.696135	0.764233	1.00637	0.470416	0.728707	0.834073	0.463762
	259.5	0.354102	0.55623	0.792989	0.239566	0.422907	0.492083	0.181793
	261	0.163262	0.474971	0.758017	0.138728	0.252928	0.34947	-0.0143163
	262.5	0.363502	0.706894	1.02175	0.293948	0.443565	0.537655	0.125877
	264	0.494903	0.837419	1.13988	0.404319	0.599026	0.694981	0.300925
	265.5	0.299742	0.655257	0.945837	0.279892	0.403893	0.470126	0.162987
	267	0.178476	0.657332	0.959721	0.247886	0.291816	0.326262	0.080752
	268.5	0.259605	0.815941	1.12858	0.39961	0.45044	0.468324	0.261452
	270	0.416487	0.941378	1.234	0.52484	0.563329	0.628418	0.380826
	271.5	0.0342345	0.526204	0.771753	0.162396	0.158599	0.27804	0.0378562
	273	-0.0487219	0.327105	0.555422	0.0454358	-0.435266	-0.430051	-0.272058
	274.5	-0.107532	0.202606	0.492545	-0.0434095	-0.430002	-0.516805	-0.342633
	276	-0.17142	0.165334	0.441077	-0.0780001	-0.125767	-0.0259182	-0.207318
	286.5	-0.43005	-0.0428792	0.000554277	-0.179409	0.066684	0.221077	-0.161247
	288	-0.404194	-0.015522	0.142864	-0.19249	-0.0660692	0.151818	-0.311628
	289.5	-0.356819	0.186721	0.442682	-0.11176	0.127702	0.348973	-0.137636
	291	-0.369319	0.131826	0.354059	-0.168761	0.0393279	0.229686	-0.181316
	292.5	-0.233696	0.13808	0.386872	-0.128378	0.0767625	0.225871	-0.141986
46.5	237	-0.0909129	0.160219	0.397209	-0.0719959	0.329456	0.655183	-0.0469607
	238.5	0.00785451	0.229871	0.560252	-0.0731527	0.391364	0.723512	-0.155869
	240	-0.311261	0.00253316	0.440797	-0.270433	0.305962	0.740946	-0.241971
	241.5	-0.347381	0.0657357	0.545229	-0.243067	0.336853	0.839814	-0.156007
	243	-0.00401287	0.247515	0.68484	-0.118277	0.406002	0.735675	-0.155351
	244.5	0.61838	0.845554	1.24172	0.288913	0.938772	1.2076	0.283263
	246	0.442761	0.728792	1.20571	0.176224	0.856194	1.08392	0.18357
	247.5	0.632812	0.812629	1.36826	0.278447	0.861895	1.2063	0.324147
	249	1.04244	1.11209	1.59172	0.609914	0.907255	0.897085	0.549051
	250.5	1.17925	1.04126	1.38299	0.63339	1.08525	1.23669	0.737796
	252	0.844612	0.722975	1.02463	0.410787	0.732286	0.860142	0.389881
	253.5	0.955563	0.893977	1.20932	0.576868	0.886622	0.97985	0.553701
	255	0.960901	0.994033	1.31391	0.652476	0.964689	1.02328	0.613971
	256.5	0.703137	0.820247	1.12259	0.489385	0.949932	1.18778	0.5304
	258	0.387827	0.63738	0.942935	0.309685	0.735402	0.959502	0.310471
	259.5	-0.00174986	0.402986	0.756748	0.033795	0.387254	0.53636	-0.0605715
	261	-0.00293789	0.453112	0.832088	0.0931193	0.333706	0.471782	-0.0700107
	262.5	0.279809	0.769971	1.14875	0.3411	0.545144	0.6274	0.154502
	264	0.254488	0.761437	1.11705	0.280964	0.556545	0.641866	0.163368
	265.5	0.428914	0.923645	1.27795	0.441674	0.736055	0.840155	0.375603
	267	0.614043	1.15106	1.51601	0.633172	0.849793	0.946352	0.554125
	268.5	0.380675	0.896391	1.23944	0.41972	0.461514	0.548817	0.278506
	270	0.236131	0.687687	0.979403	0.302408	0.220162	0.306976	0.098166
	271.5	0.00891338	0.413161	0.687421	0.0842719	0.0746951	0.126267	-0.104808
	273	0.111187	0.455897	0.666541	0.16079	-0.218365	-0.420879	-0.156897
	274.5	-0.0647809	0.198487	0.332576	-0.0537341	-0.271074	-0.421699	-0.258557
	291	-0.30839	0.012097	0.113761	-0.138861	0.0696516	0.220884	-0.154011
48	237	-0.210056	0.0951914	0.255229	-0.11959	0.265895	0.424701	-0.128847
	238.5	-0.11869	0.174561	0.423754	-0.0715111	0.262593	0.454654	-0.131437
	240	-0.229529	0.059099	0.446716	-0.239112	0.51224	0.9289	-0.132366
	241.5	-0.186015	0.0438193	0.419248	-0.210991	0.32488	0.758675	-0.130743
	243	-0.0121222	0.203313	0.569291	-0.0457271	0.466613	0.792956	-0.0324888
	244.5	0.0130645	0.450728	0.881056	0.117917	0.583801	0.789421	0.181379
	246	0.449807	0.77584	1.18861	0.323056	1.02333	1.27229	0.391215
	247.5	1.20437	1.30211	1.80972	0.788536	1.30725	1.70562	0.850842
	249	1.45146	1.46267	1.88247	0.989845	1.41441	1.58567	1.02182
	250.5	1.28364	1.20172	1.4744	0.765097	1.20564	1.42672	0.813915
	252	0.736429	0.716851	0.980914	0.399024	0.740184	0.822116	0.352342
	253.5	0.380446	0.465461	0.790537	0.186647	0.480116	0.493736	0.103184
	255	0.650446	0.834213	1.18017	0.512811	0.808661	0.922171	0.449464
	256.5	0.534769	0.867272	1.2521	0.492706	0.82281	1.01929	0.422592
	258	0.295018	0.784535	1.22937	0.357465	0.819955	1.04624	0.302165
	259.5	0.18724	0.765014	1.23304	0.301011	0.768296	1.05449	0.258007
	261	0.280007	0.909078	1.37676	0.420913	0.802876	0.991384	0.309962
	262.5	0.315513	0.947865	1.37163	0.473115	0.759185	0.943512	0.334592
	264	0.419655	1.06609	1.49036	0.519913	0.764501	0.878495	0.360781
	265.5	0.316479	1.0399	1.44347	0.447205	0.716914	0.847999	0.362096
	267	0.118339	0.863822	1.25252	0.324112	0.522362	0.625655	0.222681
	268.5	0.11612	0.816643	1.19515	0.294241	0.468437	0.488658	0.19827
	270	-0.0919744	0.453794	0.727507	0.081819	-0.00317877	-0.199698	-0.103597
	271.5	-0.12357	0.285695	0.444154	0.0183438	-0.930639	-0.896372	-0.460486

## Sheet: us_tmp2m_1.5x1.5_56w
lat	lon	nn-a	deb_loess_cfsv2	deb_quantile_cfsv2	abc_cfsv2	deb_loess_ecmwf	deb_quantile_ecmwf	abc_ecmwf
25.5	279	-0.913051	-0.225698	0.402128	-0.401056	-0.440507	-0.0150055	-0.507838
27	261	-0.51373	0.21233	0.565911	-0.0187733	0.0407581	0.323826	-0.0642349
	262.5	-0.488589	-0.0266873	0.322344	-0.159901	-0.256601	0.0105496	-0.261022
	279	-1.08289	-0.441699	0.0546216	-0.535516	-0.509011	-0.00292729	-0.545249
28.5	261	-0.509039	0.0293048	0.360811	-0.147967	0.0149122	0.294686	-0.155366
	262.5	-0.403311	0.0495623	0.311451	-0.104266	-0.0176662	0.254111	-0.110068
	264	-0.529433	-0.0644243	0.245066	-0.222233	-0.266828	-0.127886	-0.298952
	277.5	-1.31205	-0.458745	0.190972	-0.599401	-0.673834	-0.336919	-0.746738
	279	-1.2984	-0.533499	0.0632952	-0.696432	-0.777519	-0.377872	-0.823721
30	256.5	-0.124809	0.136927	0.460428	-0.177839	-0.0504867	0.218824	-0.203416
	258	-0.140823	0.29839	0.752381	-0.0673011	0.114666	0.295592	-0.115013
	259.5	-0.191014	0.19099	0.583982	-0.079482	-0.0687155	0.0784709	-0.151083
	261	-0.351315	0.104618	0.370375	-0.046953	-0.0136798	0.269352	-0.0724354
	262.5	-0.546388	-0.075475	0.111944	-0.179508	-0.0339934	0.260474	-0.141547
	264	-0.700241	-0.19515	0.0053391	-0.321238	-0.290299	-0.0606735	-0.362665
	265.5	-0.781563	-0.201644	0.100848	-0.339114	-0.506909	-0.288684	-0.430638
	267	-0.692362	-0.065865	0.203722	-0.22284	-0.251774	0.0136202	-0.255089
	268.5	-0.835623	-0.048168	0.367745	-0.240691	-0.296189	-0.00472361	-0.336252
	270	-1.00547	-0.137658	0.339041	-0.379784	-0.619201	-0.525418	-0.569229
	274.5	-1.08993	-0.0958897	0.508863	-0.390185	-0.619455	-0.300184	-0.55512
	276	-1.2551	-0.325072	0.200079	-0.450834	-0.433631	0.0547933	-0.554025
	277.5	-1.18213	-0.427416	-0.0228509	-0.498521	-0.587424	-0.211161	-0.6159
31.5	249	0.186713	-0.0372048	0.228867	-0.159137	-0.143237	0.0243683	-0.23125
	250.5	-0.0531111	-0.2914	-0.152685	-0.367919	-0.0401916	0.227871	-0.333644
	255	-0.118608	0.0925434	0.51695	-0.147938	-0.122339	0.152665	-0.21619
	256.5	0.0140669	0.435134	0.810441	0.0527958	0.323239	0.669432	0.104267
	258	-0.22304	0.302007	0.752933	-0.00568042	-0.0776131	0.205053	-0.122093
	259.5	-0.131025	0.320682	0.717839	0.0717924	0.0204553	0.311791	-0.0435416
	261	-0.0427724	0.437999	0.700986	0.182337	0.381722	0.697542	0.216611
	262.5	-0.143703	0.385482	0.615687	0.19541	0.276405	0.561686	0.204563
	264	-0.35501	0.19354	0.463623	-0.000433887	-0.0175038	0.216948	-0.0636687
	265.5	-0.437527	0.138934	0.410735	-0.0311985	-0.11279	0.0743879	-0.121908
	267	-0.579473	0.114242	0.404235	-0.0667005	-0.150498	0.0335722	-0.145266
	268.5	-0.94451	0.0559994	0.519235	-0.218607	-0.290452	0.00852565	-0.335529
	270	-1.11261	-0.0824475	0.442632	-0.345741	-0.520429	-0.232223	-0.495467
	271.5	-1.30259	-0.412053	-0.00645598	-0.546359	-0.764	-0.447527	-0.662395
	273	-1.47335	-0.650875	-0.272555	-0.747116	-0.899457	-0.514099	-0.85438
	274.5	-1.43429	-0.529445	-0.111447	-0.654704	-0.748356	-0.323868	-0.720005
	276	-1.32359	-0.422323	-0.0107318	-0.571749	-0.576759	-0.114556	-0.606765
	277.5	-0.824469	-0.0793569	0.266209	-0.197586	-0.177744	0.314468	-0.214879
33	243	0.0358194	-0.188411	0.225631	-0.250746	-0.483185	-0.261117	-0.47238
	244.5	0.229418	0.0436185	0.517439	-0.218411	0.114362	0.741718	-0.252086
	246	0.233265	0.251252	0.794127	-0.100346	-0.0234042	0.268478	-0.226763
	247.5	0.237842	0.263581	0.855066	-0.0399384	-0.0124156	0.321344	-0.122811
	249	0.171231	0.0403232	0.458328	-0.159807	-0.0458851	0.254528	-0.183261
	250.5	0.480115	0.256584	0.476512	-0.0434598	0.461289	0.728221	0.0242143
	252	0.0504253	-0.134096	0.107481	-0.31423	-0.17838	-0.020488	-0.338625
	253.5	-0.136667	-0.090213	0.256718	-0.31932	-0.216883	0.109856	-0.333663
	255	-0.145919	0.170627	0.557358	-0.17523	-0.0627971	0.303438	-0.148132
	256.5	-0.0422418	0.347803	0.78623	-0.0323199	0.0710217	0.411531	0.0197793
	258	-0.131693	0.441367	0.918115	0.0928279	-0.0247255	0.266453	-0.0180586
	259.5	0.0307163	0.59396	1.01746	0.232937	0.211629	0.492364	0.141663
	261	-0.0104833	0.516798	0.804702	0.21277	0.307673	0.57047	0.190944
	262.5	-0.138841	0.44092	0.723644	0.200356	0.078328	0.268925	0.0959249
	264	-0.228325	0.385104	0.723297	0.131743	-0.0970796	0.0405785	-0.0232369
	265.5	-0.457022	0.173618	0.484498	-0.039708	-0.146847	-0.00839211	-0.154264
	267	-0.656281	0.128328	0.46209	-0.136114	-0.188495	0.0291837	-0.214868
	268.5	-1.01676	0.0882505	0.511896	-0.255618	-0.343567	-0.08357	-0.356531
	270	-1.27355	-0.142102	0.342027	-0.385098	-0.521707	-0.209099	-0.525482
	271.5	-1.17882	-0.199357	0.174835	-0.36905	-0.487689	-0.16053	-0.446203
	273	-1.15723	-0.248984	0.0963488	-0.389822	-0.507036	-0.149365	-0.475685
	274.5	-1.30608	-0.444619	-0.11527	-0.558515	-0.681991	-0.319257	-0.646006
	276	-1.45823	-0.486577	-0.0405764	-0.677541	-0.844458	-0.478573	-0.805223
	277.5	-1.4054	-0.462351	-0.0389786	-0.615331	-0.633567	-0.103488	-0.668822
	279	-1.43664	-0.504743	-0.114307	-0.610939	-0.663046	-0.138652	-0.670235
	280.5	-1.22846	-0.226989	0.333801	-0.405532	-0.885022	-0.720938	-0.619355
34.5	240	0.136164	-0.0990065	0.258173	-0.102911	-0.501463	-0.189217	-0.354781
	241.5	-0.0560827	-0.311753	0.126573	-0.409787	-0.37344	0.00125545	-0.528734
	243	0.294211	0.0776676	0.52434	-0.184238	0.00866959	0.362607	-0.273646
	244.5	0.18559	0.0644672	0.604739	-0.311491	-0.130698	0.220613	-0.416127
	246	-0.390741	-0.470817	0.0971065	-0.791495	-0.646758	-0.328355	-0.930032
	247.5	0.0638624	-0.194273	0.33431	-0.360776	-0.382659	-0.141432	-0.575202
	249	-0.206765	-0.488489	-0.0883458	-0.623197	-0.730432	-0.548495	-0.871498
	250.5	0.129894	0.0446911	0.380694	-0.238995	0.0189977	0.261771	-0.191867
	252	-0.0792523	-0.276858	0.0558452	-0.390309	-0.425872	-0.145451	-0.458936
	253.5	-0.153754	-0.291143	0.147285	-0.380169	-0.452588	-0.228102	-0.549526
	255	-0.108015	0.0267699	0.476618	-0.208422	-0.226244	0.0362886	-0.301213
	256.5	0.124708	0.37846	0.84588	0.0765692	0.0832175	0.371559	0.0405169
	258	0.143769	0.642996	1.11826	0.283169	0.0898126	0.33017	0.120105
	259.5	0.0427926	0.647451	1.06374	0.302008	0.105828	0.310605	0.11529
	261	0.071785	0.656217	0.93794	0.343994	0.265574	0.466851	0.248793
	262.5	0.0538399	0.639327	0.860597	0.360328	0.269059	0.411319	0.274556
	264	-0.221981	0.382533	0.613068	0.187203	0.11038	0.268726	0.101624
	265.5	-0.573223	0.133936	0.364674	-0.0472282	-0.117861	0.0485529	-0.155225
	267	-0.616117	0.230468	0.51423	0.010946	-0.0904006	0.0486589	-0.0859901
	268.5	-0.631646	0.375522	0.738486	0.0733287	-0.00317831	0.190469	-0.0135491
	270	-0.800433	0.339302	0.751616	0.0708941	-0.0384287	0.249136	-0.0503476
	271.5	-1.26419	-0.17171	0.205191	-0.360821	-0.446813	-0.120514	-0.473166
	273	-1.33591	-0.307682	0.0313722	-0.44253	-0.534535	-0.121663	-0.546869
	274.5	-1.35472	-0.362371	-0.0555082	-0.535716	-0.571398	-0.130494	-0.600987
	276	-1.3363	-0.37569	-0.0459752	-0.54519	-0.608281	-0.253313	-0.64756
	277.5	-1.37284	-0.459636	-0.165291	-0.607901	-0.689787	-0.372586	-0.719388
	279	-1.39745	-0.458515	-0.229635	-0.532666	-0.627457	-0.230834	-0.584753
	280.5	-1.42642	-0.430027	-0.110903	-0.543381	-0.568601	-0.155689	-0.568342
	282	-1.46282	-0.276779	0.272263	-0.481068	-0.615567	-0.157812	-0.602829
36	238.5	-0.202875	-0.100115	0.355196	-0.120136	-0.178314	0.214051	-0.302057
	240	0.0715419	-0.135402	0.141648	-0.23268	-0.0348278	0.550402	-0.26494
	241.5	0.191618	0.0160556	0.408992	-0.26787	-0.635809	-0.693434	-0.578647
	243	0.657365	0.62225	1.21857	0.139635	0.51253	1.10454	0.118116
	244.5	0.300771	0.269631	0.869685	-0.108195	-0.0958014	0.146803	-0.253471
	246	0.237622	0.150235	0.674686	-0.155303	-0.0869971	0.127641	-0.271277
	247.5	0.0391207	-0.243299	0.224312	-0.321363	-0.285858	-0.0478916	-0.445317
	249	-0.165988	-0.383439	0.0554797	-0.505108	-0.283599	0.0903732	-0.607965
	250.5	-0.0182702	-0.131104	0.257708	-0.303362	-0.125248	0.215704	-0.34386
	252	0.0556531	-0.0995728	0.295854	-0.266392	-0.0328943	0.223055	-0.290899
	253.5	0.279647	0.203715	0.674082	-0.0531253	0.0175695	0.312939	-0.157895
	255	0.233438	0.241032	0.597515	0.00723381	-0.0508943	0.276374	-0.107052
	256.5	0.294265	0.38499	0.727688	0.127276	0.0852848	0.299718	-0.0209322
	258	-0.289123	0.0425728	0.427707	-0.259466	-0.494136	-0.358099	-0.491783
	259.5	-0.231132	0.277234	0.66693	-0.0763047	-0.273628	-0.0960072	-0.31025
	261	0.286576	0.791789	1.11418	0.441355	0.393126	0.605618	0.307624
	262.5	-0.0286533	0.530467	0.765739	0.302423	0.15823	0.290905	0.164768
	264	-0.395153	0.211674	0.436148	0.0469038	-0.113584	-0.00721529	-0.090647
	265.5	-0.543211	0.201555	0.467571	0.0160906	-0.145026	-0.00647444	-0.140858
	267	-0.689988	0.239341	0.546146	0.00702779	-0.101444	0.0715063	-0.134264
	268.5	-0.76237	0.332984	0.718806	0.0390193	-0.0838285	0.0998886	-0.108315
	270	-0.918634	0.302107	0.786046	0.0218972	-0.169265	0.0354859	-0.143653
	271.5	-1.27057	0.0134264	0.476925	-0.201929	-0.384626	-0.0713217	-0.355198
	273	-1.37078	-0.145026	0.169523	-0.33013	-0.424595	-0.0624145	-0.415405
	274.5	-1.30272	-0.163102	0.154013	-0.357199	-0.394574	0.0150928	-0.446512
	276	-1.28901	-0.180277	0.173498	-0.386917	-0.357861	0.19889	-0.441251
	277.5	-1.44023	-0.316574	0.0434228	-0.506906	-0.486101	-0.00695028	-0.587173
	279	-1.35889	-0.209321	0.099589	-0.396725	-0.386328	0.0522789	-0.455919
	280.5	-1.23613	-0.156001	0.0860433	-0.307818	-0.267274	0.0893235	-0.34635
	282	-1.11699	-0.0515582	0.148691	-0.231244	-0.102287	0.289277	-0.216038
	283.5	-1.14015	0.0164001	0.427058	-0.208763	-0.283891	0.156076	-0.301047
37.5	238.5	-0.109483	-0.0142198	0.329391	-0.141322	0.000516985	0.498971	-0.177575
	240	0.0310223	-0.0445534	0.252666	-0.24876	-0.234754	0.115269	-0.380441
	241.5	0.400669	0.354266	0.893598	-0.083103	0.0569315	0.276125	-0.155498
	243	0.361339	0.137995	0.754686	-0.189334	-0.0825258	0.207837	-0.345277
	244.5	0.291044	0.140222	0.707533	-0.152279	0.0234765	0.274641	-0.271153
	246	0.272023	0.238788	0.750687	-0.0177609	0.153958	0.495644	-0.0662114
	247.5	0.0763585	-0.000219722	0.549261	-0.171598	-0.35685	-0.11677	-0.344248
	249	0.161069	0.148835	0.710813	-0.132451	0.195465	0.564324	-0.205415
	250.5	0.325325	0.314813	0.887035	0.0116777	0.203499	0.410749	-0.0717167
	252	0.239949	0.301273	0.810823	-0.0422498	-0.101906	0.137966	-0.266933
	253.5	0.318513	0.512151	1.05979	0.0456247	0.212344	0.628646	-0.0866475
	255	-0.0084754	0.0088465	0.333093	-0.194823	-0.270718	-0.0971635	-0.351963
	256.5	0.0580811	0.116657	0.421902	-0.0789317	0.0531573	0.443719	-0.127508
	258	-0.109501	0.110802	0.438708	-0.11655	-0.269682	-0.0367736	-0.276827
	259.5	0.109133	0.510298	0.848082	0.225232	0.0133476	0.19803	0.0469068
	261	0.0763789	0.600645	0.905986	0.316707	0.188327	0.321985	0.123402
	262.5	-0.149847	0.49499	0.816229	0.249074	0.198589	0.404941	0.103197
	264	-0.451317	0.264956	0.592651	0.0162518	-0.0501616	0.159992	-0.132017
	265.5	-0.532314	0.359844	0.763703	0.0506641	0.0111132	0.282338	-0.0894452
	267	-0.707381	0.372108	0.804133	0.0579359	-0.0403439	0.227611	-0.0995132
	268.5	-0.910783	0.263186	0.733338	-0.0588872	-0.149315	0.138088	-0.203679
	270	-1.02643	0.218644	0.707463	-0.0359895	-0.165102	0.136473	-0.196268
	271.5	-1.18437	0.076738	0.482206	-0.115776	-0.218955	0.113711	-0.245652
	273	-1.28266	-0.0777407	0.129219	-0.205366	-0.238055	0.0768033	-0.270085
	274.5	-1.41599	-0.0694371	0.236897	-0.276181	-0.33983	0.0119303	-0.363704
	276	-1.47009	-0.0955172	0.265374	-0.33706	-0.340377	0.181193	-0.381662
	277.5	-1.3764	-0.0250365	0.373601	-0.274767	-0.29241	0.294528	-0.327963
	279	-1.2718	0.00679469	0.433341	-0.227869	-0.223373	0.279407	-0.31466
	280.5	-1.61477	-0.443125	-0.101247	-0.599003	-0.526925	-0.0757216	-0.651814
	282	-1.30562	-0.238096	0.0158079	-0.445793	-0.4171	-0.0485025	-0.510534
	283.5	-1.41993	-0.322654	0.0523455	-0.491603	-0.513834	-0.0283542	-0.60314
39	237	0.103746	0.248058	0.716975	-0.0589779	0.235335	0.566514	-0.116034
	238.5	-0.0370763	0.0975146	0.483964	-0.172852	0.236942	0.900039	-0.113927
	240	0.0449032	0.190043	0.660677	-0.142026	-0.102979	0.337934	-0.35422
	241.5	-0.139261	0.0189894	0.521495	-0.340613	0.13084	0.661765	-0.345465
	243	0.271233	0.0932039	0.693927	-0.230133	-0.27602	0.0934001	-0.388789
	244.5	0.321051	0.144582	0.832263	-0.137454	0.0191001	0.470669	-0.261901
	246	0.157948	0.179305	0.858693	-0.10476	-0.0193727	0.486014	-0.225448
	247.5	-0.185842	-0.025833	0.66783	-0.235075	-0.147226	0.207098	-0.371718
	249	0.270933	0.384674	0.96608	0.022774	0.197619	0.620372	-0.0674503
	250.5	0.0471541	0.235843	0.882633	-0.0945865	0.0839384	0.350534	-0.168284
	252	-0.145818	0.0950905	0.661598	-0.196722	0.0600358	0.553	-0.22903
	253.5	-0.264343	0.0180059	0.61782	-0.331976	-0.336104	0.185431	-0.518679
	255	0.0964533	0.22607	0.789851	-0.107712	-0.0584057	0.351054	-0.220312
	256.5	-0.127028	-0.0450559	0.281098	-0.230908	-0.0271619	0.523506	-0.219276
	258	0.0627007	0.185237	0.4991	-0.0475388	0.0367472	0.397173	-0.144113
	259.5	0.269208	0.518339	0.834469	0.222613	0.207926	0.432142	0.0720127
	261	0.132828	0.54226	0.839854	0.26103	0.332737	0.649489	0.145895
	262.5	-0.226002	0.379449	0.762359	0.104771	0.168215	0.508505	0.0211973
	264	-0.43922	0.275178	0.728155	0.0111395	0.0556194	0.459726	-0.0919091
	265.5	-0.410163	0.427092	0.905797	0.123374	0.147997	0.51817	-0.00314945
	267	-0.633359	0.38119	0.859138	0.0896149	0.0862623	0.416702	-0.0828677
	268.5	-0.987728	0.166165	0.654247	-0.103547	-0.179617	0.131926	-0.278341
	270	-0.767925	0.472787	0.978566	0.180234	0.159492	0.516031	0.051233
	271.5	-1.12049	0.253502	0.729248	-0.0207367	0.0304648	0.429968	-0.103233
	273	-1.40936	0.0310841	0.462617	-0.21368	-0.186687	0.212366	-0.282441
	274.5	-1.47125	0.0533066	0.510644	-0.255926	-0.257308	0.147149	-0.328705
	276	-1.63879	-0.126526	0.329703	-0.399932	-0.435935	-0.0103638	-0.465461
	277.5	-1.69417	-0.222279	0.194582	-0.488014	-0.459887	0.00478113	-0.526465
	279	-2.05399	-0.614113	-0.191428	-0.81856	-0.804784	-0.303693	-0.888968
	280.5	-1.87736	-0.486821	-0.0453072	-0.680394	-0.639667	-0.147014	-0.725487
	282	-1.19108	-0.00437485	0.388632	-0.255524	-0.195715	0.120619	-0.309858
	283.5	-1.42262	-0.261526	0.166464	-0.49631	-0.310951	0.176575	-0.566786
	285	-1.56758	-0.370729	0.136545	-0.589174	-0.78492	-0.619442	-0.821836
40.5	237	-0.145717	-0.0245786	0.301776	-0.300213	-0.00578565	0.398775	-0.350724
	238.5	-0.0551045	-0.0995046	0.309211	-0.363493	-0.350745	-0.0259684	-0.564962
	240	-0.184707	-0.00761222	0.454209	-0.32688	0.38055	0.989794	-0.27216
	241.5	-0.411612	-0.0327768	0.535791	-0.381995	0.164491	0.757192	-0.389818
	243	-0.104018	0.114313	0.79221	-0.300609	0.257745	0.921397	-0.264012
	244.5	-0.0276259	-0.0480298	0.584946	-0.358505	-0.197723	0.301149	-0.549804
	246	0.165917	0.349393	0.940947	-0.0208581	0.269895	0.723536	-0.0883242
	247.5	-0.0739522	0.178233	0.879263	-0.114517	0.136301	0.562324	-0.183552
	249	0.0406551	0.188463	0.913584	-0.137956	-0.248508	0.15846	-0.400613
	250.5	0.173545	0.31743	1.06981	-0.0427095	0.224798	0.670599	-0.184329
	252	-0.0928093	0.173152	0.792782	-0.0432354	0.255747	0.806375	-0.0229497
	253.5	-0.0511837	0.216012	0.84113	-0.0524898	0.0137482	0.540925	-0.185165
	255	0.0360844	0.282603	0.906875	-0.0370893	0.270722	1.02736	-0.0385307
	256.5	0.288992	0.353025	0.737802	0.104189	0.424777	1.00553	0.10647
	258	0.263769	0.377288	0.648617	0.142265	0.299912	0.685883	0.0840981
	259.5	0.159985	0.428237	0.778489	0.160774	0.218806	0.561469	0.0732873
	261	0.0471352	0.460336	0.848014	0.183045	0.345892	0.757247	0.118823
	262.5	-0.282183	0.305411	0.723876	0.0205839	0.195238	0.523587	-0.0597038
	264	-0.294004	0.484414	0.996819	0.154166	0.35513	0.724614	0.0915544
	265.5	-0.304367	0.606018	1.16412	0.261684	0.433136	0.815118	0.186488
	267	-0.60049	0.453034	1.00649	0.160263	0.262986	0.654237	0.0473944
	268.5	-0.524494	0.687365	1.22125	0.345347	0.448974	0.830057	0.264086
	270	-0.826791	0.505129	1.04568	0.193708	0.194028	0.56152	0.0833364
	271.5	-1.08188	0.353391	0.895852	0.00357098	0.119004	0.51968	-0.0592628
	273	-1.29517	0.258293	0.808366	-0.120531	0.0863261	0.540872	-0.119418
	274.5	-1.4794	0.0779277	0.626334	-0.251259	-0.175121	0.281448	-0.308801
	276	-1.79851	-0.274706	0.21228	-0.555805	-0.507975	-0.103135	-0.627472
	277.5	-1.82837	-0.359013	0.0522985	-0.582229	-0.612122	-0.301086	-0.666433
	279	-1.84135	-0.437333	-0.0186264	-0.649148	-0.604176	-0.187283	-0.701541
	280.5	-1.52176	-0.188702	0.263605	-0.452302	-0.294997	0.166158	-0.450189
	282	-1.55586	-0.312305	0.0976615	-0.561011	-0.413246	-0.0241968	-0.609435
	283.5	-1.54158	-0.300686	0.139284	-0.551714	-0.481	-0.155771	-0.629377
	285	-1.41399	-0.258098	0.191183	-0.512771	-0.499858	-0.194905	-0.598148
	286.5	-1.20435	-0.056164	0.427632	-0.344859	-0.401672	-0.241373	-0.4944
42	237	-0.119422	0.015568	0.381578	-0.219043	0.297211	0.875328	-0.190329
	238.5	-0.202361	0.0352327	0.464765	-0.207255	0.372899	1.03676	-0.152716
	240	-0.09534	0.0793675	0.592219	-0.166254	0.101449	0.681217	-0.230404
	241.5	-0.363556	-0.0249663	0.595291	-0.345406	0.0296048	0.49524	-0.406255
	243	-0.487245	-0.116174	0.481809	-0.405344	0.004367	0.68367	-0.435914
	244.5	-0.307361	-0.0881262	0.511599	-0.2898	-0.171227	0.49555	-0.45703
	246	-0.0139578	0.27348	0.829982	-0.00700109	0.145999	0.563221	-0.129965
	247.5	0.0143107	0.397651	0.970359	0.0982162	0.579367	1.10233	0.206696
	249	0.428439	0.694047	1.34917	0.302078	0.59942	1.20961	0.246083
	250.5	0.591938	0.739404	1.45415	0.299428	0.653594	1.21007	0.21807
	252	0.455158	0.651393	1.30384	0.251836	0.524755	1.00064	0.193683
	253.5	0.48333	0.703071	1.27375	0.340966	0.604301	1.097	0.327053
	255	0.273471	0.494565	0.99532	0.136268	0.392915	1.05773	0.135735
	256.5	0.414219	0.518736	0.875296	0.218538	0.587886	1.18944	0.205582
	258	0.247767	0.446626	0.76027	0.174186	0.431732	0.911746	0.152942
	259.5	-0.0739863	0.386367	0.796516	0.0370099	0.298869	0.778942	-0.00604523
	261	0.0324537	0.643376	1.12007	0.25425	0.489469	0.928566	0.205555
	262.5	-0.0945389	0.617932	1.09	0.240886	0.508288	0.832185	0.180316
	264	-0.159108	0.775026	1.33359	0.34207	0.644717	1.0476	0.290715
	265.5	-0.234687	0.818597	1.42073	0.362329	0.683144	1.10136	0.318792
	267	-0.4125	0.698356	1.28924	0.297896	0.554716	0.943849	0.227419
	268.5	-0.61265	0.626578	1.23336	0.23071	0.460915	0.861936	0.179999
	270	-0.912432	0.394528	0.978375	0.0210179	0.156071	0.521156	-0.059997
	271.5	-1.2658	0.156672	0.688412	-0.205127	-0.115553	0.167128	-0.301611
	273	-1.1808	0.231498	0.72737	-0.13032	-0.609198	-0.659417	-0.467231
	274.5	-1.45997	0.0729727	0.58549	-0.266062	-0.268589	0.012275	-0.355808
	276	-1.54456	-0.0089398	0.469307	-0.330174	-0.250489	0.0553387	-0.384249
	277.5	-1.45124	-0.0897378	0.307204	-0.343279	-0.265553	-0.0243794	-0.38082
	279	-1.53107	-0.238982	0.0975348	-0.451795	-0.328652	0.0685298	-0.475511
	280.5	-1.554	-0.3199	0.0235184	-0.527355	-0.360624	-0.00758403	-0.540054
	282	-1.52697	-0.350675	0.0431384	-0.578437	-0.412127	-0.0533941	-0.630906
	283.5	-1.32997	-0.166902	0.236772	-0.416806	-0.250514	0.0810605	-0.4711
	285	-1.19138	-0.0418005	0.375155	-0.334518	-0.221305	0.0397313	-0.414832
	286.5	-1.17319	-0.113434	0.268741	-0.408801	-0.258133	0.111728	-0.481527
	288	-0.968876	0.208292	0.703544	-0.251259	-0.122483	0.245099	-0.348014
43.5	237	-0.148705	0.21814	0.528346	-0.0316106	0.51818	1.12657	0.0186486
	238.5	-0.355938	-0.0285423	0.347091	-0.27181	0.248969	0.936395	-0.256525
	240	-0.111976	0.0971377	0.590124	-0.23445	0.646887	1.43592	-0.0697817
	241.5	-0.348697	-0.0967028	0.486069	-0.436911	0.326647	1.16187	-0.29391
	243	-0.564901	-0.115611	0.441722	-0.408094	0.362896	1.09296	-0.265619
	244.5	-0.18756	0.145385	0.695686	-0.138853	0.21572	0.88477	-0.140448
	246	0.246803	0.443138	1.00533	0.118525	0.567841	1.31007	0.128895
	247.5	0.0685218	0.568753	1.20008	0.232585	0.785778	1.40488	0.28463
	249	0.0278592	0.600174	1.22543	0.231533	0.403911	1.0254	0.0977242
	250.5	0.371673	0.703285	1.40457	0.273383	0.596328	1.372	0.201348
	252	0.57481	0.825639	1.5202	0.392095	0.609511	0.800516	0.326129
	253.5	0.603789	0.853565	1.38552	0.444422	0.790743	1.3371	0.503631
	255	0.563307	0.755304	1.18114	0.387387	0.981309	1.73859	0.477335
	256.5	0.65789	0.822232	1.20079	0.468932	0.9863	1.66	0.522207
	258	0.505404	0.721599	1.09029	0.37092	0.797909	1.30946	0.393292
	259.5	0.165476	0.506472	0.867804	0.150669	0.557126	1.04784	0.171943
	261	0.184288	0.633966	1.04546	0.292202	0.592901	0.997174	0.265244
	262.5	-0.0683142	0.606127	1.1007	0.215073	0.55231	0.924039	0.151959
	264	-0.0631473	0.782228	1.33608	0.346691	0.778868	1.24058	0.326416
	265.5	-0.0623888	0.8745	1.4596	0.421967	0.854648	1.29386	0.420048
	267	-0.299937	0.800363	1.41634	0.322381	0.685158	1.13174	0.295081
	268.5	-0.49544	0.749313	1.36074	0.275571	0.551317	0.941908	0.226501
	270	-0.62317	0.705229	1.29407	0.247091	0.455705	0.828108	0.217173
	271.5	-0.961754	0.426202	0.930691	0.0398997	0.211894	0.530952	0.0283926
	273	-1.29645	0.100112	0.53673	-0.232081	-1.06129	-1.10352	-0.698633
	274.5	-1.28491	0.224605	0.740505	-0.153543	-0.181531	0.0138528	-0.291933
	276	-1.33075	0.188015	0.698731	-0.176248	-0.088319	0.195698	-0.260931
	277.5	-1.33812	0.138184	0.601015	-0.206166	-0.317004	-0.415332	-0.360336
	282	-1.2065	-0.0938904	0.170377	-0.341438	-0.51507	-0.421736	-0.548875
	283.5	-1.07661	-0.109268	0.124717	-0.31712	-0.412601	-0.290078	-0.44077
	285	-1.16153	-0.0178987	0.379174	-0.303259	0.0123983	0.466472	-0.304884
	286.5	-1.31097	-0.143386	0.261433	-0.513675	-0.268879	0.135467	-0.593057
	288	-0.927086	0.188686	0.659895	-0.218846	0.149109	0.640675	-0.260593
	289.5	-0.882311	0.3004	0.855582	-0.14532	0.121783	0.682379	-0.200052
45	237	-0.534357	0.0368191	0.314794	-0.164043	0.465844	1.04748	-0.0643967
	238.5	-0.521506	-0.121601	0.209906	-0.376491	0.431125	1.13831	-0.267295
	240	-0.298975	0.0854476	0.552268	-0.308628	0.497814	1.22399	-0.17413
	241.5	-0.348949	0.0811276	0.63244	-0.32153	0.25677	1.03374	-0.246917
	243	-0.614937	-0.19688	0.339066	-0.471899	-0.0360314	0.583526	-0.514118
	244.5	-0.0446605	0.232387	0.724966	-0.126977	0.321947	0.886559	-0.274152
	246	-0.040792	0.369362	0.947788	-0.0638779	0.665358	1.26449	-0.0884851
	247.5	0.483976	0.936298	1.60976	0.466007	1.06698	1.76313	0.473699
	249	0.41101	0.847953	1.4468	0.414022	0.776417	1.44472	0.312969
	250.5	0.779319	0.856398	1.45063	0.455066	1.02377	1.84573	0.473147
	252	0.790305	0.8433	1.4579	0.447543	0.857011	1.41642	0.429748
	253.5	0.688356	0.791751	1.30504	0.407588	1.06329	1.82404	0.510198
	255	0.647124	0.765592	1.2403	0.388795	1.05186	1.70839	0.459185
	256.5	0.588221	0.717608	1.17882	0.358302	1.03154	1.75143	0.434545
	258	0.642958	0.880734	1.36386	0.482431	1.03217	1.6348	0.527715
	259.5	0.243426	0.659767	1.19412	0.233907	0.752501	1.26501	0.260774
	261	-0.0666258	0.540378	1.13768	0.113695	0.574449	1.06697	0.0705279
	262.5	-0.0276339	0.751544	1.38916	0.257184	0.711723	1.19007	0.20122
	264	-0.00450432	0.875781	1.51456	0.362145	0.837866	1.31116	0.355974
	265.5	-0.286939	0.695488	1.32679	0.234838	0.630752	1.07194	0.218924
	267	-0.498898	0.697262	1.32129	0.196575	0.49625	0.900213	0.133586
	268.5	-0.517466	0.859346	1.48144	0.341188	0.64148	1.00141	0.310034
	270	-0.437884	0.985822	1.58688	0.464542	0.734721	1.08807	0.428123
	271.5	-0.814132	0.584774	1.10041	0.10446	0.31081	0.635713	0.0756674
	273	-0.91526	0.371951	0.813358	-0.0112431	-0.297841	-0.330774	-0.219702
	274.5	-1.06936	0.251261	0.7394	-0.0937658	-0.337397	-0.455634	-0.305357
	276	-1.20734	0.234402	0.690495	-0.131347	-0.0027662	0.138998	-0.17937
	286.5	-0.940827	0.0764475	0.28173	-0.203695	0.169275	0.477624	-0.158556
	288	-0.93344	0.119307	0.451434	-0.219665	0.0601663	0.47222	-0.296569
	289.5	-0.911224	0.318501	0.718955	-0.141139	0.244945	0.649102	-0.128384
	291	-0.845072	0.253563	0.567993	-0.192924	0.143491	0.511153	-0.184188
	292.5	-0.768406	0.246898	0.585093	-0.150434	0.158423	0.462726	-0.141481
46.5	237	-0.375852	0.114153	0.346999	-0.086124	0.371298	0.85885	-0.0404261
	238.5	-0.167833	0.178337	0.519296	-0.0897119	0.398542	0.996306	-0.132701
	240	-0.488232	-0.0495755	0.41491	-0.289748	0.475969	1.24801	-0.23669
	241.5	-0.589198	0.00711294	0.545598	-0.261539	0.474964	1.26844	-0.153533
	243	-0.26654	0.179462	0.687838	-0.134609	0.547902	1.2352	-0.122588
	244.5	0.494611	0.771595	1.25931	0.28732	0.983585	1.59801	0.308301
	246	0.230509	0.648773	1.22269	0.187504	0.933237	1.57929	0.216316
	247.5	0.464687	0.751623	1.42929	0.292172	0.973624	1.89671	0.350426
	249	0.996542	1.07004	1.72387	0.626045	1.09325	1.63157	0.578972
	250.5	1.15774	1.03545	1.5774	0.657728	1.27356	1.97022	0.746781
	252	0.833577	0.758557	1.31325	0.439594	1.01725	1.67121	0.445961
	253.5	0.971846	0.957662	1.572	0.598869	1.1889	1.83904	0.607639
	255	0.995531	1.06894	1.69515	0.662436	1.25116	1.85105	0.669406
	256.5	0.709627	0.899052	1.52275	0.487331	1.18501	2.01803	0.567686
	258	0.354627	0.707459	1.34075	0.293143	0.969451	1.73069	0.360529
	259.5	-0.119176	0.448371	1.10835	0.00260323	0.662022	1.33299	0.013662
	261	-0.189956	0.470665	1.13944	0.0484829	0.583776	1.18663	0.00427932
	262.5	-0.0303543	0.779493	1.43954	0.292629	0.801076	1.33528	0.23279
	264	-0.169194	0.768873	1.4286	0.236369	0.794274	1.31645	0.237296
	265.5	-0.187525	0.932095	1.58524	0.39822	0.930211	1.48435	0.427772
	267	-0.0605703	1.15451	1.80053	0.585699	1.02949	1.47299	0.600838
	268.5	-0.469206	0.910363	1.52843	0.373332	0.627985	0.864977	0.318427
	270	-0.595032	0.716815	1.29288	0.245288	0.385597	0.612158	0.147535
	271.5	-0.865407	0.458664	0.997359	0.0247649	0.222053	0.356369	-0.0614843
	273	-0.721745	0.490837	0.890829	0.109502	-0.0768366	-0.325146	-0.0918599
	274.5	-0.964834	0.216028	0.470648	-0.0808498	-0.138311	-0.332999	-0.204947
	291	-0.725574	0.14847	0.37209	-0.152966	0.17911	0.530324	-0.142751
48	237	-0.439619	0.0547252	0.229605	-0.124438	0.324233	0.649428	-0.106232
	238.5	-0.231013	0.128585	0.393901	-0.0772863	0.311834	0.779239	-0.103285
	240	-0.28595	0.0178993	0.466666	-0.252406	0.621359	1.40466	-0.123736
	241.5	-0.299776	0.0148106	0.46041	-0.215682	0.467863	1.24929	-0.105948
	243	-0.148305	0.172781	0.616698	-0.0461802	0.578871	1.27525	0.0024147
	244.5	0.0957548	0.397702	0.921493	0.129028	0.681208	1.27382	0.208522
	246	0.406769	0.714727	1.24875	0.333286	1.16515	1.88504	0.422624
	247.5	1.25212	1.25625	1.97827	0.800345	1.4651	2.49401	0.88547
	249	1.49367	1.44945	2.14389	1.00749	1.6898	2.4163	1.07229
	250.5	1.23288	1.22472	1.7943	0.785122	1.48717	2.30005	0.869104
	252	0.743646	0.769638	1.37571	0.418138	1.04799	1.73383	0.421532
	253.5	0.458576	0.525765	1.18382	0.199696	0.785539	1.41917	0.176491
	255	0.734894	0.893873	1.53884	0.514117	1.09233	1.75483	0.510311
	256.5	0.607427	0.9097	1.57286	0.472868	1.07077	1.83558	0.47237
	258	0.352725	0.803259	1.5185	0.313536	1.03542	1.80299	0.340523
	259.5	0.187262	0.761982	1.50425	0.243043	0.9816	1.76298	0.293246
	261	0.166655	0.894193	1.64117	0.359729	1.02378	1.72405	0.361319
	262.5	0.0840519	0.927722	1.64702	0.413183	0.964893	1.60665	0.389427
	264	0.0793691	1.04335	1.73745	0.468082	0.973977	1.58376	0.433497
	265.5	-0.130343	1.01224	1.70407	0.398253	0.919004	1.44757	0.417816
	267	-0.389381	0.83614	1.52864	0.273782	0.71007	1.18515	0.274626
	268.5	-0.502995	0.801308	1.46913	0.242952	0.643323	0.948191	0.245135
	270	-0.733294	0.449831	0.941563	0.0292972	0.159709	0.0709757	-0.0471191
	271.5	-0.819354	0.290867	0.612321	-0.0215812	-0.709494	-0.803416	-0.388764
