# Supplementary material for: Adaptive bias correction for improved subseasonal forecasting
Source: Nat Commun. 2023 Jun 15;14:3482. doi: 10.1038/s41467-023-38874-y (PMC10272189; doi:10.1038/s41467-023-38874-y)
Supplement: Supplementary file 3 — Source data [file 41467_2023_38874_MOESM3_ESM.zip › fig_s14-variable_importance.xlsx]

## Sheet: us_precip_1.5x1.5 34w
	variable	importance
0	hgt_500_anom_2010_2_shift30	0.0045848
1	hgt_500_anom_2010_1_shift30	0.00455451
2	phase_shift17	0.00422982
3	hgt_10_anom_2010_2_shift30	0.00398089
4	icec_anom_2010_1_shift30	0.00393026
5	hgt_10_anom_2010_1_shift30	0.00350394
6	icec_anom_2010_3_shift30	0.00345406
7	sst_anom_2010_3_shift30	0.00339878
8	sst_anom_2010_2_shift30	0.00330791
9	month	0.00324959
10	icec_anom_2010_2_shift30	0.00322778
11	sst_anom_2010_1_shift30	0.0032184
12	mei_shift45	0.00298126
