# Supplementary material for: Adaptive bias correction for improved subseasonal forecasting
Source: Nat Commun. 2023 Jun 15;14:3482. doi: 10.1038/s41467-023-38874-y (PMC10272189; doi:10.1038/s41467-023-38874-y)
Supplement: Supplementary file 3 — Source data [file 41467_2023_38874_MOESM3_ESM.zip › fig_s15-schematic_abc_anoms.xlsx]

## Sheet: us_precip_1.5x1.5_34w
lat	lon	raw_cfsv2	deb_cfsv2	abc_cfsv2	tuned_cfsv2pp	perpp_cfsv2	tuned_climpp	gt
25.5	279	9.35558	-15.3566	-0.986749	-2.04211	-1.48422	0.540895	-11.0597
27	261	2.55639	-11.2847	-4.79086	-6.09503	-6.17417	-2.22638	-10.8652
	262.5	11.8877	-19.0619	-5.14646	-9.26085	-2.94952	-3.19953	-2.72233
	279	9.49616	-14.6592	-2.83528	-5.73876	-3.62495	0.840925	-10.1314
28.5	261	1.14707	-18.7682	-5.5605	-7.56102	-4.87633	-4.43051	-5.68059
	262.5	3.33825	-19.9478	-5.8141	-8.33367	-4.92543	-4.27884	7.22122
	264	5.63593	-27.9633	-3.04157	-9.08409	0.574661	-0.576035	35.1033
	277.5	4.93248	-22.1479	-2.81438	-8.72681	-4.27406	4.52385	-5.81425
	279	6.13531	-15.3646	-4.01683	-8.0564	-5.36912	1.31161	-15.7788
30	256.5	-1.53724	-10.0153	-4.07955	-6.79282	-3.26772	-2.23266	-0.393591
	258	0.177591	-10.6708	-3.84726	-6.36039	-2.68481	-2.51815	4.02216
	259.5	0.178598	-16.9939	-5.78118	-7.70901	-5.09844	-4.60639	2.60906
	261	-1.68752	-24.3021	-9.02026	-12.1974	-6.39964	-8.5285	-6.46878
	262.5	0.839323	-18.4825	-5.88654	-8.44213	-3.15889	-6.04861	9.52839
	264	5.12768	-21.1881	-1.64875	-4.64769	0.462841	-0.766048	28.4388
	265.5	-0.852184	-29.3891	-4.51166	-11.6355	0.850967	-2.73887	-0.32209
	267	-6.35766	-24.1751	-4.17871	-10.5995	3.10794	-4.95053	14.9157
	268.5	-0.757626	-5.72541	-8.96458	-17.5156	-4.89448	-4.42023	1.85936
	270	5.12107	4.88639	-3.73681	-12.0777	-2.77776	3.65017	4.6285
	274.5	1.61071	-16.7826	2.68131	0.752911	-0.259113	7.57025	-5.20488
	276	-0.261517	-22.4917	1.11464	-0.619825	-2.24603	6.18929	-3.54154
	277.5	0.711327	-16.9444	-0.00190681	-2.65195	-2.37866	4.96557	-10.6774
31.5	249	-4.27887	-19.0105	-3.0527	-7.56811	-2.28397	0.725776	-13.7732
	250.5	-2.18574	-13.8492	-2.46844	-6.09579	-1.78621	0.503572	-12.3199
	255	-2.0311	-7.24871	-6.19647	-10.4376	-4.7307	-3.4704	-6.90475
	256.5	-0.715847	-8.76316	-5.29686	-8.34389	-4.09523	-3.4683	-3.50762
	258	-1.32601	-8.61729	-3.88239	-5.95936	-2.36212	-3.34797	-4.84142
	259.5	-0.273182	-13.5015	-4.74541	-6.81495	-2.88677	-4.62699	-3.40696
	261	0.673174	-19.3727	-6.22646	-9.80645	-2.61772	-6.2933	-6.6036
	262.5	1.97256	-15.7176	-5.6445	-9.52436	-1.5069	-5.924	0.162153
	264	2.35267	-9.27717	-2.76071	-5.22749	-0.746403	-2.4698	30.5782
	265.5	-4.46887	-16.6315	-4.76551	-9.10056	-2.06647	-3.30897	11.513
	267	-13.5127	-26.222	-9.15493	-14.1662	-8.94765	-4.88494	21.895
	268.5	-7.36877	-24.3671	-4.74015	-7.19195	-8.67266	1.23571	11.5905
	270	-0.0732994	-12.0272	0.133975	-1.56801	-3.24403	5.10668	-4.53057
	271.5	-2.15273	-4.16458	2.80926	-0.0872111	1.71281	6.9565	-8.49977
	273	-2.91202	-5.40137	4.30958	3.47788	0.514973	8.96068	-15.534
	274.5	-3.26313	-14.6595	6.52934	6.41197	1.21625	11.9623	-4.74238
	276	-8.98395	-19.2472	0.841799	-1.13526	-2.06167	5.70806	8.10265
	277.5	-7.9949	-19.5972	-2.84913	-7.29352	-2.68036	1.35672	-5.06827
33	243	-14.1521	-16.1681	-4.65028	-3.73987	-7.92547	-2.40438	-4.4533
	244.5	-1.73932	-10.0107	-2.6842	-3.28457	-3.10148	-1.6862	-5.61199
	246	-2.95669	-8.32708	-0.832457	-1.51911	-0.988292	0.00481701	-5.74441
	247.5	-3.03649	-11.8807	-2.35406	-4.50077	-2.04984	-0.501945	-10.2893
	249	-3.68392	-14.4869	-3.01345	-6.37216	-3.62786	0.989845	-16.9981
	250.5	-3.13863	-12.8098	-2.93437	-6.08789	-2.00677	-0.672776	-15.7401
	252	-3.25709	-9.84127	-3.89341	-6.01548	-4.23254	-1.42473	-13.3126
	253.5	-0.702149	-6.33654	-3.84869	-6.50857	-3.54233	-1.54701	-9.48776
	255	1.04604	-5.04518	-4.93788	-8.93744	-3.85925	-2.0829	-8.96251
	256.5	0.494122	-5.86075	-5.04127	-8.75332	-2.93764	-3.51395	-8.82777
	258	-0.996802	-6.18861	-4.5376	-7.41636	-2.80181	-3.49813	-2.99552
	259.5	-1.87348	-9.69025	-4.38045	-7.63543	-1.56517	-4.12577	-4.18315
	261	-2.81555	-15.2596	-4.79472	-8.30445	-1.1154	-5.10398	-2.45039
	262.5	2.24761	-10.8771	-4.93998	-6.8403	-2.16388	-5.89969	-15.6377
	264	6.2962	-0.405979	-2.99104	-3.51908	-1.97238	-3.61672	5.38455
	265.5	1.78935	-1.58933	-2.5379	-2.50906	-1.99955	-3.20849	28.5004
	267	-8.96201	-9.14399	-7.06409	-9.69587	-5.61962	-6.05973	52.4128
	268.5	-15.583	-19.5643	-7.3759	-12.4221	-6.20998	-3.90401	18.9792
	270	-5.09047	-28.0311	-1.72529	-6.55842	-2.45465	3.54481	5.48507
	271.5	-1.84402	-19.4552	5.71118	3.78998	4.73651	8.72609	-8.64693
	273	-4.38783	-15.0188	7.08174	7.92265	3.47975	9.98795	-18.1591
	274.5	-1.05371	-15.9076	9.3116	9.46481	5.84568	12.7184	-6.3299
	276	-2.44469	-19.7786	7.84819	8.60583	3.66046	11.2442	-3.31563
	277.5	-8.73105	-19.8672	-0.484514	-2.64161	-3.49288	4.55231	-3.76439
	279	-7.38663	-16.6776	-3.88324	-8.15974	-3.36311	-0.25906	-10.8073
	280.5	0.671642	-16.9459	-5.48878	-11.5336	-3.39652	-1.63852	-8.335
34.5	240	-14.4551	-11.153	-7.73459	-8.58535	-7.47164	-7.30104	-6.1812
	241.5	-9.99234	-15.3039	-7.023	-7.28119	-9.01353	-4.95412	-5.82561
	243	-9.66459	-15.5532	-7.16521	-7.6525	-9.09421	-4.84633	-8.2883
	244.5	-3.42858	-8.60255	-3.58978	-4.29421	-3.50542	-2.97784	-9.32888
	246	-2.48953	-8.6709	-1.47863	-1.66574	-1.69609	-1.08033	-9.31711
	247.5	-3.04014	-11.8892	-2.45202	-4.43843	-2.66225	-0.249636	-17.4028
	249	-6.64961	-11.2667	-4.39858	-7.45226	-4.0787	-1.67146	-23.7676
	250.5	0.686193	-8.45246	-3.78942	-7.35871	-2.81628	-1.16744	-13.624
	252	3.65798	-5.54064	-2.92987	-4.95108	-2.86664	-0.980876	-8.53181
	253.5	1.8976	-2.03307	-2.59252	-4.19348	-2.65809	-1.03861	-8.35162
	255	2.24173	-2.2542	-3.73263	-6.53771	-3.07751	-1.81538	-8.37624
	256.5	0.376099	-2.98027	-5.09341	-8.54075	-3.54027	-3.53206	-9.27669
	258	-0.577136	-3.95845	-5.48833	-9.25541	-3.64563	-3.89639	-10.0856
	259.5	0.355386	-5.80916	-4.87856	-8.28422	-3.29055	-3.34525	-1.40214
	261	-2.8228	-10.0252	-5.15058	-9.25127	-2.21783	-4.23086	7.46393
	262.5	-0.462057	-9.2443	-4.8655	-8.31435	-1.12687	-5.31385	2.93807
	264	4.38541	-0.489803	-2.89551	-3.1716	-0.79015	-4.80266	-12.4602
	265.5	7.63167	5.41758	0.143226	0.522775	2.34234	-2.50738	-6.5364
	267	2.79655	6.69196	-3.46134	-5.27259	0.327061	-5.47642	24.8601
	268.5	-8.40508	-3.57233	-7.53624	-13.2904	0.58527	-9.93079	61.4475
	270	-12.4738	-21.8042	-6.66265	-13.0003	-0.772423	-6.31169	35.4872
	271.5	-10.7172	-34.1186	-1.64272	-4.87602	-1.28403	1.18126	-4.40722
	273	-6.39739	-36.3465	5.88316	7.67381	0.909855	9.05971	-9.38171
	274.5	-0.121807	-28.7545	7.09166	9.58502	1.72124	10.0342	-8.45274
	276	-0.0516205	-22.4906	9.95853	12.2026	5.37464	12.4349	-3.39032
	277.5	-4.35706	-21.9109	8.1402	10.0985	4.99371	9.38382	-5.89952
	279	-7.1906	-21.6856	1.8371	1.67895	-1.36892	5.13159	-5.92427
	280.5	-4.8036	-19.9216	-0.21367	-3.00067	-1.06305	3.31713	2.81405
	282	-2.15405	-19.0722	-1.21247	-5.56231	-1.08357	2.93818	-2.41692
36	238.5	-13.0191	2.51634	-6.84648	-4.82094	-9.80621	-6.28337	-27.6252
	240	9.47179	-2.886	-5.57548	-5.34956	-6.34213	-5.43371	-13.2532
	241.5	-8.64086	-8.56298	-5.88083	-4.17341	-7.49041	-6.38025	-18.8694
	243	1.41653	-7.94019	-2.64091	-2.05696	-2.8914	-2.98122	-7.27349
	244.5	-4.94231	-7.48976	-3.03726	-2.32741	-2.60001	-4.18794	-11.0434
	246	-0.0685215	-5.75487	-2.06558	-2.39317	-1.1811	-2.63063	-11.9456
	247.5	0.906465	-6.82184	-2.95248	-4.92262	-2.66587	-1.26723	-13.9352
	249	0.508614	-2.71623	-2.16099	-3.40184	-1.46837	-1.66982	-10.4499
	250.5	1.42662	-3.92676	-0.808456	-1.50287	-1.39643	0.486064	-8.5413
	252	3.40926	-4.57611	-1.48793	-2.22096	-0.998831	-1.24573	-8.05984
	253.5	0.478602	-4.68938	-2.13513	-2.17252	-3.32645	-1.00724	-6.04274
	255	2.04181	-1.82939	-2.93766	-4.90416	-2.93196	-1.17346	-6.10635
	256.5	3.83317	-0.377684	-3.1558	-5.93949	-1.90301	-1.93275	-6.71757
	258	1.04558	-1.78866	-4.43967	-8.15615	-2.14027	-3.23477	-8.7673
	259.5	1.26519	-1.7435	-4.41784	-8.48655	-0.984226	-3.96066	-6.83953
	261	1.96704	-4.97555	-4.0477	-7.91322	-1.33376	-3.0892	13.7704
	262.5	3.5993	-8.45228	-3.27765	-7.51751	-0.249664	-2.31573	15.8872
	264	2.20587	-7.61956	-3.03429	-6.02828	0.210142	-3.47817	4.71367
	265.5	9.6325	-1.35022	-1.03084	-2.78046	1.32534	-1.74227	-10.9705
	267	19.726	7.39822	1.22393	-2.65397	6.47147	-0.188614	-6.60426
	268.5	6.46357	5.60998	-2.93963	-9.00514	6.26881	-6.0452	20.3505
	270	-5.31947	-9.34692	-6.47169	-12.1289	0.551086	-7.83457	18.0025
	271.5	-8.34935	-22.9358	-4.91305	-10.1208	1.50443	-6.19268	14.2789
	273	-3.54577	-33.409	1.04682	-0.826996	2.06829	1.83444	1.93326
	274.5	-5.26433	-38.9957	6.15842	7.53583	3.65733	7.26884	-12.2718
	276	1.50458	-29.463	8.77341	11.9186	4.60176	9.82863	-5.29101
	277.5	4.11172	-20.0292	8.11043	10.0724	7.47482	6.84727	1.90394
	279	2.85926	-17.7679	8.55228	8.32535	9.83954	7.52692	-3.44406
	280.5	0.603664	-21.4429	5.74359	4.3721	5.10144	7.69371	14.1674
	282	-2.7566	-20.7262	2.65837	1.58073	-0.506569	6.86049	22.2665
	283.5	-0.906525	-25.1072	0.45402	-1.89599	-1.4406	4.70885	15.9297
37.5	238.5	17.4512	18.2808	-4.70563	-2.66616	-6.89979	-4.88297	-32.5246
	240	9.07444	10.535	-7.67184	-6.69975	-11.3358	-5.46947	-34.3241
	241.5	5.40416	1.1502	-4.18884	-4.811	-4.60055	-3.46519	-17.8464
	243	10.0514	-2.22239	-2.28667	-3.10527	-1.81241	-1.97614	-3.74455
	244.5	2.96381	-4.42767	-3.01085	-3.11497	-2.80965	-3.1236	-6.63609
	246	-0.279703	-4.08182	-4.18992	-5.12688	-3.68825	-3.77199	-11.583
	247.5	-2.3208	-1.36503	-4.20433	-6.51512	-2.69373	-3.42814	-11.3966
	249	2.67418	-1.59213	-1.77141	-3.3084	-1.12211	-0.879975	-4.16045
	250.5	-0.475262	-3.73647	-2.72134	-4.14147	-2.61456	-1.41098	-8.99919
	252	-1.28864	-8.59034	-2.25271	-2.98781	-2.8179	-0.970261	-4.1669
	253.5	1.01273	-6.75353	-2.53918	-4.00156	-3.36117	-0.325361	-1.1293
	255	2.53808	-0.42192	-1.91635	-3.41539	-1.32665	-1.07988	-2.63548
	256.5	4.40721	1.36418	-3.24152	-6.0641	-1.90807	-1.86216	-6.01775
	258	4.13472	1.97007	-3.59164	-7.63916	-0.214201	-3.09422	-7.7854
	259.5	4.89935	1.23094	-2.39605	-5.8246	0.567161	-2.08367	-5.66307
	261	6.67855	-0.471481	-1.9388	-4.27694	-0.736893	-0.973687	5.67374
	262.5	10.2207	-3.07545	-1.60753	-2.78254	-2.34207	0.0748777	11.9569
	264	7.41743	-4.62829	-3.58082	-5.62758	-2.89399	-2.35786	3.70582
	265.5	6.66749	-2.13704	-2.17319	-3.70285	-0.59791	-2.28895	-6.86494
	267	12.3632	-0.763996	-0.481672	-1.86722	2.16368	-1.83929	-13.1281
	268.5	14.7655	0.859631	-0.99519	-2.78584	2.43381	-2.71181	-15.6815
	270	7.4425	-2.20113	-3.68213	-6.8885	1.09019	-5.23412	-15.8906
	271.5	4.08648	-7.15939	-1.11986	-4.49526	4.94489	-3.78756	-4.17883
	273	3.72586	-13.0703	-0.882375	-3.65997	4.32612	-3.34268	1.13302
	274.5	-0.32645	-22.9201	2.30138	2.42117	3.87112	0.582012	-4.38409
	276	-0.620323	-30.0929	4.12132	5.05895	3.53339	3.76011	-3.37874
	277.5	5.16927	-27.5551	4.59025	6.19598	2.98728	4.60454	-6.35826
	279	8.34598	-22.4823	4.82112	6.31752	3.64814	4.47517	-6.61703
	280.5	7.83954	-18.971	6.38185	7.0646	5.58091	6.4338	3.47289
	282	4.62343	-19.8784	7.3456	6.8495	6.41098	8.78194	23.0209
	283.5	1.82689	-21.2686	3.67141	2.59074	1.16335	7.26795	19.6923
39	237	-2.11736	49.4867	-12.6162	-11.2849	-15.3429	-11.3043	-62.2206
	238.5	11.6362	33.727	-11.1722	-8.84063	-12.9882	-11.9227	-48.3665
	240	0.61261	16.9763	-10.6958	-11.4975	-14.6425	-6.37557	-39.1792
	241.5	22.121	4.43189	-1.93347	-1.67909	-2.84291	-1.375	-3.91964
	243	6.68016	1.78152	-1.40966	-1.98444	-1.7194	-0.571144	-1.87248
	244.5	4.85579	1.41064	-2.01561	-1.2136	-2.5521	-2.30134	-4.9699
	246	4.49525	-0.687137	-2.18569	-1.66671	-2.11323	-2.79785	-4.21514
	247.5	-0.688315	-0.496779	-3.30729	-3.45106	-2.92827	-3.55771	-4.00932
	249	1.04933	-5.83962	-4.30299	-6.35778	-3.19316	-3.38275	-2.51414
	250.5	2.50241	-6.84615	-2.55301	-4.20379	-1.84632	-1.61158	-1.85103
	252	-1.44448	-10.6994	-1.90385	-2.6457	-2.16453	-0.915958	-1.66442
	253.5	1.11047	-6.07632	-1.55988	-2.42441	-2.23724	-0.0812912	-0.201427
	255	5.26144	-1.44476	-1.92682	-3.52674	-1.37852	-0.887674	0.22191
	256.5	4.70652	-1.24699	-2.73499	-5.11187	-1.86871	-1.24141	-3.7466
	258	5.92567	-0.421772	-3.99875	-7.40965	-2.6905	-2.04581	-5.05515
	259.5	6.3191	2.13961	-3.4748	-6.67304	-1.99238	-1.96767	-3.58784
	261	8.2306	0.377089	-1.9615	-3.53484	-2.36506	-0.181319	-0.989156
	262.5	12.6478	0.0289516	-0.133628	-0.473448	-1.07642	0.970575	10.1477
	264	13.4124	-0.0589056	-0.169164	-0.110159	-1.0679	0.598178	14.3205
	265.5	10.4611	-0.405766	-1.24542	-1.59049	-1.63392	-0.616541	4.35935
	267	10.0804	-0.442228	-0.678416	-1.339	-0.197113	-0.661579	-7.46114
	268.5	10.594	1.07817	-1.43604	-2.58342	0.980803	-2.83411	-16.3761
	270	11.4725	2.35648	-1.64666	-2.97044	1.87374	-3.93744	-22.0601
	271.5	10.9991	4.36208	-1.35984	-2.76363	2.60221	-3.99021	-19.1327
	273	14.4117	4.17217	0.754213	0.456519	4.17879	-2.44749	-8.06726
	274.5	13.2863	-1.4319	1.53549	1.34256	4.74221	-1.53879	-10.0722
	276	11.1105	-13.2829	2.76577	2.35049	4.90995	0.996902	-0.137142
	277.5	9.7021	-20.1177	4.43564	5.25945	5.76229	2.24614	8.71174
	279	8.15711	-22.5206	6.28624	8.52118	5.84805	4.44479	11.0405
	280.5	9.35573	-20.3751	4.96286	6.91892	1.87182	6.01251	9.94084
	282	10.8468	-17.4147	5.81175	8.77774	0.652262	7.89106	20.0693
	283.5	4.24947	-17.1777	8.21974	7.60094	6.74149	10.2851	10.1275
	285	4.58794	-15.8535	8.28288	7.85346	7.59316	9.35454	1.51676
40.5	237	28.1052	61.6315	-11.5726	-9.18834	-16.8738	-8.69892	-60.5046
	238.5	8.69291	39.4581	-6.75625	-2.43506	-12.1705	-5.7264	-43.5715
	240	17.5266	9.69291	-2.99585	-1.14641	-5.54199	-2.34327	-13.9486
	241.5	10.8726	4.5098	-1.82887	-1.45299	-1.89804	-2.14516	-7.18428
	243	6.34797	4.99933	-1.93522	-0.622717	-2.21961	-2.9759	-8.94431
	244.5	3.53902	3.86017	-4.14423	-0.763064	-5.67163	-6.08353	-12.9743
	246	11.7334	3.94716	-1.34705	-0.536523	-1.45432	-2.09467	-5.3787
	247.5	1.09065	2.52251	-1.08098	1.93422	-2.14965	-3.07454	-6.5659
	249	0.502897	-1.92698	-4.22286	-4.25586	-5.82242	-2.67731	-10.5515
	250.5	8.20638	-5.65311	-3.11305	-4.7466	-2.66867	-1.97297	3.36812
	252	-2.4299	-8.85192	-2.37967	-2.93892	-2.9064	-1.32374	2.71573
	253.5	-10.2111	-1.11123	-1.53063	-0.507043	-2.11757	-2.00315	-0.979029
	255	3.6388	-2.08731	-3.02371	-4.63666	-2.21335	-2.24852	-2.54219
	256.5	5.15754	-0.78666	-2.94363	-4.65354	-3.11196	-1.06198	-1.71493
	258	6.07335	-1.71951	-3.12124	-5.22624	-3.5092	-0.663001	0.218131
	259.5	7.0209	0.113581	-2.90688	-4.91176	-3.24664	-0.690612	2.20815
	261	7.39284	0.353021	-2.3051	-2.86047	-4.18669	0.00334549	0.673182
	262.5	10.1241	1.01996	-1.36218	-1.28411	-3.4422	0.513897	3.21999
	264	12.1207	1.89772	-0.577053	0.284644	-2.91226	0.818894	9.82548
	265.5	12.1449	1.72548	-0.613134	0.434288	-2.33289	0.0380774	12.3868
	267	14.5999	2.32203	1.07402	1.28225	1.0361	0.88639	12.2387
	268.5	13.4292	3.04737	0.825434	0.298656	1.25313	0.877468	3.05844
	270	11.022	3.19848	-0.237216	-0.0549479	-0.549467	-0.18475	-8.25127
	271.5	11.315	4.8275	-1.90161	-2.52491	-1.38058	-1.90259	-16.935
	273	12.5422	6.61463	-0.43557	-1.33005	1.12719	-1.17147	-13.3524
	274.5	13.9467	5.97656	0.871906	-0.781054	4.32237	-0.96703	-14.794
	276	18.4993	3.15345	1.07182	-0.230973	3.78447	-0.364954	-12.2791
	277.5	17.1998	-3.57055	1.26769	0.829442	3.29629	-0.328011	-1.58256
	279	17.3728	-8.92614	2.34633	3.21517	3.19668	0.621901	3.16818
	280.5	14.5033	-13.2743	3.13822	4.10138	2.83307	2.47248	8.71149
	282	14.5018	-11.7916	5.04102	6.43093	3.936	4.69522	27.8994
	283.5	10.5304	-11.7236	6.08408	7.47985	3.43297	7.29224	32.826
	285	4.50095	-10.8259	7.47411	9.76662	4.41053	8.19936	20.5422
	286.5	3.71625	-14.2125	7.56991	11.9023	1.45237	9.17215	4.06979
42	237	47.0029	50.7751	-0.255473	6.96522	-5.52375	-2.13749	-27.1895
	238.5	26.0866	24.0093	-1.4561	2.74538	-4.34608	-2.71138	-22.8808
	240	6.5282	5.49512	-2.56636	-0.721103	-4.44531	-2.5223	-13.6263
	241.5	6.30032	5.75981	-1.92691	-0.426952	-2.88152	-2.47902	-11.0857
	243	3.361	8.36716	-5.38281	-2.45794	-6.23413	-7.46964	-17.0614
	244.5	12.3062	12.1656	-0.276168	4.57195	-1.71199	-3.71827	-11.3356
	246	9.81471	10.6389	1.89287	7.01885	0.780275	-2.12965	-9.71367
	247.5	3.18854	5.66812	-0.506454	2.4015	-0.287592	-3.65844	-10.7838
	249	7.7261	0.806511	-1.76887	0.891038	-3.18359	-3.04374	-11.6183
	250.5	13.1118	-0.794163	-0.85545	0.437674	-1.50574	-1.54282	-1.62897
	252	3.21128	-1.97957	-0.909387	-0.00285889	-1.46434	-1.29643	0.191618
	253.5	-1.50253	0.836004	-1.82253	-0.843896	-2.19737	-2.44378	3.31739
	255	5.46324	-0.551787	-2.68042	-3.83294	-2.81493	-1.40368	0.433209
	256.5	6.91697	-1.41293	-2.18396	-3.73245	-2.40847	-0.408553	-0.84045
	258	7.76719	-1.37533	-2.15341	-3.27522	-3.20322	0.021173	4.77989
	259.5	7.62861	-1.51929	-2.07154	-3.45464	-2.8019	0.010407	6.43258
	261	6.17305	0.242638	-2.43262	-3.51785	-3.31256	-0.558067	4.95339
	262.5	6.54535	0.536437	-1.93955	-2.21672	-3.32932	-0.404533	7.40153
	264	7.02703	-0.106228	-1.48294	-0.472603	-4.02569	-0.105411	0.720273
	265.5	9.66625	-0.309188	-1.07435	0.581212	-3.55189	-0.296636	2.34161
	267	13.043	2.57287	0.513825	2.32605	-0.571138	-0.189142	0.765649
	268.5	12.4614	4.55837	1.06242	1.96632	1.05242	0.179159	3.66659
	270	12.5531	3.47851	1.62983	3.53048	-0.428236	1.7688	8.3905
	271.5	14.1121	4.81201	1.45099	2.92443	-0.106319	1.47718	-1.70895
	273	13.4495	3.93144	0.935178	1.49252	-0.0389576	1.30068	-5.99562
	274.5	13.5772	3.56324	-0.275399	-0.292898	-0.923559	0.358479	-7.00077
	276	16.8157	6.81643	0.696772	1.29166	-0.00790024	0.777208	-12.4829
	277.5	20.1105	5.51143	-0.11398	-1.32903	1.44511	-0.476753	-10.8833
	279	22.1931	-1.19944	0.0221152	-1.81417	1.96373	-0.0719948	-6.08703
	280.5	17.8564	-4.32606	1.13972	0.260489	2.07767	1.0719	11.6089
	282	17.6336	-6.58846	3.4118	4.31535	3.65079	2.26035	25.5932
	283.5	18.9397	-9.74783	3.85689	5.4369	2.20043	3.92402	36.8621
	285	10.699	-7.03901	4.57245	5.50244	3.39049	4.8349	24.8369
	286.5	2.06142	-6.47353	5.83659	7.91629	3.40454	6.13715	19.7089
	288	0.625687	-12.2719	6.62691	9.73616	2.70401	7.29234	28.7862
43.5	237	40.7551	37.098	3.57727	8.45733	-1.33604	3.69949	5.73433
	238.5	23.0705	24.0021	2.11477	7.72492	-1.33743	0.0885849	-11.9466
	240	18.2539	7.88926	1.98658	7.0198	-0.266151	-0.777851	-11.4286
	241.5	6.02718	5.46317	-1.30047	1.33855	-2.75149	-2.46198	-15.976
	243	8.59508	6.64098	-0.527044	2.62647	-1.37589	-2.84491	-11.44
	244.5	-2.63976	12.0858	-0.290367	3.51677	-2.21446	-2.16194	-10.6204
	246	6.42772	10.2339	0.299	3.62868	-1.05071	-1.68412	-10.781
	247.5	9.12269	3.40867	0.608296	2.91951	1.16018	-2.27821	-4.11148
	249	-2.61001	1.3569	0.213996	3.98548	-1.99862	-1.34834	-8.36034
	250.5	2.25629	0.325436	-2.88941	-1.54017	-2.60734	-4.53058	-9.19935
	252	5.98878	0.882248	-2.22245	-2.67026	-1.97635	-2.02334	-4.08445
	253.5	3.89846	2.00059	-2.25729	-2.761	-2.00439	-2.00269	-0.0205116
	255	8.76895	-0.86039	-1.69795	-2.1608	-2.03942	-0.891605	0.687473
	256.5	7.73337	-3.26083	-1.15468	-1.58602	-1.92762	0.0383668	1.97506
	258	6.56452	-3.52069	-0.977713	-1.59608	-1.61121	0.264279	7.21251
	259.5	7.1505	-2.98898	-1.40405	-1.93796	-2.46247	0.161917	10.6788
	261	6.51534	-1.14559	-1.4073	-1.90526	-2.59533	0.232165	5.5634
	262.5	6.25885	0.548072	-1.36594	-2.18126	-1.70181	-0.27101	5.85644
	264	7.03913	-0.225544	-1.10658	-1.04851	-2.08795	-0.264769	6.89997
	265.5	8.40748	0.172127	-1.13964	-0.681167	-2.25689	-0.545822	-0.270096
	267	11.0447	1.74335	-0.338615	1.74666	-2.33825	-0.445113	-5.42895
	268.5	12.851	3.19949	0.127964	3.38672	-2.25451	-0.724884	-5.30435
	270	14.8037	5.07623	1.81933	5.52747	-0.944943	0.877515	-1.8571
	271.5	14.7974	6.02566	2.45003	5.35487	0.115107	1.83853	-2.32394
	273	13.2622	4.92287	3.60617	6.41581	1.928	2.46673	-1.60093
	274.5	16.3983	4.8148	3.19036	5.59609	2.38161	1.59184	1.31342
	276	23.0233	6.22153	3.06104	5.17301	1.88308	2.10489	-1.14668
	277.5	20.2442	4.37568	2.59517	4.22876	1.68855	1.88045	1.96364
	282	19.4793	6.31573	2.85123	3.27592	4.28952	1.0367	14.4368
	283.5	16.8004	-0.938013	2.57058	2.17085	2.0675	3.53042	20.1556
	285	12.1197	-4.13819	2.13931	2.15353	1.85887	2.47287	23.0942
	286.5	13.9321	-0.16814	2.72141	3.05765	1.88	3.23201	10.9476
	288	5.65763	-2.6342	4.23905	6.2276	2.71378	3.73888	17.7762
	289.5	1.44429	-5.93851	7.12142	9.19093	7.06325	5.10783	11.4886
45	237	41.4433	27.7682	16.1485	22.7538	10.667	14.946	51.9795
	238.5	20.3815	15.6034	5.96303	10.4748	3.81224	3.63743	15.1397
	240	23.8835	11.0264	1.84619	5.40788	0.922726	-0.766188	0.327986
	241.5	5.34675	6.62005	0.999581	3.61899	-1.91537	1.30362	-2.81181
	243	17.0238	10.7853	3.64852	10.1672	-0.496208	1.26546	-7.46457
	244.5	17.334	12.0183	3.79188	10.363	-2.16324	3.17345	-13.8696
	246	23.9611	6.21617	3.6323	9.99815	-0.0215225	0.918865	-6.08996
	247.5	13.361	4.5441	1.5929	4.80486	1.30306	-1.34278	-5.1543
	249	-1.64321	3.29899	1.28865	4.96761	-1.15573	0.0628357	-8.28947
	250.5	5.37353	-0.351313	-0.459269	1.55007	-1.19523	-1.75102	-4.69557
	252	8.92986	0.519644	-1.74376	-2.3255	-1.97912	-0.922629	3.36486
	253.5	7.91099	-2.60745	-1.33309	-1.52781	-2.13156	-0.334872	-3.09433
	255	9.45417	-5.3818	-0.570565	-0.440863	-1.05482	-0.213022	-3.02056
	256.5	7.43351	-3.85567	-1.13204	-1.57763	-1.39295	-0.434754	-1.76285
	258	5.12952	-2.71286	-1.21134	-1.98079	-1.48968	-0.180236	-0.421906
	259.5	5.53763	-1.93244	-0.729707	-1.43124	-0.969831	0.199063	1.33213
	261	5.48989	-1.041	-1.61517	-2.07405	-1.94044	-0.854776	1.83493
	262.5	7.22319	0.669609	-1.37504	-1.78396	-1.82231	-0.530587	3.8788
	264	8.92505	0.402194	-1.23415	-0.875808	-2.91425	0.0835533	2.6894
	265.5	8.30371	0.116954	-2.87352	-2.67379	-4.72268	-1.27546	1.52543
	267	8.20236	-1.06842	-2.13859	-0.342857	-4.86648	-1.23083	9.34697
	268.5	10.7866	0.611323	-0.176602	2.35908	-2.60758	-0.288858	2.71022
	270	14.8563	5.21314	0.856801	3.80705	-0.712255	-0.535488	-4.00922
	271.5	14.7988	6.93475	1.21989	3.56199	0.500635	-0.439432	-3.16395
	273	13.5466	3.29377	1.79026	3.9333	1.08316	0.309093	-1.34364
	274.5	15.091	-3.18584	0.0348296	1.76944	-1.2119	-0.475191	-5.2431
	276	25.4376	-0.966753	2.70927	3.98125	1.71085	2.43166	-3.59421
	286.5	20.6649	7.63829	3.45631	5.42077	3.00322	1.98732	3.20403
	288	11.0269	8.08566	-0.559011	-1.65178	-0.321217	0.305286	-9.7185
	289.5	14.3311	8.7961	6.59131	9.17138	5.64064	4.96331	15.736
	291	13.9978	5.31724	9.45118	12.1006	10.4155	5.85696	7.6137
	292.5	16.7199	4.43979	13.7602	18.859	13.6864	8.82557	4.45242
46.5	237	68.476	24.5828	28.5249	38.5349	22.7275	23.9631	66.6535
	238.5	25.4364	11.7592	19.2591	22.8681	15.7002	18.8791	33.7237
	240	24.0129	5.52431	-0.329371	2.97533	-1.798	-2.12738	1.69383
	241.5	4.82017	5.85522	3.39343	6.60468	1.81582	1.77976	14.047
	243	11.0809	4.1801	5.60422	10.0003	4.14708	2.67953	9.84134
	244.5	6.54064	6.71001	9.80699	16.8477	7.10858	5.41937	13.0608
	246	18.7745	2.65916	8.94508	15.7938	5.89744	5.14057	2.73519
	247.5	5.99929	-2.65385	2.72461	6.58177	1.87853	-0.287621	-5.33113
	249	2.02747	-1.91117	1.79065	4.57946	1.45428	-0.659788	-5.05101
	250.5	6.4136	-3.16084	-0.168767	0.595344	0.0432024	-1.14445	-5.91554
	252	7.6871	-2.77175	-0.6925	-0.674846	-0.753485	-0.644994	-3.97548
	253.5	7.50378	-3.76609	-0.99846	-1.33822	-1.2073	-0.448484	-4.52386
	255	8.76786	-3.68947	-1.50501	-2.40757	-1.67501	-0.439829	-4.83755
	256.5	8.06323	-2.66227	-1.46858	-2.54664	-1.43791	-0.427372	-4.2573
	258	6.18569	-0.446155	-1.81524	-2.45686	-2.21052	-0.791749	-3.86859
	259.5	6.55599	2.46493	-1.06143	-0.870928	-1.21957	-1.10437	-0.947723
	261	7.89895	2.28054	-0.97682	-0.77864	-1.62459	-0.561106	0.957958
	262.5	7.87677	2.74965	-0.95336	-0.122505	-2.01632	-0.751492	3.49414
	264	9.84277	2.78812	-1.51561	-1.12181	-2.8404	-0.586074	6.91224
	265.5	13.5012	1.54235	-2.03098	-1.78821	-3.87359	-0.422907	5.45639
	267	12.7533	0.209048	-1.49917	-0.310328	-3.30939	-0.850008	15.7479
	268.5	10.0569	-0.344957	-1.00032	1.15997	-2.70854	-1.43706	12.4504
	270	9.17762	0.229284	0.48159	3.40264	-0.517435	-1.4524	11.3943
	271.5	11.5949	-1.63626	0.147238	1.67837	0.0356197	-1.32099	3.17243
	273	9.96398	0.533136	0.49166	0.844377	2.2233	-1.62125	-2.79026
	274.5	14.5206	-3.31814	1.55115	1.91119	2.22459	0.538679	-8.64915
	291	14.6193	11.0812	5.76169	8.70659	5.97469	2.6363	-3.40744
48	237	76.336	26.1288	25.5508	33.8238	14.1553	28.3811	74.2435
	238.5	22.0988	14.601	34.1414	41.542	26.5793	34.0379	80.4195
	240	30.9744	10.0371	4.28823	8.46264	1.59589	2.69444	10.6693
	241.5	24.2766	9.0785	3.80465	6.7458	2.3825	2.30296	12.0667
	243	15.7236	11.0232	9.86671	14.4347	8.48182	6.64847	19.6684
	244.5	28.3639	8.54507	13.3656	20.4619	12.239	7.33989	5.17822
	246	10.8271	0.536186	9.35448	17.2325	5.39679	5.45445	1.16999
	247.5	1.06723	-7.16471	0.413045	2.59085	-0.974741	-0.383417	-3.03034
	249	6.3713	-4.11174	0.0346438	0.314413	0.186729	-0.400286	-4.93692
	250.5	6.06166	-3.5131	-0.143933	-0.400424	0.694953	-0.728485	-1.54691
	252	8.2697	-2.99311	-0.183964	-0.2044	0.498954	-0.849247	-2.64012
	253.5	8.99825	-1.63761	-0.266791	-0.482963	0.18792	-0.508037	-4.52943
	255	8.76411	0.17025	-0.856011	-1.40755	-0.773111	-0.400494	-4.67612
	256.5	7.91606	1.24606	-0.662332	-0.682431	-0.914979	-0.406081	-3.321
	258	8.03113	2.51456	-1.10867	-0.75616	-1.90359	-0.675993	-3.53605
	259.5	9.31579	4.34971	-1.00249	-0.57999	-1.9565	-0.471886	-3.24593
	261	11.1648	3.42418	-1.38055	-1.81312	-2.10218	-0.250398	-2.03497
	262.5	11.43	4.25575	-1.28496	-1.16077	-2.16275	-0.592553	2.08509
	264	14.6303	3.70258	-1.55246	-1.76369	-2.61939	-0.341732	10.8186
	265.5	18.4935	3.37586	-1.32541	-1.08596	-2.566	-0.34978	5.47483
	267	18.8162	2.53433	0.289004	1.7864	-1.27743	0.361939	11.3745
	268.5	14.8489	1.16429	-0.525661	0.930898	-1.70183	-0.792894	11.6545
	270	13.0682	1.84521	-0.748484	-0.0587772	-1.12336	-1.01055	1.43143
	271.5	5.78411	-3.50226	-4.17563	-7.02212	-2.8035	-2.70942	-12.9819

## Sheet: us_precip_1.5x1.5_34w1
lat	lon	raw_cfsv2	deb_cfsv2	abc_cfsv2	tuned_cfsv2pp	perpp_cfsv2	tuned_climpp	gt
25.5	279	9.35558	-15.3566	-0.986749	-2.04211	-1.48422	0.540895	-11.0597
27	261	2.55639	-11.2847	-4.79086	-6.09503	-6.17417	-2.22638	-10.8652
	262.5	11.8877	-19.0619	-5.14646	-9.26085	-2.94952	-3.19953	-2.72233
	279	9.49616	-14.6592	-2.83528	-5.73876	-3.62495	0.840925	-10.1314
28.5	261	1.14707	-18.7682	-5.5605	-7.56102	-4.87633	-4.43051	-5.68059
	262.5	3.33825	-19.9478	-5.8141	-8.33367	-4.92543	-4.27884	7.22122
	264	5.63593	-27.9633	-3.04157	-9.08409	0.574661	-0.576035	35.1033
	277.5	4.93248	-22.1479	-2.81438	-8.72681	-4.27406	4.52385	-5.81425
	279	6.13531	-15.3646	-4.01683	-8.0564	-5.36912	1.31161	-15.7788
30	256.5	-1.53724	-10.0153	-4.07955	-6.79282	-3.26772	-2.23266	-0.393591
	258	0.177591	-10.6708	-3.84726	-6.36039	-2.68481	-2.51815	4.02216
	259.5	0.178598	-16.9939	-5.78118	-7.70901	-5.09844	-4.60639	2.60906
	261	-1.68752	-24.3021	-9.02026	-12.1974	-6.39964	-8.5285	-6.46878
	262.5	0.839323	-18.4825	-5.88654	-8.44213	-3.15889	-6.04861	9.52839
	264	5.12768	-21.1881	-1.64875	-4.64769	0.462841	-0.766048	28.4388
	265.5	-0.852184	-29.3891	-4.51166	-11.6355	0.850967	-2.73887	-0.32209
	267	-6.35766	-24.1751	-4.17871	-10.5995	3.10794	-4.95053	14.9157
	268.5	-0.757626	-5.72541	-8.96458	-17.5156	-4.89448	-4.42023	1.85936
	270	5.12107	4.88639	-3.73681	-12.0777	-2.77776	3.65017	4.6285
	274.5	1.61071	-16.7826	2.68131	0.752911	-0.259113	7.57025	-5.20488
	276	-0.261517	-22.4917	1.11464	-0.619825	-2.24603	6.18929	-3.54154
	277.5	0.711327	-16.9444	-0.00190681	-2.65195	-2.37866	4.96557	-10.6774
31.5	249	-4.27887	-19.0105	-3.0527	-7.56811	-2.28397	0.725776	-13.7732
	250.5	-2.18574	-13.8492	-2.46844	-6.09579	-1.78621	0.503572	-12.3199
	255	-2.0311	-7.24871	-6.19647	-10.4376	-4.7307	-3.4704	-6.90475
	256.5	-0.715847	-8.76316	-5.29686	-8.34389	-4.09523	-3.4683	-3.50762
	258	-1.32601	-8.61729	-3.88239	-5.95936	-2.36212	-3.34797	-4.84142
	259.5	-0.273182	-13.5015	-4.74541	-6.81495	-2.88677	-4.62699	-3.40696
	261	0.673174	-19.3727	-6.22646	-9.80645	-2.61772	-6.2933	-6.6036
	262.5	1.97256	-15.7176	-5.6445	-9.52436	-1.5069	-5.924	0.162153
	264	2.35267	-9.27717	-2.76071	-5.22749	-0.746403	-2.4698	30.5782
	265.5	-4.46887	-16.6315	-4.76551	-9.10056	-2.06647	-3.30897	11.513
	267	-13.5127	-26.222	-9.15493	-14.1662	-8.94765	-4.88494	21.895
	268.5	-7.36877	-24.3671	-4.74015	-7.19195	-8.67266	1.23571	11.5905
	270	-0.0732994	-12.0272	0.133975	-1.56801	-3.24403	5.10668	-4.53057
	271.5	-2.15273	-4.16458	2.80926	-0.0872111	1.71281	6.9565	-8.49977
	273	-2.91202	-5.40137	4.30958	3.47788	0.514973	8.96068	-15.534
	274.5	-3.26313	-14.6595	6.52934	6.41197	1.21625	11.9623	-4.74238
	276	-8.98395	-19.2472	0.841799	-1.13526	-2.06167	5.70806	8.10265
	277.5	-7.9949	-19.5972	-2.84913	-7.29352	-2.68036	1.35672	-5.06827
33	243	-14.1521	-16.1681	-4.65028	-3.73987	-7.92547	-2.40438	-4.4533
	244.5	-1.73932	-10.0107	-2.6842	-3.28457	-3.10148	-1.6862	-5.61199
	246	-2.95669	-8.32708	-0.832457	-1.51911	-0.988292	0.00481701	-5.74441
	247.5	-3.03649	-11.8807	-2.35406	-4.50077	-2.04984	-0.501945	-10.2893
	249	-3.68392	-14.4869	-3.01345	-6.37216	-3.62786	0.989845	-16.9981
	250.5	-3.13863	-12.8098	-2.93437	-6.08789	-2.00677	-0.672776	-15.7401
	252	-3.25709	-9.84127	-3.89341	-6.01548	-4.23254	-1.42473	-13.3126
	253.5	-0.702149	-6.33654	-3.84869	-6.50857	-3.54233	-1.54701	-9.48776
	255	1.04604	-5.04518	-4.93788	-8.93744	-3.85925	-2.0829	-8.96251
	256.5	0.494122	-5.86075	-5.04127	-8.75332	-2.93764	-3.51395	-8.82777
	258	-0.996802	-6.18861	-4.5376	-7.41636	-2.80181	-3.49813	-2.99552
	259.5	-1.87348	-9.69025	-4.38045	-7.63543	-1.56517	-4.12577	-4.18315
	261	-2.81555	-15.2596	-4.79472	-8.30445	-1.1154	-5.10398	-2.45039
	262.5	2.24761	-10.8771	-4.93998	-6.8403	-2.16388	-5.89969	-15.6377
	264	6.2962	-0.405979	-2.99104	-3.51908	-1.97238	-3.61672	5.38455
	265.5	1.78935	-1.58933	-2.5379	-2.50906	-1.99955	-3.20849	28.5004
	267	-8.96201	-9.14399	-7.06409	-9.69587	-5.61962	-6.05973	52.4128
	268.5	-15.583	-19.5643	-7.3759	-12.4221	-6.20998	-3.90401	18.9792
	270	-5.09047	-28.0311	-1.72529	-6.55842	-2.45465	3.54481	5.48507
	271.5	-1.84402	-19.4552	5.71118	3.78998	4.73651	8.72609	-8.64693
	273	-4.38783	-15.0188	7.08174	7.92265	3.47975	9.98795	-18.1591
	274.5	-1.05371	-15.9076	9.3116	9.46481	5.84568	12.7184	-6.3299
	276	-2.44469	-19.7786	7.84819	8.60583	3.66046	11.2442	-3.31563
	277.5	-8.73105	-19.8672	-0.484514	-2.64161	-3.49288	4.55231	-3.76439
	279	-7.38663	-16.6776	-3.88324	-8.15974	-3.36311	-0.25906	-10.8073
	280.5	0.671642	-16.9459	-5.48878	-11.5336	-3.39652	-1.63852	-8.335
34.5	240	-14.4551	-11.153	-7.73459	-8.58535	-7.47164	-7.30104	-6.1812
	241.5	-9.99234	-15.3039	-7.023	-7.28119	-9.01353	-4.95412	-5.82561
	243	-9.66459	-15.5532	-7.16521	-7.6525	-9.09421	-4.84633	-8.2883
	244.5	-3.42858	-8.60255	-3.58978	-4.29421	-3.50542	-2.97784	-9.32888
	246	-2.48953	-8.6709	-1.47863	-1.66574	-1.69609	-1.08033	-9.31711
	247.5	-3.04014	-11.8892	-2.45202	-4.43843	-2.66225	-0.249636	-17.4028
	249	-6.64961	-11.2667	-4.39858	-7.45226	-4.0787	-1.67146	-23.7676
	250.5	0.686193	-8.45246	-3.78942	-7.35871	-2.81628	-1.16744	-13.624
	252	3.65798	-5.54064	-2.92987	-4.95108	-2.86664	-0.980876	-8.53181
	253.5	1.8976	-2.03307	-2.59252	-4.19348	-2.65809	-1.03861	-8.35162
	255	2.24173	-2.2542	-3.73263	-6.53771	-3.07751	-1.81538	-8.37624
	256.5	0.376099	-2.98027	-5.09341	-8.54075	-3.54027	-3.53206	-9.27669
	258	-0.577136	-3.95845	-5.48833	-9.25541	-3.64563	-3.89639	-10.0856
	259.5	0.355386	-5.80916	-4.87856	-8.28422	-3.29055	-3.34525	-1.40214
	261	-2.8228	-10.0252	-5.15058	-9.25127	-2.21783	-4.23086	7.46393
	262.5	-0.462057	-9.2443	-4.8655	-8.31435	-1.12687	-5.31385	2.93807
	264	4.38541	-0.489803	-2.89551	-3.1716	-0.79015	-4.80266	-12.4602
	265.5	7.63167	5.41758	0.143226	0.522775	2.34234	-2.50738	-6.5364
	267	2.79655	6.69196	-3.46134	-5.27259	0.327061	-5.47642	24.8601
	268.5	-8.40508	-3.57233	-7.53624	-13.2904	0.58527	-9.93079	61.4475
	270	-12.4738	-21.8042	-6.66265	-13.0003	-0.772423	-6.31169	35.4872
	271.5	-10.7172	-34.1186	-1.64272	-4.87602	-1.28403	1.18126	-4.40722
	273	-6.39739	-36.3465	5.88316	7.67381	0.909855	9.05971	-9.38171
	274.5	-0.121807	-28.7545	7.09166	9.58502	1.72124	10.0342	-8.45274
	276	-0.0516205	-22.4906	9.95853	12.2026	5.37464	12.4349	-3.39032
	277.5	-4.35706	-21.9109	8.1402	10.0985	4.99371	9.38382	-5.89952
	279	-7.1906	-21.6856	1.8371	1.67895	-1.36892	5.13159	-5.92427
	280.5	-4.8036	-19.9216	-0.21367	-3.00067	-1.06305	3.31713	2.81405
	282	-2.15405	-19.0722	-1.21247	-5.56231	-1.08357	2.93818	-2.41692
36	238.5	-13.0191	2.51634	-6.84648	-4.82094	-9.80621	-6.28337	-27.6252
	240	9.47179	-2.886	-5.57548	-5.34956	-6.34213	-5.43371	-13.2532
	241.5	-8.64086	-8.56298	-5.88083	-4.17341	-7.49041	-6.38025	-18.8694
	243	1.41653	-7.94019	-2.64091	-2.05696	-2.8914	-2.98122	-7.27349
	244.5	-4.94231	-7.48976	-3.03726	-2.32741	-2.60001	-4.18794	-11.0434
	246	-0.0685215	-5.75487	-2.06558	-2.39317	-1.1811	-2.63063	-11.9456
	247.5	0.906465	-6.82184	-2.95248	-4.92262	-2.66587	-1.26723	-13.9352
	249	0.508614	-2.71623	-2.16099	-3.40184	-1.46837	-1.66982	-10.4499
	250.5	1.42662	-3.92676	-0.808456	-1.50287	-1.39643	0.486064	-8.5413
	252	3.40926	-4.57611	-1.48793	-2.22096	-0.998831	-1.24573	-8.05984
	253.5	0.478602	-4.68938	-2.13513	-2.17252	-3.32645	-1.00724	-6.04274
	255	2.04181	-1.82939	-2.93766	-4.90416	-2.93196	-1.17346	-6.10635
	256.5	3.83317	-0.377684	-3.1558	-5.93949	-1.90301	-1.93275	-6.71757
	258	1.04558	-1.78866	-4.43967	-8.15615	-2.14027	-3.23477	-8.7673
	259.5	1.26519	-1.7435	-4.41784	-8.48655	-0.984226	-3.96066	-6.83953
	261	1.96704	-4.97555	-4.0477	-7.91322	-1.33376	-3.0892	13.7704
	262.5	3.5993	-8.45228	-3.27765	-7.51751	-0.249664	-2.31573	15.8872
	264	2.20587	-7.61956	-3.03429	-6.02828	0.210142	-3.47817	4.71367
	265.5	9.6325	-1.35022	-1.03084	-2.78046	1.32534	-1.74227	-10.9705
	267	19.726	7.39822	1.22393	-2.65397	6.47147	-0.188614	-6.60426
	268.5	6.46357	5.60998	-2.93963	-9.00514	6.26881	-6.0452	20.3505
	270	-5.31947	-9.34692	-6.47169	-12.1289	0.551086	-7.83457	18.0025
	271.5	-8.34935	-22.9358	-4.91305	-10.1208	1.50443	-6.19268	14.2789
	273	-3.54577	-33.409	1.04682	-0.826996	2.06829	1.83444	1.93326
	274.5	-5.26433	-38.9957	6.15842	7.53583	3.65733	7.26884	-12.2718
	276	1.50458	-29.463	8.77341	11.9186	4.60176	9.82863	-5.29101
	277.5	4.11172	-20.0292	8.11043	10.0724	7.47482	6.84727	1.90394
	279	2.85926	-17.7679	8.55228	8.32535	9.83954	7.52692	-3.44406
	280.5	0.603664	-21.4429	5.74359	4.3721	5.10144	7.69371	14.1674
	282	-2.7566	-20.7262	2.65837	1.58073	-0.506569	6.86049	22.2665
	283.5	-0.906525	-25.1072	0.45402	-1.89599	-1.4406	4.70885	15.9297
37.5	238.5	17.4512	18.2808	-4.70563	-2.66616	-6.89979	-4.88297	-32.5246
	240	9.07444	10.535	-7.67184	-6.69975	-11.3358	-5.46947	-34.3241
	241.5	5.40416	1.1502	-4.18884	-4.811	-4.60055	-3.46519	-17.8464
	243	10.0514	-2.22239	-2.28667	-3.10527	-1.81241	-1.97614	-3.74455
	244.5	2.96381	-4.42767	-3.01085	-3.11497	-2.80965	-3.1236	-6.63609
	246	-0.279703	-4.08182	-4.18992	-5.12688	-3.68825	-3.77199	-11.583
	247.5	-2.3208	-1.36503	-4.20433	-6.51512	-2.69373	-3.42814	-11.3966
	249	2.67418	-1.59213	-1.77141	-3.3084	-1.12211	-0.879975	-4.16045
	250.5	-0.475262	-3.73647	-2.72134	-4.14147	-2.61456	-1.41098	-8.99919
	252	-1.28864	-8.59034	-2.25271	-2.98781	-2.8179	-0.970261	-4.1669
	253.5	1.01273	-6.75353	-2.53918	-4.00156	-3.36117	-0.325361	-1.1293
	255	2.53808	-0.42192	-1.91635	-3.41539	-1.32665	-1.07988	-2.63548
	256.5	4.40721	1.36418	-3.24152	-6.0641	-1.90807	-1.86216	-6.01775
	258	4.13472	1.97007	-3.59164	-7.63916	-0.214201	-3.09422	-7.7854
	259.5	4.89935	1.23094	-2.39605	-5.8246	0.567161	-2.08367	-5.66307
	261	6.67855	-0.471481	-1.9388	-4.27694	-0.736893	-0.973687	5.67374
	262.5	10.2207	-3.07545	-1.60753	-2.78254	-2.34207	0.0748777	11.9569
	264	7.41743	-4.62829	-3.58082	-5.62758	-2.89399	-2.35786	3.70582
	265.5	6.66749	-2.13704	-2.17319	-3.70285	-0.59791	-2.28895	-6.86494
	267	12.3632	-0.763996	-0.481672	-1.86722	2.16368	-1.83929	-13.1281
	268.5	14.7655	0.859631	-0.99519	-2.78584	2.43381	-2.71181	-15.6815
	270	7.4425	-2.20113	-3.68213	-6.8885	1.09019	-5.23412	-15.8906
	271.5	4.08648	-7.15939	-1.11986	-4.49526	4.94489	-3.78756	-4.17883
	273	3.72586	-13.0703	-0.882375	-3.65997	4.32612	-3.34268	1.13302
	274.5	-0.32645	-22.9201	2.30138	2.42117	3.87112	0.582012	-4.38409
	276	-0.620323	-30.0929	4.12132	5.05895	3.53339	3.76011	-3.37874
	277.5	5.16927	-27.5551	4.59025	6.19598	2.98728	4.60454	-6.35826
	279	8.34598	-22.4823	4.82112	6.31752	3.64814	4.47517	-6.61703
	280.5	7.83954	-18.971	6.38185	7.0646	5.58091	6.4338	3.47289
	282	4.62343	-19.8784	7.3456	6.8495	6.41098	8.78194	23.0209
	283.5	1.82689	-21.2686	3.67141	2.59074	1.16335	7.26795	19.6923
39	237	-2.11736	49.4867	-12.6162	-11.2849	-15.3429	-11.3043	-62.2206
	238.5	11.6362	33.727	-11.1722	-8.84063	-12.9882	-11.9227	-48.3665
	240	0.61261	16.9763	-10.6958	-11.4975	-14.6425	-6.37557	-39.1792
	241.5	22.121	4.43189	-1.93347	-1.67909	-2.84291	-1.375	-3.91964
	243	6.68016	1.78152	-1.40966	-1.98444	-1.7194	-0.571144	-1.87248
	244.5	4.85579	1.41064	-2.01561	-1.2136	-2.5521	-2.30134	-4.9699
	246	4.49525	-0.687137	-2.18569	-1.66671	-2.11323	-2.79785	-4.21514
	247.5	-0.688315	-0.496779	-3.30729	-3.45106	-2.92827	-3.55771	-4.00932
	249	1.04933	-5.83962	-4.30299	-6.35778	-3.19316	-3.38275	-2.51414
	250.5	2.50241	-6.84615	-2.55301	-4.20379	-1.84632	-1.61158	-1.85103
	252	-1.44448	-10.6994	-1.90385	-2.6457	-2.16453	-0.915958	-1.66442
	253.5	1.11047	-6.07632	-1.55988	-2.42441	-2.23724	-0.0812912	-0.201427
	255	5.26144	-1.44476	-1.92682	-3.52674	-1.37852	-0.887674	0.22191
	256.5	4.70652	-1.24699	-2.73499	-5.11187	-1.86871	-1.24141	-3.7466
	258	5.92567	-0.421772	-3.99875	-7.40965	-2.6905	-2.04581	-5.05515
	259.5	6.3191	2.13961	-3.4748	-6.67304	-1.99238	-1.96767	-3.58784
	261	8.2306	0.377089	-1.9615	-3.53484	-2.36506	-0.181319	-0.989156
	262.5	12.6478	0.0289516	-0.133628	-0.473448	-1.07642	0.970575	10.1477
	264	13.4124	-0.0589056	-0.169164	-0.110159	-1.0679	0.598178	14.3205
	265.5	10.4611	-0.405766	-1.24542	-1.59049	-1.63392	-0.616541	4.35935
	267	10.0804	-0.442228	-0.678416	-1.339	-0.197113	-0.661579	-7.46114
	268.5	10.594	1.07817	-1.43604	-2.58342	0.980803	-2.83411	-16.3761
	270	11.4725	2.35648	-1.64666	-2.97044	1.87374	-3.93744	-22.0601
	271.5	10.9991	4.36208	-1.35984	-2.76363	2.60221	-3.99021	-19.1327
	273	14.4117	4.17217	0.754213	0.456519	4.17879	-2.44749	-8.06726
	274.5	13.2863	-1.4319	1.53549	1.34256	4.74221	-1.53879	-10.0722
	276	11.1105	-13.2829	2.76577	2.35049	4.90995	0.996902	-0.137142
	277.5	9.7021	-20.1177	4.43564	5.25945	5.76229	2.24614	8.71174
	279	8.15711	-22.5206	6.28624	8.52118	5.84805	4.44479	11.0405
	280.5	9.35573	-20.3751	4.96286	6.91892	1.87182	6.01251	9.94084
	282	10.8468	-17.4147	5.81175	8.77774	0.652262	7.89106	20.0693
	283.5	4.24947	-17.1777	8.21974	7.60094	6.74149	10.2851	10.1275
	285	4.58794	-15.8535	8.28288	7.85346	7.59316	9.35454	1.51676
40.5	237	28.1052	61.6315	-11.5726	-9.18834	-16.8738	-8.69892	-60.5046
	238.5	8.69291	39.4581	-6.75625	-2.43506	-12.1705	-5.7264	-43.5715
	240	17.5266	9.69291	-2.99585	-1.14641	-5.54199	-2.34327	-13.9486
	241.5	10.8726	4.5098	-1.82887	-1.45299	-1.89804	-2.14516	-7.18428
	243	6.34797	4.99933	-1.93522	-0.622717	-2.21961	-2.9759	-8.94431
	244.5	3.53902	3.86017	-4.14423	-0.763064	-5.67163	-6.08353	-12.9743
	246	11.7334	3.94716	-1.34705	-0.536523	-1.45432	-2.09467	-5.3787
	247.5	1.09065	2.52251	-1.08098	1.93422	-2.14965	-3.07454	-6.5659
	249	0.502897	-1.92698	-4.22286	-4.25586	-5.82242	-2.67731	-10.5515
	250.5	8.20638	-5.65311	-3.11305	-4.7466	-2.66867	-1.97297	3.36812
	252	-2.4299	-8.85192	-2.37967	-2.93892	-2.9064	-1.32374	2.71573
	253.5	-10.2111	-1.11123	-1.53063	-0.507043	-2.11757	-2.00315	-0.979029
	255	3.6388	-2.08731	-3.02371	-4.63666	-2.21335	-2.24852	-2.54219
	256.5	5.15754	-0.78666	-2.94363	-4.65354	-3.11196	-1.06198	-1.71493
	258	6.07335	-1.71951	-3.12124	-5.22624	-3.5092	-0.663001	0.218131
	259.5	7.0209	0.113581	-2.90688	-4.91176	-3.24664	-0.690612	2.20815
	261	7.39284	0.353021	-2.3051	-2.86047	-4.18669	0.00334549	0.673182
	262.5	10.1241	1.01996	-1.36218	-1.28411	-3.4422	0.513897	3.21999
	264	12.1207	1.89772	-0.577053	0.284644	-2.91226	0.818894	9.82548
	265.5	12.1449	1.72548	-0.613134	0.434288	-2.33289	0.0380774	12.3868
	267	14.5999	2.32203	1.07402	1.28225	1.0361	0.88639	12.2387
	268.5	13.4292	3.04737	0.825434	0.298656	1.25313	0.877468	3.05844
	270	11.022	3.19848	-0.237216	-0.0549479	-0.549467	-0.18475	-8.25127
	271.5	11.315	4.8275	-1.90161	-2.52491	-1.38058	-1.90259	-16.935
	273	12.5422	6.61463	-0.43557	-1.33005	1.12719	-1.17147	-13.3524
	274.5	13.9467	5.97656	0.871906	-0.781054	4.32237	-0.96703	-14.794
	276	18.4993	3.15345	1.07182	-0.230973	3.78447	-0.364954	-12.2791
	277.5	17.1998	-3.57055	1.26769	0.829442	3.29629	-0.328011	-1.58256
	279	17.3728	-8.92614	2.34633	3.21517	3.19668	0.621901	3.16818
	280.5	14.5033	-13.2743	3.13822	4.10138	2.83307	2.47248	8.71149
	282	14.5018	-11.7916	5.04102	6.43093	3.936	4.69522	27.8994
	283.5	10.5304	-11.7236	6.08408	7.47985	3.43297	7.29224	32.826
	285	4.50095	-10.8259	7.47411	9.76662	4.41053	8.19936	20.5422
	286.5	3.71625	-14.2125	7.56991	11.9023	1.45237	9.17215	4.06979
42	237	47.0029	50.7751	-0.255473	6.96522	-5.52375	-2.13749	-27.1895
	238.5	26.0866	24.0093	-1.4561	2.74538	-4.34608	-2.71138	-22.8808
	240	6.5282	5.49512	-2.56636	-0.721103	-4.44531	-2.5223	-13.6263
	241.5	6.30032	5.75981	-1.92691	-0.426952	-2.88152	-2.47902	-11.0857
	243	3.361	8.36716	-5.38281	-2.45794	-6.23413	-7.46964	-17.0614
	244.5	12.3062	12.1656	-0.276168	4.57195	-1.71199	-3.71827	-11.3356
	246	9.81471	10.6389	1.89287	7.01885	0.780275	-2.12965	-9.71367
	247.5	3.18854	5.66812	-0.506454	2.4015	-0.287592	-3.65844	-10.7838
	249	7.7261	0.806511	-1.76887	0.891038	-3.18359	-3.04374	-11.6183
	250.5	13.1118	-0.794163	-0.85545	0.437674	-1.50574	-1.54282	-1.62897
	252	3.21128	-1.97957	-0.909387	-0.00285889	-1.46434	-1.29643	0.191618
	253.5	-1.50253	0.836004	-1.82253	-0.843896	-2.19737	-2.44378	3.31739
	255	5.46324	-0.551787	-2.68042	-3.83294	-2.81493	-1.40368	0.433209
	256.5	6.91697	-1.41293	-2.18396	-3.73245	-2.40847	-0.408553	-0.84045
	258	7.76719	-1.37533	-2.15341	-3.27522	-3.20322	0.021173	4.77989
	259.5	7.62861	-1.51929	-2.07154	-3.45464	-2.8019	0.010407	6.43258
	261	6.17305	0.242638	-2.43262	-3.51785	-3.31256	-0.558067	4.95339
	262.5	6.54535	0.536437	-1.93955	-2.21672	-3.32932	-0.404533	7.40153
	264	7.02703	-0.106228	-1.48294	-0.472603	-4.02569	-0.105411	0.720273
	265.5	9.66625	-0.309188	-1.07435	0.581212	-3.55189	-0.296636	2.34161
	267	13.043	2.57287	0.513825	2.32605	-0.571138	-0.189142	0.765649
	268.5	12.4614	4.55837	1.06242	1.96632	1.05242	0.179159	3.66659
	270	12.5531	3.47851	1.62983	3.53048	-0.428236	1.7688	8.3905
	271.5	14.1121	4.81201	1.45099	2.92443	-0.106319	1.47718	-1.70895
	273	13.4495	3.93144	0.935178	1.49252	-0.0389576	1.30068	-5.99562
	274.5	13.5772	3.56324	-0.275399	-0.292898	-0.923559	0.358479	-7.00077
	276	16.8157	6.81643	0.696772	1.29166	-0.00790024	0.777208	-12.4829
	277.5	20.1105	5.51143	-0.11398	-1.32903	1.44511	-0.476753	-10.8833
	279	22.1931	-1.19944	0.0221152	-1.81417	1.96373	-0.0719948	-6.08703
	280.5	17.8564	-4.32606	1.13972	0.260489	2.07767	1.0719	11.6089
	282	17.6336	-6.58846	3.4118	4.31535	3.65079	2.26035	25.5932
	283.5	18.9397	-9.74783	3.85689	5.4369	2.20043	3.92402	36.8621
	285	10.699	-7.03901	4.57245	5.50244	3.39049	4.8349	24.8369
	286.5	2.06142	-6.47353	5.83659	7.91629	3.40454	6.13715	19.7089
	288	0.625687	-12.2719	6.62691	9.73616	2.70401	7.29234	28.7862
43.5	237	40.7551	37.098	3.57727	8.45733	-1.33604	3.69949	5.73433
	238.5	23.0705	24.0021	2.11477	7.72492	-1.33743	0.0885849	-11.9466
	240	18.2539	7.88926	1.98658	7.0198	-0.266151	-0.777851	-11.4286
	241.5	6.02718	5.46317	-1.30047	1.33855	-2.75149	-2.46198	-15.976
	243	8.59508	6.64098	-0.527044	2.62647	-1.37589	-2.84491	-11.44
	244.5	-2.63976	12.0858	-0.290367	3.51677	-2.21446	-2.16194	-10.6204
	246	6.42772	10.2339	0.299	3.62868	-1.05071	-1.68412	-10.781
	247.5	9.12269	3.40867	0.608296	2.91951	1.16018	-2.27821	-4.11148
	249	-2.61001	1.3569	0.213996	3.98548	-1.99862	-1.34834	-8.36034
	250.5	2.25629	0.325436	-2.88941	-1.54017	-2.60734	-4.53058	-9.19935
	252	5.98878	0.882248	-2.22245	-2.67026	-1.97635	-2.02334	-4.08445
	253.5	3.89846	2.00059	-2.25729	-2.761	-2.00439	-2.00269	-0.0205116
	255	8.76895	-0.86039	-1.69795	-2.1608	-2.03942	-0.891605	0.687473
	256.5	7.73337	-3.26083	-1.15468	-1.58602	-1.92762	0.0383668	1.97506
	258	6.56452	-3.52069	-0.977713	-1.59608	-1.61121	0.264279	7.21251
	259.5	7.1505	-2.98898	-1.40405	-1.93796	-2.46247	0.161917	10.6788
	261	6.51534	-1.14559	-1.4073	-1.90526	-2.59533	0.232165	5.5634
	262.5	6.25885	0.548072	-1.36594	-2.18126	-1.70181	-0.27101	5.85644
	264	7.03913	-0.225544	-1.10658	-1.04851	-2.08795	-0.264769	6.89997
	265.5	8.40748	0.172127	-1.13964	-0.681167	-2.25689	-0.545822	-0.270096
	267	11.0447	1.74335	-0.338615	1.74666	-2.33825	-0.445113	-5.42895
	268.5	12.851	3.19949	0.127964	3.38672	-2.25451	-0.724884	-5.30435
	270	14.8037	5.07623	1.81933	5.52747	-0.944943	0.877515	-1.8571
	271.5	14.7974	6.02566	2.45003	5.35487	0.115107	1.83853	-2.32394
	273	13.2622	4.92287	3.60617	6.41581	1.928	2.46673	-1.60093
	274.5	16.3983	4.8148	3.19036	5.59609	2.38161	1.59184	1.31342
	276	23.0233	6.22153	3.06104	5.17301	1.88308	2.10489	-1.14668
	277.5	20.2442	4.37568	2.59517	4.22876	1.68855	1.88045	1.96364
	282	19.4793	6.31573	2.85123	3.27592	4.28952	1.0367	14.4368
	283.5	16.8004	-0.938013	2.57058	2.17085	2.0675	3.53042	20.1556
	285	12.1197	-4.13819	2.13931	2.15353	1.85887	2.47287	23.0942
	286.5	13.9321	-0.16814	2.72141	3.05765	1.88	3.23201	10.9476
	288	5.65763	-2.6342	4.23905	6.2276	2.71378	3.73888	17.7762
	289.5	1.44429	-5.93851	7.12142	9.19093	7.06325	5.10783	11.4886
45	237	41.4433	27.7682	16.1485	22.7538	10.667	14.946	51.9795
	238.5	20.3815	15.6034	5.96303	10.4748	3.81224	3.63743	15.1397
	240	23.8835	11.0264	1.84619	5.40788	0.922726	-0.766188	0.327986
	241.5	5.34675	6.62005	0.999581	3.61899	-1.91537	1.30362	-2.81181
	243	17.0238	10.7853	3.64852	10.1672	-0.496208	1.26546	-7.46457
	244.5	17.334	12.0183	3.79188	10.363	-2.16324	3.17345	-13.8696
	246	23.9611	6.21617	3.6323	9.99815	-0.0215225	0.918865	-6.08996
	247.5	13.361	4.5441	1.5929	4.80486	1.30306	-1.34278	-5.1543
	249	-1.64321	3.29899	1.28865	4.96761	-1.15573	0.0628357	-8.28947
	250.5	5.37353	-0.351313	-0.459269	1.55007	-1.19523	-1.75102	-4.69557
	252	8.92986	0.519644	-1.74376	-2.3255	-1.97912	-0.922629	3.36486
	253.5	7.91099	-2.60745	-1.33309	-1.52781	-2.13156	-0.334872	-3.09433
	255	9.45417	-5.3818	-0.570565	-0.440863	-1.05482	-0.213022	-3.02056
	256.5	7.43351	-3.85567	-1.13204	-1.57763	-1.39295	-0.434754	-1.76285
	258	5.12952	-2.71286	-1.21134	-1.98079	-1.48968	-0.180236	-0.421906
	259.5	5.53763	-1.93244	-0.729707	-1.43124	-0.969831	0.199063	1.33213
	261	5.48989	-1.041	-1.61517	-2.07405	-1.94044	-0.854776	1.83493
	262.5	7.22319	0.669609	-1.37504	-1.78396	-1.82231	-0.530587	3.8788
	264	8.92505	0.402194	-1.23415	-0.875808	-2.91425	0.0835533	2.6894
	265.5	8.30371	0.116954	-2.87352	-2.67379	-4.72268	-1.27546	1.52543
	267	8.20236	-1.06842	-2.13859	-0.342857	-4.86648	-1.23083	9.34697
	268.5	10.7866	0.611323	-0.176602	2.35908	-2.60758	-0.288858	2.71022
	270	14.8563	5.21314	0.856801	3.80705	-0.712255	-0.535488	-4.00922
	271.5	14.7988	6.93475	1.21989	3.56199	0.500635	-0.439432	-3.16395
	273	13.5466	3.29377	1.79026	3.9333	1.08316	0.309093	-1.34364
	274.5	15.091	-3.18584	0.0348296	1.76944	-1.2119	-0.475191	-5.2431
	276	25.4376	-0.966753	2.70927	3.98125	1.71085	2.43166	-3.59421
	286.5	20.6649	7.63829	3.45631	5.42077	3.00322	1.98732	3.20403
	288	11.0269	8.08566	-0.559011	-1.65178	-0.321217	0.305286	-9.7185
	289.5	14.3311	8.7961	6.59131	9.17138	5.64064	4.96331	15.736
	291	13.9978	5.31724	9.45118	12.1006	10.4155	5.85696	7.6137
	292.5	16.7199	4.43979	13.7602	18.859	13.6864	8.82557	4.45242
46.5	237	68.476	24.5828	28.5249	38.5349	22.7275	23.9631	66.6535
	238.5	25.4364	11.7592	19.2591	22.8681	15.7002	18.8791	33.7237
	240	24.0129	5.52431	-0.329371	2.97533	-1.798	-2.12738	1.69383
	241.5	4.82017	5.85522	3.39343	6.60468	1.81582	1.77976	14.047
	243	11.0809	4.1801	5.60422	10.0003	4.14708	2.67953	9.84134
	244.5	6.54064	6.71001	9.80699	16.8477	7.10858	5.41937	13.0608
	246	18.7745	2.65916	8.94508	15.7938	5.89744	5.14057	2.73519
	247.5	5.99929	-2.65385	2.72461	6.58177	1.87853	-0.287621	-5.33113
	249	2.02747	-1.91117	1.79065	4.57946	1.45428	-0.659788	-5.05101
	250.5	6.4136	-3.16084	-0.168767	0.595344	0.0432024	-1.14445	-5.91554
	252	7.6871	-2.77175	-0.6925	-0.674846	-0.753485	-0.644994	-3.97548
	253.5	7.50378	-3.76609	-0.99846	-1.33822	-1.2073	-0.448484	-4.52386
	255	8.76786	-3.68947	-1.50501	-2.40757	-1.67501	-0.439829	-4.83755
	256.5	8.06323	-2.66227	-1.46858	-2.54664	-1.43791	-0.427372	-4.2573
	258	6.18569	-0.446155	-1.81524	-2.45686	-2.21052	-0.791749	-3.86859
	259.5	6.55599	2.46493	-1.06143	-0.870928	-1.21957	-1.10437	-0.947723
	261	7.89895	2.28054	-0.97682	-0.77864	-1.62459	-0.561106	0.957958
	262.5	7.87677	2.74965	-0.95336	-0.122505	-2.01632	-0.751492	3.49414
	264	9.84277	2.78812	-1.51561	-1.12181	-2.8404	-0.586074	6.91224
	265.5	13.5012	1.54235	-2.03098	-1.78821	-3.87359	-0.422907	5.45639
	267	12.7533	0.209048	-1.49917	-0.310328	-3.30939	-0.850008	15.7479
	268.5	10.0569	-0.344957	-1.00032	1.15997	-2.70854	-1.43706	12.4504
	270	9.17762	0.229284	0.48159	3.40264	-0.517435	-1.4524	11.3943
	271.5	11.5949	-1.63626	0.147238	1.67837	0.0356197	-1.32099	3.17243
	273	9.96398	0.533136	0.49166	0.844377	2.2233	-1.62125	-2.79026
	274.5	14.5206	-3.31814	1.55115	1.91119	2.22459	0.538679	-8.64915
	291	14.6193	11.0812	5.76169	8.70659	5.97469	2.6363	-3.40744
48	237	76.336	26.1288	25.5508	33.8238	14.1553	28.3811	74.2435
	238.5	22.0988	14.601	34.1414	41.542	26.5793	34.0379	80.4195
	240	30.9744	10.0371	4.28823	8.46264	1.59589	2.69444	10.6693
	241.5	24.2766	9.0785	3.80465	6.7458	2.3825	2.30296	12.0667
	243	15.7236	11.0232	9.86671	14.4347	8.48182	6.64847	19.6684
	244.5	28.3639	8.54507	13.3656	20.4619	12.239	7.33989	5.17822
	246	10.8271	0.536186	9.35448	17.2325	5.39679	5.45445	1.16999
	247.5	1.06723	-7.16471	0.413045	2.59085	-0.974741	-0.383417	-3.03034
	249	6.3713	-4.11174	0.0346438	0.314413	0.186729	-0.400286	-4.93692
	250.5	6.06166	-3.5131	-0.143933	-0.400424	0.694953	-0.728485	-1.54691
	252	8.2697	-2.99311	-0.183964	-0.2044	0.498954	-0.849247	-2.64012
	253.5	8.99825	-1.63761	-0.266791	-0.482963	0.18792	-0.508037	-4.52943
	255	8.76411	0.17025	-0.856011	-1.40755	-0.773111	-0.400494	-4.67612
	256.5	7.91606	1.24606	-0.662332	-0.682431	-0.914979	-0.406081	-3.321
	258	8.03113	2.51456	-1.10867	-0.75616	-1.90359	-0.675993	-3.53605
	259.5	9.31579	4.34971	-1.00249	-0.57999	-1.9565	-0.471886	-3.24593
	261	11.1648	3.42418	-1.38055	-1.81312	-2.10218	-0.250398	-2.03497
	262.5	11.43	4.25575	-1.28496	-1.16077	-2.16275	-0.592553	2.08509
	264	14.6303	3.70258	-1.55246	-1.76369	-2.61939	-0.341732	10.8186
	265.5	18.4935	3.37586	-1.32541	-1.08596	-2.566	-0.34978	5.47483
	267	18.8162	2.53433	0.289004	1.7864	-1.27743	0.361939	11.3745
	268.5	14.8489	1.16429	-0.525661	0.930898	-1.70183	-0.792894	11.6545
	270	13.0682	1.84521	-0.748484	-0.0587772	-1.12336	-1.01055	1.43143
	271.5	5.78411	-3.50226	-4.17563	-7.02212	-2.8035	-2.70942	-12.9819

## Sheet: us_precip_1.5x1.5_34w2
lat	lon	raw_cfsv2	deb_cfsv2	abc_cfsv2	tuned_cfsv2pp	perpp_cfsv2	tuned_climpp	gt
25.5	279	9.35558	-15.3566	-0.986749	-2.04211	-1.48422	0.540895	-11.0597
27	261	2.55639	-11.2847	-4.79086	-6.09503	-6.17417	-2.22638	-10.8652
	262.5	11.8877	-19.0619	-5.14646	-9.26085	-2.94952	-3.19953	-2.72233
	279	9.49616	-14.6592	-2.83528	-5.73876	-3.62495	0.840925	-10.1314
28.5	261	1.14707	-18.7682	-5.5605	-7.56102	-4.87633	-4.43051	-5.68059
	262.5	3.33825	-19.9478	-5.8141	-8.33367	-4.92543	-4.27884	7.22122
	264	5.63593	-27.9633	-3.04157	-9.08409	0.574661	-0.576035	35.1033
	277.5	4.93248	-22.1479	-2.81438	-8.72681	-4.27406	4.52385	-5.81425
	279	6.13531	-15.3646	-4.01683	-8.0564	-5.36912	1.31161	-15.7788
30	256.5	-1.53724	-10.0153	-4.07955	-6.79282	-3.26772	-2.23266	-0.393591
	258	0.177591	-10.6708	-3.84726	-6.36039	-2.68481	-2.51815	4.02216
	259.5	0.178598	-16.9939	-5.78118	-7.70901	-5.09844	-4.60639	2.60906
	261	-1.68752	-24.3021	-9.02026	-12.1974	-6.39964	-8.5285	-6.46878
	262.5	0.839323	-18.4825	-5.88654	-8.44213	-3.15889	-6.04861	9.52839
	264	5.12768	-21.1881	-1.64875	-4.64769	0.462841	-0.766048	28.4388
	265.5	-0.852184	-29.3891	-4.51166	-11.6355	0.850967	-2.73887	-0.32209
	267	-6.35766	-24.1751	-4.17871	-10.5995	3.10794	-4.95053	14.9157
	268.5	-0.757626	-5.72541	-8.96458	-17.5156	-4.89448	-4.42023	1.85936
	270	5.12107	4.88639	-3.73681	-12.0777	-2.77776	3.65017	4.6285
	274.5	1.61071	-16.7826	2.68131	0.752911	-0.259113	7.57025	-5.20488
	276	-0.261517	-22.4917	1.11464	-0.619825	-2.24603	6.18929	-3.54154
	277.5	0.711327	-16.9444	-0.00190681	-2.65195	-2.37866	4.96557	-10.6774
31.5	249	-4.27887	-19.0105	-3.0527	-7.56811	-2.28397	0.725776	-13.7732
	250.5	-2.18574	-13.8492	-2.46844	-6.09579	-1.78621	0.503572	-12.3199
	255	-2.0311	-7.24871	-6.19647	-10.4376	-4.7307	-3.4704	-6.90475
	256.5	-0.715847	-8.76316	-5.29686	-8.34389	-4.09523	-3.4683	-3.50762
	258	-1.32601	-8.61729	-3.88239	-5.95936	-2.36212	-3.34797	-4.84142
	259.5	-0.273182	-13.5015	-4.74541	-6.81495	-2.88677	-4.62699	-3.40696
	261	0.673174	-19.3727	-6.22646	-9.80645	-2.61772	-6.2933	-6.6036
	262.5	1.97256	-15.7176	-5.6445	-9.52436	-1.5069	-5.924	0.162153
	264	2.35267	-9.27717	-2.76071	-5.22749	-0.746403	-2.4698	30.5782
	265.5	-4.46887	-16.6315	-4.76551	-9.10056	-2.06647	-3.30897	11.513
	267	-13.5127	-26.222	-9.15493	-14.1662	-8.94765	-4.88494	21.895
	268.5	-7.36877	-24.3671	-4.74015	-7.19195	-8.67266	1.23571	11.5905
	270	-0.0732994	-12.0272	0.133975	-1.56801	-3.24403	5.10668	-4.53057
	271.5	-2.15273	-4.16458	2.80926	-0.0872111	1.71281	6.9565	-8.49977
	273	-2.91202	-5.40137	4.30958	3.47788	0.514973	8.96068	-15.534
	274.5	-3.26313	-14.6595	6.52934	6.41197	1.21625	11.9623	-4.74238
	276	-8.98395	-19.2472	0.841799	-1.13526	-2.06167	5.70806	8.10265
	277.5	-7.9949	-19.5972	-2.84913	-7.29352	-2.68036	1.35672	-5.06827
33	243	-14.1521	-16.1681	-4.65028	-3.73987	-7.92547	-2.40438	-4.4533
	244.5	-1.73932	-10.0107	-2.6842	-3.28457	-3.10148	-1.6862	-5.61199
	246	-2.95669	-8.32708	-0.832457	-1.51911	-0.988292	0.00481701	-5.74441
	247.5	-3.03649	-11.8807	-2.35406	-4.50077	-2.04984	-0.501945	-10.2893
	249	-3.68392	-14.4869	-3.01345	-6.37216	-3.62786	0.989845	-16.9981
	250.5	-3.13863	-12.8098	-2.93437	-6.08789	-2.00677	-0.672776	-15.7401
	252	-3.25709	-9.84127	-3.89341	-6.01548	-4.23254	-1.42473	-13.3126
	253.5	-0.702149	-6.33654	-3.84869	-6.50857	-3.54233	-1.54701	-9.48776
	255	1.04604	-5.04518	-4.93788	-8.93744	-3.85925	-2.0829	-8.96251
	256.5	0.494122	-5.86075	-5.04127	-8.75332	-2.93764	-3.51395	-8.82777
	258	-0.996802	-6.18861	-4.5376	-7.41636	-2.80181	-3.49813	-2.99552
	259.5	-1.87348	-9.69025	-4.38045	-7.63543	-1.56517	-4.12577	-4.18315
	261	-2.81555	-15.2596	-4.79472	-8.30445	-1.1154	-5.10398	-2.45039
	262.5	2.24761	-10.8771	-4.93998	-6.8403	-2.16388	-5.89969	-15.6377
	264	6.2962	-0.405979	-2.99104	-3.51908	-1.97238	-3.61672	5.38455
	265.5	1.78935	-1.58933	-2.5379	-2.50906	-1.99955	-3.20849	28.5004
	267	-8.96201	-9.14399	-7.06409	-9.69587	-5.61962	-6.05973	52.4128
	268.5	-15.583	-19.5643	-7.3759	-12.4221	-6.20998	-3.90401	18.9792
	270	-5.09047	-28.0311	-1.72529	-6.55842	-2.45465	3.54481	5.48507
	271.5	-1.84402	-19.4552	5.71118	3.78998	4.73651	8.72609	-8.64693
	273	-4.38783	-15.0188	7.08174	7.92265	3.47975	9.98795	-18.1591
	274.5	-1.05371	-15.9076	9.3116	9.46481	5.84568	12.7184	-6.3299
	276	-2.44469	-19.7786	7.84819	8.60583	3.66046	11.2442	-3.31563
	277.5	-8.73105	-19.8672	-0.484514	-2.64161	-3.49288	4.55231	-3.76439
	279	-7.38663	-16.6776	-3.88324	-8.15974	-3.36311	-0.25906	-10.8073
	280.5	0.671642	-16.9459	-5.48878	-11.5336	-3.39652	-1.63852	-8.335
34.5	240	-14.4551	-11.153	-7.73459	-8.58535	-7.47164	-7.30104	-6.1812
	241.5	-9.99234	-15.3039	-7.023	-7.28119	-9.01353	-4.95412	-5.82561
	243	-9.66459	-15.5532	-7.16521	-7.6525	-9.09421	-4.84633	-8.2883
	244.5	-3.42858	-8.60255	-3.58978	-4.29421	-3.50542	-2.97784	-9.32888
	246	-2.48953	-8.6709	-1.47863	-1.66574	-1.69609	-1.08033	-9.31711
	247.5	-3.04014	-11.8892	-2.45202	-4.43843	-2.66225	-0.249636	-17.4028
	249	-6.64961	-11.2667	-4.39858	-7.45226	-4.0787	-1.67146	-23.7676
	250.5	0.686193	-8.45246	-3.78942	-7.35871	-2.81628	-1.16744	-13.624
	252	3.65798	-5.54064	-2.92987	-4.95108	-2.86664	-0.980876	-8.53181
	253.5	1.8976	-2.03307	-2.59252	-4.19348	-2.65809	-1.03861	-8.35162
	255	2.24173	-2.2542	-3.73263	-6.53771	-3.07751	-1.81538	-8.37624
	256.5	0.376099	-2.98027	-5.09341	-8.54075	-3.54027	-3.53206	-9.27669
	258	-0.577136	-3.95845	-5.48833	-9.25541	-3.64563	-3.89639	-10.0856
	259.5	0.355386	-5.80916	-4.87856	-8.28422	-3.29055	-3.34525	-1.40214
	261	-2.8228	-10.0252	-5.15058	-9.25127	-2.21783	-4.23086	7.46393
	262.5	-0.462057	-9.2443	-4.8655	-8.31435	-1.12687	-5.31385	2.93807
	264	4.38541	-0.489803	-2.89551	-3.1716	-0.79015	-4.80266	-12.4602
	265.5	7.63167	5.41758	0.143226	0.522775	2.34234	-2.50738	-6.5364
	267	2.79655	6.69196	-3.46134	-5.27259	0.327061	-5.47642	24.8601
	268.5	-8.40508	-3.57233	-7.53624	-13.2904	0.58527	-9.93079	61.4475
	270	-12.4738	-21.8042	-6.66265	-13.0003	-0.772423	-6.31169	35.4872
	271.5	-10.7172	-34.1186	-1.64272	-4.87602	-1.28403	1.18126	-4.40722
	273	-6.39739	-36.3465	5.88316	7.67381	0.909855	9.05971	-9.38171
	274.5	-0.121807	-28.7545	7.09166	9.58502	1.72124	10.0342	-8.45274
	276	-0.0516205	-22.4906	9.95853	12.2026	5.37464	12.4349	-3.39032
	277.5	-4.35706	-21.9109	8.1402	10.0985	4.99371	9.38382	-5.89952
	279	-7.1906	-21.6856	1.8371	1.67895	-1.36892	5.13159	-5.92427
	280.5	-4.8036	-19.9216	-0.21367	-3.00067	-1.06305	3.31713	2.81405
	282	-2.15405	-19.0722	-1.21247	-5.56231	-1.08357	2.93818	-2.41692
36	238.5	-13.0191	2.51634	-6.84648	-4.82094	-9.80621	-6.28337	-27.6252
	240	9.47179	-2.886	-5.57548	-5.34956	-6.34213	-5.43371	-13.2532
	241.5	-8.64086	-8.56298	-5.88083	-4.17341	-7.49041	-6.38025	-18.8694
	243	1.41653	-7.94019	-2.64091	-2.05696	-2.8914	-2.98122	-7.27349
	244.5	-4.94231	-7.48976	-3.03726	-2.32741	-2.60001	-4.18794	-11.0434
	246	-0.0685215	-5.75487	-2.06558	-2.39317	-1.1811	-2.63063	-11.9456
	247.5	0.906465	-6.82184	-2.95248	-4.92262	-2.66587	-1.26723	-13.9352
	249	0.508614	-2.71623	-2.16099	-3.40184	-1.46837	-1.66982	-10.4499
	250.5	1.42662	-3.92676	-0.808456	-1.50287	-1.39643	0.486064	-8.5413
	252	3.40926	-4.57611	-1.48793	-2.22096	-0.998831	-1.24573	-8.05984
	253.5	0.478602	-4.68938	-2.13513	-2.17252	-3.32645	-1.00724	-6.04274
	255	2.04181	-1.82939	-2.93766	-4.90416	-2.93196	-1.17346	-6.10635
	256.5	3.83317	-0.377684	-3.1558	-5.93949	-1.90301	-1.93275	-6.71757
	258	1.04558	-1.78866	-4.43967	-8.15615	-2.14027	-3.23477	-8.7673
	259.5	1.26519	-1.7435	-4.41784	-8.48655	-0.984226	-3.96066	-6.83953
	261	1.96704	-4.97555	-4.0477	-7.91322	-1.33376	-3.0892	13.7704
	262.5	3.5993	-8.45228	-3.27765	-7.51751	-0.249664	-2.31573	15.8872
	264	2.20587	-7.61956	-3.03429	-6.02828	0.210142	-3.47817	4.71367
	265.5	9.6325	-1.35022	-1.03084	-2.78046	1.32534	-1.74227	-10.9705
	267	19.726	7.39822	1.22393	-2.65397	6.47147	-0.188614	-6.60426
	268.5	6.46357	5.60998	-2.93963	-9.00514	6.26881	-6.0452	20.3505
	270	-5.31947	-9.34692	-6.47169	-12.1289	0.551086	-7.83457	18.0025
	271.5	-8.34935	-22.9358	-4.91305	-10.1208	1.50443	-6.19268	14.2789
	273	-3.54577	-33.409	1.04682	-0.826996	2.06829	1.83444	1.93326
	274.5	-5.26433	-38.9957	6.15842	7.53583	3.65733	7.26884	-12.2718
	276	1.50458	-29.463	8.77341	11.9186	4.60176	9.82863	-5.29101
	277.5	4.11172	-20.0292	8.11043	10.0724	7.47482	6.84727	1.90394
	279	2.85926	-17.7679	8.55228	8.32535	9.83954	7.52692	-3.44406
	280.5	0.603664	-21.4429	5.74359	4.3721	5.10144	7.69371	14.1674
	282	-2.7566	-20.7262	2.65837	1.58073	-0.506569	6.86049	22.2665
	283.5	-0.906525	-25.1072	0.45402	-1.89599	-1.4406	4.70885	15.9297
37.5	238.5	17.4512	18.2808	-4.70563	-2.66616	-6.89979	-4.88297	-32.5246
	240	9.07444	10.535	-7.67184	-6.69975	-11.3358	-5.46947	-34.3241
	241.5	5.40416	1.1502	-4.18884	-4.811	-4.60055	-3.46519	-17.8464
	243	10.0514	-2.22239	-2.28667	-3.10527	-1.81241	-1.97614	-3.74455
	244.5	2.96381	-4.42767	-3.01085	-3.11497	-2.80965	-3.1236	-6.63609
	246	-0.279703	-4.08182	-4.18992	-5.12688	-3.68825	-3.77199	-11.583
	247.5	-2.3208	-1.36503	-4.20433	-6.51512	-2.69373	-3.42814	-11.3966
	249	2.67418	-1.59213	-1.77141	-3.3084	-1.12211	-0.879975	-4.16045
	250.5	-0.475262	-3.73647	-2.72134	-4.14147	-2.61456	-1.41098	-8.99919
	252	-1.28864	-8.59034	-2.25271	-2.98781	-2.8179	-0.970261	-4.1669
	253.5	1.01273	-6.75353	-2.53918	-4.00156	-3.36117	-0.325361	-1.1293
	255	2.53808	-0.42192	-1.91635	-3.41539	-1.32665	-1.07988	-2.63548
	256.5	4.40721	1.36418	-3.24152	-6.0641	-1.90807	-1.86216	-6.01775
	258	4.13472	1.97007	-3.59164	-7.63916	-0.214201	-3.09422	-7.7854
	259.5	4.89935	1.23094	-2.39605	-5.8246	0.567161	-2.08367	-5.66307
	261	6.67855	-0.471481	-1.9388	-4.27694	-0.736893	-0.973687	5.67374
	262.5	10.2207	-3.07545	-1.60753	-2.78254	-2.34207	0.0748777	11.9569
	264	7.41743	-4.62829	-3.58082	-5.62758	-2.89399	-2.35786	3.70582
	265.5	6.66749	-2.13704	-2.17319	-3.70285	-0.59791	-2.28895	-6.86494
	267	12.3632	-0.763996	-0.481672	-1.86722	2.16368	-1.83929	-13.1281
	268.5	14.7655	0.859631	-0.99519	-2.78584	2.43381	-2.71181	-15.6815
	270	7.4425	-2.20113	-3.68213	-6.8885	1.09019	-5.23412	-15.8906
	271.5	4.08648	-7.15939	-1.11986	-4.49526	4.94489	-3.78756	-4.17883
	273	3.72586	-13.0703	-0.882375	-3.65997	4.32612	-3.34268	1.13302
	274.5	-0.32645	-22.9201	2.30138	2.42117	3.87112	0.582012	-4.38409
	276	-0.620323	-30.0929	4.12132	5.05895	3.53339	3.76011	-3.37874
	277.5	5.16927	-27.5551	4.59025	6.19598	2.98728	4.60454	-6.35826
	279	8.34598	-22.4823	4.82112	6.31752	3.64814	4.47517	-6.61703
	280.5	7.83954	-18.971	6.38185	7.0646	5.58091	6.4338	3.47289
	282	4.62343	-19.8784	7.3456	6.8495	6.41098	8.78194	23.0209
	283.5	1.82689	-21.2686	3.67141	2.59074	1.16335	7.26795	19.6923
39	237	-2.11736	49.4867	-12.6162	-11.2849	-15.3429	-11.3043	-62.2206
	238.5	11.6362	33.727	-11.1722	-8.84063	-12.9882	-11.9227	-48.3665
	240	0.61261	16.9763	-10.6958	-11.4975	-14.6425	-6.37557	-39.1792
	241.5	22.121	4.43189	-1.93347	-1.67909	-2.84291	-1.375	-3.91964
	243	6.68016	1.78152	-1.40966	-1.98444	-1.7194	-0.571144	-1.87248
	244.5	4.85579	1.41064	-2.01561	-1.2136	-2.5521	-2.30134	-4.9699
	246	4.49525	-0.687137	-2.18569	-1.66671	-2.11323	-2.79785	-4.21514
	247.5	-0.688315	-0.496779	-3.30729	-3.45106	-2.92827	-3.55771	-4.00932
	249	1.04933	-5.83962	-4.30299	-6.35778	-3.19316	-3.38275	-2.51414
	250.5	2.50241	-6.84615	-2.55301	-4.20379	-1.84632	-1.61158	-1.85103
	252	-1.44448	-10.6994	-1.90385	-2.6457	-2.16453	-0.915958	-1.66442
	253.5	1.11047	-6.07632	-1.55988	-2.42441	-2.23724	-0.0812912	-0.201427
	255	5.26144	-1.44476	-1.92682	-3.52674	-1.37852	-0.887674	0.22191
	256.5	4.70652	-1.24699	-2.73499	-5.11187	-1.86871	-1.24141	-3.7466
	258	5.92567	-0.421772	-3.99875	-7.40965	-2.6905	-2.04581	-5.05515
	259.5	6.3191	2.13961	-3.4748	-6.67304	-1.99238	-1.96767	-3.58784
	261	8.2306	0.377089	-1.9615	-3.53484	-2.36506	-0.181319	-0.989156
	262.5	12.6478	0.0289516	-0.133628	-0.473448	-1.07642	0.970575	10.1477
	264	13.4124	-0.0589056	-0.169164	-0.110159	-1.0679	0.598178	14.3205
	265.5	10.4611	-0.405766	-1.24542	-1.59049	-1.63392	-0.616541	4.35935
	267	10.0804	-0.442228	-0.678416	-1.339	-0.197113	-0.661579	-7.46114
	268.5	10.594	1.07817	-1.43604	-2.58342	0.980803	-2.83411	-16.3761
	270	11.4725	2.35648	-1.64666	-2.97044	1.87374	-3.93744	-22.0601
	271.5	10.9991	4.36208	-1.35984	-2.76363	2.60221	-3.99021	-19.1327
	273	14.4117	4.17217	0.754213	0.456519	4.17879	-2.44749	-8.06726
	274.5	13.2863	-1.4319	1.53549	1.34256	4.74221	-1.53879	-10.0722
	276	11.1105	-13.2829	2.76577	2.35049	4.90995	0.996902	-0.137142
	277.5	9.7021	-20.1177	4.43564	5.25945	5.76229	2.24614	8.71174
	279	8.15711	-22.5206	6.28624	8.52118	5.84805	4.44479	11.0405
	280.5	9.35573	-20.3751	4.96286	6.91892	1.87182	6.01251	9.94084
	282	10.8468	-17.4147	5.81175	8.77774	0.652262	7.89106	20.0693
	283.5	4.24947	-17.1777	8.21974	7.60094	6.74149	10.2851	10.1275
	285	4.58794	-15.8535	8.28288	7.85346	7.59316	9.35454	1.51676
40.5	237	28.1052	61.6315	-11.5726	-9.18834	-16.8738	-8.69892	-60.5046
	238.5	8.69291	39.4581	-6.75625	-2.43506	-12.1705	-5.7264	-43.5715
	240	17.5266	9.69291	-2.99585	-1.14641	-5.54199	-2.34327	-13.9486
	241.5	10.8726	4.5098	-1.82887	-1.45299	-1.89804	-2.14516	-7.18428
	243	6.34797	4.99933	-1.93522	-0.622717	-2.21961	-2.9759	-8.94431
	244.5	3.53902	3.86017	-4.14423	-0.763064	-5.67163	-6.08353	-12.9743
	246	11.7334	3.94716	-1.34705	-0.536523	-1.45432	-2.09467	-5.3787
	247.5	1.09065	2.52251	-1.08098	1.93422	-2.14965	-3.07454	-6.5659
	249	0.502897	-1.92698	-4.22286	-4.25586	-5.82242	-2.67731	-10.5515
	250.5	8.20638	-5.65311	-3.11305	-4.7466	-2.66867	-1.97297	3.36812
	252	-2.4299	-8.85192	-2.37967	-2.93892	-2.9064	-1.32374	2.71573
	253.5	-10.2111	-1.11123	-1.53063	-0.507043	-2.11757	-2.00315	-0.979029
	255	3.6388	-2.08731	-3.02371	-4.63666	-2.21335	-2.24852	-2.54219
	256.5	5.15754	-0.78666	-2.94363	-4.65354	-3.11196	-1.06198	-1.71493
	258	6.07335	-1.71951	-3.12124	-5.22624	-3.5092	-0.663001	0.218131
	259.5	7.0209	0.113581	-2.90688	-4.91176	-3.24664	-0.690612	2.20815
	261	7.39284	0.353021	-2.3051	-2.86047	-4.18669	0.00334549	0.673182
	262.5	10.1241	1.01996	-1.36218	-1.28411	-3.4422	0.513897	3.21999
	264	12.1207	1.89772	-0.577053	0.284644	-2.91226	0.818894	9.82548
	265.5	12.1449	1.72548	-0.613134	0.434288	-2.33289	0.0380774	12.3868
	267	14.5999	2.32203	1.07402	1.28225	1.0361	0.88639	12.2387
	268.5	13.4292	3.04737	0.825434	0.298656	1.25313	0.877468	3.05844
	270	11.022	3.19848	-0.237216	-0.0549479	-0.549467	-0.18475	-8.25127
	271.5	11.315	4.8275	-1.90161	-2.52491	-1.38058	-1.90259	-16.935
	273	12.5422	6.61463	-0.43557	-1.33005	1.12719	-1.17147	-13.3524
	274.5	13.9467	5.97656	0.871906	-0.781054	4.32237	-0.96703	-14.794
	276	18.4993	3.15345	1.07182	-0.230973	3.78447	-0.364954	-12.2791
	277.5	17.1998	-3.57055	1.26769	0.829442	3.29629	-0.328011	-1.58256
	279	17.3728	-8.92614	2.34633	3.21517	3.19668	0.621901	3.16818
	280.5	14.5033	-13.2743	3.13822	4.10138	2.83307	2.47248	8.71149
	282	14.5018	-11.7916	5.04102	6.43093	3.936	4.69522	27.8994
	283.5	10.5304	-11.7236	6.08408	7.47985	3.43297	7.29224	32.826
	285	4.50095	-10.8259	7.47411	9.76662	4.41053	8.19936	20.5422
	286.5	3.71625	-14.2125	7.56991	11.9023	1.45237	9.17215	4.06979
42	237	47.0029	50.7751	-0.255473	6.96522	-5.52375	-2.13749	-27.1895
	238.5	26.0866	24.0093	-1.4561	2.74538	-4.34608	-2.71138	-22.8808
	240	6.5282	5.49512	-2.56636	-0.721103	-4.44531	-2.5223	-13.6263
	241.5	6.30032	5.75981	-1.92691	-0.426952	-2.88152	-2.47902	-11.0857
	243	3.361	8.36716	-5.38281	-2.45794	-6.23413	-7.46964	-17.0614
	244.5	12.3062	12.1656	-0.276168	4.57195	-1.71199	-3.71827	-11.3356
	246	9.81471	10.6389	1.89287	7.01885	0.780275	-2.12965	-9.71367
	247.5	3.18854	5.66812	-0.506454	2.4015	-0.287592	-3.65844	-10.7838
	249	7.7261	0.806511	-1.76887	0.891038	-3.18359	-3.04374	-11.6183
	250.5	13.1118	-0.794163	-0.85545	0.437674	-1.50574	-1.54282	-1.62897
	252	3.21128	-1.97957	-0.909387	-0.00285889	-1.46434	-1.29643	0.191618
	253.5	-1.50253	0.836004	-1.82253	-0.843896	-2.19737	-2.44378	3.31739
	255	5.46324	-0.551787	-2.68042	-3.83294	-2.81493	-1.40368	0.433209
	256.5	6.91697	-1.41293	-2.18396	-3.73245	-2.40847	-0.408553	-0.84045
	258	7.76719	-1.37533	-2.15341	-3.27522	-3.20322	0.021173	4.77989
	259.5	7.62861	-1.51929	-2.07154	-3.45464	-2.8019	0.010407	6.43258
	261	6.17305	0.242638	-2.43262	-3.51785	-3.31256	-0.558067	4.95339
	262.5	6.54535	0.536437	-1.93955	-2.21672	-3.32932	-0.404533	7.40153
	264	7.02703	-0.106228	-1.48294	-0.472603	-4.02569	-0.105411	0.720273
	265.5	9.66625	-0.309188	-1.07435	0.581212	-3.55189	-0.296636	2.34161
	267	13.043	2.57287	0.513825	2.32605	-0.571138	-0.189142	0.765649
	268.5	12.4614	4.55837	1.06242	1.96632	1.05242	0.179159	3.66659
	270	12.5531	3.47851	1.62983	3.53048	-0.428236	1.7688	8.3905
	271.5	14.1121	4.81201	1.45099	2.92443	-0.106319	1.47718	-1.70895
	273	13.4495	3.93144	0.935178	1.49252	-0.0389576	1.30068	-5.99562
	274.5	13.5772	3.56324	-0.275399	-0.292898	-0.923559	0.358479	-7.00077
	276	16.8157	6.81643	0.696772	1.29166	-0.00790024	0.777208	-12.4829
	277.5	20.1105	5.51143	-0.11398	-1.32903	1.44511	-0.476753	-10.8833
	279	22.1931	-1.19944	0.0221152	-1.81417	1.96373	-0.0719948	-6.08703
	280.5	17.8564	-4.32606	1.13972	0.260489	2.07767	1.0719	11.6089
	282	17.6336	-6.58846	3.4118	4.31535	3.65079	2.26035	25.5932
	283.5	18.9397	-9.74783	3.85689	5.4369	2.20043	3.92402	36.8621
	285	10.699	-7.03901	4.57245	5.50244	3.39049	4.8349	24.8369
	286.5	2.06142	-6.47353	5.83659	7.91629	3.40454	6.13715	19.7089
	288	0.625687	-12.2719	6.62691	9.73616	2.70401	7.29234	28.7862
43.5	237	40.7551	37.098	3.57727	8.45733	-1.33604	3.69949	5.73433
	238.5	23.0705	24.0021	2.11477	7.72492	-1.33743	0.0885849	-11.9466
	240	18.2539	7.88926	1.98658	7.0198	-0.266151	-0.777851	-11.4286
	241.5	6.02718	5.46317	-1.30047	1.33855	-2.75149	-2.46198	-15.976
	243	8.59508	6.64098	-0.527044	2.62647	-1.37589	-2.84491	-11.44
	244.5	-2.63976	12.0858	-0.290367	3.51677	-2.21446	-2.16194	-10.6204
	246	6.42772	10.2339	0.299	3.62868	-1.05071	-1.68412	-10.781
	247.5	9.12269	3.40867	0.608296	2.91951	1.16018	-2.27821	-4.11148
	249	-2.61001	1.3569	0.213996	3.98548	-1.99862	-1.34834	-8.36034
	250.5	2.25629	0.325436	-2.88941	-1.54017	-2.60734	-4.53058	-9.19935
	252	5.98878	0.882248	-2.22245	-2.67026	-1.97635	-2.02334	-4.08445
	253.5	3.89846	2.00059	-2.25729	-2.761	-2.00439	-2.00269	-0.0205116
	255	8.76895	-0.86039	-1.69795	-2.1608	-2.03942	-0.891605	0.687473
	256.5	7.73337	-3.26083	-1.15468	-1.58602	-1.92762	0.0383668	1.97506
	258	6.56452	-3.52069	-0.977713	-1.59608	-1.61121	0.264279	7.21251
	259.5	7.1505	-2.98898	-1.40405	-1.93796	-2.46247	0.161917	10.6788
	261	6.51534	-1.14559	-1.4073	-1.90526	-2.59533	0.232165	5.5634
	262.5	6.25885	0.548072	-1.36594	-2.18126	-1.70181	-0.27101	5.85644
	264	7.03913	-0.225544	-1.10658	-1.04851	-2.08795	-0.264769	6.89997
	265.5	8.40748	0.172127	-1.13964	-0.681167	-2.25689	-0.545822	-0.270096
	267	11.0447	1.74335	-0.338615	1.74666	-2.33825	-0.445113	-5.42895
	268.5	12.851	3.19949	0.127964	3.38672	-2.25451	-0.724884	-5.30435
	270	14.8037	5.07623	1.81933	5.52747	-0.944943	0.877515	-1.8571
	271.5	14.7974	6.02566	2.45003	5.35487	0.115107	1.83853	-2.32394
	273	13.2622	4.92287	3.60617	6.41581	1.928	2.46673	-1.60093
	274.5	16.3983	4.8148	3.19036	5.59609	2.38161	1.59184	1.31342
	276	23.0233	6.22153	3.06104	5.17301	1.88308	2.10489	-1.14668
	277.5	20.2442	4.37568	2.59517	4.22876	1.68855	1.88045	1.96364
	282	19.4793	6.31573	2.85123	3.27592	4.28952	1.0367	14.4368
	283.5	16.8004	-0.938013	2.57058	2.17085	2.0675	3.53042	20.1556
	285	12.1197	-4.13819	2.13931	2.15353	1.85887	2.47287	23.0942
	286.5	13.9321	-0.16814	2.72141	3.05765	1.88	3.23201	10.9476
	288	5.65763	-2.6342	4.23905	6.2276	2.71378	3.73888	17.7762
	289.5	1.44429	-5.93851	7.12142	9.19093	7.06325	5.10783	11.4886
45	237	41.4433	27.7682	16.1485	22.7538	10.667	14.946	51.9795
	238.5	20.3815	15.6034	5.96303	10.4748	3.81224	3.63743	15.1397
	240	23.8835	11.0264	1.84619	5.40788	0.922726	-0.766188	0.327986
	241.5	5.34675	6.62005	0.999581	3.61899	-1.91537	1.30362	-2.81181
	243	17.0238	10.7853	3.64852	10.1672	-0.496208	1.26546	-7.46457
	244.5	17.334	12.0183	3.79188	10.363	-2.16324	3.17345	-13.8696
	246	23.9611	6.21617	3.6323	9.99815	-0.0215225	0.918865	-6.08996
	247.5	13.361	4.5441	1.5929	4.80486	1.30306	-1.34278	-5.1543
	249	-1.64321	3.29899	1.28865	4.96761	-1.15573	0.0628357	-8.28947
	250.5	5.37353	-0.351313	-0.459269	1.55007	-1.19523	-1.75102	-4.69557
	252	8.92986	0.519644	-1.74376	-2.3255	-1.97912	-0.922629	3.36486
	253.5	7.91099	-2.60745	-1.33309	-1.52781	-2.13156	-0.334872	-3.09433
	255	9.45417	-5.3818	-0.570565	-0.440863	-1.05482	-0.213022	-3.02056
	256.5	7.43351	-3.85567	-1.13204	-1.57763	-1.39295	-0.434754	-1.76285
	258	5.12952	-2.71286	-1.21134	-1.98079	-1.48968	-0.180236	-0.421906
	259.5	5.53763	-1.93244	-0.729707	-1.43124	-0.969831	0.199063	1.33213
	261	5.48989	-1.041	-1.61517	-2.07405	-1.94044	-0.854776	1.83493
	262.5	7.22319	0.669609	-1.37504	-1.78396	-1.82231	-0.530587	3.8788
	264	8.92505	0.402194	-1.23415	-0.875808	-2.91425	0.0835533	2.6894
	265.5	8.30371	0.116954	-2.87352	-2.67379	-4.72268	-1.27546	1.52543
	267	8.20236	-1.06842	-2.13859	-0.342857	-4.86648	-1.23083	9.34697
	268.5	10.7866	0.611323	-0.176602	2.35908	-2.60758	-0.288858	2.71022
	270	14.8563	5.21314	0.856801	3.80705	-0.712255	-0.535488	-4.00922
	271.5	14.7988	6.93475	1.21989	3.56199	0.500635	-0.439432	-3.16395
	273	13.5466	3.29377	1.79026	3.9333	1.08316	0.309093	-1.34364
	274.5	15.091	-3.18584	0.0348296	1.76944	-1.2119	-0.475191	-5.2431
	276	25.4376	-0.966753	2.70927	3.98125	1.71085	2.43166	-3.59421
	286.5	20.6649	7.63829	3.45631	5.42077	3.00322	1.98732	3.20403
	288	11.0269	8.08566	-0.559011	-1.65178	-0.321217	0.305286	-9.7185
	289.5	14.3311	8.7961	6.59131	9.17138	5.64064	4.96331	15.736
	291	13.9978	5.31724	9.45118	12.1006	10.4155	5.85696	7.6137
	292.5	16.7199	4.43979	13.7602	18.859	13.6864	8.82557	4.45242
46.5	237	68.476	24.5828	28.5249	38.5349	22.7275	23.9631	66.6535
	238.5	25.4364	11.7592	19.2591	22.8681	15.7002	18.8791	33.7237
	240	24.0129	5.52431	-0.329371	2.97533	-1.798	-2.12738	1.69383
	241.5	4.82017	5.85522	3.39343	6.60468	1.81582	1.77976	14.047
	243	11.0809	4.1801	5.60422	10.0003	4.14708	2.67953	9.84134
	244.5	6.54064	6.71001	9.80699	16.8477	7.10858	5.41937	13.0608
	246	18.7745	2.65916	8.94508	15.7938	5.89744	5.14057	2.73519
	247.5	5.99929	-2.65385	2.72461	6.58177	1.87853	-0.287621	-5.33113
	249	2.02747	-1.91117	1.79065	4.57946	1.45428	-0.659788	-5.05101
	250.5	6.4136	-3.16084	-0.168767	0.595344	0.0432024	-1.14445	-5.91554
	252	7.6871	-2.77175	-0.6925	-0.674846	-0.753485	-0.644994	-3.97548
	253.5	7.50378	-3.76609	-0.99846	-1.33822	-1.2073	-0.448484	-4.52386
	255	8.76786	-3.68947	-1.50501	-2.40757	-1.67501	-0.439829	-4.83755
	256.5	8.06323	-2.66227	-1.46858	-2.54664	-1.43791	-0.427372	-4.2573
	258	6.18569	-0.446155	-1.81524	-2.45686	-2.21052	-0.791749	-3.86859
	259.5	6.55599	2.46493	-1.06143	-0.870928	-1.21957	-1.10437	-0.947723
	261	7.89895	2.28054	-0.97682	-0.77864	-1.62459	-0.561106	0.957958
	262.5	7.87677	2.74965	-0.95336	-0.122505	-2.01632	-0.751492	3.49414
	264	9.84277	2.78812	-1.51561	-1.12181	-2.8404	-0.586074	6.91224
	265.5	13.5012	1.54235	-2.03098	-1.78821	-3.87359	-0.422907	5.45639
	267	12.7533	0.209048	-1.49917	-0.310328	-3.30939	-0.850008	15.7479
	268.5	10.0569	-0.344957	-1.00032	1.15997	-2.70854	-1.43706	12.4504
	270	9.17762	0.229284	0.48159	3.40264	-0.517435	-1.4524	11.3943
	271.5	11.5949	-1.63626	0.147238	1.67837	0.0356197	-1.32099	3.17243
	273	9.96398	0.533136	0.49166	0.844377	2.2233	-1.62125	-2.79026
	274.5	14.5206	-3.31814	1.55115	1.91119	2.22459	0.538679	-8.64915
	291	14.6193	11.0812	5.76169	8.70659	5.97469	2.6363	-3.40744
48	237	76.336	26.1288	25.5508	33.8238	14.1553	28.3811	74.2435
	238.5	22.0988	14.601	34.1414	41.542	26.5793	34.0379	80.4195
	240	30.9744	10.0371	4.28823	8.46264	1.59589	2.69444	10.6693
	241.5	24.2766	9.0785	3.80465	6.7458	2.3825	2.30296	12.0667
	243	15.7236	11.0232	9.86671	14.4347	8.48182	6.64847	19.6684
	244.5	28.3639	8.54507	13.3656	20.4619	12.239	7.33989	5.17822
	246	10.8271	0.536186	9.35448	17.2325	5.39679	5.45445	1.16999
	247.5	1.06723	-7.16471	0.413045	2.59085	-0.974741	-0.383417	-3.03034
	249	6.3713	-4.11174	0.0346438	0.314413	0.186729	-0.400286	-4.93692
	250.5	6.06166	-3.5131	-0.143933	-0.400424	0.694953	-0.728485	-1.54691
	252	8.2697	-2.99311	-0.183964	-0.2044	0.498954	-0.849247	-2.64012
	253.5	8.99825	-1.63761	-0.266791	-0.482963	0.18792	-0.508037	-4.52943
	255	8.76411	0.17025	-0.856011	-1.40755	-0.773111	-0.400494	-4.67612
	256.5	7.91606	1.24606	-0.662332	-0.682431	-0.914979	-0.406081	-3.321
	258	8.03113	2.51456	-1.10867	-0.75616	-1.90359	-0.675993	-3.53605
	259.5	9.31579	4.34971	-1.00249	-0.57999	-1.9565	-0.471886	-3.24593
	261	11.1648	3.42418	-1.38055	-1.81312	-2.10218	-0.250398	-2.03497
	262.5	11.43	4.25575	-1.28496	-1.16077	-2.16275	-0.592553	2.08509
	264	14.6303	3.70258	-1.55246	-1.76369	-2.61939	-0.341732	10.8186
	265.5	18.4935	3.37586	-1.32541	-1.08596	-2.566	-0.34978	5.47483
	267	18.8162	2.53433	0.289004	1.7864	-1.27743	0.361939	11.3745
	268.5	14.8489	1.16429	-0.525661	0.930898	-1.70183	-0.792894	11.6545
	270	13.0682	1.84521	-0.748484	-0.0587772	-1.12336	-1.01055	1.43143
	271.5	5.78411	-3.50226	-4.17563	-7.02212	-2.8035	-2.70942	-12.9819
