# Supplementary material for: Adaptive bias correction for improved subseasonal forecasting
Source: Nat Commun. 2023 Jun 15;14:3482. doi: 10.1038/s41467-023-38874-y (PMC10272189; doi:10.1038/s41467-023-38874-y)
Supplement: Supplementary file 3 — Source data [file 41467_2023_38874_MOESM3_ESM.zip › fig_s1-average_skill_season.xlsx]

## Sheet: us_precip_1.5x1.5_56w
	start_date	skill	debias_method	model	quarter
243	2018-09-01	NaN	Dynamical	ECMWF	SON
244	2018-09-02	NaN	Dynamical	ECMWF	SON
245	2018-09-03	NaN	Dynamical	ECMWF	SON
246	2018-09-04	-0.332022	Dynamical	ECMWF	SON
247	2018-09-05	NaN	Dynamical	ECMWF	SON
248	2018-09-06	NaN	Dynamical	ECMWF	SON
249	2018-09-07	-0.143428	Dynamical	ECMWF	SON
250	2018-09-08	NaN	Dynamical	ECMWF	SON
251	2018-09-09	NaN	Dynamical	ECMWF	SON
252	2018-09-10	NaN	Dynamical	ECMWF	SON
253	2018-09-11	-0.183365	Dynamical	ECMWF	SON
254	2018-09-12	NaN	Dynamical	ECMWF	SON
255	2018-09-13	NaN	Dynamical	ECMWF	SON
256	2018-09-14	-0.268237	Dynamical	ECMWF	SON
257	2018-09-15	NaN	Dynamical	ECMWF	SON
258	2018-09-16	NaN	Dynamical	ECMWF	SON
259	2018-09-17	NaN	Dynamical	ECMWF	SON
260	2018-09-18	-0.0827317	Dynamical	ECMWF	SON
261	2018-09-19	NaN	Dynamical	ECMWF	SON
262	2018-09-20	NaN	Dynamical	ECMWF	SON
263	2018-09-21	-0.0430576	Dynamical	ECMWF	SON
264	2018-09-22	NaN	Dynamical	ECMWF	SON
265	2018-09-23	NaN	Dynamical	ECMWF	SON
266	2018-09-24	NaN	Dynamical	ECMWF	SON
267	2018-09-25	-0.0693941	Dynamical	ECMWF	SON
268	2018-09-26	NaN	Dynamical	ECMWF	SON
269	2018-09-27	NaN	Dynamical	ECMWF	SON
270	2018-09-28	-0.174401	Dynamical	ECMWF	SON
271	2018-09-29	NaN	Dynamical	ECMWF	SON
272	2018-09-30	NaN	Dynamical	ECMWF	SON
273	2018-10-01	NaN	Dynamical	ECMWF	SON
274	2018-10-02	-0.137732	Dynamical	ECMWF	SON
275	2018-10-03	NaN	Dynamical	ECMWF	SON
276	2018-10-04	NaN	Dynamical	ECMWF	SON
277	2018-10-05	-0.0497564	Dynamical	ECMWF	SON
278	2018-10-06	NaN	Dynamical	ECMWF	SON
279	2018-10-07	NaN	Dynamical	ECMWF	SON
280	2018-10-08	NaN	Dynamical	ECMWF	SON
281	2018-10-09	-0.254712	Dynamical	ECMWF	SON
282	2018-10-10	NaN	Dynamical	ECMWF	SON
283	2018-10-11	NaN	Dynamical	ECMWF	SON
284	2018-10-12	-0.199951	Dynamical	ECMWF	SON
285	2018-10-13	NaN	Dynamical	ECMWF	SON
286	2018-10-14	NaN	Dynamical	ECMWF	SON
287	2018-10-15	NaN	Dynamical	ECMWF	SON
288	2018-10-16	-0.134424	Dynamical	ECMWF	SON
289	2018-10-17	NaN	Dynamical	ECMWF	SON
290	2018-10-18	NaN	Dynamical	ECMWF	SON
291	2018-10-19	0.0281301	Dynamical	ECMWF	SON
292	2018-10-20	NaN	Dynamical	ECMWF	SON
293	2018-10-21	NaN	Dynamical	ECMWF	SON
294	2018-10-22	NaN	Dynamical	ECMWF	SON
295	2018-10-23	-0.0980924	Dynamical	ECMWF	SON
296	2018-10-24	NaN	Dynamical	ECMWF	SON
297	2018-10-25	NaN	Dynamical	ECMWF	SON
298	2018-10-26	0.375445	Dynamical	ECMWF	SON
299	2018-10-27	NaN	Dynamical	ECMWF	SON
300	2018-10-28	NaN	Dynamical	ECMWF	SON
301	2018-10-29	NaN	Dynamical	ECMWF	SON
302	2018-10-30	0.448839	Dynamical	ECMWF	SON
303	2018-10-31	NaN	Dynamical	ECMWF	SON
304	2018-11-01	NaN	Dynamical	ECMWF	SON
305	2018-11-02	0.137644	Dynamical	ECMWF	SON
306	2018-11-03	NaN	Dynamical	ECMWF	SON
307	2018-11-04	NaN	Dynamical	ECMWF	SON
308	2018-11-05	NaN	Dynamical	ECMWF	SON
309	2018-11-06	0.156	Dynamical	ECMWF	SON
310	2018-11-07	NaN	Dynamical	ECMWF	SON
311	2018-11-08	NaN	Dynamical	ECMWF	SON
312	2018-11-09	0.346045	Dynamical	ECMWF	SON
313	2018-11-10	NaN	Dynamical	ECMWF	SON
314	2018-11-11	NaN	Dynamical	ECMWF	SON
315	2018-11-12	NaN	Dynamical	ECMWF	SON
316	2018-11-13	0.249369	Dynamical	ECMWF	SON
317	2018-11-14	NaN	Dynamical	ECMWF	SON
318	2018-11-15	NaN	Dynamical	ECMWF	SON
319	2018-11-16	0.173915	Dynamical	ECMWF	SON
320	2018-11-17	NaN	Dynamical	ECMWF	SON
321	2018-11-18	NaN	Dynamical	ECMWF	SON
322	2018-11-19	NaN	Dynamical	ECMWF	SON
323	2018-11-20	0.0798282	Dynamical	ECMWF	SON
324	2018-11-21	NaN	Dynamical	ECMWF	SON
325	2018-11-22	NaN	Dynamical	ECMWF	SON
326	2018-11-23	0.185627	Dynamical	ECMWF	SON
327	2018-11-24	NaN	Dynamical	ECMWF	SON
328	2018-11-25	NaN	Dynamical	ECMWF	SON
329	2018-11-26	NaN	Dynamical	ECMWF	SON
330	2018-11-27	0.459942	Dynamical	ECMWF	SON
331	2018-11-28	NaN	Dynamical	ECMWF	SON
332	2018-11-29	NaN	Dynamical	ECMWF	SON
333	2018-11-30	0.0599572	Dynamical	ECMWF	SON
608	2019-09-01	NaN	Dynamical	ECMWF	SON
609	2019-09-02	NaN	Dynamical	ECMWF	SON
610	2019-09-03	0.219236	Dynamical	ECMWF	SON
611	2019-09-04	NaN	Dynamical	ECMWF	SON
612	2019-09-05	NaN	Dynamical	ECMWF	SON
613	2019-09-06	0.261558	Dynamical	ECMWF	SON
614	2019-09-07	NaN	Dynamical	ECMWF	SON
615	2019-09-08	NaN	Dynamical	ECMWF	SON
616	2019-09-09	NaN	Dynamical	ECMWF	SON
617	2019-09-10	0.307383	Dynamical	ECMWF	SON
618	2019-09-11	NaN	Dynamical	ECMWF	SON
619	2019-09-12	NaN	Dynamical	ECMWF	SON
620	2019-09-13	0.281507	Dynamical	ECMWF	SON
621	2019-09-14	NaN	Dynamical	ECMWF	SON
622	2019-09-15	NaN	Dynamical	ECMWF	SON
623	2019-09-16	NaN	Dynamical	ECMWF	SON
624	2019-09-17	0.386741	Dynamical	ECMWF	SON
625	2019-09-18	NaN	Dynamical	ECMWF	SON
626	2019-09-19	NaN	Dynamical	ECMWF	SON
627	2019-09-20	0.382151	Dynamical	ECMWF	SON
628	2019-09-21	NaN	Dynamical	ECMWF	SON
629	2019-09-22	NaN	Dynamical	ECMWF	SON
630	2019-09-23	NaN	Dynamical	ECMWF	SON
631	2019-09-24	0.333638	Dynamical	ECMWF	SON
632	2019-09-25	NaN	Dynamical	ECMWF	SON
633	2019-09-26	NaN	Dynamical	ECMWF	SON
634	2019-09-27	0.188861	Dynamical	ECMWF	SON
635	2019-09-28	NaN	Dynamical	ECMWF	SON
636	2019-09-29	NaN	Dynamical	ECMWF	SON
637	2019-09-30	NaN	Dynamical	ECMWF	SON
638	2019-10-01	0.257182	Dynamical	ECMWF	SON
639	2019-10-02	NaN	Dynamical	ECMWF	SON
640	2019-10-03	NaN	Dynamical	ECMWF	SON
641	2019-10-04	0.0139902	Dynamical	ECMWF	SON
642	2019-10-05	NaN	Dynamical	ECMWF	SON
643	2019-10-06	NaN	Dynamical	ECMWF	SON
644	2019-10-07	NaN	Dynamical	ECMWF	SON
645	2019-10-08	0.117493	Dynamical	ECMWF	SON
646	2019-10-09	NaN	Dynamical	ECMWF	SON
647	2019-10-10	NaN	Dynamical	ECMWF	SON
648	2019-10-11	-0.0313445	Dynamical	ECMWF	SON
649	2019-10-12	NaN	Dynamical	ECMWF	SON
650	2019-10-13	NaN	Dynamical	ECMWF	SON
651	2019-10-14	NaN	Dynamical	ECMWF	SON
652	2019-10-15	-0.553792	Dynamical	ECMWF	SON
653	2019-10-16	NaN	Dynamical	ECMWF	SON
654	2019-10-17	NaN	Dynamical	ECMWF	SON
655	2019-10-18	-0.371436	Dynamical	ECMWF	SON
656	2019-10-19	NaN	Dynamical	ECMWF	SON
657	2019-10-20	NaN	Dynamical	ECMWF	SON
658	2019-10-21	NaN	Dynamical	ECMWF	SON
659	2019-10-22	-0.158286	Dynamical	ECMWF	SON
660	2019-10-23	NaN	Dynamical	ECMWF	SON
661	2019-10-24	NaN	Dynamical	ECMWF	SON
662	2019-10-25	0.0165074	Dynamical	ECMWF	SON
663	2019-10-26	NaN	Dynamical	ECMWF	SON
664	2019-10-27	NaN	Dynamical	ECMWF	SON
665	2019-10-28	NaN	Dynamical	ECMWF	SON
666	2019-10-29	-0.0250184	Dynamical	ECMWF	SON
667	2019-10-30	NaN	Dynamical	ECMWF	SON
668	2019-10-31	NaN	Dynamical	ECMWF	SON
669	2019-11-01	0.107892	Dynamical	ECMWF	SON
670	2019-11-02	NaN	Dynamical	ECMWF	SON
671	2019-11-03	NaN	Dynamical	ECMWF	SON
672	2019-11-04	NaN	Dynamical	ECMWF	SON
673	2019-11-05	-0.170514	Dynamical	ECMWF	SON
674	2019-11-06	NaN	Dynamical	ECMWF	SON
675	2019-11-07	NaN	Dynamical	ECMWF	SON
676	2019-11-08	-0.086325	Dynamical	ECMWF	SON
677	2019-11-09	NaN	Dynamical	ECMWF	SON
678	2019-11-10	NaN	Dynamical	ECMWF	SON
679	2019-11-11	NaN	Dynamical	ECMWF	SON
680	2019-11-12	0.00229111	Dynamical	ECMWF	SON
681	2019-11-13	NaN	Dynamical	ECMWF	SON
682	2019-11-14	NaN	Dynamical	ECMWF	SON
683	2019-11-15	0.174073	Dynamical	ECMWF	SON
684	2019-11-16	NaN	Dynamical	ECMWF	SON
685	2019-11-17	NaN	Dynamical	ECMWF	SON
686	2019-11-18	NaN	Dynamical	ECMWF	SON
687	2019-11-19	0.297446	Dynamical	ECMWF	SON
688	2019-11-20	NaN	Dynamical	ECMWF	SON
689	2019-11-21	NaN	Dynamical	ECMWF	SON
690	2019-11-22	0.211826	Dynamical	ECMWF	SON
691	2019-11-23	NaN	Dynamical	ECMWF	SON
692	2019-11-24	NaN	Dynamical	ECMWF	SON
693	2019-11-25	NaN	Dynamical	ECMWF	SON
694	2019-11-26	-0.0381967	Dynamical	ECMWF	SON
695	2019-11-27	NaN	Dynamical	ECMWF	SON
696	2019-11-28	NaN	Dynamical	ECMWF	SON
697	2019-11-29	0.12412	Dynamical	ECMWF	SON
698	2019-11-30	NaN	Dynamical	ECMWF	SON
974	2020-09-01	-0.247883	Dynamical	ECMWF	SON
975	2020-09-02	NaN	Dynamical	ECMWF	SON
976	2020-09-03	NaN	Dynamical	ECMWF	SON
977	2020-09-04	0.190905	Dynamical	ECMWF	SON
978	2020-09-05	NaN	Dynamical	ECMWF	SON
979	2020-09-06	NaN	Dynamical	ECMWF	SON
980	2020-09-07	NaN	Dynamical	ECMWF	SON
981	2020-09-08	0.220155	Dynamical	ECMWF	SON
982	2020-09-09	NaN	Dynamical	ECMWF	SON
983	2020-09-10	NaN	Dynamical	ECMWF	SON
984	2020-09-11	0.379482	Dynamical	ECMWF	SON
985	2020-09-12	NaN	Dynamical	ECMWF	SON
986	2020-09-13	NaN	Dynamical	ECMWF	SON
987	2020-09-14	NaN	Dynamical	ECMWF	SON
988	2020-09-15	0.21808	Dynamical	ECMWF	SON
989	2020-09-16	NaN	Dynamical	ECMWF	SON
990	2020-09-17	NaN	Dynamical	ECMWF	SON
991	2020-09-18	-0.155476	Dynamical	ECMWF	SON
992	2020-09-19	NaN	Dynamical	ECMWF	SON
993	2020-09-20	NaN	Dynamical	ECMWF	SON
994	2020-09-21	NaN	Dynamical	ECMWF	SON
995	2020-09-22	0.272294	Dynamical	ECMWF	SON
996	2020-09-23	NaN	Dynamical	ECMWF	SON
997	2020-09-24	NaN	Dynamical	ECMWF	SON
998	2020-09-25	0.487933	Dynamical	ECMWF	SON
999	2020-09-26	NaN	Dynamical	ECMWF	SON
1000	2020-09-27	NaN	Dynamical	ECMWF	SON
1001	2020-09-28	NaN	Dynamical	ECMWF	SON
1002	2020-09-29	-0.016656	Dynamical	ECMWF	SON
1003	2020-09-30	NaN	Dynamical	ECMWF	SON
1004	2020-10-01	NaN	Dynamical	ECMWF	SON
1005	2020-10-02	0.134508	Dynamical	ECMWF	SON
1006	2020-10-03	NaN	Dynamical	ECMWF	SON
1007	2020-10-04	NaN	Dynamical	ECMWF	SON
1008	2020-10-05	NaN	Dynamical	ECMWF	SON
1009	2020-10-06	0.348405	Dynamical	ECMWF	SON
1010	2020-10-07	NaN	Dynamical	ECMWF	SON
1011	2020-10-08	NaN	Dynamical	ECMWF	SON
1012	2020-10-09	0.19587	Dynamical	ECMWF	SON
1013	2020-10-10	NaN	Dynamical	ECMWF	SON
1014	2020-10-11	NaN	Dynamical	ECMWF	SON
1015	2020-10-12	NaN	Dynamical	ECMWF	SON
1016	2020-10-13	0.507355	Dynamical	ECMWF	SON
1017	2020-10-14	NaN	Dynamical	ECMWF	SON
1018	2020-10-15	NaN	Dynamical	ECMWF	SON
1019	2020-10-16	-0.0510871	Dynamical	ECMWF	SON
1020	2020-10-17	NaN	Dynamical	ECMWF	SON
1021	2020-10-18	NaN	Dynamical	ECMWF	SON
1022	2020-10-19	NaN	Dynamical	ECMWF	SON
1023	2020-10-20	-0.126559	Dynamical	ECMWF	SON
1024	2020-10-21	NaN	Dynamical	ECMWF	SON
1025	2020-10-22	NaN	Dynamical	ECMWF	SON
1026	2020-10-23	-0.208826	Dynamical	ECMWF	SON
1027	2020-10-24	NaN	Dynamical	ECMWF	SON
1028	2020-10-25	NaN	Dynamical	ECMWF	SON
1029	2020-10-26	NaN	Dynamical	ECMWF	SON
1030	2020-10-27	0.012367	Dynamical	ECMWF	SON
1031	2020-10-28	NaN	Dynamical	ECMWF	SON
1032	2020-10-29	NaN	Dynamical	ECMWF	SON
1033	2020-10-30	0.0608564	Dynamical	ECMWF	SON
1034	2020-10-31	NaN	Dynamical	ECMWF	SON
1035	2020-11-01	NaN	Dynamical	ECMWF	SON
1036	2020-11-02	NaN	Dynamical	ECMWF	SON
1037	2020-11-03	-0.0517489	Dynamical	ECMWF	SON
1038	2020-11-04	NaN	Dynamical	ECMWF	SON
1039	2020-11-05	NaN	Dynamical	ECMWF	SON
1040	2020-11-06	-0.068625	Dynamical	ECMWF	SON
1041	2020-11-07	NaN	Dynamical	ECMWF	SON
1042	2020-11-08	NaN	Dynamical	ECMWF	SON
1043	2020-11-09	NaN	Dynamical	ECMWF	SON
1044	2020-11-10	-0.197124	Dynamical	ECMWF	SON
1045	2020-11-11	NaN	Dynamical	ECMWF	SON
1046	2020-11-12	NaN	Dynamical	ECMWF	SON
1047	2020-11-13	0.0721946	Dynamical	ECMWF	SON
1048	2020-11-14	NaN	Dynamical	ECMWF	SON
1049	2020-11-15	NaN	Dynamical	ECMWF	SON
1050	2020-11-16	NaN	Dynamical	ECMWF	SON
1051	2020-11-17	0.0615985	Dynamical	ECMWF	SON
1052	2020-11-18	NaN	Dynamical	ECMWF	SON
1053	2020-11-19	NaN	Dynamical	ECMWF	SON
1054	2020-11-20	0.23217	Dynamical	ECMWF	SON
1055	2020-11-21	NaN	Dynamical	ECMWF	SON
1056	2020-11-22	NaN	Dynamical	ECMWF	SON
1057	2020-11-23	NaN	Dynamical	ECMWF	SON
1058	2020-11-24	0.11903	Dynamical	ECMWF	SON
1059	2020-11-25	NaN	Dynamical	ECMWF	SON
1060	2020-11-26	NaN	Dynamical	ECMWF	SON
1061	2020-11-27	-0.0575142	Dynamical	ECMWF	SON
1062	2020-11-28	NaN	Dynamical	ECMWF	SON
1063	2020-11-29	NaN	Dynamical	ECMWF	SON
1064	2020-11-30	NaN	Dynamical	ECMWF	SON
1339	2021-09-01	NaN	Dynamical	ECMWF	SON
1340	2021-09-02	NaN	Dynamical	ECMWF	SON
1341	2021-09-03	0.3586	Dynamical	ECMWF	SON
1342	2021-09-04	NaN	Dynamical	ECMWF	SON
1343	2021-09-05	NaN	Dynamical	ECMWF	SON
1344	2021-09-06	NaN	Dynamical	ECMWF	SON
1345	2021-09-07	0.390148	Dynamical	ECMWF	SON
1346	2021-09-08	NaN	Dynamical	ECMWF	SON
1347	2021-09-09	NaN	Dynamical	ECMWF	SON
1348	2021-09-10	0.136209	Dynamical	ECMWF	SON
1349	2021-09-11	NaN	Dynamical	ECMWF	SON
1350	2021-09-12	NaN	Dynamical	ECMWF	SON
1351	2021-09-13	NaN	Dynamical	ECMWF	SON
1352	2021-09-14	0.0405139	Dynamical	ECMWF	SON
1353	2021-09-15	NaN	Dynamical	ECMWF	SON
1354	2021-09-16	NaN	Dynamical	ECMWF	SON
1355	2021-09-17	-0.111019	Dynamical	ECMWF	SON
1356	2021-09-18	NaN	Dynamical	ECMWF	SON
1357	2021-09-19	NaN	Dynamical	ECMWF	SON
1358	2021-09-20	NaN	Dynamical	ECMWF	SON
1359	2021-09-21	0.00172822	Dynamical	ECMWF	SON
1360	2021-09-22	NaN	Dynamical	ECMWF	SON
1361	2021-09-23	NaN	Dynamical	ECMWF	SON
1362	2021-09-24	0.104259	Dynamical	ECMWF	SON
1363	2021-09-25	NaN	Dynamical	ECMWF	SON
1364	2021-09-26	NaN	Dynamical	ECMWF	SON
1365	2021-09-27	NaN	Dynamical	ECMWF	SON
1366	2021-09-28	-0.231164	Dynamical	ECMWF	SON
1367	2021-09-29	NaN	Dynamical	ECMWF	SON
1368	2021-09-30	NaN	Dynamical	ECMWF	SON
1369	2021-10-01	-0.28213	Dynamical	ECMWF	SON
1370	2021-10-02	NaN	Dynamical	ECMWF	SON
1371	2021-10-03	NaN	Dynamical	ECMWF	SON
1372	2021-10-04	NaN	Dynamical	ECMWF	SON
1373	2021-10-05	0.0998268	Dynamical	ECMWF	SON
1374	2021-10-06	NaN	Dynamical	ECMWF	SON
1375	2021-10-07	NaN	Dynamical	ECMWF	SON
1376	2021-10-08	0.325319	Dynamical	ECMWF	SON
1377	2021-10-09	NaN	Dynamical	ECMWF	SON
1378	2021-10-10	NaN	Dynamical	ECMWF	SON
1379	2021-10-11	NaN	Dynamical	ECMWF	SON
1380	2021-10-12	0.3333	Dynamical	ECMWF	SON
1381	2021-10-13	NaN	Dynamical	ECMWF	SON
1382	2021-10-14	NaN	Dynamical	ECMWF	SON
1383	2021-10-15	0.0854866	Dynamical	ECMWF	SON
1384	2021-10-16	NaN	Dynamical	ECMWF	SON
1385	2021-10-17	NaN	Dynamical	ECMWF	SON
1386	2021-10-18	NaN	Dynamical	ECMWF	SON
1387	2021-10-19	0.193945	Dynamical	ECMWF	SON
1388	2021-10-20	NaN	Dynamical	ECMWF	SON
1389	2021-10-21	NaN	Dynamical	ECMWF	SON
1390	2021-10-22	0.140258	Dynamical	ECMWF	SON
1391	2021-10-23	NaN	Dynamical	ECMWF	SON
1392	2021-10-24	NaN	Dynamical	ECMWF	SON
1393	2021-10-25	NaN	Dynamical	ECMWF	SON
1394	2021-10-26	0.000712386	Dynamical	ECMWF	SON
1395	2021-10-27	NaN	Dynamical	ECMWF	SON
1396	2021-10-28	NaN	Dynamical	ECMWF	SON
1397	2021-10-29	0.0596134	Dynamical	ECMWF	SON
1398	2021-10-30	NaN	Dynamical	ECMWF	SON
1399	2021-10-31	NaN	Dynamical	ECMWF	SON
1400	2021-11-01	NaN	Dynamical	ECMWF	SON
1401	2021-11-02	0.166515	Dynamical	ECMWF	SON
1402	2021-11-03	NaN	Dynamical	ECMWF	SON
1403	2021-11-04	NaN	Dynamical	ECMWF	SON
1404	2021-11-05	-0.172213	Dynamical	ECMWF	SON
1405	2021-11-06	NaN	Dynamical	ECMWF	SON
1406	2021-11-07	NaN	Dynamical	ECMWF	SON
1407	2021-11-08	NaN	Dynamical	ECMWF	SON
1408	2021-11-09	0.194784	Dynamical	ECMWF	SON
1409	2021-11-10	NaN	Dynamical	ECMWF	SON
1410	2021-11-11	NaN	Dynamical	ECMWF	SON
1411	2021-11-12	0.137985	Dynamical	ECMWF	SON
1412	2021-11-13	NaN	Dynamical	ECMWF	SON
1413	2021-11-14	NaN	Dynamical	ECMWF	SON
1414	2021-11-15	NaN	Dynamical	ECMWF	SON
1415	2021-11-16	0.49222	Dynamical	ECMWF	SON
1416	2021-11-17	NaN	Dynamical	ECMWF	SON
1417	2021-11-18	NaN	Dynamical	ECMWF	SON
1418	2021-11-19	0.378461	Dynamical	ECMWF	SON
1419	2021-11-20	NaN	Dynamical	ECMWF	SON
1420	2021-11-21	NaN	Dynamical	ECMWF	SON
1421	2021-11-22	NaN	Dynamical	ECMWF	SON
1422	2021-11-23	0.598426	Dynamical	ECMWF	SON
1423	2021-11-24	NaN	Dynamical	ECMWF	SON
1424	2021-11-25	NaN	Dynamical	ECMWF	SON
1425	2021-11-26	0.182697	Dynamical	ECMWF	SON
1426	2021-11-27	NaN	Dynamical	ECMWF	SON
1427	2021-11-28	NaN	Dynamical	ECMWF	SON
1428	2021-11-29	NaN	Dynamical	ECMWF	SON
1429	2021-11-30	0.425198	Dynamical	ECMWF	SON
243	2018-09-01	NaN	Dynamical	CCSM4	SON
244	2018-09-02	NaN	Dynamical	CCSM4	SON
245	2018-09-03	-0.247022	Dynamical	CCSM4	SON
246	2018-09-04	NaN	Dynamical	CCSM4	SON
247	2018-09-05	NaN	Dynamical	CCSM4	SON
248	2018-09-06	NaN	Dynamical	CCSM4	SON
249	2018-09-07	NaN	Dynamical	CCSM4	SON
250	2018-09-08	NaN	Dynamical	CCSM4	SON
251	2018-09-09	NaN	Dynamical	CCSM4	SON
252	2018-09-10	-0.134993	Dynamical	CCSM4	SON
253	2018-09-11	NaN	Dynamical	CCSM4	SON
254	2018-09-12	NaN	Dynamical	CCSM4	SON
255	2018-09-13	NaN	Dynamical	CCSM4	SON
256	2018-09-14	NaN	Dynamical	CCSM4	SON
257	2018-09-15	NaN	Dynamical	CCSM4	SON
258	2018-09-16	NaN	Dynamical	CCSM4	SON
259	2018-09-17	-0.349884	Dynamical	CCSM4	SON
260	2018-09-18	NaN	Dynamical	CCSM4	SON
261	2018-09-19	NaN	Dynamical	CCSM4	SON
262	2018-09-20	NaN	Dynamical	CCSM4	SON
263	2018-09-21	NaN	Dynamical	CCSM4	SON
264	2018-09-22	NaN	Dynamical	CCSM4	SON
265	2018-09-23	NaN	Dynamical	CCSM4	SON
266	2018-09-24	-0.424428	Dynamical	CCSM4	SON
267	2018-09-25	NaN	Dynamical	CCSM4	SON
268	2018-09-26	NaN	Dynamical	CCSM4	SON
269	2018-09-27	NaN	Dynamical	CCSM4	SON
270	2018-09-28	NaN	Dynamical	CCSM4	SON
271	2018-09-29	NaN	Dynamical	CCSM4	SON
272	2018-09-30	NaN	Dynamical	CCSM4	SON
273	2018-10-01	-0.283161	Dynamical	CCSM4	SON
274	2018-10-02	NaN	Dynamical	CCSM4	SON
275	2018-10-03	NaN	Dynamical	CCSM4	SON
276	2018-10-04	NaN	Dynamical	CCSM4	SON
277	2018-10-05	NaN	Dynamical	CCSM4	SON
278	2018-10-06	NaN	Dynamical	CCSM4	SON
279	2018-10-07	NaN	Dynamical	CCSM4	SON
280	2018-10-08	-0.37572	Dynamical	CCSM4	SON
281	2018-10-09	NaN	Dynamical	CCSM4	SON
282	2018-10-10	NaN	Dynamical	CCSM4	SON
283	2018-10-11	NaN	Dynamical	CCSM4	SON
284	2018-10-12	NaN	Dynamical	CCSM4	SON
285	2018-10-13	NaN	Dynamical	CCSM4	SON
286	2018-10-14	NaN	Dynamical	CCSM4	SON
287	2018-10-15	-0.0324058	Dynamical	CCSM4	SON
288	2018-10-16	NaN	Dynamical	CCSM4	SON
289	2018-10-17	NaN	Dynamical	CCSM4	SON
290	2018-10-18	NaN	Dynamical	CCSM4	SON
291	2018-10-19	NaN	Dynamical	CCSM4	SON
292	2018-10-20	NaN	Dynamical	CCSM4	SON
293	2018-10-21	NaN	Dynamical	CCSM4	SON
294	2018-10-22	-0.1469	Dynamical	CCSM4	SON
295	2018-10-23	NaN	Dynamical	CCSM4	SON
296	2018-10-24	NaN	Dynamical	CCSM4	SON
297	2018-10-25	NaN	Dynamical	CCSM4	SON
298	2018-10-26	NaN	Dynamical	CCSM4	SON
299	2018-10-27	NaN	Dynamical	CCSM4	SON
300	2018-10-28	NaN	Dynamical	CCSM4	SON
301	2018-10-29	-0.434698	Dynamical	CCSM4	SON
302	2018-10-30	NaN	Dynamical	CCSM4	SON
303	2018-10-31	NaN	Dynamical	CCSM4	SON
304	2018-11-01	NaN	Dynamical	CCSM4	SON
305	2018-11-02	NaN	Dynamical	CCSM4	SON
306	2018-11-03	NaN	Dynamical	CCSM4	SON
307	2018-11-04	NaN	Dynamical	CCSM4	SON
308	2018-11-05	-0.434093	Dynamical	CCSM4	SON
309	2018-11-06	NaN	Dynamical	CCSM4	SON
310	2018-11-07	NaN	Dynamical	CCSM4	SON
311	2018-11-08	NaN	Dynamical	CCSM4	SON
312	2018-11-09	NaN	Dynamical	CCSM4	SON
313	2018-11-10	NaN	Dynamical	CCSM4	SON
314	2018-11-11	NaN	Dynamical	CCSM4	SON
315	2018-11-12	0.291122	Dynamical	CCSM4	SON
316	2018-11-13	NaN	Dynamical	CCSM4	SON
317	2018-11-14	NaN	Dynamical	CCSM4	SON
318	2018-11-15	NaN	Dynamical	CCSM4	SON
319	2018-11-16	NaN	Dynamical	CCSM4	SON
320	2018-11-17	NaN	Dynamical	CCSM4	SON
321	2018-11-18	NaN	Dynamical	CCSM4	SON
322	2018-11-19	0.0948813	Dynamical	CCSM4	SON
323	2018-11-20	NaN	Dynamical	CCSM4	SON
324	2018-11-21	NaN	Dynamical	CCSM4	SON
325	2018-11-22	NaN	Dynamical	CCSM4	SON
326	2018-11-23	NaN	Dynamical	CCSM4	SON
327	2018-11-24	NaN	Dynamical	CCSM4	SON
328	2018-11-25	NaN	Dynamical	CCSM4	SON
329	2018-11-26	-0.182049	Dynamical	CCSM4	SON
330	2018-11-27	NaN	Dynamical	CCSM4	SON
331	2018-11-28	NaN	Dynamical	CCSM4	SON
332	2018-11-29	NaN	Dynamical	CCSM4	SON
333	2018-11-30	NaN	Dynamical	CCSM4	SON
608	2019-09-01	NaN	Dynamical	CCSM4	SON
609	2019-09-02	-0.063725	Dynamical	CCSM4	SON
610	2019-09-03	NaN	Dynamical	CCSM4	SON
611	2019-09-04	NaN	Dynamical	CCSM4	SON
612	2019-09-05	NaN	Dynamical	CCSM4	SON
613	2019-09-06	NaN	Dynamical	CCSM4	SON
614	2019-09-07	NaN	Dynamical	CCSM4	SON
615	2019-09-08	NaN	Dynamical	CCSM4	SON
616	2019-09-09	0.0599005	Dynamical	CCSM4	SON
617	2019-09-10	NaN	Dynamical	CCSM4	SON
618	2019-09-11	NaN	Dynamical	CCSM4	SON
619	2019-09-12	NaN	Dynamical	CCSM4	SON
620	2019-09-13	NaN	Dynamical	CCSM4	SON
621	2019-09-14	NaN	Dynamical	CCSM4	SON
622	2019-09-15	NaN	Dynamical	CCSM4	SON
623	2019-09-16	0.0329827	Dynamical	CCSM4	SON
624	2019-09-17	NaN	Dynamical	CCSM4	SON
625	2019-09-18	NaN	Dynamical	CCSM4	SON
626	2019-09-19	NaN	Dynamical	CCSM4	SON
627	2019-09-20	NaN	Dynamical	CCSM4	SON
628	2019-09-21	NaN	Dynamical	CCSM4	SON
629	2019-09-22	NaN	Dynamical	CCSM4	SON
630	2019-09-23	-0.189768	Dynamical	CCSM4	SON
631	2019-09-24	NaN	Dynamical	CCSM4	SON
632	2019-09-25	NaN	Dynamical	CCSM4	SON
633	2019-09-26	NaN	Dynamical	CCSM4	SON
634	2019-09-27	NaN	Dynamical	CCSM4	SON
635	2019-09-28	NaN	Dynamical	CCSM4	SON
636	2019-09-29	NaN	Dynamical	CCSM4	SON
637	2019-09-30	-0.206414	Dynamical	CCSM4	SON
638	2019-10-01	NaN	Dynamical	CCSM4	SON
639	2019-10-02	NaN	Dynamical	CCSM4	SON
640	2019-10-03	NaN	Dynamical	CCSM4	SON
641	2019-10-04	NaN	Dynamical	CCSM4	SON
642	2019-10-05	NaN	Dynamical	CCSM4	SON
643	2019-10-06	NaN	Dynamical	CCSM4	SON
644	2019-10-07	0.153125	Dynamical	CCSM4	SON
645	2019-10-08	NaN	Dynamical	CCSM4	SON
646	2019-10-09	NaN	Dynamical	CCSM4	SON
647	2019-10-10	NaN	Dynamical	CCSM4	SON
648	2019-10-11	NaN	Dynamical	CCSM4	SON
649	2019-10-12	NaN	Dynamical	CCSM4	SON
650	2019-10-13	NaN	Dynamical	CCSM4	SON
651	2019-10-14	-0.26661	Dynamical	CCSM4	SON
652	2019-10-15	NaN	Dynamical	CCSM4	SON
653	2019-10-16	NaN	Dynamical	CCSM4	SON
654	2019-10-17	NaN	Dynamical	CCSM4	SON
655	2019-10-18	NaN	Dynamical	CCSM4	SON
656	2019-10-19	NaN	Dynamical	CCSM4	SON
657	2019-10-20	NaN	Dynamical	CCSM4	SON
658	2019-10-21	-0.491066	Dynamical	CCSM4	SON
659	2019-10-22	NaN	Dynamical	CCSM4	SON
660	2019-10-23	NaN	Dynamical	CCSM4	SON
661	2019-10-24	NaN	Dynamical	CCSM4	SON
662	2019-10-25	NaN	Dynamical	CCSM4	SON
663	2019-10-26	NaN	Dynamical	CCSM4	SON
664	2019-10-27	NaN	Dynamical	CCSM4	SON
665	2019-10-28	-0.371231	Dynamical	CCSM4	SON
666	2019-10-29	NaN	Dynamical	CCSM4	SON
667	2019-10-30	NaN	Dynamical	CCSM4	SON
668	2019-10-31	NaN	Dynamical	CCSM4	SON
669	2019-11-01	NaN	Dynamical	CCSM4	SON
670	2019-11-02	NaN	Dynamical	CCSM4	SON
671	2019-11-03	NaN	Dynamical	CCSM4	SON
672	2019-11-04	0.0992498	Dynamical	CCSM4	SON
673	2019-11-05	NaN	Dynamical	CCSM4	SON
674	2019-11-06	NaN	Dynamical	CCSM4	SON
675	2019-11-07	NaN	Dynamical	CCSM4	SON
676	2019-11-08	NaN	Dynamical	CCSM4	SON
677	2019-11-09	NaN	Dynamical	CCSM4	SON
678	2019-11-10	NaN	Dynamical	CCSM4	SON
679	2019-11-11	0.608037	Dynamical	CCSM4	SON
680	2019-11-12	NaN	Dynamical	CCSM4	SON
681	2019-11-13	NaN	Dynamical	CCSM4	SON
682	2019-11-14	NaN	Dynamical	CCSM4	SON
683	2019-11-15	NaN	Dynamical	CCSM4	SON
684	2019-11-16	NaN	Dynamical	CCSM4	SON
685	2019-11-17	NaN	Dynamical	CCSM4	SON
686	2019-11-18	0.177303	Dynamical	CCSM4	SON
687	2019-11-19	NaN	Dynamical	CCSM4	SON
688	2019-11-20	NaN	Dynamical	CCSM4	SON
689	2019-11-21	NaN	Dynamical	CCSM4	SON
690	2019-11-22	NaN	Dynamical	CCSM4	SON
691	2019-11-23	NaN	Dynamical	CCSM4	SON
692	2019-11-24	NaN	Dynamical	CCSM4	SON
693	2019-11-25	0.151969	Dynamical	CCSM4	SON
694	2019-11-26	NaN	Dynamical	CCSM4	SON
695	2019-11-27	NaN	Dynamical	CCSM4	SON
696	2019-11-28	NaN	Dynamical	CCSM4	SON
697	2019-11-29	NaN	Dynamical	CCSM4	SON
698	2019-11-30	NaN	Dynamical	CCSM4	SON
974	2020-09-01	NaN	Dynamical	CCSM4	SON
975	2020-09-02	NaN	Dynamical	CCSM4	SON
976	2020-09-03	NaN	Dynamical	CCSM4	SON
977	2020-09-04	NaN	Dynamical	CCSM4	SON
978	2020-09-05	NaN	Dynamical	CCSM4	SON
979	2020-09-06	NaN	Dynamical	CCSM4	SON
980	2020-09-07	0.296352	Dynamical	CCSM4	SON
981	2020-09-08	NaN	Dynamical	CCSM4	SON
982	2020-09-09	NaN	Dynamical	CCSM4	SON
983	2020-09-10	NaN	Dynamical	CCSM4	SON
984	2020-09-11	NaN	Dynamical	CCSM4	SON
985	2020-09-12	NaN	Dynamical	CCSM4	SON
986	2020-09-13	NaN	Dynamical	CCSM4	SON
987	2020-09-14	0.508854	Dynamical	CCSM4	SON
988	2020-09-15	NaN	Dynamical	CCSM4	SON
989	2020-09-16	NaN	Dynamical	CCSM4	SON
990	2020-09-17	NaN	Dynamical	CCSM4	SON
991	2020-09-18	NaN	Dynamical	CCSM4	SON
992	2020-09-19	NaN	Dynamical	CCSM4	SON
993	2020-09-20	NaN	Dynamical	CCSM4	SON
994	2020-09-21	0.238002	Dynamical	CCSM4	SON
995	2020-09-22	NaN	Dynamical	CCSM4	SON
996	2020-09-23	NaN	Dynamical	CCSM4	SON
997	2020-09-24	NaN	Dynamical	CCSM4	SON
998	2020-09-25	NaN	Dynamical	CCSM4	SON
999	2020-09-26	NaN	Dynamical	CCSM4	SON
1000	2020-09-27	NaN	Dynamical	CCSM4	SON
1001	2020-09-28	0.273562	Dynamical	CCSM4	SON
1002	2020-09-29	NaN	Dynamical	CCSM4	SON
1003	2020-09-30	NaN	Dynamical	CCSM4	SON
1004	2020-10-01	NaN	Dynamical	CCSM4	SON
1005	2020-10-02	NaN	Dynamical	CCSM4	SON
1006	2020-10-03	NaN	Dynamical	CCSM4	SON
1007	2020-10-04	NaN	Dynamical	CCSM4	SON
1008	2020-10-05	0.403703	Dynamical	CCSM4	SON
1009	2020-10-06	NaN	Dynamical	CCSM4	SON
1010	2020-10-07	NaN	Dynamical	CCSM4	SON
1011	2020-10-08	NaN	Dynamical	CCSM4	SON
1012	2020-10-09	NaN	Dynamical	CCSM4	SON
1013	2020-10-10	NaN	Dynamical	CCSM4	SON
1014	2020-10-11	NaN	Dynamical	CCSM4	SON
1015	2020-10-12	0.341521	Dynamical	CCSM4	SON
1016	2020-10-13	NaN	Dynamical	CCSM4	SON
1017	2020-10-14	NaN	Dynamical	CCSM4	SON
1018	2020-10-15	NaN	Dynamical	CCSM4	SON
1019	2020-10-16	NaN	Dynamical	CCSM4	SON
1020	2020-10-17	NaN	Dynamical	CCSM4	SON
1021	2020-10-18	NaN	Dynamical	CCSM4	SON
1022	2020-10-19	-0.208555	Dynamical	CCSM4	SON
1023	2020-10-20	NaN	Dynamical	CCSM4	SON
1024	2020-10-21	NaN	Dynamical	CCSM4	SON
1025	2020-10-22	NaN	Dynamical	CCSM4	SON
1026	2020-10-23	NaN	Dynamical	CCSM4	SON
1027	2020-10-24	NaN	Dynamical	CCSM4	SON
1028	2020-10-25	NaN	Dynamical	CCSM4	SON
1029	2020-10-26	0.114308	Dynamical	CCSM4	SON
1030	2020-10-27	NaN	Dynamical	CCSM4	SON
1031	2020-10-28	NaN	Dynamical	CCSM4	SON
1032	2020-10-29	NaN	Dynamical	CCSM4	SON
1033	2020-10-30	NaN	Dynamical	CCSM4	SON
1034	2020-10-31	NaN	Dynamical	CCSM4	SON
1035	2020-11-01	NaN	Dynamical	CCSM4	SON
1036	2020-11-02	0.437638	Dynamical	CCSM4	SON
1037	2020-11-03	NaN	Dynamical	CCSM4	SON
1038	2020-11-04	NaN	Dynamical	CCSM4	SON
1039	2020-11-05	NaN	Dynamical	CCSM4	SON
1040	2020-11-06	NaN	Dynamical	CCSM4	SON
1041	2020-11-07	NaN	Dynamical	CCSM4	SON
1042	2020-11-08	NaN	Dynamical	CCSM4	SON
1043	2020-11-09	0.346057	Dynamical	CCSM4	SON
1044	2020-11-10	NaN	Dynamical	CCSM4	SON
1045	2020-11-11	NaN	Dynamical	CCSM4	SON
1046	2020-11-12	NaN	Dynamical	CCSM4	SON
1047	2020-11-13	NaN	Dynamical	CCSM4	SON
1048	2020-11-14	NaN	Dynamical	CCSM4	SON
1049	2020-11-15	NaN	Dynamical	CCSM4	SON
1050	2020-11-16	-0.0209704	Dynamical	CCSM4	SON
1051	2020-11-17	NaN	Dynamical	CCSM4	SON
1052	2020-11-18	NaN	Dynamical	CCSM4	SON
1053	2020-11-19	NaN	Dynamical	CCSM4	SON
1054	2020-11-20	NaN	Dynamical	CCSM4	SON
1055	2020-11-21	NaN	Dynamical	CCSM4	SON
1056	2020-11-22	NaN	Dynamical	CCSM4	SON
1057	2020-11-23	-0.286906	Dynamical	CCSM4	SON
1058	2020-11-24	NaN	Dynamical	CCSM4	SON
1059	2020-11-25	NaN	Dynamical	CCSM4	SON
1060	2020-11-26	NaN	Dynamical	CCSM4	SON
1061	2020-11-27	NaN	Dynamical	CCSM4	SON
1062	2020-11-28	NaN	Dynamical	CCSM4	SON
1063	2020-11-29	NaN	Dynamical	CCSM4	SON
1064	2020-11-30	-0.186037	Dynamical	CCSM4	SON
1339	2021-09-01	NaN	Dynamical	CCSM4	SON
1340	2021-09-02	NaN	Dynamical	CCSM4	SON
1341	2021-09-03	NaN	Dynamical	CCSM4	SON
1342	2021-09-04	NaN	Dynamical	CCSM4	SON
1343	2021-09-05	NaN	Dynamical	CCSM4	SON
1344	2021-09-06	0.45738	Dynamical	CCSM4	SON
1345	2021-09-07	NaN	Dynamical	CCSM4	SON
1346	2021-09-08	NaN	Dynamical	CCSM4	SON
1347	2021-09-09	NaN	Dynamical	CCSM4	SON
1348	2021-09-10	NaN	Dynamical	CCSM4	SON
1349	2021-09-11	NaN	Dynamical	CCSM4	SON
1350	2021-09-12	NaN	Dynamical	CCSM4	SON
1351	2021-09-13	0.104628	Dynamical	CCSM4	SON
1352	2021-09-14	NaN	Dynamical	CCSM4	SON
1353	2021-09-15	NaN	Dynamical	CCSM4	SON
1354	2021-09-16	NaN	Dynamical	CCSM4	SON
1355	2021-09-17	NaN	Dynamical	CCSM4	SON
1356	2021-09-18	NaN	Dynamical	CCSM4	SON
1357	2021-09-19	NaN	Dynamical	CCSM4	SON
1358	2021-09-20	0.0573528	Dynamical	CCSM4	SON
1359	2021-09-21	NaN	Dynamical	CCSM4	SON
1360	2021-09-22	NaN	Dynamical	CCSM4	SON
1361	2021-09-23	NaN	Dynamical	CCSM4	SON
1362	2021-09-24	NaN	Dynamical	CCSM4	SON
1363	2021-09-25	NaN	Dynamical	CCSM4	SON
1364	2021-09-26	NaN	Dynamical	CCSM4	SON
1365	2021-09-27	0.0939825	Dynamical	CCSM4	SON
1366	2021-09-28	NaN	Dynamical	CCSM4	SON
1367	2021-09-29	NaN	Dynamical	CCSM4	SON
1368	2021-09-30	NaN	Dynamical	CCSM4	SON
1369	2021-10-01	NaN	Dynamical	CCSM4	SON
1370	2021-10-02	NaN	Dynamical	CCSM4	SON
1371	2021-10-03	NaN	Dynamical	CCSM4	SON
1372	2021-10-04	-0.0194021	Dynamical	CCSM4	SON
1373	2021-10-05	NaN	Dynamical	CCSM4	SON
1374	2021-10-06	NaN	Dynamical	CCSM4	SON
1375	2021-10-07	NaN	Dynamical	CCSM4	SON
1376	2021-10-08	NaN	Dynamical	CCSM4	SON
1377	2021-10-09	NaN	Dynamical	CCSM4	SON
1378	2021-10-10	NaN	Dynamical	CCSM4	SON
1379	2021-10-11	0.351543	Dynamical	CCSM4	SON
1380	2021-10-12	NaN	Dynamical	CCSM4	SON
1381	2021-10-13	NaN	Dynamical	CCSM4	SON
1382	2021-10-14	NaN	Dynamical	CCSM4	SON
1383	2021-10-15	NaN	Dynamical	CCSM4	SON
1384	2021-10-16	NaN	Dynamical	CCSM4	SON
1385	2021-10-17	NaN	Dynamical	CCSM4	SON
1386	2021-10-18	-0.0167302	Dynamical	CCSM4	SON
1387	2021-10-19	NaN	Dynamical	CCSM4	SON
1388	2021-10-20	NaN	Dynamical	CCSM4	SON
1389	2021-10-21	NaN	Dynamical	CCSM4	SON
1390	2021-10-22	NaN	Dynamical	CCSM4	SON
1391	2021-10-23	NaN	Dynamical	CCSM4	SON
1392	2021-10-24	NaN	Dynamical	CCSM4	SON
1393	2021-10-25	0.110439	Dynamical	CCSM4	SON
1394	2021-10-26	NaN	Dynamical	CCSM4	SON
1395	2021-10-27	NaN	Dynamical	CCSM4	SON
1396	2021-10-28	NaN	Dynamical	CCSM4	SON
1397	2021-10-29	NaN	Dynamical	CCSM4	SON
1398	2021-10-30	NaN	Dynamical	CCSM4	SON
1399	2021-10-31	NaN	Dynamical	CCSM4	SON
1400	2021-11-01	0.398155	Dynamical	CCSM4	SON
1401	2021-11-02	NaN	Dynamical	CCSM4	SON
1402	2021-11-03	NaN	Dynamical	CCSM4	SON
1403	2021-11-04	NaN	Dynamical	CCSM4	SON
1404	2021-11-05	NaN	Dynamical	CCSM4	SON
1405	2021-11-06	NaN	Dynamical	CCSM4	SON
1406	2021-11-07	NaN	Dynamical	CCSM4	SON
1407	2021-11-08	0.177051	Dynamical	CCSM4	SON
1408	2021-11-09	NaN	Dynamical	CCSM4	SON
1409	2021-11-10	NaN	Dynamical	CCSM4	SON
1410	2021-11-11	NaN	Dynamical	CCSM4	SON
1411	2021-11-12	NaN	Dynamical	CCSM4	SON
1412	2021-11-13	NaN	Dynamical	CCSM4	SON
1413	2021-11-14	NaN	Dynamical	CCSM4	SON
1414	2021-11-15	0.201084	Dynamical	CCSM4	SON
1415	2021-11-16	NaN	Dynamical	CCSM4	SON
1416	2021-11-17	NaN	Dynamical	CCSM4	SON
1417	2021-11-18	NaN	Dynamical	CCSM4	SON
1418	2021-11-19	NaN	Dynamical	CCSM4	SON
1419	2021-11-20	NaN	Dynamical	CCSM4	SON
1420	2021-11-21	NaN	Dynamical	CCSM4	SON
1421	2021-11-22	0.471143	Dynamical	CCSM4	SON
1422	2021-11-23	NaN	Dynamical	CCSM4	SON
1423	2021-11-24	NaN	Dynamical	CCSM4	SON
1424	2021-11-25	NaN	Dynamical	CCSM4	SON
1425	2021-11-26	NaN	Dynamical	CCSM4	SON
1426	2021-11-27	NaN	Dynamical	CCSM4	SON
1427	2021-11-28	NaN	Dynamical	CCSM4	SON
1428	2021-11-29	0.182055	Dynamical	CCSM4	SON
1429	2021-11-30	NaN	Dynamical	CCSM4	SON
243	2018-09-01	-0.0747194	Dynamical	CFSv2	SON
244	2018-09-02	-0.276885	Dynamical	CFSv2	SON
245	2018-09-03	-0.372062	Dynamical	CFSv2	SON
246	2018-09-04	-0.409854	Dynamical	CFSv2	SON
247	2018-09-05	-0.381327	Dynamical	CFSv2	SON
248	2018-09-06	-0.374102	Dynamical	CFSv2	SON
249	2018-09-07	-0.171419	Dynamical	CFSv2	SON
250	2018-09-08	-0.151096	Dynamical	CFSv2	SON
251	2018-09-09	-0.28152	Dynamical	CFSv2	SON
252	2018-09-10	-0.20317	Dynamical	CFSv2	SON
253	2018-09-11	-0.191011	Dynamical	CFSv2	SON
254	2018-09-12	-0.188052	Dynamical	CFSv2	SON
255	2018-09-13	-0.216271	Dynamical	CFSv2	SON
256	2018-09-14	-0.313795	Dynamical	CFSv2	SON
257	2018-09-15	-0.409356	Dynamical	CFSv2	SON
258	2018-09-16	-0.410378	Dynamical	CFSv2	SON
259	2018-09-17	-0.366878	Dynamical	CFSv2	SON
260	2018-09-18	-0.254128	Dynamical	CFSv2	SON
261	2018-09-19	-0.281122	Dynamical	CFSv2	SON
262	2018-09-20	-0.21496	Dynamical	CFSv2	SON
263	2018-09-21	-0.254784	Dynamical	CFSv2	SON
264	2018-09-22	-0.379074	Dynamical	CFSv2	SON
265	2018-09-23	-0.304377	Dynamical	CFSv2	SON
266	2018-09-24	-0.138074	Dynamical	CFSv2	SON
267	2018-09-25	-0.0812903	Dynamical	CFSv2	SON
268	2018-09-26	-0.244371	Dynamical	CFSv2	SON
269	2018-09-27	-0.177458	Dynamical	CFSv2	SON
270	2018-09-28	0.138849	Dynamical	CFSv2	SON
271	2018-09-29	0.0510488	Dynamical	CFSv2	SON
272	2018-09-30	-0.0279059	Dynamical	CFSv2	SON
273	2018-10-01	0.101793	Dynamical	CFSv2	SON
274	2018-10-02	0.0242323	Dynamical	CFSv2	SON
275	2018-10-03	-0.0714969	Dynamical	CFSv2	SON
276	2018-10-04	-0.106817	Dynamical	CFSv2	SON
277	2018-10-05	-0.18197	Dynamical	CFSv2	SON
278	2018-10-06	-0.0881926	Dynamical	CFSv2	SON
279	2018-10-07	-0.183356	Dynamical	CFSv2	SON
280	2018-10-08	-0.191124	Dynamical	CFSv2	SON
281	2018-10-09	-0.307556	Dynamical	CFSv2	SON
282	2018-10-10	-0.374214	Dynamical	CFSv2	SON
283	2018-10-11	-0.323363	Dynamical	CFSv2	SON
284	2018-10-12	-0.245443	Dynamical	CFSv2	SON
285	2018-10-13	-0.262203	Dynamical	CFSv2	SON
286	2018-10-14	-0.270317	Dynamical	CFSv2	SON
287	2018-10-15	-0.200978	Dynamical	CFSv2	SON
288	2018-10-16	-0.155448	Dynamical	CFSv2	SON
289	2018-10-17	0.0579153	Dynamical	CFSv2	SON
290	2018-10-18	0.210987	Dynamical	CFSv2	SON
291	2018-10-19	-0.176399	Dynamical	CFSv2	SON
292	2018-10-20	-0.108702	Dynamical	CFSv2	SON
293	2018-10-21	-0.0535259	Dynamical	CFSv2	SON
294	2018-10-22	-0.155861	Dynamical	CFSv2	SON
295	2018-10-23	-0.19192	Dynamical	CFSv2	SON
296	2018-10-24	-0.156575	Dynamical	CFSv2	SON
297	2018-10-25	0.00660221	Dynamical	CFSv2	SON
298	2018-10-26	-0.0249994	Dynamical	CFSv2	SON
299	2018-10-27	-0.311655	Dynamical	CFSv2	SON
300	2018-10-28	-0.142704	Dynamical	CFSv2	SON
301	2018-10-29	0.038597	Dynamical	CFSv2	SON
302	2018-10-30	-0.00222541	Dynamical	CFSv2	SON
303	2018-10-31	-0.184798	Dynamical	CFSv2	SON
304	2018-11-01	-0.0137094	Dynamical	CFSv2	SON
305	2018-11-02	-0.214138	Dynamical	CFSv2	SON
306	2018-11-03	-0.325703	Dynamical	CFSv2	SON
307	2018-11-04	-0.21954	Dynamical	CFSv2	SON
308	2018-11-05	-0.204424	Dynamical	CFSv2	SON
309	2018-11-06	-0.0331005	Dynamical	CFSv2	SON
310	2018-11-07	-0.0119496	Dynamical	CFSv2	SON
311	2018-11-08	-0.326766	Dynamical	CFSv2	SON
312	2018-11-09	-0.461799	Dynamical	CFSv2	SON
313	2018-11-10	-0.485504	Dynamical	CFSv2	SON
314	2018-11-11	-0.283425	Dynamical	CFSv2	SON
315	2018-11-12	-0.0982259	Dynamical	CFSv2	SON
316	2018-11-13	-0.161621	Dynamical	CFSv2	SON
317	2018-11-14	0.00264623	Dynamical	CFSv2	SON
318	2018-11-15	0.194032	Dynamical	CFSv2	SON
319	2018-11-16	-0.0918676	Dynamical	CFSv2	SON
320	2018-11-17	-0.281827	Dynamical	CFSv2	SON
321	2018-11-18	-0.115111	Dynamical	CFSv2	SON
322	2018-11-19	0.181089	Dynamical	CFSv2	SON
323	2018-11-20	0.191104	Dynamical	CFSv2	SON
324	2018-11-21	0.227424	Dynamical	CFSv2	SON
325	2018-11-22	0.129571	Dynamical	CFSv2	SON
326	2018-11-23	0.22345	Dynamical	CFSv2	SON
327	2018-11-24	0.197843	Dynamical	CFSv2	SON
328	2018-11-25	0.366566	Dynamical	CFSv2	SON
329	2018-11-26	0.279889	Dynamical	CFSv2	SON
330	2018-11-27	0.267523	Dynamical	CFSv2	SON
331	2018-11-28	0.191426	Dynamical	CFSv2	SON
332	2018-11-29	0.172558	Dynamical	CFSv2	SON
333	2018-11-30	0.00190157	Dynamical	CFSv2	SON
608	2019-09-01	0.599448	Dynamical	CFSv2	SON
609	2019-09-02	0.623289	Dynamical	CFSv2	SON
610	2019-09-03	0.556178	Dynamical	CFSv2	SON
611	2019-09-04	0.535724	Dynamical	CFSv2	SON
612	2019-09-05	0.520674	Dynamical	CFSv2	SON
613	2019-09-06	0.370171	Dynamical	CFSv2	SON
614	2019-09-07	0.445132	Dynamical	CFSv2	SON
615	2019-09-08	0.523504	Dynamical	CFSv2	SON
616	2019-09-09	0.390049	Dynamical	CFSv2	SON
617	2019-09-10	0.451711	Dynamical	CFSv2	SON
618	2019-09-11	0.504463	Dynamical	CFSv2	SON
619	2019-09-12	0.369439	Dynamical	CFSv2	SON
620	2019-09-13	0.265567	Dynamical	CFSv2	SON
621	2019-09-14	0.460494	Dynamical	CFSv2	SON
622	2019-09-15	0.487022	Dynamical	CFSv2	SON
623	2019-09-16	0.448583	Dynamical	CFSv2	SON
624	2019-09-17	0.481485	Dynamical	CFSv2	SON
625	2019-09-18	0.480861	Dynamical	CFSv2	SON
626	2019-09-19	0.341351	Dynamical	CFSv2	SON
627	2019-09-20	0.385719	Dynamical	CFSv2	SON
628	2019-09-21	0.448365	Dynamical	CFSv2	SON
629	2019-09-22	0.508735	Dynamical	CFSv2	SON
630	2019-09-23	0.480682	Dynamical	CFSv2	SON
631	2019-09-24	0.475696	Dynamical	CFSv2	SON
632	2019-09-25	0.41563	Dynamical	CFSv2	SON
633	2019-09-26	0.48867	Dynamical	CFSv2	SON
634	2019-09-27	0.493643	Dynamical	CFSv2	SON
635	2019-09-28	0.265021	Dynamical	CFSv2	SON
636	2019-09-29	0.0767701	Dynamical	CFSv2	SON
637	2019-09-30	0.276859	Dynamical	CFSv2	SON
638	2019-10-01	0.249763	Dynamical	CFSv2	SON
639	2019-10-02	0.315507	Dynamical	CFSv2	SON
640	2019-10-03	0.00202208	Dynamical	CFSv2	SON
641	2019-10-04	0.031679	Dynamical	CFSv2	SON
642	2019-10-05	0.0800417	Dynamical	CFSv2	SON
643	2019-10-06	0.0289076	Dynamical	CFSv2	SON
644	2019-10-07	-0.0333401	Dynamical	CFSv2	SON
645	2019-10-08	0.0753486	Dynamical	CFSv2	SON
646	2019-10-09	0.0688718	Dynamical	CFSv2	SON
647	2019-10-10	-0.103964	Dynamical	CFSv2	SON
648	2019-10-11	-0.159759	Dynamical	CFSv2	SON
649	2019-10-12	-0.141504	Dynamical	CFSv2	SON
650	2019-10-13	-0.205052	Dynamical	CFSv2	SON
651	2019-10-14	-0.442175	Dynamical	CFSv2	SON
652	2019-10-15	-0.443164	Dynamical	CFSv2	SON
653	2019-10-16	-0.329529	Dynamical	CFSv2	SON
654	2019-10-17	-0.147002	Dynamical	CFSv2	SON
655	2019-10-18	-0.160176	Dynamical	CFSv2	SON
656	2019-10-19	-0.347162	Dynamical	CFSv2	SON
657	2019-10-20	-0.319992	Dynamical	CFSv2	SON
658	2019-10-21	-0.426707	Dynamical	CFSv2	SON
659	2019-10-22	-0.487	Dynamical	CFSv2	SON
660	2019-10-23	-0.453088	Dynamical	CFSv2	SON
661	2019-10-24	-0.532631	Dynamical	CFSv2	SON
662	2019-10-25	-0.450126	Dynamical	CFSv2	SON
663	2019-10-26	-0.215416	Dynamical	CFSv2	SON
664	2019-10-27	0.00142313	Dynamical	CFSv2	SON
665	2019-10-28	-0.0715311	Dynamical	CFSv2	SON
666	2019-10-29	-0.262191	Dynamical	CFSv2	SON
667	2019-10-30	-0.317656	Dynamical	CFSv2	SON
668	2019-10-31	-0.200008	Dynamical	CFSv2	SON
669	2019-11-01	0.08822	Dynamical	CFSv2	SON
670	2019-11-02	-0.124192	Dynamical	CFSv2	SON
671	2019-11-03	-0.233763	Dynamical	CFSv2	SON
672	2019-11-04	-0.309891	Dynamical	CFSv2	SON
673	2019-11-05	-0.268338	Dynamical	CFSv2	SON
674	2019-11-06	-0.171068	Dynamical	CFSv2	SON
675	2019-11-07	-0.165013	Dynamical	CFSv2	SON
676	2019-11-08	-0.155096	Dynamical	CFSv2	SON
677	2019-11-09	0.0120253	Dynamical	CFSv2	SON
678	2019-11-10	-0.122817	Dynamical	CFSv2	SON
679	2019-11-11	-0.101613	Dynamical	CFSv2	SON
680	2019-11-12	-0.023703	Dynamical	CFSv2	SON
681	2019-11-13	-0.0295469	Dynamical	CFSv2	SON
682	2019-11-14	-0.177247	Dynamical	CFSv2	SON
683	2019-11-15	-0.186062	Dynamical	CFSv2	SON
684	2019-11-16	-0.0870691	Dynamical	CFSv2	SON
685	2019-11-17	0.0437798	Dynamical	CFSv2	SON
686	2019-11-18	0.261973	Dynamical	CFSv2	SON
687	2019-11-19	0.327341	Dynamical	CFSv2	SON
688	2019-11-20	0.202368	Dynamical	CFSv2	SON
689	2019-11-21	0.274186	Dynamical	CFSv2	SON
690	2019-11-22	0.258077	Dynamical	CFSv2	SON
691	2019-11-23	0.100924	Dynamical	CFSv2	SON
692	2019-11-24	0.121438	Dynamical	CFSv2	SON
693	2019-11-25	0.203106	Dynamical	CFSv2	SON
694	2019-11-26	0.0916774	Dynamical	CFSv2	SON
695	2019-11-27	0.174716	Dynamical	CFSv2	SON
696	2019-11-28	0.189812	Dynamical	CFSv2	SON
697	2019-11-29	0.00599696	Dynamical	CFSv2	SON
698	2019-11-30	0.0309488	Dynamical	CFSv2	SON
974	2020-09-01	-0.0979012	Dynamical	CFSv2	SON
975	2020-09-02	-0.0952233	Dynamical	CFSv2	SON
976	2020-09-03	0.159292	Dynamical	CFSv2	SON
977	2020-09-04	0.0539951	Dynamical	CFSv2	SON
978	2020-09-05	-0.0711688	Dynamical	CFSv2	SON
979	2020-09-06	-0.016176	Dynamical	CFSv2	SON
980	2020-09-07	0.121321	Dynamical	CFSv2	SON
981	2020-09-08	0.100229	Dynamical	CFSv2	SON
982	2020-09-09	-0.0352	Dynamical	CFSv2	SON
983	2020-09-10	-0.0179388	Dynamical	CFSv2	SON
984	2020-09-11	0.108643	Dynamical	CFSv2	SON
985	2020-09-12	0.0087057	Dynamical	CFSv2	SON
986	2020-09-13	0.071757	Dynamical	CFSv2	SON
987	2020-09-14	0.172352	Dynamical	CFSv2	SON
988	2020-09-15	0.0595655	Dynamical	CFSv2	SON
989	2020-09-16	0.0275175	Dynamical	CFSv2	SON
990	2020-09-17	-0.198161	Dynamical	CFSv2	SON
991	2020-09-18	-0.241164	Dynamical	CFSv2	SON
992	2020-09-19	0.122219	Dynamical	CFSv2	SON
993	2020-09-20	0.178796	Dynamical	CFSv2	SON
994	2020-09-21	0.137311	Dynamical	CFSv2	SON
995	2020-09-22	0.13119	Dynamical	CFSv2	SON
996	2020-09-23	0.00654111	Dynamical	CFSv2	SON
997	2020-09-24	-0.0711146	Dynamical	CFSv2	SON
998	2020-09-25	0.208788	Dynamical	CFSv2	SON
999	2020-09-26	0.242021	Dynamical	CFSv2	SON
1000	2020-09-27	0.000925118	Dynamical	CFSv2	SON
1001	2020-09-28	-0.0894157	Dynamical	CFSv2	SON
1002	2020-09-29	0.0933336	Dynamical	CFSv2	SON
1003	2020-09-30	0.0909486	Dynamical	CFSv2	SON
1004	2020-10-01	0.0881766	Dynamical	CFSv2	SON
1005	2020-10-02	0.252949	Dynamical	CFSv2	SON
1006	2020-10-03	0.37943	Dynamical	CFSv2	SON
1007	2020-10-04	0.223327	Dynamical	CFSv2	SON
1008	2020-10-05	0.288853	Dynamical	CFSv2	SON
1009	2020-10-06	0.365897	Dynamical	CFSv2	SON
1010	2020-10-07	0.398943	Dynamical	CFSv2	SON
1011	2020-10-08	0.261874	Dynamical	CFSv2	SON
1012	2020-10-09	0.297471	Dynamical	CFSv2	SON
1013	2020-10-10	0.456894	Dynamical	CFSv2	SON
1014	2020-10-11	0.54077	Dynamical	CFSv2	SON
1015	2020-10-12	0.518962	Dynamical	CFSv2	SON
1016	2020-10-13	0.404228	Dynamical	CFSv2	SON
1017	2020-10-14	0.397659	Dynamical	CFSv2	SON
1018	2020-10-15	0.279766	Dynamical	CFSv2	SON
1019	2020-10-16	-0.112652	Dynamical	CFSv2	SON
1020	2020-10-17	-0.183842	Dynamical	CFSv2	SON
1021	2020-10-18	-0.140384	Dynamical	CFSv2	SON
1022	2020-10-19	-0.151381	Dynamical	CFSv2	SON
1023	2020-10-20	-0.124537	Dynamical	CFSv2	SON
1024	2020-10-21	-0.182385	Dynamical	CFSv2	SON
1025	2020-10-22	-0.228845	Dynamical	CFSv2	SON
1026	2020-10-23	-0.29499	Dynamical	CFSv2	SON
1027	2020-10-24	-0.390715	Dynamical	CFSv2	SON
1028	2020-10-25	-0.365646	Dynamical	CFSv2	SON
1029	2020-10-26	-0.256076	Dynamical	CFSv2	SON
1030	2020-10-27	-0.240646	Dynamical	CFSv2	SON
1031	2020-10-28	-0.0754091	Dynamical	CFSv2	SON
1032	2020-10-29	0.149017	Dynamical	CFSv2	SON
1033	2020-10-30	0.30262	Dynamical	CFSv2	SON
1034	2020-10-31	0.191074	Dynamical	CFSv2	SON
1035	2020-11-01	0.0124086	Dynamical	CFSv2	SON
1036	2020-11-02	-0.0214206	Dynamical	CFSv2	SON
1037	2020-11-03	0.0905461	Dynamical	CFSv2	SON
1038	2020-11-04	0.197369	Dynamical	CFSv2	SON
1039	2020-11-05	0.340684	Dynamical	CFSv2	SON
1040	2020-11-06	0.347513	Dynamical	CFSv2	SON
1041	2020-11-07	0.233208	Dynamical	CFSv2	SON
1042	2020-11-08	0.212443	Dynamical	CFSv2	SON
1043	2020-11-09	0.236777	Dynamical	CFSv2	SON
1044	2020-11-10	0.238783	Dynamical	CFSv2	SON
1045	2020-11-11	0.242639	Dynamical	CFSv2	SON
1046	2020-11-12	0.15519	Dynamical	CFSv2	SON
1047	2020-11-13	0.183983	Dynamical	CFSv2	SON
1048	2020-11-14	0.151994	Dynamical	CFSv2	SON
1049	2020-11-15	-0.0391007	Dynamical	CFSv2	SON
1050	2020-11-16	-0.14768	Dynamical	CFSv2	SON
1051	2020-11-17	-0.393191	Dynamical	CFSv2	SON
1052	2020-11-18	-0.216776	Dynamical	CFSv2	SON
1053	2020-11-19	-0.00215431	Dynamical	CFSv2	SON
1054	2020-11-20	-0.0168555	Dynamical	CFSv2	SON
1055	2020-11-21	-0.152197	Dynamical	CFSv2	SON
1056	2020-11-22	-0.0190441	Dynamical	CFSv2	SON
1057	2020-11-23	-0.08738	Dynamical	CFSv2	SON
1058	2020-11-24	-0.204931	Dynamical	CFSv2	SON
1059	2020-11-25	-0.379471	Dynamical	CFSv2	SON
1060	2020-11-26	-0.47874	Dynamical	CFSv2	SON
1061	2020-11-27	-0.0874178	Dynamical	CFSv2	SON
1062	2020-11-28	-0.184944	Dynamical	CFSv2	SON
1063	2020-11-29	-0.460692	Dynamical	CFSv2	SON
1064	2020-11-30	-0.453959	Dynamical	CFSv2	SON
1339	2021-09-01	0.309832	Dynamical	CFSv2	SON
1340	2021-09-02	0.152262	Dynamical	CFSv2	SON
1341	2021-09-03	0.219275	Dynamical	CFSv2	SON
1342	2021-09-04	0.230749	Dynamical	CFSv2	SON
1343	2021-09-05	0.167236	Dynamical	CFSv2	SON
1344	2021-09-06	0.20791	Dynamical	CFSv2	SON
1345	2021-09-07	0.296572	Dynamical	CFSv2	SON
1346	2021-09-08	0.187773	Dynamical	CFSv2	SON
1347	2021-09-09	0.0324883	Dynamical	CFSv2	SON
1348	2021-09-10	0.0934426	Dynamical	CFSv2	SON
1349	2021-09-11	0.140547	Dynamical	CFSv2	SON
1350	2021-09-12	0.0715896	Dynamical	CFSv2	SON
1351	2021-09-13	0.0687901	Dynamical	CFSv2	SON
1352	2021-09-14	-0.0869064	Dynamical	CFSv2	SON
1353	2021-09-15	-0.165217	Dynamical	CFSv2	SON
1354	2021-09-16	-0.084236	Dynamical	CFSv2	SON
1355	2021-09-17	-0.0428264	Dynamical	CFSv2	SON
1356	2021-09-18	-0.0974694	Dynamical	CFSv2	SON
1357	2021-09-19	-0.0826064	Dynamical	CFSv2	SON
1358	2021-09-20	-0.0336895	Dynamical	CFSv2	SON
1359	2021-09-21	-0.0399321	Dynamical	CFSv2	SON
1360	2021-09-22	0.000402864	Dynamical	CFSv2	SON
1361	2021-09-23	0.0497453	Dynamical	CFSv2	SON
1362	2021-09-24	0.0697432	Dynamical	CFSv2	SON
1363	2021-09-25	0.0892282	Dynamical	CFSv2	SON
1364	2021-09-26	-0.0357949	Dynamical	CFSv2	SON
1365	2021-09-27	-0.0099593	Dynamical	CFSv2	SON
1366	2021-09-28	-0.146123	Dynamical	CFSv2	SON
1367	2021-09-29	-0.246013	Dynamical	CFSv2	SON
1368	2021-09-30	-0.239067	Dynamical	CFSv2	SON
1369	2021-10-01	-0.241727	Dynamical	CFSv2	SON
1370	2021-10-02	-0.162159	Dynamical	CFSv2	SON
1371	2021-10-03	-0.0596202	Dynamical	CFSv2	SON
1372	2021-10-04	0.153227	Dynamical	CFSv2	SON
1373	2021-10-05	0.211064	Dynamical	CFSv2	SON
1374	2021-10-06	0.308864	Dynamical	CFSv2	SON
1375	2021-10-07	0.337891	Dynamical	CFSv2	SON
1376	2021-10-08	0.376152	Dynamical	CFSv2	SON
1377	2021-10-09	0.405356	Dynamical	CFSv2	SON
1378	2021-10-10	0.35491	Dynamical	CFSv2	SON
1379	2021-10-11	0.220249	Dynamical	CFSv2	SON
1380	2021-10-12	0.250214	Dynamical	CFSv2	SON
1381	2021-10-13	0.344116	Dynamical	CFSv2	SON
1382	2021-10-14	0.384211	Dynamical	CFSv2	SON
1383	2021-10-15	0.238499	Dynamical	CFSv2	SON
1384	2021-10-16	0.209677	Dynamical	CFSv2	SON
1385	2021-10-17	0.358829	Dynamical	CFSv2	SON
1386	2021-10-18	0.363859	Dynamical	CFSv2	SON
1387	2021-10-19	0.172259	Dynamical	CFSv2	SON
1388	2021-10-20	0.137906	Dynamical	CFSv2	SON
1389	2021-10-21	0.187128	Dynamical	CFSv2	SON
1390	2021-10-22	0.215726	Dynamical	CFSv2	SON
1391	2021-10-23	0.24115	Dynamical	CFSv2	SON
1392	2021-10-24	0.281159	Dynamical	CFSv2	SON
1393	2021-10-25	0.355694	Dynamical	CFSv2	SON
1394	2021-10-26	0.344267	Dynamical	CFSv2	SON
1395	2021-10-27	0.263808	Dynamical	CFSv2	SON
1396	2021-10-28	0.0295674	Dynamical	CFSv2	SON
1397	2021-10-29	0.220839	Dynamical	CFSv2	SON
1398	2021-10-30	0.481841	Dynamical	CFSv2	SON
1399	2021-10-31	0.402141	Dynamical	CFSv2	SON
1400	2021-11-01	0.180622	Dynamical	CFSv2	SON
1401	2021-11-02	0.148429	Dynamical	CFSv2	SON
1402	2021-11-03	0.181489	Dynamical	CFSv2	SON
1403	2021-11-04	0.114488	Dynamical	CFSv2	SON
1404	2021-11-05	0.145971	Dynamical	CFSv2	SON
1405	2021-11-06	0.371038	Dynamical	CFSv2	SON
1406	2021-11-07	0.220896	Dynamical	CFSv2	SON
1407	2021-11-08	-0.0136855	Dynamical	CFSv2	SON
1408	2021-11-09	0.378053	Dynamical	CFSv2	SON
1409	2021-11-10	0.583592	Dynamical	CFSv2	SON
1410	2021-11-11	0.205752	Dynamical	CFSv2	SON
1411	2021-11-12	-0.0724346	Dynamical	CFSv2	SON
1412	2021-11-13	0.0831737	Dynamical	CFSv2	SON
1413	2021-11-14	0.272747	Dynamical	CFSv2	SON
1414	2021-11-15	0.401645	Dynamical	CFSv2	SON
1415	2021-11-16	0.321528	Dynamical	CFSv2	SON
1416	2021-11-17	0.110864	Dynamical	CFSv2	SON
1417	2021-11-18	0.0441521	Dynamical	CFSv2	SON
1418	2021-11-19	-0.160576	Dynamical	CFSv2	SON
1419	2021-11-20	-0.121894	Dynamical	CFSv2	SON
1420	2021-11-21	-0.181803	Dynamical	CFSv2	SON
1421	2021-11-22	0.0326489	Dynamical	CFSv2	SON
1422	2021-11-23	0.0206117	Dynamical	CFSv2	SON
1423	2021-11-24	-0.186945	Dynamical	CFSv2	SON
1424	2021-11-25	-0.280269	Dynamical	CFSv2	SON
1425	2021-11-26	-0.414187	Dynamical	CFSv2	SON
1426	2021-11-27	-0.345673	Dynamical	CFSv2	SON
1427	2021-11-28	-0.197039	Dynamical	CFSv2	SON
1428	2021-11-29	0.0614523	Dynamical	CFSv2	SON
1429	2021-11-30	0.182322	Dynamical	CFSv2	SON
243	2018-09-01	NaN	Dynamical	GEOS_V2p1	SON
244	2018-09-02	-0.0852375	Dynamical	GEOS_V2p1	SON
245	2018-09-03	NaN	Dynamical	GEOS_V2p1	SON
246	2018-09-04	NaN	Dynamical	GEOS_V2p1	SON
247	2018-09-05	NaN	Dynamical	GEOS_V2p1	SON
248	2018-09-06	NaN	Dynamical	GEOS_V2p1	SON
249	2018-09-07	-0.208824	Dynamical	GEOS_V2p1	SON
250	2018-09-08	NaN	Dynamical	GEOS_V2p1	SON
251	2018-09-09	NaN	Dynamical	GEOS_V2p1	SON
252	2018-09-10	NaN	Dynamical	GEOS_V2p1	SON
253	2018-09-11	NaN	Dynamical	GEOS_V2p1	SON
254	2018-09-12	-0.173454	Dynamical	GEOS_V2p1	SON
255	2018-09-13	NaN	Dynamical	GEOS_V2p1	SON
256	2018-09-14	NaN	Dynamical	GEOS_V2p1	SON
257	2018-09-15	NaN	Dynamical	GEOS_V2p1	SON
258	2018-09-16	NaN	Dynamical	GEOS_V2p1	SON
259	2018-09-17	-0.233286	Dynamical	GEOS_V2p1	SON
260	2018-09-18	NaN	Dynamical	GEOS_V2p1	SON
261	2018-09-19	NaN	Dynamical	GEOS_V2p1	SON
262	2018-09-20	NaN	Dynamical	GEOS_V2p1	SON
263	2018-09-21	NaN	Dynamical	GEOS_V2p1	SON
264	2018-09-22	-0.400938	Dynamical	GEOS_V2p1	SON
265	2018-09-23	NaN	Dynamical	GEOS_V2p1	SON
266	2018-09-24	NaN	Dynamical	GEOS_V2p1	SON
267	2018-09-25	NaN	Dynamical	GEOS_V2p1	SON
268	2018-09-26	NaN	Dynamical	GEOS_V2p1	SON
269	2018-09-27	-0.359945	Dynamical	GEOS_V2p1	SON
270	2018-09-28	NaN	Dynamical	GEOS_V2p1	SON
271	2018-09-29	NaN	Dynamical	GEOS_V2p1	SON
272	2018-09-30	NaN	Dynamical	GEOS_V2p1	SON
273	2018-10-01	NaN	Dynamical	GEOS_V2p1	SON
274	2018-10-02	-0.178518	Dynamical	GEOS_V2p1	SON
275	2018-10-03	NaN	Dynamical	GEOS_V2p1	SON
276	2018-10-04	NaN	Dynamical	GEOS_V2p1	SON
277	2018-10-05	NaN	Dynamical	GEOS_V2p1	SON
278	2018-10-06	NaN	Dynamical	GEOS_V2p1	SON
279	2018-10-07	-0.118712	Dynamical	GEOS_V2p1	SON
280	2018-10-08	NaN	Dynamical	GEOS_V2p1	SON
281	2018-10-09	NaN	Dynamical	GEOS_V2p1	SON
282	2018-10-10	NaN	Dynamical	GEOS_V2p1	SON
283	2018-10-11	NaN	Dynamical	GEOS_V2p1	SON
284	2018-10-12	-0.0744543	Dynamical	GEOS_V2p1	SON
285	2018-10-13	NaN	Dynamical	GEOS_V2p1	SON
286	2018-10-14	NaN	Dynamical	GEOS_V2p1	SON
287	2018-10-15	NaN	Dynamical	GEOS_V2p1	SON
288	2018-10-16	NaN	Dynamical	GEOS_V2p1	SON
289	2018-10-17	0.115589	Dynamical	GEOS_V2p1	SON
290	2018-10-18	NaN	Dynamical	GEOS_V2p1	SON
291	2018-10-19	NaN	Dynamical	GEOS_V2p1	SON
292	2018-10-20	NaN	Dynamical	GEOS_V2p1	SON
293	2018-10-21	NaN	Dynamical	GEOS_V2p1	SON
294	2018-10-22	-0.107436	Dynamical	GEOS_V2p1	SON
295	2018-10-23	NaN	Dynamical	GEOS_V2p1	SON
296	2018-10-24	NaN	Dynamical	GEOS_V2p1	SON
297	2018-10-25	NaN	Dynamical	GEOS_V2p1	SON
298	2018-10-26	NaN	Dynamical	GEOS_V2p1	SON
299	2018-10-27	-0.186281	Dynamical	GEOS_V2p1	SON
300	2018-10-28	NaN	Dynamical	GEOS_V2p1	SON
301	2018-10-29	NaN	Dynamical	GEOS_V2p1	SON
302	2018-10-30	NaN	Dynamical	GEOS_V2p1	SON
303	2018-10-31	NaN	Dynamical	GEOS_V2p1	SON
304	2018-11-01	0.00248618	Dynamical	GEOS_V2p1	SON
305	2018-11-02	NaN	Dynamical	GEOS_V2p1	SON
306	2018-11-03	NaN	Dynamical	GEOS_V2p1	SON
307	2018-11-04	NaN	Dynamical	GEOS_V2p1	SON
308	2018-11-05	NaN	Dynamical	GEOS_V2p1	SON
309	2018-11-06	-0.110302	Dynamical	GEOS_V2p1	SON
310	2018-11-07	NaN	Dynamical	GEOS_V2p1	SON
311	2018-11-08	NaN	Dynamical	GEOS_V2p1	SON
312	2018-11-09	NaN	Dynamical	GEOS_V2p1	SON
313	2018-11-10	NaN	Dynamical	GEOS_V2p1	SON
314	2018-11-11	-0.121585	Dynamical	GEOS_V2p1	SON
315	2018-11-12	NaN	Dynamical	GEOS_V2p1	SON
316	2018-11-13	NaN	Dynamical	GEOS_V2p1	SON
317	2018-11-14	NaN	Dynamical	GEOS_V2p1	SON
318	2018-11-15	NaN	Dynamical	GEOS_V2p1	SON
319	2018-11-16	0.265376	Dynamical	GEOS_V2p1	SON
320	2018-11-17	NaN	Dynamical	GEOS_V2p1	SON
321	2018-11-18	NaN	Dynamical	GEOS_V2p1	SON
322	2018-11-19	NaN	Dynamical	GEOS_V2p1	SON
323	2018-11-20	NaN	Dynamical	GEOS_V2p1	SON
324	2018-11-21	0.134683	Dynamical	GEOS_V2p1	SON
325	2018-11-22	NaN	Dynamical	GEOS_V2p1	SON
326	2018-11-23	NaN	Dynamical	GEOS_V2p1	SON
327	2018-11-24	NaN	Dynamical	GEOS_V2p1	SON
328	2018-11-25	NaN	Dynamical	GEOS_V2p1	SON
329	2018-11-26	0.248608	Dynamical	GEOS_V2p1	SON
330	2018-11-27	NaN	Dynamical	GEOS_V2p1	SON
331	2018-11-28	NaN	Dynamical	GEOS_V2p1	SON
332	2018-11-29	NaN	Dynamical	GEOS_V2p1	SON
333	2018-11-30	NaN	Dynamical	GEOS_V2p1	SON
608	2019-09-01	NaN	Dynamical	GEOS_V2p1	SON
609	2019-09-02	-0.114256	Dynamical	GEOS_V2p1	SON
610	2019-09-03	NaN	Dynamical	GEOS_V2p1	SON
611	2019-09-04	NaN	Dynamical	GEOS_V2p1	SON
612	2019-09-05	NaN	Dynamical	GEOS_V2p1	SON
613	2019-09-06	NaN	Dynamical	GEOS_V2p1	SON
614	2019-09-07	0.0694438	Dynamical	GEOS_V2p1	SON
615	2019-09-08	NaN	Dynamical	GEOS_V2p1	SON
616	2019-09-09	NaN	Dynamical	GEOS_V2p1	SON
617	2019-09-10	NaN	Dynamical	GEOS_V2p1	SON
618	2019-09-11	NaN	Dynamical	GEOS_V2p1	SON
619	2019-09-12	-0.00982649	Dynamical	GEOS_V2p1	SON
620	2019-09-13	NaN	Dynamical	GEOS_V2p1	SON
621	2019-09-14	NaN	Dynamical	GEOS_V2p1	SON
622	2019-09-15	NaN	Dynamical	GEOS_V2p1	SON
623	2019-09-16	NaN	Dynamical	GEOS_V2p1	SON
624	2019-09-17	0.293367	Dynamical	GEOS_V2p1	SON
625	2019-09-18	NaN	Dynamical	GEOS_V2p1	SON
626	2019-09-19	NaN	Dynamical	GEOS_V2p1	SON
627	2019-09-20	NaN	Dynamical	GEOS_V2p1	SON
628	2019-09-21	NaN	Dynamical	GEOS_V2p1	SON
629	2019-09-22	0.289976	Dynamical	GEOS_V2p1	SON
630	2019-09-23	NaN	Dynamical	GEOS_V2p1	SON
631	2019-09-24	NaN	Dynamical	GEOS_V2p1	SON
632	2019-09-25	NaN	Dynamical	GEOS_V2p1	SON
633	2019-09-26	NaN	Dynamical	GEOS_V2p1	SON
634	2019-09-27	0.141275	Dynamical	GEOS_V2p1	SON
635	2019-09-28	NaN	Dynamical	GEOS_V2p1	SON
636	2019-09-29	NaN	Dynamical	GEOS_V2p1	SON
637	2019-09-30	NaN	Dynamical	GEOS_V2p1	SON
638	2019-10-01	NaN	Dynamical	GEOS_V2p1	SON
639	2019-10-02	0.0945225	Dynamical	GEOS_V2p1	SON
640	2019-10-03	NaN	Dynamical	GEOS_V2p1	SON
641	2019-10-04	NaN	Dynamical	GEOS_V2p1	SON
642	2019-10-05	NaN	Dynamical	GEOS_V2p1	SON
643	2019-10-06	NaN	Dynamical	GEOS_V2p1	SON
644	2019-10-07	-0.11346	Dynamical	GEOS_V2p1	SON
645	2019-10-08	NaN	Dynamical	GEOS_V2p1	SON
646	2019-10-09	NaN	Dynamical	GEOS_V2p1	SON
647	2019-10-10	NaN	Dynamical	GEOS_V2p1	SON
648	2019-10-11	NaN	Dynamical	GEOS_V2p1	SON
649	2019-10-12	-0.333503	Dynamical	GEOS_V2p1	SON
650	2019-10-13	NaN	Dynamical	GEOS_V2p1	SON
651	2019-10-14	NaN	Dynamical	GEOS_V2p1	SON
652	2019-10-15	NaN	Dynamical	GEOS_V2p1	SON
653	2019-10-16	NaN	Dynamical	GEOS_V2p1	SON
654	2019-10-17	-0.309071	Dynamical	GEOS_V2p1	SON
655	2019-10-18	NaN	Dynamical	GEOS_V2p1	SON
656	2019-10-19	NaN	Dynamical	GEOS_V2p1	SON
657	2019-10-20	NaN	Dynamical	GEOS_V2p1	SON
658	2019-10-21	NaN	Dynamical	GEOS_V2p1	SON
659	2019-10-22	0.0510355	Dynamical	GEOS_V2p1	SON
660	2019-10-23	NaN	Dynamical	GEOS_V2p1	SON
661	2019-10-24	NaN	Dynamical	GEOS_V2p1	SON
662	2019-10-25	NaN	Dynamical	GEOS_V2p1	SON
663	2019-10-26	NaN	Dynamical	GEOS_V2p1	SON
664	2019-10-27	-0.0283994	Dynamical	GEOS_V2p1	SON
665	2019-10-28	NaN	Dynamical	GEOS_V2p1	SON
666	2019-10-29	NaN	Dynamical	GEOS_V2p1	SON
667	2019-10-30	NaN	Dynamical	GEOS_V2p1	SON
668	2019-10-31	NaN	Dynamical	GEOS_V2p1	SON
669	2019-11-01	0.312078	Dynamical	GEOS_V2p1	SON
670	2019-11-02	NaN	Dynamical	GEOS_V2p1	SON
671	2019-11-03	NaN	Dynamical	GEOS_V2p1	SON
672	2019-11-04	NaN	Dynamical	GEOS_V2p1	SON
673	2019-11-05	NaN	Dynamical	GEOS_V2p1	SON
674	2019-11-06	0.276399	Dynamical	GEOS_V2p1	SON
675	2019-11-07	NaN	Dynamical	GEOS_V2p1	SON
676	2019-11-08	NaN	Dynamical	GEOS_V2p1	SON
677	2019-11-09	NaN	Dynamical	GEOS_V2p1	SON
678	2019-11-10	NaN	Dynamical	GEOS_V2p1	SON
679	2019-11-11	0.0802148	Dynamical	GEOS_V2p1	SON
680	2019-11-12	NaN	Dynamical	GEOS_V2p1	SON
681	2019-11-13	NaN	Dynamical	GEOS_V2p1	SON
682	2019-11-14	NaN	Dynamical	GEOS_V2p1	SON
683	2019-11-15	NaN	Dynamical	GEOS_V2p1	SON
684	2019-11-16	0.484891	Dynamical	GEOS_V2p1	SON
685	2019-11-17	NaN	Dynamical	GEOS_V2p1	SON
686	2019-11-18	NaN	Dynamical	GEOS_V2p1	SON
687	2019-11-19	NaN	Dynamical	GEOS_V2p1	SON
688	2019-11-20	NaN	Dynamical	GEOS_V2p1	SON
689	2019-11-21	0.181512	Dynamical	GEOS_V2p1	SON
690	2019-11-22	NaN	Dynamical	GEOS_V2p1	SON
691	2019-11-23	NaN	Dynamical	GEOS_V2p1	SON
692	2019-11-24	NaN	Dynamical	GEOS_V2p1	SON
693	2019-11-25	NaN	Dynamical	GEOS_V2p1	SON
694	2019-11-26	0.680385	Dynamical	GEOS_V2p1	SON
695	2019-11-27	NaN	Dynamical	GEOS_V2p1	SON
696	2019-11-28	NaN	Dynamical	GEOS_V2p1	SON
697	2019-11-29	NaN	Dynamical	GEOS_V2p1	SON
698	2019-11-30	NaN	Dynamical	GEOS_V2p1	SON
974	2020-09-01	NaN	Dynamical	GEOS_V2p1	SON
975	2020-09-02	-0.165291	Dynamical	GEOS_V2p1	SON
976	2020-09-03	NaN	Dynamical	GEOS_V2p1	SON
977	2020-09-04	NaN	Dynamical	GEOS_V2p1	SON
978	2020-09-05	NaN	Dynamical	GEOS_V2p1	SON
979	2020-09-06	NaN	Dynamical	GEOS_V2p1	SON
980	2020-09-07	0.275134	Dynamical	GEOS_V2p1	SON
981	2020-09-08	NaN	Dynamical	GEOS_V2p1	SON
982	2020-09-09	NaN	Dynamical	GEOS_V2p1	SON
983	2020-09-10	NaN	Dynamical	GEOS_V2p1	SON
984	2020-09-11	NaN	Dynamical	GEOS_V2p1	SON
985	2020-09-12	0.383021	Dynamical	GEOS_V2p1	SON
986	2020-09-13	NaN	Dynamical	GEOS_V2p1	SON
987	2020-09-14	NaN	Dynamical	GEOS_V2p1	SON
988	2020-09-15	NaN	Dynamical	GEOS_V2p1	SON
989	2020-09-16	NaN	Dynamical	GEOS_V2p1	SON
990	2020-09-17	NaN	Dynamical	GEOS_V2p1	SON
991	2020-09-18	NaN	Dynamical	GEOS_V2p1	SON
992	2020-09-19	NaN	Dynamical	GEOS_V2p1	SON
993	2020-09-20	NaN	Dynamical	GEOS_V2p1	SON
994	2020-09-21	NaN	Dynamical	GEOS_V2p1	SON
995	2020-09-22	0.135456	Dynamical	GEOS_V2p1	SON
996	2020-09-23	NaN	Dynamical	GEOS_V2p1	SON
997	2020-09-24	NaN	Dynamical	GEOS_V2p1	SON
998	2020-09-25	NaN	Dynamical	GEOS_V2p1	SON
999	2020-09-26	NaN	Dynamical	GEOS_V2p1	SON
1000	2020-09-27	0.313921	Dynamical	GEOS_V2p1	SON
1001	2020-09-28	NaN	Dynamical	GEOS_V2p1	SON
1002	2020-09-29	NaN	Dynamical	GEOS_V2p1	SON
1003	2020-09-30	NaN	Dynamical	GEOS_V2p1	SON
1004	2020-10-01	NaN	Dynamical	GEOS_V2p1	SON
1005	2020-10-02	0.323441	Dynamical	GEOS_V2p1	SON
1006	2020-10-03	NaN	Dynamical	GEOS_V2p1	SON
1007	2020-10-04	NaN	Dynamical	GEOS_V2p1	SON
1008	2020-10-05	NaN	Dynamical	GEOS_V2p1	SON
1009	2020-10-06	NaN	Dynamical	GEOS_V2p1	SON
1010	2020-10-07	0.0704234	Dynamical	GEOS_V2p1	SON
1011	2020-10-08	NaN	Dynamical	GEOS_V2p1	SON
1012	2020-10-09	NaN	Dynamical	GEOS_V2p1	SON
1013	2020-10-10	NaN	Dynamical	GEOS_V2p1	SON
1014	2020-10-11	NaN	Dynamical	GEOS_V2p1	SON
1015	2020-10-12	0.373346	Dynamical	GEOS_V2p1	SON
1016	2020-10-13	NaN	Dynamical	GEOS_V2p1	SON
1017	2020-10-14	NaN	Dynamical	GEOS_V2p1	SON
1018	2020-10-15	NaN	Dynamical	GEOS_V2p1	SON
1019	2020-10-16	NaN	Dynamical	GEOS_V2p1	SON
1020	2020-10-17	-0.335545	Dynamical	GEOS_V2p1	SON
1021	2020-10-18	NaN	Dynamical	GEOS_V2p1	SON
1022	2020-10-19	NaN	Dynamical	GEOS_V2p1	SON
1023	2020-10-20	NaN	Dynamical	GEOS_V2p1	SON
1024	2020-10-21	NaN	Dynamical	GEOS_V2p1	SON
1025	2020-10-22	-0.176392	Dynamical	GEOS_V2p1	SON
1026	2020-10-23	NaN	Dynamical	GEOS_V2p1	SON
1027	2020-10-24	NaN	Dynamical	GEOS_V2p1	SON
1028	2020-10-25	NaN	Dynamical	GEOS_V2p1	SON
1029	2020-10-26	NaN	Dynamical	GEOS_V2p1	SON
1030	2020-10-27	0.119985	Dynamical	GEOS_V2p1	SON
1031	2020-10-28	NaN	Dynamical	GEOS_V2p1	SON
1032	2020-10-29	NaN	Dynamical	GEOS_V2p1	SON
1033	2020-10-30	NaN	Dynamical	GEOS_V2p1	SON
1034	2020-10-31	NaN	Dynamical	GEOS_V2p1	SON
1035	2020-11-01	NaN	Dynamical	GEOS_V2p1	SON
1036	2020-11-02	NaN	Dynamical	GEOS_V2p1	SON
1037	2020-11-03	NaN	Dynamical	GEOS_V2p1	SON
1038	2020-11-04	NaN	Dynamical	GEOS_V2p1	SON
1039	2020-11-05	NaN	Dynamical	GEOS_V2p1	SON
1040	2020-11-06	NaN	Dynamical	GEOS_V2p1	SON
1041	2020-11-07	NaN	Dynamical	GEOS_V2p1	SON
1042	2020-11-08	NaN	Dynamical	GEOS_V2p1	SON
1043	2020-11-09	NaN	Dynamical	GEOS_V2p1	SON
1044	2020-11-10	NaN	Dynamical	GEOS_V2p1	SON
1045	2020-11-11	-0.00223394	Dynamical	GEOS_V2p1	SON
1046	2020-11-12	NaN	Dynamical	GEOS_V2p1	SON
1047	2020-11-13	NaN	Dynamical	GEOS_V2p1	SON
1048	2020-11-14	NaN	Dynamical	GEOS_V2p1	SON
1049	2020-11-15	NaN	Dynamical	GEOS_V2p1	SON
1050	2020-11-16	NaN	Dynamical	GEOS_V2p1	SON
1051	2020-11-17	NaN	Dynamical	GEOS_V2p1	SON
1052	2020-11-18	NaN	Dynamical	GEOS_V2p1	SON
1053	2020-11-19	NaN	Dynamical	GEOS_V2p1	SON
1054	2020-11-20	NaN	Dynamical	GEOS_V2p1	SON
1055	2020-11-21	NaN	Dynamical	GEOS_V2p1	SON
1056	2020-11-22	NaN	Dynamical	GEOS_V2p1	SON
1057	2020-11-23	NaN	Dynamical	GEOS_V2p1	SON
1058	2020-11-24	NaN	Dynamical	GEOS_V2p1	SON
1059	2020-11-25	NaN	Dynamical	GEOS_V2p1	SON
1060	2020-11-26	NaN	Dynamical	GEOS_V2p1	SON
1061	2020-11-27	NaN	Dynamical	GEOS_V2p1	SON
1062	2020-11-28	NaN	Dynamical	GEOS_V2p1	SON
1063	2020-11-29	NaN	Dynamical	GEOS_V2p1	SON
1064	2020-11-30	NaN	Dynamical	GEOS_V2p1	SON
1339	2021-09-01	NaN	Dynamical	GEOS_V2p1	SON
1340	2021-09-02	0.146332	Dynamical	GEOS_V2p1	SON
1341	2021-09-03	NaN	Dynamical	GEOS_V2p1	SON
1342	2021-09-04	NaN	Dynamical	GEOS_V2p1	SON
1343	2021-09-05	NaN	Dynamical	GEOS_V2p1	SON
1344	2021-09-06	NaN	Dynamical	GEOS_V2p1	SON
1345	2021-09-07	-0.0179548	Dynamical	GEOS_V2p1	SON
1346	2021-09-08	NaN	Dynamical	GEOS_V2p1	SON
1347	2021-09-09	NaN	Dynamical	GEOS_V2p1	SON
1348	2021-09-10	NaN	Dynamical	GEOS_V2p1	SON
1349	2021-09-11	NaN	Dynamical	GEOS_V2p1	SON
1350	2021-09-12	0.451717	Dynamical	GEOS_V2p1	SON
1351	2021-09-13	NaN	Dynamical	GEOS_V2p1	SON
1352	2021-09-14	NaN	Dynamical	GEOS_V2p1	SON
1353	2021-09-15	NaN	Dynamical	GEOS_V2p1	SON
1354	2021-09-16	NaN	Dynamical	GEOS_V2p1	SON
1355	2021-09-17	0.0955244	Dynamical	GEOS_V2p1	SON
1356	2021-09-18	NaN	Dynamical	GEOS_V2p1	SON
1357	2021-09-19	NaN	Dynamical	GEOS_V2p1	SON
1358	2021-09-20	NaN	Dynamical	GEOS_V2p1	SON
1359	2021-09-21	NaN	Dynamical	GEOS_V2p1	SON
1360	2021-09-22	0.0726945	Dynamical	GEOS_V2p1	SON
1361	2021-09-23	NaN	Dynamical	GEOS_V2p1	SON
1362	2021-09-24	NaN	Dynamical	GEOS_V2p1	SON
1363	2021-09-25	NaN	Dynamical	GEOS_V2p1	SON
1364	2021-09-26	NaN	Dynamical	GEOS_V2p1	SON
1365	2021-09-27	-0.158927	Dynamical	GEOS_V2p1	SON
1366	2021-09-28	NaN	Dynamical	GEOS_V2p1	SON
1367	2021-09-29	NaN	Dynamical	GEOS_V2p1	SON
1368	2021-09-30	NaN	Dynamical	GEOS_V2p1	SON
1369	2021-10-01	NaN	Dynamical	GEOS_V2p1	SON
1370	2021-10-02	-0.218922	Dynamical	GEOS_V2p1	SON
1371	2021-10-03	NaN	Dynamical	GEOS_V2p1	SON
1372	2021-10-04	NaN	Dynamical	GEOS_V2p1	SON
1373	2021-10-05	NaN	Dynamical	GEOS_V2p1	SON
1374	2021-10-06	NaN	Dynamical	GEOS_V2p1	SON
1375	2021-10-07	0.148516	Dynamical	GEOS_V2p1	SON
1376	2021-10-08	NaN	Dynamical	GEOS_V2p1	SON
1377	2021-10-09	NaN	Dynamical	GEOS_V2p1	SON
1378	2021-10-10	NaN	Dynamical	GEOS_V2p1	SON
1379	2021-10-11	NaN	Dynamical	GEOS_V2p1	SON
1380	2021-10-12	-0.0933878	Dynamical	GEOS_V2p1	SON
1381	2021-10-13	NaN	Dynamical	GEOS_V2p1	SON
1382	2021-10-14	NaN	Dynamical	GEOS_V2p1	SON
1383	2021-10-15	NaN	Dynamical	GEOS_V2p1	SON
1384	2021-10-16	NaN	Dynamical	GEOS_V2p1	SON
1385	2021-10-17	-0.00771831	Dynamical	GEOS_V2p1	SON
1386	2021-10-18	NaN	Dynamical	GEOS_V2p1	SON
1387	2021-10-19	NaN	Dynamical	GEOS_V2p1	SON
1388	2021-10-20	NaN	Dynamical	GEOS_V2p1	SON
1389	2021-10-21	NaN	Dynamical	GEOS_V2p1	SON
1390	2021-10-22	-0.323376	Dynamical	GEOS_V2p1	SON
1391	2021-10-23	NaN	Dynamical	GEOS_V2p1	SON
1392	2021-10-24	NaN	Dynamical	GEOS_V2p1	SON
1393	2021-10-25	NaN	Dynamical	GEOS_V2p1	SON
1394	2021-10-26	NaN	Dynamical	GEOS_V2p1	SON
1395	2021-10-27	0.0190716	Dynamical	GEOS_V2p1	SON
1396	2021-10-28	NaN	Dynamical	GEOS_V2p1	SON
1397	2021-10-29	NaN	Dynamical	GEOS_V2p1	SON
1398	2021-10-30	NaN	Dynamical	GEOS_V2p1	SON
1399	2021-10-31	NaN	Dynamical	GEOS_V2p1	SON
1400	2021-11-01	NaN	Dynamical	GEOS_V2p1	SON
1401	2021-11-02	NaN	Dynamical	GEOS_V2p1	SON
1402	2021-11-03	NaN	Dynamical	GEOS_V2p1	SON
1403	2021-11-04	NaN	Dynamical	GEOS_V2p1	SON
1404	2021-11-05	NaN	Dynamical	GEOS_V2p1	SON
1405	2021-11-06	0.132617	Dynamical	GEOS_V2p1	SON
1406	2021-11-07	NaN	Dynamical	GEOS_V2p1	SON
1407	2021-11-08	NaN	Dynamical	GEOS_V2p1	SON
1408	2021-11-09	NaN	Dynamical	GEOS_V2p1	SON
1409	2021-11-10	NaN	Dynamical	GEOS_V2p1	SON
1410	2021-11-11	0.0440969	Dynamical	GEOS_V2p1	SON
1411	2021-11-12	NaN	Dynamical	GEOS_V2p1	SON
1412	2021-11-13	NaN	Dynamical	GEOS_V2p1	SON
1413	2021-11-14	NaN	Dynamical	GEOS_V2p1	SON
1414	2021-11-15	NaN	Dynamical	GEOS_V2p1	SON
1415	2021-11-16	0.483893	Dynamical	GEOS_V2p1	SON
1416	2021-11-17	NaN	Dynamical	GEOS_V2p1	SON
1417	2021-11-18	NaN	Dynamical	GEOS_V2p1	SON
1418	2021-11-19	NaN	Dynamical	GEOS_V2p1	SON
1419	2021-11-20	NaN	Dynamical	GEOS_V2p1	SON
1420	2021-11-21	0.0212687	Dynamical	GEOS_V2p1	SON
1421	2021-11-22	NaN	Dynamical	GEOS_V2p1	SON
1422	2021-11-23	NaN	Dynamical	GEOS_V2p1	SON
1423	2021-11-24	NaN	Dynamical	GEOS_V2p1	SON
1424	2021-11-25	NaN	Dynamical	GEOS_V2p1	SON
1425	2021-11-26	0.0150547	Dynamical	GEOS_V2p1	SON
1426	2021-11-27	NaN	Dynamical	GEOS_V2p1	SON
1427	2021-11-28	NaN	Dynamical	GEOS_V2p1	SON
1428	2021-11-29	NaN	Dynamical	GEOS_V2p1	SON
1429	2021-11-30	NaN	Dynamical	GEOS_V2p1	SON
243	2018-09-01	NaN	Dynamical	NESM	SON
244	2018-09-02	0.0589931	Dynamical	NESM	SON
245	2018-09-03	0.0261399	Dynamical	NESM	SON
246	2018-09-04	-0.255959	Dynamical	NESM	SON
247	2018-09-05	-0.0390994	Dynamical	NESM	SON
248	2018-09-06	NaN	Dynamical	NESM	SON
249	2018-09-07	NaN	Dynamical	NESM	SON
250	2018-09-08	NaN	Dynamical	NESM	SON
251	2018-09-09	-0.213221	Dynamical	NESM	SON
252	2018-09-10	-0.165306	Dynamical	NESM	SON
253	2018-09-11	0.0113168	Dynamical	NESM	SON
254	2018-09-12	-0.00976541	Dynamical	NESM	SON
255	2018-09-13	NaN	Dynamical	NESM	SON
256	2018-09-14	NaN	Dynamical	NESM	SON
257	2018-09-15	NaN	Dynamical	NESM	SON
258	2018-09-16	0.052202	Dynamical	NESM	SON
259	2018-09-17	-0.252074	Dynamical	NESM	SON
260	2018-09-18	-0.138139	Dynamical	NESM	SON
261	2018-09-19	0.044463	Dynamical	NESM	SON
262	2018-09-20	NaN	Dynamical	NESM	SON
263	2018-09-21	NaN	Dynamical	NESM	SON
264	2018-09-22	NaN	Dynamical	NESM	SON
265	2018-09-23	-0.259222	Dynamical	NESM	SON
266	2018-09-24	-0.136685	Dynamical	NESM	SON
267	2018-09-25	0.239976	Dynamical	NESM	SON
268	2018-09-26	-0.0773407	Dynamical	NESM	SON
269	2018-09-27	NaN	Dynamical	NESM	SON
270	2018-09-28	NaN	Dynamical	NESM	SON
271	2018-09-29	NaN	Dynamical	NESM	SON
272	2018-09-30	0.418937	Dynamical	NESM	SON
273	2018-10-01	-0.100004	Dynamical	NESM	SON
274	2018-10-02	-0.232737	Dynamical	NESM	SON
275	2018-10-03	-0.146114	Dynamical	NESM	SON
276	2018-10-04	NaN	Dynamical	NESM	SON
277	2018-10-05	NaN	Dynamical	NESM	SON
278	2018-10-06	NaN	Dynamical	NESM	SON
279	2018-10-07	0.127376	Dynamical	NESM	SON
280	2018-10-08	-0.407882	Dynamical	NESM	SON
281	2018-10-09	-0.284869	Dynamical	NESM	SON
282	2018-10-10	-0.0567235	Dynamical	NESM	SON
283	2018-10-11	NaN	Dynamical	NESM	SON
284	2018-10-12	NaN	Dynamical	NESM	SON
285	2018-10-13	NaN	Dynamical	NESM	SON
286	2018-10-14	-0.469352	Dynamical	NESM	SON
287	2018-10-15	-0.123125	Dynamical	NESM	SON
288	2018-10-16	-0.00899466	Dynamical	NESM	SON
289	2018-10-17	0.175946	Dynamical	NESM	SON
290	2018-10-18	NaN	Dynamical	NESM	SON
291	2018-10-19	NaN	Dynamical	NESM	SON
292	2018-10-20	NaN	Dynamical	NESM	SON
293	2018-10-21	0.202465	Dynamical	NESM	SON
294	2018-10-22	-0.23556	Dynamical	NESM	SON
295	2018-10-23	-0.524939	Dynamical	NESM	SON
296	2018-10-24	0.0152972	Dynamical	NESM	SON
297	2018-10-25	NaN	Dynamical	NESM	SON
298	2018-10-26	NaN	Dynamical	NESM	SON
299	2018-10-27	NaN	Dynamical	NESM	SON
300	2018-10-28	0.352132	Dynamical	NESM	SON
301	2018-10-29	-0.0716781	Dynamical	NESM	SON
302	2018-10-30	-0.558163	Dynamical	NESM	SON
303	2018-10-31	0.0417939	Dynamical	NESM	SON
304	2018-11-01	NaN	Dynamical	NESM	SON
305	2018-11-02	NaN	Dynamical	NESM	SON
306	2018-11-03	NaN	Dynamical	NESM	SON
307	2018-11-04	0.420268	Dynamical	NESM	SON
308	2018-11-05	0.342106	Dynamical	NESM	SON
309	2018-11-06	0.600382	Dynamical	NESM	SON
310	2018-11-07	0.138397	Dynamical	NESM	SON
311	2018-11-08	NaN	Dynamical	NESM	SON
312	2018-11-09	NaN	Dynamical	NESM	SON
313	2018-11-10	NaN	Dynamical	NESM	SON
314	2018-11-11	-0.219179	Dynamical	NESM	SON
315	2018-11-12	0.196301	Dynamical	NESM	SON
316	2018-11-13	-0.401	Dynamical	NESM	SON
317	2018-11-14	0.218989	Dynamical	NESM	SON
318	2018-11-15	NaN	Dynamical	NESM	SON
319	2018-11-16	NaN	Dynamical	NESM	SON
320	2018-11-17	NaN	Dynamical	NESM	SON
321	2018-11-18	-0.26216	Dynamical	NESM	SON
322	2018-11-19	0.124189	Dynamical	NESM	SON
323	2018-11-20	0.163355	Dynamical	NESM	SON
324	2018-11-21	-0.376415	Dynamical	NESM	SON
325	2018-11-22	NaN	Dynamical	NESM	SON
326	2018-11-23	NaN	Dynamical	NESM	SON
327	2018-11-24	NaN	Dynamical	NESM	SON
328	2018-11-25	-0.0878028	Dynamical	NESM	SON
329	2018-11-26	0.352675	Dynamical	NESM	SON
330	2018-11-27	0.435322	Dynamical	NESM	SON
331	2018-11-28	-0.00760005	Dynamical	NESM	SON
332	2018-11-29	NaN	Dynamical	NESM	SON
333	2018-11-30	NaN	Dynamical	NESM	SON
608	2019-09-01	-0.342272	Dynamical	NESM	SON
609	2019-09-02	-0.19306	Dynamical	NESM	SON
610	2019-09-03	-0.0207916	Dynamical	NESM	SON
611	2019-09-04	-0.143893	Dynamical	NESM	SON
612	2019-09-05	NaN	Dynamical	NESM	SON
613	2019-09-06	NaN	Dynamical	NESM	SON
614	2019-09-07	NaN	Dynamical	NESM	SON
615	2019-09-08	-0.211027	Dynamical	NESM	SON
616	2019-09-09	-0.0246033	Dynamical	NESM	SON
617	2019-09-10	-0.214685	Dynamical	NESM	SON
618	2019-09-11	0.0349458	Dynamical	NESM	SON
619	2019-09-12	NaN	Dynamical	NESM	SON
620	2019-09-13	NaN	Dynamical	NESM	SON
621	2019-09-14	NaN	Dynamical	NESM	SON
622	2019-09-15	0.0347811	Dynamical	NESM	SON
623	2019-09-16	-0.138473	Dynamical	NESM	SON
624	2019-09-17	0.25788	Dynamical	NESM	SON
625	2019-09-18	0.226235	Dynamical	NESM	SON
626	2019-09-19	NaN	Dynamical	NESM	SON
627	2019-09-20	NaN	Dynamical	NESM	SON
628	2019-09-21	NaN	Dynamical	NESM	SON
629	2019-09-22	0.125331	Dynamical	NESM	SON
630	2019-09-23	-0.29732	Dynamical	NESM	SON
631	2019-09-24	-0.403679	Dynamical	NESM	SON
632	2019-09-25	-0.129255	Dynamical	NESM	SON
633	2019-09-26	NaN	Dynamical	NESM	SON
634	2019-09-27	NaN	Dynamical	NESM	SON
635	2019-09-28	NaN	Dynamical	NESM	SON
636	2019-09-29	-0.269316	Dynamical	NESM	SON
637	2019-09-30	-0.13457	Dynamical	NESM	SON
638	2019-10-01	-0.0754838	Dynamical	NESM	SON
639	2019-10-02	-0.122438	Dynamical	NESM	SON
640	2019-10-03	NaN	Dynamical	NESM	SON
641	2019-10-04	NaN	Dynamical	NESM	SON
642	2019-10-05	NaN	Dynamical	NESM	SON
643	2019-10-06	-0.0375533	Dynamical	NESM	SON
644	2019-10-07	-0.192245	Dynamical	NESM	SON
645	2019-10-08	0.0906684	Dynamical	NESM	SON
646	2019-10-09	-0.127633	Dynamical	NESM	SON
647	2019-10-10	NaN	Dynamical	NESM	SON
648	2019-10-11	NaN	Dynamical	NESM	SON
649	2019-10-12	NaN	Dynamical	NESM	SON
650	2019-10-13	0.315475	Dynamical	NESM	SON
651	2019-10-14	-0.0957669	Dynamical	NESM	SON
652	2019-10-15	-0.166154	Dynamical	NESM	SON
653	2019-10-16	-0.451337	Dynamical	NESM	SON
654	2019-10-17	NaN	Dynamical	NESM	SON
655	2019-10-18	NaN	Dynamical	NESM	SON
656	2019-10-19	NaN	Dynamical	NESM	SON
657	2019-10-20	-0.12203	Dynamical	NESM	SON
658	2019-10-21	0.302898	Dynamical	NESM	SON
659	2019-10-22	0.517373	Dynamical	NESM	SON
660	2019-10-23	0.641116	Dynamical	NESM	SON
661	2019-10-24	NaN	Dynamical	NESM	SON
662	2019-10-25	NaN	Dynamical	NESM	SON
663	2019-10-26	NaN	Dynamical	NESM	SON
664	2019-10-27	-0.578833	Dynamical	NESM	SON
665	2019-10-28	0.204588	Dynamical	NESM	SON
666	2019-10-29	-0.0757808	Dynamical	NESM	SON
667	2019-10-30	0.199061	Dynamical	NESM	SON
668	2019-10-31	NaN	Dynamical	NESM	SON
669	2019-11-01	NaN	Dynamical	NESM	SON
670	2019-11-02	NaN	Dynamical	NESM	SON
671	2019-11-03	0.277844	Dynamical	NESM	SON
672	2019-11-04	-0.205753	Dynamical	NESM	SON
673	2019-11-05	0.491343	Dynamical	NESM	SON
674	2019-11-06	0.0142019	Dynamical	NESM	SON
675	2019-11-07	NaN	Dynamical	NESM	SON
676	2019-11-08	NaN	Dynamical	NESM	SON
677	2019-11-09	NaN	Dynamical	NESM	SON
678	2019-11-10	0.049517	Dynamical	NESM	SON
679	2019-11-11	0.0435696	Dynamical	NESM	SON
680	2019-11-12	-0.0206623	Dynamical	NESM	SON
681	2019-11-13	0.149102	Dynamical	NESM	SON
682	2019-11-14	NaN	Dynamical	NESM	SON
683	2019-11-15	NaN	Dynamical	NESM	SON
684	2019-11-16	NaN	Dynamical	NESM	SON
685	2019-11-17	-0.145907	Dynamical	NESM	SON
686	2019-11-18	0.0542866	Dynamical	NESM	SON
687	2019-11-19	-0.345528	Dynamical	NESM	SON
688	2019-11-20	-0.0476619	Dynamical	NESM	SON
689	2019-11-21	NaN	Dynamical	NESM	SON
690	2019-11-22	NaN	Dynamical	NESM	SON
691	2019-11-23	NaN	Dynamical	NESM	SON
692	2019-11-24	0.0522717	Dynamical	NESM	SON
693	2019-11-25	-0.247761	Dynamical	NESM	SON
694	2019-11-26	-0.335055	Dynamical	NESM	SON
695	2019-11-27	-0.148031	Dynamical	NESM	SON
696	2019-11-28	NaN	Dynamical	NESM	SON
697	2019-11-29	NaN	Dynamical	NESM	SON
698	2019-11-30	NaN	Dynamical	NESM	SON
974	2020-09-01	-0.314732	Dynamical	NESM	SON
975	2020-09-02	-0.173462	Dynamical	NESM	SON
976	2020-09-03	NaN	Dynamical	NESM	SON
977	2020-09-04	NaN	Dynamical	NESM	SON
978	2020-09-05	NaN	Dynamical	NESM	SON
979	2020-09-06	-0.0380089	Dynamical	NESM	SON
980	2020-09-07	0.0563292	Dynamical	NESM	SON
981	2020-09-08	0.267444	Dynamical	NESM	SON
982	2020-09-09	0.417477	Dynamical	NESM	SON
983	2020-09-10	NaN	Dynamical	NESM	SON
984	2020-09-11	NaN	Dynamical	NESM	SON
985	2020-09-12	NaN	Dynamical	NESM	SON
986	2020-09-13	0.0951442	Dynamical	NESM	SON
987	2020-09-14	0.529658	Dynamical	NESM	SON
988	2020-09-15	0.292318	Dynamical	NESM	SON
989	2020-09-16	0.522224	Dynamical	NESM	SON
990	2020-09-17	NaN	Dynamical	NESM	SON
991	2020-09-18	NaN	Dynamical	NESM	SON
992	2020-09-19	NaN	Dynamical	NESM	SON
993	2020-09-20	-0.0865578	Dynamical	NESM	SON
994	2020-09-21	0.10661	Dynamical	NESM	SON
995	2020-09-22	-0.0410866	Dynamical	NESM	SON
996	2020-09-23	0.13023	Dynamical	NESM	SON
997	2020-09-24	NaN	Dynamical	NESM	SON
998	2020-09-25	NaN	Dynamical	NESM	SON
999	2020-09-26	NaN	Dynamical	NESM	SON
1000	2020-09-27	0.20088	Dynamical	NESM	SON
1001	2020-09-28	0.249489	Dynamical	NESM	SON
1002	2020-09-29	0.0466792	Dynamical	NESM	SON
1003	2020-09-30	-0.289117	Dynamical	NESM	SON
1004	2020-10-01	NaN	Dynamical	NESM	SON
1005	2020-10-02	NaN	Dynamical	NESM	SON
1006	2020-10-03	NaN	Dynamical	NESM	SON
1007	2020-10-04	0.235843	Dynamical	NESM	SON
1008	2020-10-05	-0.129483	Dynamical	NESM	SON
1009	2020-10-06	-0.267255	Dynamical	NESM	SON
1010	2020-10-07	-0.310352	Dynamical	NESM	SON
1011	2020-10-08	NaN	Dynamical	NESM	SON
1012	2020-10-09	NaN	Dynamical	NESM	SON
1013	2020-10-10	NaN	Dynamical	NESM	SON
1014	2020-10-11	0.332268	Dynamical	NESM	SON
1015	2020-10-12	0.257525	Dynamical	NESM	SON
1016	2020-10-13	0.220087	Dynamical	NESM	SON
1017	2020-10-14	0.212718	Dynamical	NESM	SON
1018	2020-10-15	NaN	Dynamical	NESM	SON
1019	2020-10-16	NaN	Dynamical	NESM	SON
1020	2020-10-17	NaN	Dynamical	NESM	SON
1021	2020-10-18	0.218888	Dynamical	NESM	SON
1022	2020-10-19	0.120764	Dynamical	NESM	SON
1023	2020-10-20	-0.0173411	Dynamical	NESM	SON
1024	2020-10-21	-0.0425749	Dynamical	NESM	SON
1025	2020-10-22	NaN	Dynamical	NESM	SON
1026	2020-10-23	NaN	Dynamical	NESM	SON
1027	2020-10-24	NaN	Dynamical	NESM	SON
1028	2020-10-25	-0.138067	Dynamical	NESM	SON
1029	2020-10-26	0.0013684	Dynamical	NESM	SON
1030	2020-10-27	-0.0886079	Dynamical	NESM	SON
1031	2020-10-28	-0.04134	Dynamical	NESM	SON
1032	2020-10-29	NaN	Dynamical	NESM	SON
1033	2020-10-30	NaN	Dynamical	NESM	SON
1034	2020-10-31	NaN	Dynamical	NESM	SON
1035	2020-11-01	0.0928205	Dynamical	NESM	SON
1036	2020-11-02	0.00348604	Dynamical	NESM	SON
1037	2020-11-03	-0.164448	Dynamical	NESM	SON
1038	2020-11-04	-0.162969	Dynamical	NESM	SON
1039	2020-11-05	NaN	Dynamical	NESM	SON
1040	2020-11-06	NaN	Dynamical	NESM	SON
1041	2020-11-07	NaN	Dynamical	NESM	SON
1042	2020-11-08	-0.0403546	Dynamical	NESM	SON
1043	2020-11-09	0.0010903	Dynamical	NESM	SON
1044	2020-11-10	-0.109291	Dynamical	NESM	SON
1045	2020-11-11	0.159487	Dynamical	NESM	SON
1046	2020-11-12	NaN	Dynamical	NESM	SON
1047	2020-11-13	NaN	Dynamical	NESM	SON
1048	2020-11-14	NaN	Dynamical	NESM	SON
1049	2020-11-15	-0.227219	Dynamical	NESM	SON
1050	2020-11-16	0.516404	Dynamical	NESM	SON
1051	2020-11-17	-0.137843	Dynamical	NESM	SON
1052	2020-11-18	0.0743736	Dynamical	NESM	SON
1053	2020-11-19	NaN	Dynamical	NESM	SON
1054	2020-11-20	NaN	Dynamical	NESM	SON
1055	2020-11-21	NaN	Dynamical	NESM	SON
1056	2020-11-22	-0.150761	Dynamical	NESM	SON
1057	2020-11-23	0.696934	Dynamical	NESM	SON
1058	2020-11-24	-0.0894427	Dynamical	NESM	SON
1059	2020-11-25	0.576318	Dynamical	NESM	SON
1060	2020-11-26	NaN	Dynamical	NESM	SON
1061	2020-11-27	NaN	Dynamical	NESM	SON
1062	2020-11-28	NaN	Dynamical	NESM	SON
1063	2020-11-29	0.185356	Dynamical	NESM	SON
1064	2020-11-30	0.093828	Dynamical	NESM	SON
1339	2021-09-01	0.062725	Dynamical	NESM	SON
1340	2021-09-02	NaN	Dynamical	NESM	SON
1341	2021-09-03	NaN	Dynamical	NESM	SON
1342	2021-09-04	NaN	Dynamical	NESM	SON
1343	2021-09-05	0.19357	Dynamical	NESM	SON
1344	2021-09-06	0.174606	Dynamical	NESM	SON
1345	2021-09-07	0.234613	Dynamical	NESM	SON
1346	2021-09-08	-0.0324889	Dynamical	NESM	SON
1347	2021-09-09	NaN	Dynamical	NESM	SON
1348	2021-09-10	NaN	Dynamical	NESM	SON
1349	2021-09-11	NaN	Dynamical	NESM	SON
1350	2021-09-12	-0.147599	Dynamical	NESM	SON
1351	2021-09-13	0.241743	Dynamical	NESM	SON
1352	2021-09-14	0.227935	Dynamical	NESM	SON
1353	2021-09-15	0.210133	Dynamical	NESM	SON
1354	2021-09-16	NaN	Dynamical	NESM	SON
1355	2021-09-17	NaN	Dynamical	NESM	SON
1356	2021-09-18	NaN	Dynamical	NESM	SON
1357	2021-09-19	-0.00822316	Dynamical	NESM	SON
1358	2021-09-20	-0.18295	Dynamical	NESM	SON
1359	2021-09-21	-0.164428	Dynamical	NESM	SON
1360	2021-09-22	0.2216	Dynamical	NESM	SON
1361	2021-09-23	NaN	Dynamical	NESM	SON
1362	2021-09-24	NaN	Dynamical	NESM	SON
1363	2021-09-25	NaN	Dynamical	NESM	SON
1364	2021-09-26	0.11372	Dynamical	NESM	SON
1365	2021-09-27	0.222395	Dynamical	NESM	SON
1366	2021-09-28	0.130247	Dynamical	NESM	SON
1367	2021-09-29	-0.129112	Dynamical	NESM	SON
1368	2021-09-30	NaN	Dynamical	NESM	SON
1369	2021-10-01	NaN	Dynamical	NESM	SON
1370	2021-10-02	NaN	Dynamical	NESM	SON
1371	2021-10-03	-0.34273	Dynamical	NESM	SON
1372	2021-10-04	0.189194	Dynamical	NESM	SON
1373	2021-10-05	0.0420759	Dynamical	NESM	SON
1374	2021-10-06	0.184964	Dynamical	NESM	SON
1375	2021-10-07	NaN	Dynamical	NESM	SON
1376	2021-10-08	NaN	Dynamical	NESM	SON
1377	2021-10-09	NaN	Dynamical	NESM	SON
1378	2021-10-10	0.172385	Dynamical	NESM	SON
1379	2021-10-11	-0.330219	Dynamical	NESM	SON
1380	2021-10-12	0.033976	Dynamical	NESM	SON
1381	2021-10-13	-0.161931	Dynamical	NESM	SON
1382	2021-10-14	NaN	Dynamical	NESM	SON
1383	2021-10-15	NaN	Dynamical	NESM	SON
1384	2021-10-16	NaN	Dynamical	NESM	SON
1385	2021-10-17	0.127274	Dynamical	NESM	SON
1386	2021-10-18	0.170605	Dynamical	NESM	SON
1387	2021-10-19	-0.176997	Dynamical	NESM	SON
1388	2021-10-20	0.130978	Dynamical	NESM	SON
1389	2021-10-21	NaN	Dynamical	NESM	SON
1390	2021-10-22	NaN	Dynamical	NESM	SON
1391	2021-10-23	NaN	Dynamical	NESM	SON
1392	2021-10-24	0.133996	Dynamical	NESM	SON
1393	2021-10-25	0.320708	Dynamical	NESM	SON
1394	2021-10-26	0.246057	Dynamical	NESM	SON
1395	2021-10-27	0.474142	Dynamical	NESM	SON
1396	2021-10-28	NaN	Dynamical	NESM	SON
1397	2021-10-29	NaN	Dynamical	NESM	SON
1398	2021-10-30	NaN	Dynamical	NESM	SON
1399	2021-10-31	-0.156399	Dynamical	NESM	SON
1400	2021-11-01	0.442404	Dynamical	NESM	SON
1401	2021-11-02	-0.0887359	Dynamical	NESM	SON
1402	2021-11-03	-0.0448328	Dynamical	NESM	SON
1403	2021-11-04	NaN	Dynamical	NESM	SON
1404	2021-11-05	NaN	Dynamical	NESM	SON
1405	2021-11-06	NaN	Dynamical	NESM	SON
1406	2021-11-07	-0.437991	Dynamical	NESM	SON
1407	2021-11-08	-0.0321646	Dynamical	NESM	SON
1408	2021-11-09	0.101863	Dynamical	NESM	SON
1409	2021-11-10	-0.226119	Dynamical	NESM	SON
1410	2021-11-11	NaN	Dynamical	NESM	SON
1411	2021-11-12	NaN	Dynamical	NESM	SON
1412	2021-11-13	NaN	Dynamical	NESM	SON
1413	2021-11-14	-0.380259	Dynamical	NESM	SON
1414	2021-11-15	0.44018	Dynamical	NESM	SON
1415	2021-11-16	0.415257	Dynamical	NESM	SON
1416	2021-11-17	0.11858	Dynamical	NESM	SON
1417	2021-11-18	NaN	Dynamical	NESM	SON
1418	2021-11-19	NaN	Dynamical	NESM	SON
1419	2021-11-20	NaN	Dynamical	NESM	SON
1420	2021-11-21	-0.390898	Dynamical	NESM	SON
1421	2021-11-22	-0.282005	Dynamical	NESM	SON
1422	2021-11-23	0.238999	Dynamical	NESM	SON
1423	2021-11-24	0.282822	Dynamical	NESM	SON
1424	2021-11-25	NaN	Dynamical	NESM	SON
1425	2021-11-26	NaN	Dynamical	NESM	SON
1426	2021-11-27	NaN	Dynamical	NESM	SON
1427	2021-11-28	0.10521	Dynamical	NESM	SON
1428	2021-11-29	-0.197779	Dynamical	NESM	SON
1429	2021-11-30	-0.227284	Dynamical	NESM	SON
243	2018-09-01	-0.285766	Dynamical	SubX	SON
244	2018-09-02	-0.13437	Dynamical	SubX	SON
245	2018-09-03	-0.191055	Dynamical	SubX	SON
246	2018-09-04	-0.383306	Dynamical	SubX	SON
247	2018-09-05	-0.170742	Dynamical	SubX	SON
248	2018-09-06	-0.115346	Dynamical	SubX	SON
249	2018-09-07	-0.0873082	Dynamical	SubX	SON
250	2018-09-08	-0.11479	Dynamical	SubX	SON
251	2018-09-09	-0.246602	Dynamical	SubX	SON
252	2018-09-10	-0.231412	Dynamical	SubX	SON
253	2018-09-11	-0.13365	Dynamical	SubX	SON
254	2018-09-12	-0.13271	Dynamical	SubX	SON
255	2018-09-13	-0.156426	Dynamical	SubX	SON
256	2018-09-14	-0.194765	Dynamical	SubX	SON
257	2018-09-15	-0.168949	Dynamical	SubX	SON
258	2018-09-16	-0.288949	Dynamical	SubX	SON
259	2018-09-17	-0.41652	Dynamical	SubX	SON
260	2018-09-18	-0.356011	Dynamical	SubX	SON
261	2018-09-19	-0.13933	Dynamical	SubX	SON
262	2018-09-20	-0.0834048	Dynamical	SubX	SON
263	2018-09-21	-0.113348	Dynamical	SubX	SON
264	2018-09-22	-0.276974	Dynamical	SubX	SON
265	2018-09-23	-0.457095	Dynamical	SubX	SON
266	2018-09-24	-0.365084	Dynamical	SubX	SON
267	2018-09-25	-0.00321582	Dynamical	SubX	SON
268	2018-09-26	-0.172593	Dynamical	SubX	SON
269	2018-09-27	-0.213676	Dynamical	SubX	SON
270	2018-09-28	-0.19027	Dynamical	SubX	SON
271	2018-09-29	-0.262227	Dynamical	SubX	SON
272	2018-09-30	0.131413	Dynamical	SubX	SON
273	2018-10-01	-0.183431	Dynamical	SubX	SON
274	2018-10-02	-0.308279	Dynamical	SubX	SON
275	2018-10-03	-0.278972	Dynamical	SubX	SON
276	2018-10-04	-0.267951	Dynamical	SubX	SON
277	2018-10-05	-0.258807	Dynamical	SubX	SON
278	2018-10-06	-0.18986	Dynamical	SubX	SON
279	2018-10-07	-0.203158	Dynamical	SubX	SON
280	2018-10-08	-0.397569	Dynamical	SubX	SON
281	2018-10-09	-0.461568	Dynamical	SubX	SON
282	2018-10-10	-0.283454	Dynamical	SubX	SON
283	2018-10-11	-0.314137	Dynamical	SubX	SON
284	2018-10-12	-0.191291	Dynamical	SubX	SON
285	2018-10-13	-0.106848	Dynamical	SubX	SON
286	2018-10-14	-0.362196	Dynamical	SubX	SON
287	2018-10-15	-0.112785	Dynamical	SubX	SON
288	2018-10-16	0.00731193	Dynamical	SubX	SON
289	2018-10-17	0.204263	Dynamical	SubX	SON
290	2018-10-18	0.364396	Dynamical	SubX	SON
291	2018-10-19	-0.14397	Dynamical	SubX	SON
292	2018-10-20	-0.101864	Dynamical	SubX	SON
293	2018-10-21	0.0172865	Dynamical	SubX	SON
294	2018-10-22	-0.225673	Dynamical	SubX	SON
295	2018-10-23	-0.450816	Dynamical	SubX	SON
296	2018-10-24	-0.267797	Dynamical	SubX	SON
297	2018-10-25	-0.219359	Dynamical	SubX	SON
298	2018-10-26	-0.273533	Dynamical	SubX	SON
299	2018-10-27	-0.260892	Dynamical	SubX	SON
300	2018-10-28	0.233899	Dynamical	SubX	SON
301	2018-10-29	-0.221372	Dynamical	SubX	SON
302	2018-10-30	-0.490596	Dynamical	SubX	SON
303	2018-10-31	-0.226143	Dynamical	SubX	SON
304	2018-11-01	-0.0731827	Dynamical	SubX	SON
305	2018-11-02	-0.233739	Dynamical	SubX	SON
306	2018-11-03	-0.217306	Dynamical	SubX	SON
307	2018-11-04	0.225359	Dynamical	SubX	SON
308	2018-11-05	-0.0434582	Dynamical	SubX	SON
309	2018-11-06	0.26663	Dynamical	SubX	SON
310	2018-11-07	-0.0542534	Dynamical	SubX	SON
311	2018-11-08	-0.141733	Dynamical	SubX	SON
312	2018-11-09	-0.261913	Dynamical	SubX	SON
313	2018-11-10	-0.24845	Dynamical	SubX	SON
314	2018-11-11	-0.268779	Dynamical	SubX	SON
315	2018-11-12	0.212096	Dynamical	SubX	SON
316	2018-11-13	-0.274922	Dynamical	SubX	SON
317	2018-11-14	0.363649	Dynamical	SubX	SON
318	2018-11-15	0.374809	Dynamical	SubX	SON
319	2018-11-16	0.430174	Dynamical	SubX	SON
320	2018-11-17	0.374407	Dynamical	SubX	SON
321	2018-11-18	0.216377	Dynamical	SubX	SON
322	2018-11-19	0.20022	Dynamical	SubX	SON
323	2018-11-20	0.32036	Dynamical	SubX	SON
324	2018-11-21	-0.117424	Dynamical	SubX	SON
325	2018-11-22	-0.157624	Dynamical	SubX	SON
326	2018-11-23	-0.056537	Dynamical	SubX	SON
327	2018-11-24	-0.113277	Dynamical	SubX	SON
328	2018-11-25	0.0672492	Dynamical	SubX	SON
329	2018-11-26	0.346701	Dynamical	SubX	SON
330	2018-11-27	0.37829	Dynamical	SubX	SON
331	2018-11-28	0.0998295	Dynamical	SubX	SON
332	2018-11-29	0.111434	Dynamical	SubX	SON
333	2018-11-30	0.013539	Dynamical	SubX	SON
608	2019-09-01	0.0786326	Dynamical	SubX	SON
609	2019-09-02	-0.0475195	Dynamical	SubX	SON
610	2019-09-03	0.0253797	Dynamical	SubX	SON
611	2019-09-04	-0.0262176	Dynamical	SubX	SON
612	2019-09-05	-0.122061	Dynamical	SubX	SON
613	2019-09-06	-0.191117	Dynamical	SubX	SON
614	2019-09-07	-0.0687736	Dynamical	SubX	SON
615	2019-09-08	-0.145546	Dynamical	SubX	SON
616	2019-09-09	0.0775274	Dynamical	SubX	SON
617	2019-09-10	-0.128018	Dynamical	SubX	SON
618	2019-09-11	0.104083	Dynamical	SubX	SON
619	2019-09-12	0.0935003	Dynamical	SubX	SON
620	2019-09-13	0.134323	Dynamical	SubX	SON
621	2019-09-14	0.284727	Dynamical	SubX	SON
622	2019-09-15	0.270604	Dynamical	SubX	SON
623	2019-09-16	0.0886656	Dynamical	SubX	SON
624	2019-09-17	0.405304	Dynamical	SubX	SON
625	2019-09-18	0.288079	Dynamical	SubX	SON
626	2019-09-19	0.232897	Dynamical	SubX	SON
627	2019-09-20	0.218231	Dynamical	SubX	SON
628	2019-09-21	0.31004	Dynamical	SubX	SON
629	2019-09-22	0.236274	Dynamical	SubX	SON
630	2019-09-23	-0.177374	Dynamical	SubX	SON
631	2019-09-24	-0.239653	Dynamical	SubX	SON
632	2019-09-25	-0.0624016	Dynamical	SubX	SON
633	2019-09-26	0.0675253	Dynamical	SubX	SON
634	2019-09-27	0.0411946	Dynamical	SubX	SON
635	2019-09-28	-0.130777	Dynamical	SubX	SON
636	2019-09-29	-0.161709	Dynamical	SubX	SON
637	2019-09-30	-0.0507713	Dynamical	SubX	SON
638	2019-10-01	0.0556418	Dynamical	SubX	SON
639	2019-10-02	-0.0255834	Dynamical	SubX	SON
640	2019-10-03	-0.117935	Dynamical	SubX	SON
641	2019-10-04	-0.0340187	Dynamical	SubX	SON
642	2019-10-05	0.00709337	Dynamical	SubX	SON
643	2019-10-06	0.0195373	Dynamical	SubX	SON
644	2019-10-07	-0.0816465	Dynamical	SubX	SON
645	2019-10-08	0.0716124	Dynamical	SubX	SON
646	2019-10-09	-0.238501	Dynamical	SubX	SON
647	2019-10-10	-0.274618	Dynamical	SubX	SON
648	2019-10-11	-0.307429	Dynamical	SubX	SON
649	2019-10-12	-0.247746	Dynamical	SubX	SON
650	2019-10-13	-0.257096	Dynamical	SubX	SON
651	2019-10-14	-0.480363	Dynamical	SubX	SON
652	2019-10-15	-0.443562	Dynamical	SubX	SON
653	2019-10-16	-0.525335	Dynamical	SubX	SON
654	2019-10-17	-0.387988	Dynamical	SubX	SON
655	2019-10-18	-0.517032	Dynamical	SubX	SON
656	2019-10-19	-0.533961	Dynamical	SubX	SON
657	2019-10-20	-0.430819	Dynamical	SubX	SON
658	2019-10-21	-0.241457	Dynamical	SubX	SON
659	2019-10-22	0.284874	Dynamical	SubX	SON
660	2019-10-23	0.525501	Dynamical	SubX	SON
661	2019-10-24	0.533765	Dynamical	SubX	SON
662	2019-10-25	0.56312	Dynamical	SubX	SON
663	2019-10-26	0.635199	Dynamical	SubX	SON
664	2019-10-27	-0.394596	Dynamical	SubX	SON
665	2019-10-28	-0.0951057	Dynamical	SubX	SON
666	2019-10-29	-0.296021	Dynamical	SubX	SON
667	2019-10-30	-0.154284	Dynamical	SubX	SON
668	2019-10-31	0.0544208	Dynamical	SubX	SON
669	2019-11-01	0.434182	Dynamical	SubX	SON
670	2019-11-02	0.43153	Dynamical	SubX	SON
671	2019-11-03	0.275548	Dynamical	SubX	SON
672	2019-11-04	-0.1013	Dynamical	SubX	SON
673	2019-11-05	0.321707	Dynamical	SubX	SON
674	2019-11-06	0.103245	Dynamical	SubX	SON
675	2019-11-07	0.13173	Dynamical	SubX	SON
676	2019-11-08	0.232333	Dynamical	SubX	SON
677	2019-11-09	0.284363	Dynamical	SubX	SON
678	2019-11-10	0.15748	Dynamical	SubX	SON
679	2019-11-11	0.28551	Dynamical	SubX	SON
680	2019-11-12	0.248423	Dynamical	SubX	SON
681	2019-11-13	0.361388	Dynamical	SubX	SON
682	2019-11-14	0.289317	Dynamical	SubX	SON
683	2019-11-15	0.346113	Dynamical	SubX	SON
684	2019-11-16	0.426699	Dynamical	SubX	SON
685	2019-11-17	0.294789	Dynamical	SubX	SON
686	2019-11-18	0.342112	Dynamical	SubX	SON
687	2019-11-19	0.0461544	Dynamical	SubX	SON
688	2019-11-20	0.202921	Dynamical	SubX	SON
689	2019-11-21	0.242269	Dynamical	SubX	SON
690	2019-11-22	0.159341	Dynamical	SubX	SON
691	2019-11-23	0.140679	Dynamical	SubX	SON
692	2019-11-24	0.350962	Dynamical	SubX	SON
693	2019-11-25	-0.0350386	Dynamical	SubX	SON
694	2019-11-26	0.133399	Dynamical	SubX	SON
695	2019-11-27	0.233534	Dynamical	SubX	SON
[truncated: 2,369 more rows]
