# Supplementary material for: Adaptive bias correction for improved subseasonal forecasting
Source: Nat Commun. 2023 Jun 15;14:3482. doi: 10.1038/s41467-023-38874-y (PMC10272189; doi:10.1038/s41467-023-38874-y)
Supplement: Supplementary file 3 — Source data [file 41467_2023_38874_MOESM3_ESM.zip › fig_s2-average_skill_baselines.xlsx]

## Sheet: us_tmp2m_1.5x1.5_56w
	start_date	skill	model
0	2018-01-01	NaN	ABC-ECMWF
1	2018-01-02	-0.144724	ABC-ECMWF
2	2018-01-03	NaN	ABC-ECMWF
3	2018-01-04	NaN	ABC-ECMWF
4	2018-01-05	-0.191927	ABC-ECMWF
5	2018-01-06	NaN	ABC-ECMWF
6	2018-01-07	NaN	ABC-ECMWF
7	2018-01-08	NaN	ABC-ECMWF
8	2018-01-09	0.327514	ABC-ECMWF
9	2018-01-10	NaN	ABC-ECMWF
10	2018-01-11	NaN	ABC-ECMWF
11	2018-01-12	0.0821694	ABC-ECMWF
12	2018-01-13	NaN	ABC-ECMWF
13	2018-01-14	NaN	ABC-ECMWF
14	2018-01-15	NaN	ABC-ECMWF
15	2018-01-16	0.542352	ABC-ECMWF
16	2018-01-17	NaN	ABC-ECMWF
17	2018-01-18	NaN	ABC-ECMWF
18	2018-01-19	0.724606	ABC-ECMWF
19	2018-01-20	NaN	ABC-ECMWF
20	2018-01-21	NaN	ABC-ECMWF
21	2018-01-22	NaN	ABC-ECMWF
22	2018-01-23	0.657312	ABC-ECMWF
23	2018-01-24	NaN	ABC-ECMWF
24	2018-01-25	NaN	ABC-ECMWF
25	2018-01-26	0.504103	ABC-ECMWF
26	2018-01-27	NaN	ABC-ECMWF
27	2018-01-28	NaN	ABC-ECMWF
28	2018-01-29	NaN	ABC-ECMWF
29	2018-01-30	0.0681932	ABC-ECMWF
30	2018-01-31	NaN	ABC-ECMWF
31	2018-02-01	NaN	ABC-ECMWF
32	2018-02-02	0.113835	ABC-ECMWF
33	2018-02-03	NaN	ABC-ECMWF
34	2018-02-04	NaN	ABC-ECMWF
35	2018-02-05	NaN	ABC-ECMWF
36	2018-02-06	0.315033	ABC-ECMWF
37	2018-02-07	NaN	ABC-ECMWF
38	2018-02-08	NaN	ABC-ECMWF
39	2018-02-09	0.0148317	ABC-ECMWF
40	2018-02-10	NaN	ABC-ECMWF
41	2018-02-11	NaN	ABC-ECMWF
42	2018-02-12	NaN	ABC-ECMWF
43	2018-02-13	-0.00981773	ABC-ECMWF
44	2018-02-14	NaN	ABC-ECMWF
45	2018-02-15	NaN	ABC-ECMWF
46	2018-02-16	-0.0709315	ABC-ECMWF
47	2018-02-17	NaN	ABC-ECMWF
48	2018-02-18	NaN	ABC-ECMWF
49	2018-02-19	NaN	ABC-ECMWF
50	2018-02-20	-0.287867	ABC-ECMWF
51	2018-02-21	NaN	ABC-ECMWF
52	2018-02-22	NaN	ABC-ECMWF
53	2018-02-23	-0.269217	ABC-ECMWF
54	2018-02-24	NaN	ABC-ECMWF
55	2018-02-25	NaN	ABC-ECMWF
56	2018-02-26	NaN	ABC-ECMWF
57	2018-02-27	0.211505	ABC-ECMWF
58	2018-02-28	NaN	ABC-ECMWF
59	2018-03-01	NaN	ABC-ECMWF
60	2018-03-02	0.177745	ABC-ECMWF
61	2018-03-03	NaN	ABC-ECMWF
62	2018-03-04	NaN	ABC-ECMWF
63	2018-03-05	NaN	ABC-ECMWF
64	2018-03-06	0.122998	ABC-ECMWF
65	2018-03-07	NaN	ABC-ECMWF
66	2018-03-08	NaN	ABC-ECMWF
67	2018-03-09	0.108454	ABC-ECMWF
68	2018-03-10	NaN	ABC-ECMWF
69	2018-03-11	NaN	ABC-ECMWF
70	2018-03-12	NaN	ABC-ECMWF
71	2018-03-13	0.162976	ABC-ECMWF
72	2018-03-14	NaN	ABC-ECMWF
73	2018-03-15	NaN	ABC-ECMWF
74	2018-03-16	0.305459	ABC-ECMWF
75	2018-03-17	NaN	ABC-ECMWF
76	2018-03-18	NaN	ABC-ECMWF
77	2018-03-19	NaN	ABC-ECMWF
78	2018-03-20	0.659005	ABC-ECMWF
79	2018-03-21	NaN	ABC-ECMWF
80	2018-03-22	NaN	ABC-ECMWF
81	2018-03-23	0.584794	ABC-ECMWF
82	2018-03-24	NaN	ABC-ECMWF
83	2018-03-25	NaN	ABC-ECMWF
84	2018-03-26	NaN	ABC-ECMWF
85	2018-03-27	0.252256	ABC-ECMWF
86	2018-03-28	NaN	ABC-ECMWF
87	2018-03-29	NaN	ABC-ECMWF
88	2018-03-30	0.0827409	ABC-ECMWF
89	2018-03-31	NaN	ABC-ECMWF
90	2018-04-01	NaN	ABC-ECMWF
91	2018-04-02	NaN	ABC-ECMWF
92	2018-04-03	-0.206071	ABC-ECMWF
93	2018-04-04	NaN	ABC-ECMWF
94	2018-04-05	NaN	ABC-ECMWF
95	2018-04-06	-0.1185	ABC-ECMWF
96	2018-04-07	NaN	ABC-ECMWF
97	2018-04-08	NaN	ABC-ECMWF
98	2018-04-09	NaN	ABC-ECMWF
99	2018-04-10	0.116202	ABC-ECMWF
100	2018-04-11	NaN	ABC-ECMWF
101	2018-04-12	NaN	ABC-ECMWF
102	2018-04-13	0.177307	ABC-ECMWF
103	2018-04-14	NaN	ABC-ECMWF
104	2018-04-15	NaN	ABC-ECMWF
105	2018-04-16	NaN	ABC-ECMWF
106	2018-04-17	-0.0755601	ABC-ECMWF
107	2018-04-18	NaN	ABC-ECMWF
108	2018-04-19	NaN	ABC-ECMWF
109	2018-04-20	-0.00215141	ABC-ECMWF
110	2018-04-21	NaN	ABC-ECMWF
111	2018-04-22	NaN	ABC-ECMWF
112	2018-04-23	NaN	ABC-ECMWF
113	2018-04-24	0.159811	ABC-ECMWF
114	2018-04-25	NaN	ABC-ECMWF
115	2018-04-26	NaN	ABC-ECMWF
116	2018-04-27	0.319604	ABC-ECMWF
117	2018-04-28	NaN	ABC-ECMWF
118	2018-04-29	NaN	ABC-ECMWF
119	2018-04-30	NaN	ABC-ECMWF
120	2018-05-01	0.411406	ABC-ECMWF
121	2018-05-02	NaN	ABC-ECMWF
122	2018-05-03	NaN	ABC-ECMWF
123	2018-05-04	0.319726	ABC-ECMWF
124	2018-05-05	NaN	ABC-ECMWF
125	2018-05-06	NaN	ABC-ECMWF
126	2018-05-07	NaN	ABC-ECMWF
127	2018-05-08	0.375415	ABC-ECMWF
128	2018-05-09	NaN	ABC-ECMWF
129	2018-05-10	NaN	ABC-ECMWF
130	2018-05-11	0.175387	ABC-ECMWF
131	2018-05-12	NaN	ABC-ECMWF
132	2018-05-13	NaN	ABC-ECMWF
133	2018-05-14	NaN	ABC-ECMWF
134	2018-05-15	-0.0334819	ABC-ECMWF
135	2018-05-16	NaN	ABC-ECMWF
136	2018-05-17	NaN	ABC-ECMWF
137	2018-05-18	0.00690044	ABC-ECMWF
138	2018-05-19	NaN	ABC-ECMWF
139	2018-05-20	NaN	ABC-ECMWF
140	2018-05-21	NaN	ABC-ECMWF
141	2018-05-22	0.1352	ABC-ECMWF
142	2018-05-23	NaN	ABC-ECMWF
143	2018-05-24	NaN	ABC-ECMWF
144	2018-05-25	0.379863	ABC-ECMWF
145	2018-05-26	NaN	ABC-ECMWF
146	2018-05-27	NaN	ABC-ECMWF
147	2018-05-28	NaN	ABC-ECMWF
148	2018-05-29	0.458874	ABC-ECMWF
149	2018-05-30	NaN	ABC-ECMWF
150	2018-05-31	NaN	ABC-ECMWF
151	2018-06-01	0.679631	ABC-ECMWF
152	2018-06-02	NaN	ABC-ECMWF
153	2018-06-03	NaN	ABC-ECMWF
154	2018-06-04	NaN	ABC-ECMWF
155	2018-06-05	0.4576	ABC-ECMWF
156	2018-06-06	NaN	ABC-ECMWF
157	2018-06-07	NaN	ABC-ECMWF
158	2018-06-08	0.322415	ABC-ECMWF
159	2018-06-09	NaN	ABC-ECMWF
160	2018-06-10	NaN	ABC-ECMWF
161	2018-06-11	NaN	ABC-ECMWF
162	2018-06-12	0.331448	ABC-ECMWF
163	2018-06-13	NaN	ABC-ECMWF
164	2018-06-14	NaN	ABC-ECMWF
165	2018-06-15	0.459062	ABC-ECMWF
166	2018-06-16	NaN	ABC-ECMWF
167	2018-06-17	NaN	ABC-ECMWF
168	2018-06-18	NaN	ABC-ECMWF
169	2018-06-19	0.492297	ABC-ECMWF
170	2018-06-20	NaN	ABC-ECMWF
171	2018-06-21	NaN	ABC-ECMWF
172	2018-06-22	0.50581	ABC-ECMWF
173	2018-06-23	NaN	ABC-ECMWF
174	2018-06-24	NaN	ABC-ECMWF
175	2018-06-25	NaN	ABC-ECMWF
176	2018-06-26	0.384105	ABC-ECMWF
177	2018-06-27	NaN	ABC-ECMWF
178	2018-06-28	NaN	ABC-ECMWF
179	2018-06-29	0.429365	ABC-ECMWF
180	2018-06-30	NaN	ABC-ECMWF
181	2018-07-01	NaN	ABC-ECMWF
182	2018-07-02	NaN	ABC-ECMWF
183	2018-07-03	0.44721	ABC-ECMWF
184	2018-07-04	NaN	ABC-ECMWF
185	2018-07-05	NaN	ABC-ECMWF
186	2018-07-06	0.57047	ABC-ECMWF
187	2018-07-07	NaN	ABC-ECMWF
188	2018-07-08	NaN	ABC-ECMWF
189	2018-07-09	NaN	ABC-ECMWF
190	2018-07-10	0.681341	ABC-ECMWF
191	2018-07-11	NaN	ABC-ECMWF
192	2018-07-12	NaN	ABC-ECMWF
193	2018-07-13	0.611186	ABC-ECMWF
194	2018-07-14	NaN	ABC-ECMWF
195	2018-07-15	NaN	ABC-ECMWF
196	2018-07-16	NaN	ABC-ECMWF
197	2018-07-17	0.450477	ABC-ECMWF
198	2018-07-18	NaN	ABC-ECMWF
199	2018-07-19	NaN	ABC-ECMWF
200	2018-07-20	0.296379	ABC-ECMWF
201	2018-07-21	NaN	ABC-ECMWF
202	2018-07-22	NaN	ABC-ECMWF
203	2018-07-23	NaN	ABC-ECMWF
204	2018-07-24	0.286713	ABC-ECMWF
205	2018-07-25	NaN	ABC-ECMWF
206	2018-07-26	NaN	ABC-ECMWF
207	2018-07-27	0.391881	ABC-ECMWF
208	2018-07-28	NaN	ABC-ECMWF
209	2018-07-29	NaN	ABC-ECMWF
210	2018-07-30	NaN	ABC-ECMWF
211	2018-07-31	0.437557	ABC-ECMWF
212	2018-08-01	NaN	ABC-ECMWF
213	2018-08-02	NaN	ABC-ECMWF
214	2018-08-03	0.456288	ABC-ECMWF
215	2018-08-04	NaN	ABC-ECMWF
216	2018-08-05	NaN	ABC-ECMWF
217	2018-08-06	NaN	ABC-ECMWF
218	2018-08-07	0.544281	ABC-ECMWF
219	2018-08-08	NaN	ABC-ECMWF
220	2018-08-09	NaN	ABC-ECMWF
221	2018-08-10	0.476628	ABC-ECMWF
222	2018-08-11	NaN	ABC-ECMWF
223	2018-08-12	NaN	ABC-ECMWF
224	2018-08-13	NaN	ABC-ECMWF
225	2018-08-14	0.215812	ABC-ECMWF
226	2018-08-15	NaN	ABC-ECMWF
227	2018-08-16	NaN	ABC-ECMWF
228	2018-08-17	0.141258	ABC-ECMWF
229	2018-08-18	NaN	ABC-ECMWF
230	2018-08-19	NaN	ABC-ECMWF
231	2018-08-20	NaN	ABC-ECMWF
232	2018-08-21	0.00747204	ABC-ECMWF
233	2018-08-22	NaN	ABC-ECMWF
234	2018-08-23	NaN	ABC-ECMWF
235	2018-08-24	0.00299939	ABC-ECMWF
236	2018-08-25	NaN	ABC-ECMWF
237	2018-08-26	NaN	ABC-ECMWF
238	2018-08-27	NaN	ABC-ECMWF
239	2018-08-28	0.214629	ABC-ECMWF
240	2018-08-29	NaN	ABC-ECMWF
241	2018-08-30	NaN	ABC-ECMWF
242	2018-08-31	0.130282	ABC-ECMWF
243	2018-09-01	NaN	ABC-ECMWF
244	2018-09-02	NaN	ABC-ECMWF
245	2018-09-03	NaN	ABC-ECMWF
246	2018-09-04	0.299061	ABC-ECMWF
247	2018-09-05	NaN	ABC-ECMWF
248	2018-09-06	NaN	ABC-ECMWF
249	2018-09-07	0.318036	ABC-ECMWF
250	2018-09-08	NaN	ABC-ECMWF
251	2018-09-09	NaN	ABC-ECMWF
252	2018-09-10	NaN	ABC-ECMWF
253	2018-09-11	0.441021	ABC-ECMWF
254	2018-09-12	NaN	ABC-ECMWF
255	2018-09-13	NaN	ABC-ECMWF
256	2018-09-14	0.437057	ABC-ECMWF
257	2018-09-15	NaN	ABC-ECMWF
258	2018-09-16	NaN	ABC-ECMWF
259	2018-09-17	NaN	ABC-ECMWF
260	2018-09-18	0.174384	ABC-ECMWF
261	2018-09-19	NaN	ABC-ECMWF
262	2018-09-20	NaN	ABC-ECMWF
263	2018-09-21	0.120023	ABC-ECMWF
264	2018-09-22	NaN	ABC-ECMWF
265	2018-09-23	NaN	ABC-ECMWF
266	2018-09-24	NaN	ABC-ECMWF
267	2018-09-25	-0.252244	ABC-ECMWF
268	2018-09-26	NaN	ABC-ECMWF
269	2018-09-27	NaN	ABC-ECMWF
270	2018-09-28	0.0138404	ABC-ECMWF
271	2018-09-29	NaN	ABC-ECMWF
272	2018-09-30	NaN	ABC-ECMWF
273	2018-10-01	NaN	ABC-ECMWF
274	2018-10-02	-0.256356	ABC-ECMWF
275	2018-10-03	NaN	ABC-ECMWF
276	2018-10-04	NaN	ABC-ECMWF
277	2018-10-05	-0.460243	ABC-ECMWF
278	2018-10-06	NaN	ABC-ECMWF
279	2018-10-07	NaN	ABC-ECMWF
280	2018-10-08	NaN	ABC-ECMWF
281	2018-10-09	-0.600095	ABC-ECMWF
282	2018-10-10	NaN	ABC-ECMWF
283	2018-10-11	NaN	ABC-ECMWF
284	2018-10-12	-0.525728	ABC-ECMWF
285	2018-10-13	NaN	ABC-ECMWF
286	2018-10-14	NaN	ABC-ECMWF
287	2018-10-15	NaN	ABC-ECMWF
288	2018-10-16	-0.132754	ABC-ECMWF
289	2018-10-17	NaN	ABC-ECMWF
290	2018-10-18	NaN	ABC-ECMWF
291	2018-10-19	0.448046	ABC-ECMWF
292	2018-10-20	NaN	ABC-ECMWF
293	2018-10-21	NaN	ABC-ECMWF
294	2018-10-22	NaN	ABC-ECMWF
295	2018-10-23	0.766774	ABC-ECMWF
296	2018-10-24	NaN	ABC-ECMWF
297	2018-10-25	NaN	ABC-ECMWF
298	2018-10-26	0.534896	ABC-ECMWF
299	2018-10-27	NaN	ABC-ECMWF
300	2018-10-28	NaN	ABC-ECMWF
301	2018-10-29	NaN	ABC-ECMWF
302	2018-10-30	-0.490781	ABC-ECMWF
303	2018-10-31	NaN	ABC-ECMWF
304	2018-11-01	NaN	ABC-ECMWF
305	2018-11-02	-0.471064	ABC-ECMWF
306	2018-11-03	NaN	ABC-ECMWF
307	2018-11-04	NaN	ABC-ECMWF
308	2018-11-05	NaN	ABC-ECMWF
309	2018-11-06	-0.330092	ABC-ECMWF
310	2018-11-07	NaN	ABC-ECMWF
311	2018-11-08	NaN	ABC-ECMWF
312	2018-11-09	-0.0201949	ABC-ECMWF
313	2018-11-10	NaN	ABC-ECMWF
314	2018-11-11	NaN	ABC-ECMWF
315	2018-11-12	NaN	ABC-ECMWF
316	2018-11-13	0.00803618	ABC-ECMWF
317	2018-11-14	NaN	ABC-ECMWF
318	2018-11-15	NaN	ABC-ECMWF
319	2018-11-16	0.338293	ABC-ECMWF
320	2018-11-17	NaN	ABC-ECMWF
321	2018-11-18	NaN	ABC-ECMWF
322	2018-11-19	NaN	ABC-ECMWF
323	2018-11-20	0.630788	ABC-ECMWF
324	2018-11-21	NaN	ABC-ECMWF
325	2018-11-22	NaN	ABC-ECMWF
326	2018-11-23	0.297263	ABC-ECMWF
327	2018-11-24	NaN	ABC-ECMWF
328	2018-11-25	NaN	ABC-ECMWF
329	2018-11-26	NaN	ABC-ECMWF
330	2018-11-27	-0.314588	ABC-ECMWF
331	2018-11-28	NaN	ABC-ECMWF
332	2018-11-29	NaN	ABC-ECMWF
333	2018-11-30	-0.152454	ABC-ECMWF
334	2018-12-01	NaN	ABC-ECMWF
335	2018-12-02	NaN	ABC-ECMWF
336	2018-12-03	NaN	ABC-ECMWF
337	2018-12-04	0.342884	ABC-ECMWF
338	2018-12-05	NaN	ABC-ECMWF
339	2018-12-06	NaN	ABC-ECMWF
340	2018-12-07	0.791507	ABC-ECMWF
341	2018-12-08	NaN	ABC-ECMWF
342	2018-12-09	NaN	ABC-ECMWF
343	2018-12-10	NaN	ABC-ECMWF
344	2018-12-11	0.951376	ABC-ECMWF
345	2018-12-12	NaN	ABC-ECMWF
346	2018-12-13	NaN	ABC-ECMWF
347	2018-12-14	0.95061	ABC-ECMWF
348	2018-12-15	NaN	ABC-ECMWF
349	2018-12-16	NaN	ABC-ECMWF
350	2018-12-17	NaN	ABC-ECMWF
351	2018-12-18	0.888	ABC-ECMWF
352	2018-12-19	NaN	ABC-ECMWF
353	2018-12-20	NaN	ABC-ECMWF
354	2018-12-21	0.48921	ABC-ECMWF
355	2018-12-22	NaN	ABC-ECMWF
356	2018-12-23	NaN	ABC-ECMWF
357	2018-12-24	NaN	ABC-ECMWF
358	2018-12-25	0.370333	ABC-ECMWF
359	2018-12-26	NaN	ABC-ECMWF
360	2018-12-27	NaN	ABC-ECMWF
361	2018-12-28	0.209145	ABC-ECMWF
362	2018-12-29	NaN	ABC-ECMWF
363	2018-12-30	NaN	ABC-ECMWF
364	2018-12-31	NaN	ABC-ECMWF
365	2019-01-01	0.340682	ABC-ECMWF
366	2019-01-02	NaN	ABC-ECMWF
367	2019-01-03	NaN	ABC-ECMWF
368	2019-01-04	0.583419	ABC-ECMWF
369	2019-01-05	NaN	ABC-ECMWF
370	2019-01-06	NaN	ABC-ECMWF
371	2019-01-07	NaN	ABC-ECMWF
372	2019-01-08	0.166738	ABC-ECMWF
373	2019-01-09	NaN	ABC-ECMWF
374	2019-01-10	NaN	ABC-ECMWF
375	2019-01-11	0.0129442	ABC-ECMWF
376	2019-01-12	NaN	ABC-ECMWF
377	2019-01-13	NaN	ABC-ECMWF
378	2019-01-14	NaN	ABC-ECMWF
379	2019-01-15	-0.2273	ABC-ECMWF
380	2019-01-16	NaN	ABC-ECMWF
381	2019-01-17	NaN	ABC-ECMWF
382	2019-01-18	-0.443223	ABC-ECMWF
383	2019-01-19	NaN	ABC-ECMWF
384	2019-01-20	NaN	ABC-ECMWF
385	2019-01-21	NaN	ABC-ECMWF
386	2019-01-22	-0.00164589	ABC-ECMWF
387	2019-01-23	NaN	ABC-ECMWF
388	2019-01-24	NaN	ABC-ECMWF
389	2019-01-25	-0.0714654	ABC-ECMWF
390	2019-01-26	NaN	ABC-ECMWF
391	2019-01-27	NaN	ABC-ECMWF
392	2019-01-28	NaN	ABC-ECMWF
393	2019-01-29	-0.315675	ABC-ECMWF
394	2019-01-30	NaN	ABC-ECMWF
395	2019-01-31	NaN	ABC-ECMWF
396	2019-02-01	-0.28832	ABC-ECMWF
397	2019-02-02	NaN	ABC-ECMWF
398	2019-02-03	NaN	ABC-ECMWF
399	2019-02-04	NaN	ABC-ECMWF
400	2019-02-05	-0.456129	ABC-ECMWF
401	2019-02-06	NaN	ABC-ECMWF
402	2019-02-07	NaN	ABC-ECMWF
403	2019-02-08	-0.0306409	ABC-ECMWF
404	2019-02-09	NaN	ABC-ECMWF
405	2019-02-10	NaN	ABC-ECMWF
406	2019-02-11	NaN	ABC-ECMWF
407	2019-02-12	0.359543	ABC-ECMWF
408	2019-02-13	NaN	ABC-ECMWF
409	2019-02-14	NaN	ABC-ECMWF
410	2019-02-15	0.368716	ABC-ECMWF
411	2019-02-16	NaN	ABC-ECMWF
412	2019-02-17	NaN	ABC-ECMWF
413	2019-02-18	NaN	ABC-ECMWF
414	2019-02-19	0.532934	ABC-ECMWF
415	2019-02-20	NaN	ABC-ECMWF
416	2019-02-21	NaN	ABC-ECMWF
417	2019-02-22	0.510343	ABC-ECMWF
418	2019-02-23	NaN	ABC-ECMWF
419	2019-02-24	NaN	ABC-ECMWF
420	2019-02-25	NaN	ABC-ECMWF
421	2019-02-26	0.333111	ABC-ECMWF
422	2019-02-27	NaN	ABC-ECMWF
423	2019-02-28	NaN	ABC-ECMWF
424	2019-03-01	0.619868	ABC-ECMWF
425	2019-03-02	NaN	ABC-ECMWF
426	2019-03-03	NaN	ABC-ECMWF
427	2019-03-04	NaN	ABC-ECMWF
428	2019-03-05	0.585881	ABC-ECMWF
429	2019-03-06	NaN	ABC-ECMWF
430	2019-03-07	NaN	ABC-ECMWF
431	2019-03-08	0.53202	ABC-ECMWF
432	2019-03-09	NaN	ABC-ECMWF
433	2019-03-10	NaN	ABC-ECMWF
434	2019-03-11	NaN	ABC-ECMWF
435	2019-03-12	0.414178	ABC-ECMWF
436	2019-03-13	NaN	ABC-ECMWF
437	2019-03-14	NaN	ABC-ECMWF
438	2019-03-15	0.173549	ABC-ECMWF
439	2019-03-16	NaN	ABC-ECMWF
440	2019-03-17	NaN	ABC-ECMWF
441	2019-03-18	NaN	ABC-ECMWF
442	2019-03-19	0.209344	ABC-ECMWF
443	2019-03-20	NaN	ABC-ECMWF
444	2019-03-21	NaN	ABC-ECMWF
445	2019-03-22	0.56103	ABC-ECMWF
446	2019-03-23	NaN	ABC-ECMWF
447	2019-03-24	NaN	ABC-ECMWF
448	2019-03-25	NaN	ABC-ECMWF
449	2019-03-26	0.0515404	ABC-ECMWF
450	2019-03-27	NaN	ABC-ECMWF
451	2019-03-28	NaN	ABC-ECMWF
452	2019-03-29	0.456992	ABC-ECMWF
453	2019-03-30	NaN	ABC-ECMWF
454	2019-03-31	NaN	ABC-ECMWF
455	2019-04-01	NaN	ABC-ECMWF
456	2019-04-02	0.451181	ABC-ECMWF
457	2019-04-03	NaN	ABC-ECMWF
458	2019-04-04	NaN	ABC-ECMWF
459	2019-04-05	0.633085	ABC-ECMWF
460	2019-04-06	NaN	ABC-ECMWF
461	2019-04-07	NaN	ABC-ECMWF
462	2019-04-08	NaN	ABC-ECMWF
463	2019-04-09	0.595921	ABC-ECMWF
464	2019-04-10	NaN	ABC-ECMWF
465	2019-04-11	NaN	ABC-ECMWF
466	2019-04-12	0.206861	ABC-ECMWF
467	2019-04-13	NaN	ABC-ECMWF
468	2019-04-14	NaN	ABC-ECMWF
469	2019-04-15	NaN	ABC-ECMWF
470	2019-04-16	0.086311	ABC-ECMWF
471	2019-04-17	NaN	ABC-ECMWF
472	2019-04-18	NaN	ABC-ECMWF
473	2019-04-19	0.422612	ABC-ECMWF
474	2019-04-20	NaN	ABC-ECMWF
475	2019-04-21	NaN	ABC-ECMWF
476	2019-04-22	NaN	ABC-ECMWF
477	2019-04-23	0.54375	ABC-ECMWF
478	2019-04-24	NaN	ABC-ECMWF
479	2019-04-25	NaN	ABC-ECMWF
480	2019-04-26	0.340021	ABC-ECMWF
481	2019-04-27	NaN	ABC-ECMWF
482	2019-04-28	NaN	ABC-ECMWF
483	2019-04-29	NaN	ABC-ECMWF
484	2019-04-30	0.393027	ABC-ECMWF
485	2019-05-01	NaN	ABC-ECMWF
486	2019-05-02	NaN	ABC-ECMWF
487	2019-05-03	0.214431	ABC-ECMWF
488	2019-05-04	NaN	ABC-ECMWF
489	2019-05-05	NaN	ABC-ECMWF
490	2019-05-06	NaN	ABC-ECMWF
491	2019-05-07	0.412441	ABC-ECMWF
492	2019-05-08	NaN	ABC-ECMWF
493	2019-05-09	NaN	ABC-ECMWF
494	2019-05-10	0.39678	ABC-ECMWF
495	2019-05-11	NaN	ABC-ECMWF
496	2019-05-12	NaN	ABC-ECMWF
497	2019-05-13	NaN	ABC-ECMWF
498	2019-05-14	0.628271	ABC-ECMWF
499	2019-05-15	NaN	ABC-ECMWF
500	2019-05-16	NaN	ABC-ECMWF
501	2019-05-17	0.524955	ABC-ECMWF
502	2019-05-18	NaN	ABC-ECMWF
503	2019-05-19	NaN	ABC-ECMWF
504	2019-05-20	NaN	ABC-ECMWF
505	2019-05-21	0.336946	ABC-ECMWF
506	2019-05-22	NaN	ABC-ECMWF
507	2019-05-23	NaN	ABC-ECMWF
508	2019-05-24	0.388297	ABC-ECMWF
509	2019-05-25	NaN	ABC-ECMWF
510	2019-05-26	NaN	ABC-ECMWF
511	2019-05-27	NaN	ABC-ECMWF
512	2019-05-28	0.149471	ABC-ECMWF
513	2019-05-29	NaN	ABC-ECMWF
514	2019-05-30	NaN	ABC-ECMWF
515	2019-05-31	0.428213	ABC-ECMWF
516	2019-06-01	NaN	ABC-ECMWF
517	2019-06-02	NaN	ABC-ECMWF
518	2019-06-03	NaN	ABC-ECMWF
519	2019-06-04	0.553536	ABC-ECMWF
520	2019-06-05	NaN	ABC-ECMWF
521	2019-06-06	NaN	ABC-ECMWF
522	2019-06-07	0.635892	ABC-ECMWF
523	2019-06-08	NaN	ABC-ECMWF
524	2019-06-09	NaN	ABC-ECMWF
525	2019-06-10	NaN	ABC-ECMWF
526	2019-06-11	0.508359	ABC-ECMWF
527	2019-06-12	NaN	ABC-ECMWF
528	2019-06-13	NaN	ABC-ECMWF
529	2019-06-14	0.353753	ABC-ECMWF
530	2019-06-15	NaN	ABC-ECMWF
531	2019-06-16	NaN	ABC-ECMWF
532	2019-06-17	NaN	ABC-ECMWF
533	2019-06-18	0.26864	ABC-ECMWF
534	2019-06-19	NaN	ABC-ECMWF
535	2019-06-20	NaN	ABC-ECMWF
536	2019-06-21	0.212659	ABC-ECMWF
537	2019-06-22	NaN	ABC-ECMWF
538	2019-06-23	NaN	ABC-ECMWF
539	2019-06-24	NaN	ABC-ECMWF
540	2019-06-25	0.114325	ABC-ECMWF
541	2019-06-26	NaN	ABC-ECMWF
542	2019-06-27	NaN	ABC-ECMWF
543	2019-06-28	0.199927	ABC-ECMWF
544	2019-06-29	NaN	ABC-ECMWF
545	2019-06-30	NaN	ABC-ECMWF
546	2019-07-01	NaN	ABC-ECMWF
547	2019-07-02	0.279286	ABC-ECMWF
548	2019-07-03	NaN	ABC-ECMWF
549	2019-07-04	NaN	ABC-ECMWF
550	2019-07-05	0.141687	ABC-ECMWF
551	2019-07-06	NaN	ABC-ECMWF
552	2019-07-07	NaN	ABC-ECMWF
553	2019-07-08	NaN	ABC-ECMWF
554	2019-07-09	-0.0192003	ABC-ECMWF
555	2019-07-10	NaN	ABC-ECMWF
556	2019-07-11	NaN	ABC-ECMWF
557	2019-07-12	0.154979	ABC-ECMWF
558	2019-07-13	NaN	ABC-ECMWF
559	2019-07-14	NaN	ABC-ECMWF
560	2019-07-15	NaN	ABC-ECMWF
561	2019-07-16	0.103453	ABC-ECMWF
562	2019-07-17	NaN	ABC-ECMWF
563	2019-07-18	NaN	ABC-ECMWF
564	2019-07-19	0.403806	ABC-ECMWF
565	2019-07-20	NaN	ABC-ECMWF
566	2019-07-21	NaN	ABC-ECMWF
567	2019-07-22	NaN	ABC-ECMWF
568	2019-07-23	0.510085	ABC-ECMWF
569	2019-07-24	NaN	ABC-ECMWF
570	2019-07-25	NaN	ABC-ECMWF
571	2019-07-26	0.54736	ABC-ECMWF
572	2019-07-27	NaN	ABC-ECMWF
573	2019-07-28	NaN	ABC-ECMWF
574	2019-07-29	NaN	ABC-ECMWF
575	2019-07-30	0.573765	ABC-ECMWF
576	2019-07-31	NaN	ABC-ECMWF
577	2019-08-01	NaN	ABC-ECMWF
578	2019-08-02	0.668262	ABC-ECMWF
579	2019-08-03	NaN	ABC-ECMWF
580	2019-08-04	NaN	ABC-ECMWF
581	2019-08-05	NaN	ABC-ECMWF
582	2019-08-06	0.604292	ABC-ECMWF
583	2019-08-07	NaN	ABC-ECMWF
584	2019-08-08	NaN	ABC-ECMWF
585	2019-08-09	0.488432	ABC-ECMWF
586	2019-08-10	NaN	ABC-ECMWF
587	2019-08-11	NaN	ABC-ECMWF
588	2019-08-12	NaN	ABC-ECMWF
589	2019-08-13	0.544739	ABC-ECMWF
590	2019-08-14	NaN	ABC-ECMWF
591	2019-08-15	NaN	ABC-ECMWF
592	2019-08-16	0.444527	ABC-ECMWF
593	2019-08-17	NaN	ABC-ECMWF
594	2019-08-18	NaN	ABC-ECMWF
595	2019-08-19	NaN	ABC-ECMWF
596	2019-08-20	0.323693	ABC-ECMWF
597	2019-08-21	NaN	ABC-ECMWF
598	2019-08-22	NaN	ABC-ECMWF
599	2019-08-23	0.256247	ABC-ECMWF
600	2019-08-24	NaN	ABC-ECMWF
601	2019-08-25	NaN	ABC-ECMWF
602	2019-08-26	NaN	ABC-ECMWF
603	2019-08-27	0.260598	ABC-ECMWF
604	2019-08-28	NaN	ABC-ECMWF
605	2019-08-29	NaN	ABC-ECMWF
606	2019-08-30	0.463671	ABC-ECMWF
607	2019-08-31	NaN	ABC-ECMWF
608	2019-09-01	NaN	ABC-ECMWF
609	2019-09-02	NaN	ABC-ECMWF
610	2019-09-03	0.489453	ABC-ECMWF
611	2019-09-04	NaN	ABC-ECMWF
612	2019-09-05	NaN	ABC-ECMWF
613	2019-09-06	0.311338	ABC-ECMWF
614	2019-09-07	NaN	ABC-ECMWF
615	2019-09-08	NaN	ABC-ECMWF
616	2019-09-09	NaN	ABC-ECMWF
617	2019-09-10	0.513235	ABC-ECMWF
618	2019-09-11	NaN	ABC-ECMWF
619	2019-09-12	NaN	ABC-ECMWF
620	2019-09-13	0.700753	ABC-ECMWF
621	2019-09-14	NaN	ABC-ECMWF
622	2019-09-15	NaN	ABC-ECMWF
623	2019-09-16	NaN	ABC-ECMWF
624	2019-09-17	0.541538	ABC-ECMWF
625	2019-09-18	NaN	ABC-ECMWF
626	2019-09-19	NaN	ABC-ECMWF
627	2019-09-20	0.493528	ABC-ECMWF
628	2019-09-21	NaN	ABC-ECMWF
629	2019-09-22	NaN	ABC-ECMWF
630	2019-09-23	NaN	ABC-ECMWF
631	2019-09-24	0.447462	ABC-ECMWF
632	2019-09-25	NaN	ABC-ECMWF
633	2019-09-26	NaN	ABC-ECMWF
634	2019-09-27	0.173761	ABC-ECMWF
635	2019-09-28	NaN	ABC-ECMWF
636	2019-09-29	NaN	ABC-ECMWF
637	2019-09-30	NaN	ABC-ECMWF
638	2019-10-01	-0.153091	ABC-ECMWF
639	2019-10-02	NaN	ABC-ECMWF
640	2019-10-03	NaN	ABC-ECMWF
641	2019-10-04	-0.340748	ABC-ECMWF
642	2019-10-05	NaN	ABC-ECMWF
643	2019-10-06	NaN	ABC-ECMWF
644	2019-10-07	NaN	ABC-ECMWF
645	2019-10-08	-0.401886	ABC-ECMWF
646	2019-10-09	NaN	ABC-ECMWF
647	2019-10-10	NaN	ABC-ECMWF
648	2019-10-11	-0.447334	ABC-ECMWF
649	2019-10-12	NaN	ABC-ECMWF
650	2019-10-13	NaN	ABC-ECMWF
651	2019-10-14	NaN	ABC-ECMWF
652	2019-10-15	-0.286548	ABC-ECMWF
653	2019-10-16	NaN	ABC-ECMWF
654	2019-10-17	NaN	ABC-ECMWF
655	2019-10-18	-0.272475	ABC-ECMWF
656	2019-10-19	NaN	ABC-ECMWF
657	2019-10-20	NaN	ABC-ECMWF
658	2019-10-21	NaN	ABC-ECMWF
659	2019-10-22	-0.599623	ABC-ECMWF
660	2019-10-23	NaN	ABC-ECMWF
661	2019-10-24	NaN	ABC-ECMWF
662	2019-10-25	-0.551145	ABC-ECMWF
663	2019-10-26	NaN	ABC-ECMWF
664	2019-10-27	NaN	ABC-ECMWF
665	2019-10-28	NaN	ABC-ECMWF
666	2019-10-29	-0.752917	ABC-ECMWF
667	2019-10-30	NaN	ABC-ECMWF
668	2019-10-31	NaN	ABC-ECMWF
669	2019-11-01	-0.656199	ABC-ECMWF
670	2019-11-02	NaN	ABC-ECMWF
671	2019-11-03	NaN	ABC-ECMWF
672	2019-11-04	NaN	ABC-ECMWF
673	2019-11-05	-0.56391	ABC-ECMWF
674	2019-11-06	NaN	ABC-ECMWF
675	2019-11-07	NaN	ABC-ECMWF
676	2019-11-08	-0.434029	ABC-ECMWF
677	2019-11-09	NaN	ABC-ECMWF
678	2019-11-10	NaN	ABC-ECMWF
679	2019-11-11	NaN	ABC-ECMWF
680	2019-11-12	-0.0203899	ABC-ECMWF
681	2019-11-13	NaN	ABC-ECMWF
682	2019-11-14	NaN	ABC-ECMWF
683	2019-11-15	0.705209	ABC-ECMWF
684	2019-11-16	NaN	ABC-ECMWF
685	2019-11-17	NaN	ABC-ECMWF
686	2019-11-18	NaN	ABC-ECMWF
687	2019-11-19	0.137156	ABC-ECMWF
688	2019-11-20	NaN	ABC-ECMWF
689	2019-11-21	NaN	ABC-ECMWF
690	2019-11-22	0.269971	ABC-ECMWF
691	2019-11-23	NaN	ABC-ECMWF
692	2019-11-24	NaN	ABC-ECMWF
693	2019-11-25	NaN	ABC-ECMWF
694	2019-11-26	0.465557	ABC-ECMWF
695	2019-11-27	NaN	ABC-ECMWF
696	2019-11-28	NaN	ABC-ECMWF
697	2019-11-29	0.325409	ABC-ECMWF
698	2019-11-30	NaN	ABC-ECMWF
699	2019-12-01	NaN	ABC-ECMWF
700	2019-12-02	NaN	ABC-ECMWF
701	2019-12-03	0.326553	ABC-ECMWF
702	2019-12-04	NaN	ABC-ECMWF
703	2019-12-05	NaN	ABC-ECMWF
704	2019-12-06	-0.0407451	ABC-ECMWF
705	2019-12-07	NaN	ABC-ECMWF
706	2019-12-08	NaN	ABC-ECMWF
707	2019-12-09	NaN	ABC-ECMWF
708	2019-12-10	0.537201	ABC-ECMWF
709	2019-12-11	NaN	ABC-ECMWF
710	2019-12-12	NaN	ABC-ECMWF
711	2019-12-13	0.923146	ABC-ECMWF
712	2019-12-14	NaN	ABC-ECMWF
713	2019-12-15	NaN	ABC-ECMWF
714	2019-12-16	NaN	ABC-ECMWF
715	2019-12-17	0.900342	ABC-ECMWF
716	2019-12-18	NaN	ABC-ECMWF
717	2019-12-19	NaN	ABC-ECMWF
718	2019-12-20	0.845282	ABC-ECMWF
719	2019-12-21	NaN	ABC-ECMWF
720	2019-12-22	NaN	ABC-ECMWF
721	2019-12-23	NaN	ABC-ECMWF
722	2019-12-24	0.605517	ABC-ECMWF
723	2019-12-25	NaN	ABC-ECMWF
724	2019-12-26	NaN	ABC-ECMWF
725	2019-12-27	-0.127416	ABC-ECMWF
726	2019-12-28	NaN	ABC-ECMWF
727	2019-12-29	NaN	ABC-ECMWF
728	2019-12-30	NaN	ABC-ECMWF
729	2019-12-31	0.348237	ABC-ECMWF
730	2020-01-01	NaN	ABC-ECMWF
731	2020-01-02	NaN	ABC-ECMWF
732	2020-01-03	0.742165	ABC-ECMWF
733	2020-01-04	NaN	ABC-ECMWF
734	2020-01-05	NaN	ABC-ECMWF
735	2020-01-06	NaN	ABC-ECMWF
736	2020-01-07	0.770964	ABC-ECMWF
737	2020-01-08	NaN	ABC-ECMWF
738	2020-01-09	NaN	ABC-ECMWF
739	2020-01-10	0.71629	ABC-ECMWF
740	2020-01-11	NaN	ABC-ECMWF
741	2020-01-12	NaN	ABC-ECMWF
742	2020-01-13	NaN	ABC-ECMWF
743	2020-01-14	0.743718	ABC-ECMWF
744	2020-01-15	NaN	ABC-ECMWF
745	2020-01-16	NaN	ABC-ECMWF
746	2020-01-17	0.511459	ABC-ECMWF
747	2020-01-18	NaN	ABC-ECMWF
748	2020-01-19	NaN	ABC-ECMWF
749	2020-01-20	NaN	ABC-ECMWF
750	2020-01-21	0.693269	ABC-ECMWF
751	2020-01-22	NaN	ABC-ECMWF
752	2020-01-23	NaN	ABC-ECMWF
753	2020-01-24	0.687722	ABC-ECMWF
754	2020-01-25	NaN	ABC-ECMWF
755	2020-01-26	NaN	ABC-ECMWF
756	2020-01-27	NaN	ABC-ECMWF
757	2020-01-28	0.549095	ABC-ECMWF
758	2020-01-29	NaN	ABC-ECMWF
759	2020-01-30	NaN	ABC-ECMWF
760	2020-01-31	0.519191	ABC-ECMWF
761	2020-02-01	NaN	ABC-ECMWF
762	2020-02-02	NaN	ABC-ECMWF
763	2020-02-03	NaN	ABC-ECMWF
764	2020-02-04	0.499713	ABC-ECMWF
765	2020-02-05	NaN	ABC-ECMWF
766	2020-02-06	NaN	ABC-ECMWF
767	2020-02-07	0.459677	ABC-ECMWF
768	2020-02-08	NaN	ABC-ECMWF
769	2020-02-09	NaN	ABC-ECMWF
770	2020-02-10	NaN	ABC-ECMWF
771	2020-02-11	0.453038	ABC-ECMWF
772	2020-02-12	NaN	ABC-ECMWF
773	2020-02-13	NaN	ABC-ECMWF
774	2020-02-14	0.450027	ABC-ECMWF
775	2020-02-15	NaN	ABC-ECMWF
776	2020-02-16	NaN	ABC-ECMWF
777	2020-02-17	NaN	ABC-ECMWF
778	2020-02-18	0.121874	ABC-ECMWF
779	2020-02-19	NaN	ABC-ECMWF
780	2020-02-20	NaN	ABC-ECMWF
781	2020-02-21	-0.478797	ABC-ECMWF
782	2020-02-22	NaN	ABC-ECMWF
783	2020-02-23	NaN	ABC-ECMWF
784	2020-02-24	NaN	ABC-ECMWF
785	2020-02-25	0.0110049	ABC-ECMWF
786	2020-02-26	NaN	ABC-ECMWF
787	2020-02-27	NaN	ABC-ECMWF
788	2020-02-28	0.167739	ABC-ECMWF
789	2020-02-29	NaN	ABC-ECMWF
790	2020-03-01	NaN	ABC-ECMWF
791	2020-03-02	NaN	ABC-ECMWF
792	2020-03-03	0.474406	ABC-ECMWF
793	2020-03-04	NaN	ABC-ECMWF
794	2020-03-05	NaN	ABC-ECMWF
795	2020-03-06	0.563768	ABC-ECMWF
796	2020-03-07	NaN	ABC-ECMWF
797	2020-03-08	NaN	ABC-ECMWF
798	2020-03-09	NaN	ABC-ECMWF
799	2020-03-10	0.763507	ABC-ECMWF
800	2020-03-11	NaN	ABC-ECMWF
801	2020-03-12	NaN	ABC-ECMWF
802	2020-03-13	0.680076	ABC-ECMWF
803	2020-03-14	NaN	ABC-ECMWF
804	2020-03-15	NaN	ABC-ECMWF
805	2020-03-16	NaN	ABC-ECMWF
806	2020-03-17	0.558789	ABC-ECMWF
807	2020-03-18	NaN	ABC-ECMWF
808	2020-03-19	NaN	ABC-ECMWF
809	2020-03-20	0.581825	ABC-ECMWF
810	2020-03-21	NaN	ABC-ECMWF
811	2020-03-22	NaN	ABC-ECMWF
812	2020-03-23	NaN	ABC-ECMWF
813	2020-03-24	0.383384	ABC-ECMWF
814	2020-03-25	NaN	ABC-ECMWF
815	2020-03-26	NaN	ABC-ECMWF
816	2020-03-27	0.553764	ABC-ECMWF
817	2020-03-28	NaN	ABC-ECMWF
818	2020-03-29	NaN	ABC-ECMWF
819	2020-03-30	NaN	ABC-ECMWF
820	2020-03-31	0.290374	ABC-ECMWF
821	2020-04-01	NaN	ABC-ECMWF
822	2020-04-02	NaN	ABC-ECMWF
823	2020-04-03	-0.216764	ABC-ECMWF
824	2020-04-04	NaN	ABC-ECMWF
825	2020-04-05	NaN	ABC-ECMWF
826	2020-04-06	NaN	ABC-ECMWF
827	2020-04-07	-0.0961781	ABC-ECMWF
828	2020-04-08	NaN	ABC-ECMWF
829	2020-04-09	NaN	ABC-ECMWF
830	2020-04-10	-0.0829093	ABC-ECMWF
831	2020-04-11	NaN	ABC-ECMWF
832	2020-04-12	NaN	ABC-ECMWF
833	2020-04-13	NaN	ABC-ECMWF
834	2020-04-14	0.294992	ABC-ECMWF
835	2020-04-15	NaN	ABC-ECMWF
836	2020-04-16	NaN	ABC-ECMWF
837	2020-04-17	0.296786	ABC-ECMWF
838	2020-04-18	NaN	ABC-ECMWF
839	2020-04-19	NaN	ABC-ECMWF
840	2020-04-20	NaN	ABC-ECMWF
841	2020-04-21	0.461424	ABC-ECMWF
842	2020-04-22	NaN	ABC-ECMWF
843	2020-04-23	NaN	ABC-ECMWF
844	2020-04-24	0.515346	ABC-ECMWF
845	2020-04-25	NaN	ABC-ECMWF
846	2020-04-26	NaN	ABC-ECMWF
847	2020-04-27	NaN	ABC-ECMWF
848	2020-04-28	0.406739	ABC-ECMWF
849	2020-04-29	NaN	ABC-ECMWF
850	2020-04-30	NaN	ABC-ECMWF
851	2020-05-01	0.276718	ABC-ECMWF
852	2020-05-02	NaN	ABC-ECMWF
853	2020-05-03	NaN	ABC-ECMWF
854	2020-05-04	NaN	ABC-ECMWF
855	2020-05-05	0.29058	ABC-ECMWF
856	2020-05-06	NaN	ABC-ECMWF
857	2020-05-07	NaN	ABC-ECMWF
858	2020-05-08	-0.0515468	ABC-ECMWF
859	2020-05-09	NaN	ABC-ECMWF
860	2020-05-10	NaN	ABC-ECMWF
861	2020-05-11	NaN	ABC-ECMWF
862	2020-05-12	-0.106	ABC-ECMWF
863	2020-05-13	NaN	ABC-ECMWF
864	2020-05-14	NaN	ABC-ECMWF
865	2020-05-15	0.411654	ABC-ECMWF
866	2020-05-16	NaN	ABC-ECMWF
867	2020-05-17	NaN	ABC-ECMWF
868	2020-05-18	NaN	ABC-ECMWF
869	2020-05-19	0.316627	ABC-ECMWF
870	2020-05-20	NaN	ABC-ECMWF
871	2020-05-21	NaN	ABC-ECMWF
872	2020-05-22	0.742302	ABC-ECMWF
873	2020-05-23	NaN	ABC-ECMWF
874	2020-05-24	NaN	ABC-ECMWF
875	2020-05-25	NaN	ABC-ECMWF
876	2020-05-26	0.719938	ABC-ECMWF
877	2020-05-27	NaN	ABC-ECMWF
878	2020-05-28	NaN	ABC-ECMWF
879	2020-05-29	0.731047	ABC-ECMWF
880	2020-05-30	NaN	ABC-ECMWF
881	2020-05-31	NaN	ABC-ECMWF
882	2020-06-01	NaN	ABC-ECMWF
883	2020-06-02	0.434726	ABC-ECMWF
884	2020-06-03	NaN	ABC-ECMWF
885	2020-06-04	NaN	ABC-ECMWF
886	2020-06-05	-0.00950319	ABC-ECMWF
887	2020-06-06	NaN	ABC-ECMWF
888	2020-06-07	NaN	ABC-ECMWF
889	2020-06-08	NaN	ABC-ECMWF
890	2020-06-09	-0.0312661	ABC-ECMWF
891	2020-06-10	NaN	ABC-ECMWF
892	2020-06-11	NaN	ABC-ECMWF
893	2020-06-12	0.258625	ABC-ECMWF
894	2020-06-13	NaN	ABC-ECMWF
895	2020-06-14	NaN	ABC-ECMWF
896	2020-06-15	NaN	ABC-ECMWF
897	2020-06-16	0.244144	ABC-ECMWF
898	2020-06-17	NaN	ABC-ECMWF
899	2020-06-18	NaN	ABC-ECMWF
900	2020-06-19	0.365715	ABC-ECMWF
901	2020-06-20	NaN	ABC-ECMWF
902	2020-06-21	NaN	ABC-ECMWF
903	2020-06-22	NaN	ABC-ECMWF
904	2020-06-23	0.357272	ABC-ECMWF
905	2020-06-24	NaN	ABC-ECMWF
906	2020-06-25	NaN	ABC-ECMWF
907	2020-06-26	0.321538	ABC-ECMWF
908	2020-06-27	NaN	ABC-ECMWF
909	2020-06-28	NaN	ABC-ECMWF
910	2020-06-29	NaN	ABC-ECMWF
911	2020-06-30	0.414043	ABC-ECMWF
912	2020-07-01	NaN	ABC-ECMWF
913	2020-07-02	NaN	ABC-ECMWF
914	2020-07-03	0.530257	ABC-ECMWF
915	2020-07-04	NaN	ABC-ECMWF
916	2020-07-05	NaN	ABC-ECMWF
917	2020-07-06	NaN	ABC-ECMWF
918	2020-07-07	0.552726	ABC-ECMWF
919	2020-07-08	NaN	ABC-ECMWF
920	2020-07-09	NaN	ABC-ECMWF
921	2020-07-10	0.667509	ABC-ECMWF
922	2020-07-11	NaN	ABC-ECMWF
923	2020-07-12	NaN	ABC-ECMWF
924	2020-07-13	NaN	ABC-ECMWF
925	2020-07-14	0.630338	ABC-ECMWF
926	2020-07-15	NaN	ABC-ECMWF
927	2020-07-16	NaN	ABC-ECMWF
928	2020-07-17	0.712763	ABC-ECMWF
929	2020-07-18	NaN	ABC-ECMWF
930	2020-07-19	NaN	ABC-ECMWF
931	2020-07-20	NaN	ABC-ECMWF
932	2020-07-21	0.601319	ABC-ECMWF
933	2020-07-22	NaN	ABC-ECMWF
934	2020-07-23	NaN	ABC-ECMWF
935	2020-07-24	0.471045	ABC-ECMWF
936	2020-07-25	NaN	ABC-ECMWF
937	2020-07-26	NaN	ABC-ECMWF
938	2020-07-27	NaN	ABC-ECMWF
939	2020-07-28	0.474526	ABC-ECMWF
940	2020-07-29	NaN	ABC-ECMWF
941	2020-07-30	NaN	ABC-ECMWF
942	2020-07-31	0.476013	ABC-ECMWF
943	2020-08-01	NaN	ABC-ECMWF
944	2020-08-02	NaN	ABC-ECMWF
945	2020-08-03	NaN	ABC-ECMWF
946	2020-08-04	0.68685	ABC-ECMWF
947	2020-08-05	NaN	ABC-ECMWF
948	2020-08-06	NaN	ABC-ECMWF
949	2020-08-07	0.789711	ABC-ECMWF
950	2020-08-08	NaN	ABC-ECMWF
951	2020-08-09	NaN	ABC-ECMWF
952	2020-08-10	NaN	ABC-ECMWF
953	2020-08-11	0.781919	ABC-ECMWF
954	2020-08-12	NaN	ABC-ECMWF
955	2020-08-13	NaN	ABC-ECMWF
956	2020-08-14	0.717465	ABC-ECMWF
957	2020-08-15	NaN	ABC-ECMWF
958	2020-08-16	NaN	ABC-ECMWF
959	2020-08-17	NaN	ABC-ECMWF
960	2020-08-18	0.627489	ABC-ECMWF
961	2020-08-19	NaN	ABC-ECMWF
962	2020-08-20	NaN	ABC-ECMWF
963	2020-08-21	0.694203	ABC-ECMWF
964	2020-08-22	NaN	ABC-ECMWF
965	2020-08-23	NaN	ABC-ECMWF
966	2020-08-24	NaN	ABC-ECMWF
967	2020-08-25	0.603202	ABC-ECMWF
968	2020-08-26	NaN	ABC-ECMWF
969	2020-08-27	NaN	ABC-ECMWF
970	2020-08-28	0.181915	ABC-ECMWF
971	2020-08-29	NaN	ABC-ECMWF
972	2020-08-30	NaN	ABC-ECMWF
973	2020-08-31	NaN	ABC-ECMWF
974	2020-09-01	-0.0797825	ABC-ECMWF
975	2020-09-02	NaN	ABC-ECMWF
976	2020-09-03	NaN	ABC-ECMWF
977	2020-09-04	-0.0460461	ABC-ECMWF
978	2020-09-05	NaN	ABC-ECMWF
979	2020-09-06	NaN	ABC-ECMWF
980	2020-09-07	NaN	ABC-ECMWF
981	2020-09-08	-0.426343	ABC-ECMWF
982	2020-09-09	NaN	ABC-ECMWF
983	2020-09-10	NaN	ABC-ECMWF
984	2020-09-11	0.361532	ABC-ECMWF
985	2020-09-12	NaN	ABC-ECMWF
986	2020-09-13	NaN	ABC-ECMWF
987	2020-09-14	NaN	ABC-ECMWF
988	2020-09-15	0.526076	ABC-ECMWF
989	2020-09-16	NaN	ABC-ECMWF
990	2020-09-17	NaN	ABC-ECMWF
991	2020-09-18	0.3462	ABC-ECMWF
992	2020-09-19	NaN	ABC-ECMWF
993	2020-09-20	NaN	ABC-ECMWF
994	2020-09-21	NaN	ABC-ECMWF
995	2020-09-22	0.297338	ABC-ECMWF
996	2020-09-23	NaN	ABC-ECMWF
997	2020-09-24	NaN	ABC-ECMWF
998	2020-09-25	0.395382	ABC-ECMWF
999	2020-09-26	NaN	ABC-ECMWF
1000	2020-09-27	NaN	ABC-ECMWF
1001	2020-09-28	NaN	ABC-ECMWF
1002	2020-09-29	0.565001	ABC-ECMWF
1003	2020-09-30	NaN	ABC-ECMWF
1004	2020-10-01	NaN	ABC-ECMWF
1005	2020-10-02	0.749432	ABC-ECMWF
1006	2020-10-03	NaN	ABC-ECMWF
1007	2020-10-04	NaN	ABC-ECMWF
1008	2020-10-05	NaN	ABC-ECMWF
1009	2020-10-06	0.781811	ABC-ECMWF
1010	2020-10-07	NaN	ABC-ECMWF
1011	2020-10-08	NaN	ABC-ECMWF
1012	2020-10-09	0.571015	ABC-ECMWF
1013	2020-10-10	NaN	ABC-ECMWF
1014	2020-10-11	NaN	ABC-ECMWF
1015	2020-10-12	NaN	ABC-ECMWF
1016	2020-10-13	-0.0217905	ABC-ECMWF
1017	2020-10-14	NaN	ABC-ECMWF
1018	2020-10-15	NaN	ABC-ECMWF
1019	2020-10-16	-0.186051	ABC-ECMWF
1020	2020-10-17	NaN	ABC-ECMWF
1021	2020-10-18	NaN	ABC-ECMWF
1022	2020-10-19	NaN	ABC-ECMWF
1023	2020-10-20	-0.424848	ABC-ECMWF
1024	2020-10-21	NaN	ABC-ECMWF
1025	2020-10-22	NaN	ABC-ECMWF
1026	2020-10-23	-0.501861	ABC-ECMWF
1027	2020-10-24	NaN	ABC-ECMWF
1028	2020-10-25	NaN	ABC-ECMWF
1029	2020-10-26	NaN	ABC-ECMWF
1030	2020-10-27	0.655705	ABC-ECMWF
1031	2020-10-28	NaN	ABC-ECMWF
1032	2020-10-29	NaN	ABC-ECMWF
1033	2020-10-30	0.772071	ABC-ECMWF
1034	2020-10-31	NaN	ABC-ECMWF
1035	2020-11-01	NaN	ABC-ECMWF
1036	2020-11-02	NaN	ABC-ECMWF
1037	2020-11-03	0.726267	ABC-ECMWF
1038	2020-11-04	NaN	ABC-ECMWF
1039	2020-11-05	NaN	ABC-ECMWF
1040	2020-11-06	0.555709	ABC-ECMWF
1041	2020-11-07	NaN	ABC-ECMWF
1042	2020-11-08	NaN	ABC-ECMWF
1043	2020-11-09	NaN	ABC-ECMWF
1044	2020-11-10	0.351271	ABC-ECMWF
1045	2020-11-11	NaN	ABC-ECMWF
1046	2020-11-12	NaN	ABC-ECMWF
1047	2020-11-13	0.601664	ABC-ECMWF
1048	2020-11-14	NaN	ABC-ECMWF
1049	2020-11-15	NaN	ABC-ECMWF
1050	2020-11-16	NaN	ABC-ECMWF
1051	2020-11-17	0.746311	ABC-ECMWF
1052	2020-11-18	NaN	ABC-ECMWF
1053	2020-11-19	NaN	ABC-ECMWF
1054	2020-11-20	0.49225	ABC-ECMWF
1055	2020-11-21	NaN	ABC-ECMWF
1056	2020-11-22	NaN	ABC-ECMWF
1057	2020-11-23	NaN	ABC-ECMWF
1058	2020-11-24	0.513528	ABC-ECMWF
1059	2020-11-25	NaN	ABC-ECMWF
1060	2020-11-26	NaN	ABC-ECMWF
1061	2020-11-27	0.625814	ABC-ECMWF
1062	2020-11-28	NaN	ABC-ECMWF
1063	2020-11-29	NaN	ABC-ECMWF
1064	2020-11-30	NaN	ABC-ECMWF
1065	2020-12-01	0.703958	ABC-ECMWF
1066	2020-12-02	NaN	ABC-ECMWF
1067	2020-12-03	NaN	ABC-ECMWF
1068	2020-12-04	0.711453	ABC-ECMWF
1069	2020-12-05	NaN	ABC-ECMWF
1070	2020-12-06	NaN	ABC-ECMWF
1071	2020-12-07	NaN	ABC-ECMWF
1072	2020-12-08	0.811719	ABC-ECMWF
1073	2020-12-09	NaN	ABC-ECMWF
1074	2020-12-10	NaN	ABC-ECMWF
1075	2020-12-11	0.819085	ABC-ECMWF
1076	2020-12-12	NaN	ABC-ECMWF
1077	2020-12-13	NaN	ABC-ECMWF
1078	2020-12-14	NaN	ABC-ECMWF
1079	2020-12-15	0.749666	ABC-ECMWF
1080	2020-12-16	NaN	ABC-ECMWF
1081	2020-12-17	NaN	ABC-ECMWF
1082	2020-12-18	0.861167	ABC-ECMWF
1083	2020-12-19	NaN	ABC-ECMWF
1084	2020-12-20	NaN	ABC-ECMWF
1085	2020-12-21	NaN	ABC-ECMWF
1086	2020-12-22	0.822373	ABC-ECMWF
1087	2020-12-23	NaN	ABC-ECMWF
1088	2020-12-24	NaN	ABC-ECMWF
1089	2020-12-25	0.81697	ABC-ECMWF
1090	2020-12-26	NaN	ABC-ECMWF
1091	2020-12-27	NaN	ABC-ECMWF
1092	2020-12-28	NaN	ABC-ECMWF
1093	2020-12-29	0.707703	ABC-ECMWF
1094	2020-12-30	NaN	ABC-ECMWF
1095	2020-12-31	NaN	ABC-ECMWF
1096	2021-01-01	0.61922	ABC-ECMWF
1097	2021-01-02	NaN	ABC-ECMWF
1098	2021-01-03	NaN	ABC-ECMWF
1099	2021-01-04	NaN	ABC-ECMWF
1100	2021-01-05	0.545775	ABC-ECMWF
1101	2021-01-06	NaN	ABC-ECMWF
1102	2021-01-07	NaN	ABC-ECMWF
1103	2021-01-08	0.553035	ABC-ECMWF
1104	2021-01-09	NaN	ABC-ECMWF
1105	2021-01-10	NaN	ABC-ECMWF
1106	2021-01-11	NaN	ABC-ECMWF
1107	2021-01-12	0.809364	ABC-ECMWF
1108	2021-01-13	NaN	ABC-ECMWF
1109	2021-01-14	NaN	ABC-ECMWF
1110	2021-01-15	0.85704	ABC-ECMWF
1111	2021-01-16	NaN	ABC-ECMWF
1112	2021-01-17	NaN	ABC-ECMWF
1113	2021-01-18	NaN	ABC-ECMWF
1114	2021-01-19	0.591924	ABC-ECMWF
1115	2021-01-20	NaN	ABC-ECMWF
1116	2021-01-21	NaN	ABC-ECMWF
1117	2021-01-22	0.595717	ABC-ECMWF
1118	2021-01-23	NaN	ABC-ECMWF
1119	2021-01-24	NaN	ABC-ECMWF
1120	2021-01-25	NaN	ABC-ECMWF
1121	2021-01-26	0.153705	ABC-ECMWF
1122	2021-01-27	NaN	ABC-ECMWF
1123	2021-01-28	NaN	ABC-ECMWF
1124	2021-01-29	-0.0336283	ABC-ECMWF
1125	2021-01-30	NaN	ABC-ECMWF
1126	2021-01-31	NaN	ABC-ECMWF
1127	2021-02-01	NaN	ABC-ECMWF
1128	2021-02-02	-0.588616	ABC-ECMWF
1129	2021-02-03	NaN	ABC-ECMWF
1130	2021-02-04	NaN	ABC-ECMWF
1131	2021-02-05	-0.608669	ABC-ECMWF
1132	2021-02-06	NaN	ABC-ECMWF
1133	2021-02-07	NaN	ABC-ECMWF
1134	2021-02-08	NaN	ABC-ECMWF
1135	2021-02-09	-0.600145	ABC-ECMWF
1136	2021-02-10	NaN	ABC-ECMWF
1137	2021-02-11	NaN	ABC-ECMWF
1138	2021-02-12	-0.0444314	ABC-ECMWF
1139	2021-02-13	NaN	ABC-ECMWF
1140	2021-02-14	NaN	ABC-ECMWF
1141	2021-02-15	NaN	ABC-ECMWF
1142	2021-02-16	-0.202929	ABC-ECMWF
1143	2021-02-17	NaN	ABC-ECMWF
1144	2021-02-18	NaN	ABC-ECMWF
1145	2021-02-19	-0.410784	ABC-ECMWF
1146	2021-02-20	NaN	ABC-ECMWF
1147	2021-02-21	NaN	ABC-ECMWF
1148	2021-02-22	NaN	ABC-ECMWF
1149	2021-02-23	0.332559	ABC-ECMWF
1150	2021-02-24	NaN	ABC-ECMWF
1151	2021-02-25	NaN	ABC-ECMWF
1152	2021-02-26	0.558224	ABC-ECMWF
1153	2021-02-27	NaN	ABC-ECMWF
1154	2021-02-28	NaN	ABC-ECMWF
1155	2021-03-01	NaN	ABC-ECMWF
1156	2021-03-02	0.408037	ABC-ECMWF
1157	2021-03-03	NaN	ABC-ECMWF
1158	2021-03-04	NaN	ABC-ECMWF
1159	2021-03-05	0.473852	ABC-ECMWF
1160	2021-03-06	NaN	ABC-ECMWF
1161	2021-03-07	NaN	ABC-ECMWF
1162	2021-03-08	NaN	ABC-ECMWF
1163	2021-03-09	0.453591	ABC-ECMWF
1164	2021-03-10	NaN	ABC-ECMWF
1165	2021-03-11	NaN	ABC-ECMWF
1166	2021-03-12	0.316872	ABC-ECMWF
1167	2021-03-13	NaN	ABC-ECMWF
1168	2021-03-14	NaN	ABC-ECMWF
1169	2021-03-15	NaN	ABC-ECMWF
1170	2021-03-16	0.360766	ABC-ECMWF
1171	2021-03-17	NaN	ABC-ECMWF
1172	2021-03-18	NaN	ABC-ECMWF
1173	2021-03-19	0.388574	ABC-ECMWF
1174	2021-03-20	NaN	ABC-ECMWF
1175	2021-03-21	NaN	ABC-ECMWF
1176	2021-03-22	NaN	ABC-ECMWF
1177	2021-03-23	0.585732	ABC-ECMWF
1178	2021-03-24	NaN	ABC-ECMWF
1179	2021-03-25	NaN	ABC-ECMWF
1180	2021-03-26	0.835447	ABC-ECMWF
1181	2021-03-27	NaN	ABC-ECMWF
1182	2021-03-28	NaN	ABC-ECMWF
1183	2021-03-29	NaN	ABC-ECMWF
1184	2021-03-30	0.80901	ABC-ECMWF
1185	2021-03-31	NaN	ABC-ECMWF
1186	2021-04-01	NaN	ABC-ECMWF
1187	2021-04-02	0.791946	ABC-ECMWF
1188	2021-04-03	NaN	ABC-ECMWF
1189	2021-04-04	NaN	ABC-ECMWF
1190	2021-04-05	NaN	ABC-ECMWF
1191	2021-04-06	0.221199	ABC-ECMWF
1192	2021-04-07	NaN	ABC-ECMWF
1193	2021-04-08	NaN	ABC-ECMWF
1194	2021-04-09	-0.381915	ABC-ECMWF
1195	2021-04-10	NaN	ABC-ECMWF
1196	2021-04-11	NaN	ABC-ECMWF
1197	2021-04-12	NaN	ABC-ECMWF
1198	2021-04-13	-0.360415	ABC-ECMWF
1199	2021-04-14	NaN	ABC-ECMWF
1200	2021-04-15	NaN	ABC-ECMWF
1201	2021-04-16	-0.433438	ABC-ECMWF
1202	2021-04-17	NaN	ABC-ECMWF
1203	2021-04-18	NaN	ABC-ECMWF
1204	2021-04-19	NaN	ABC-ECMWF
1205	2021-04-20	-0.0321884	ABC-ECMWF
1206	2021-04-21	NaN	ABC-ECMWF
1207	2021-04-22	NaN	ABC-ECMWF
1208	2021-04-23	0.629239	ABC-ECMWF
1209	2021-04-24	NaN	ABC-ECMWF
1210	2021-04-25	NaN	ABC-ECMWF
1211	2021-04-26	NaN	ABC-ECMWF
1212	2021-04-27	0.494394	ABC-ECMWF
1213	2021-04-28	NaN	ABC-ECMWF
1214	2021-04-29	NaN	ABC-ECMWF
1215	2021-04-30	0.150625	ABC-ECMWF
1216	2021-05-01	NaN	ABC-ECMWF
1217	2021-05-02	NaN	ABC-ECMWF
1218	2021-05-03	NaN	ABC-ECMWF
1219	2021-05-04	0.0218275	ABC-ECMWF
1220	2021-05-05	NaN	ABC-ECMWF
1221	2021-05-06	NaN	ABC-ECMWF
1222	2021-05-07	-0.23618	ABC-ECMWF
1223	2021-05-08	NaN	ABC-ECMWF
1224	2021-05-09	NaN	ABC-ECMWF
1225	2021-05-10	NaN	ABC-ECMWF
1226	2021-05-11	-0.176386	ABC-ECMWF
1227	2021-05-12	NaN	ABC-ECMWF
1228	2021-05-13	NaN	ABC-ECMWF
1229	2021-05-14	0.364284	ABC-ECMWF
1230	2021-05-15	NaN	ABC-ECMWF
1231	2021-05-16	NaN	ABC-ECMWF
1232	2021-05-17	NaN	ABC-ECMWF
1233	2021-05-18	0.0873675	ABC-ECMWF
1234	2021-05-19	NaN	ABC-ECMWF
1235	2021-05-20	NaN	ABC-ECMWF
1236	2021-05-21	0.0323386	ABC-ECMWF
1237	2021-05-22	NaN	ABC-ECMWF
1238	2021-05-23	NaN	ABC-ECMWF
1239	2021-05-24	NaN	ABC-ECMWF
1240	2021-05-25	0.403984	ABC-ECMWF
1241	2021-05-26	NaN	ABC-ECMWF
1242	2021-05-27	NaN	ABC-ECMWF
1243	2021-05-28	0.574468	ABC-ECMWF
1244	2021-05-29	NaN	ABC-ECMWF
1245	2021-05-30	NaN	ABC-ECMWF
1246	2021-05-31	NaN	ABC-ECMWF
1247	2021-06-01	0.783288	ABC-ECMWF
1248	2021-06-02	NaN	ABC-ECMWF
1249	2021-06-03	NaN	ABC-ECMWF
1250	2021-06-04	0.767231	ABC-ECMWF
1251	2021-06-05	NaN	ABC-ECMWF
1252	2021-06-06	NaN	ABC-ECMWF
1253	2021-06-07	NaN	ABC-ECMWF
1254	2021-06-08	0.871283	ABC-ECMWF
1255	2021-06-09	NaN	ABC-ECMWF
1256	2021-06-10	NaN	ABC-ECMWF
1257	2021-06-11	0.82799	ABC-ECMWF
1258	2021-06-12	NaN	ABC-ECMWF
1259	2021-06-13	NaN	ABC-ECMWF
1260	2021-06-14	NaN	ABC-ECMWF
1261	2021-06-15	0.629164	ABC-ECMWF
1262	2021-06-16	NaN	ABC-ECMWF
1263	2021-06-17	NaN	ABC-ECMWF
1264	2021-06-18	0.493423	ABC-ECMWF
1265	2021-06-19	NaN	ABC-ECMWF
1266	2021-06-20	NaN	ABC-ECMWF
1267	2021-06-21	NaN	ABC-ECMWF
1268	2021-06-22	0.346853	ABC-ECMWF
1269	2021-06-23	NaN	ABC-ECMWF
1270	2021-06-24	NaN	ABC-ECMWF
1271	2021-06-25	0.523144	ABC-ECMWF
1272	2021-06-26	NaN	ABC-ECMWF
1273	2021-06-27	NaN	ABC-ECMWF
1274	2021-06-28	NaN	ABC-ECMWF
1275	2021-06-29	0.577689	ABC-ECMWF
1276	2021-06-30	NaN	ABC-ECMWF
1277	2021-07-01	NaN	ABC-ECMWF
1278	2021-07-02	0.587093	ABC-ECMWF
1279	2021-07-03	NaN	ABC-ECMWF
1280	2021-07-04	NaN	ABC-ECMWF
1281	2021-07-05	NaN	ABC-ECMWF
1282	2021-07-06	0.594973	ABC-ECMWF
1283	2021-07-07	NaN	ABC-ECMWF
1284	2021-07-08	NaN	ABC-ECMWF
1285	2021-07-09	0.587651	ABC-ECMWF
1286	2021-07-10	NaN	ABC-ECMWF
1287	2021-07-11	NaN	ABC-ECMWF
1288	2021-07-12	NaN	ABC-ECMWF
1289	2021-07-13	0.694245	ABC-ECMWF
1290	2021-07-14	NaN	ABC-ECMWF
1291	2021-07-15	NaN	ABC-ECMWF
1292	2021-07-16	0.753552	ABC-ECMWF
1293	2021-07-17	NaN	ABC-ECMWF
1294	2021-07-18	NaN	ABC-ECMWF
1295	2021-07-19	NaN	ABC-ECMWF
1296	2021-07-20	0.632208	ABC-ECMWF
1297	2021-07-21	NaN	ABC-ECMWF
1298	2021-07-22	NaN	ABC-ECMWF
1299	2021-07-23	0.612928	ABC-ECMWF
1300	2021-07-24	NaN	ABC-ECMWF
1301	2021-07-25	NaN	ABC-ECMWF
1302	2021-07-26	NaN	ABC-ECMWF
1303	2021-07-27	0.668531	ABC-ECMWF
1304	2021-07-28	NaN	ABC-ECMWF
1305	2021-07-29	NaN	ABC-ECMWF
1306	2021-07-30	0.751017	ABC-ECMWF
1307	2021-07-31	NaN	ABC-ECMWF
1308	2021-08-01	NaN	ABC-ECMWF
1309	2021-08-02	NaN	ABC-ECMWF
1310	2021-08-03	0.828998	ABC-ECMWF
1311	2021-08-04	NaN	ABC-ECMWF
1312	2021-08-05	NaN	ABC-ECMWF
1313	2021-08-06	0.718538	ABC-ECMWF
1314	2021-08-07	NaN	ABC-ECMWF
1315	2021-08-08	NaN	ABC-ECMWF
1316	2021-08-09	NaN	ABC-ECMWF
1317	2021-08-10	0.517585	ABC-ECMWF
1318	2021-08-11	NaN	ABC-ECMWF
1319	2021-08-12	NaN	ABC-ECMWF
1320	2021-08-13	0.348161	ABC-ECMWF
1321	2021-08-14	NaN	ABC-ECMWF
1322	2021-08-15	NaN	ABC-ECMWF
1323	2021-08-16	NaN	ABC-ECMWF
1324	2021-08-17	0.037306	ABC-ECMWF
1325	2021-08-18	NaN	ABC-ECMWF
1326	2021-08-19	NaN	ABC-ECMWF
1327	2021-08-20	0.00943952	ABC-ECMWF
1328	2021-08-21	NaN	ABC-ECMWF
1329	2021-08-22	NaN	ABC-ECMWF
1330	2021-08-23	NaN	ABC-ECMWF
1331	2021-08-24	0.174885	ABC-ECMWF
1332	2021-08-25	NaN	ABC-ECMWF
1333	2021-08-26	NaN	ABC-ECMWF
1334	2021-08-27	0.477219	ABC-ECMWF
1335	2021-08-28	NaN	ABC-ECMWF
1336	2021-08-29	NaN	ABC-ECMWF
1337	2021-08-30	NaN	ABC-ECMWF
1338	2021-08-31	0.61913	ABC-ECMWF
1339	2021-09-01	NaN	ABC-ECMWF
1340	2021-09-02	NaN	ABC-ECMWF
1341	2021-09-03	0.74911	ABC-ECMWF
1342	2021-09-04	NaN	ABC-ECMWF
1343	2021-09-05	NaN	ABC-ECMWF
1344	2021-09-06	NaN	ABC-ECMWF
1345	2021-09-07	0.801618	ABC-ECMWF
1346	2021-09-08	NaN	ABC-ECMWF
1347	2021-09-09	NaN	ABC-ECMWF
1348	2021-09-10	0.838078	ABC-ECMWF
1349	2021-09-11	NaN	ABC-ECMWF
1350	2021-09-12	NaN	ABC-ECMWF
1351	2021-09-13	NaN	ABC-ECMWF
1352	2021-09-14	0.904233	ABC-ECMWF
1353	2021-09-15	NaN	ABC-ECMWF
1354	2021-09-16	NaN	ABC-ECMWF
1355	2021-09-17	0.755336	ABC-ECMWF
1356	2021-09-18	NaN	ABC-ECMWF
1357	2021-09-19	NaN	ABC-ECMWF
1358	2021-09-20	NaN	ABC-ECMWF
1359	2021-09-21	0.722717	ABC-ECMWF
1360	2021-09-22	NaN	ABC-ECMWF
1361	2021-09-23	NaN	ABC-ECMWF
1362	2021-09-24	0.646869	ABC-ECMWF
1363	2021-09-25	NaN	ABC-ECMWF
1364	2021-09-26	NaN	ABC-ECMWF
1365	2021-09-27	NaN	ABC-ECMWF
1366	2021-09-28	0.742982	ABC-ECMWF
1367	2021-09-29	NaN	ABC-ECMWF
1368	2021-09-30	NaN	ABC-ECMWF
1369	2021-10-01	0.756782	ABC-ECMWF
1370	2021-10-02	NaN	ABC-ECMWF
1371	2021-10-03	NaN	ABC-ECMWF
1372	2021-10-04	NaN	ABC-ECMWF
1373	2021-10-05	0.635422	ABC-ECMWF
1374	2021-10-06	NaN	ABC-ECMWF
1375	2021-10-07	NaN	ABC-ECMWF
1376	2021-10-08	0.510436	ABC-ECMWF
1377	2021-10-09	NaN	ABC-ECMWF
1378	2021-10-10	NaN	ABC-ECMWF
1379	2021-10-11	NaN	ABC-ECMWF
1380	2021-10-12	0.635518	ABC-ECMWF
1381	2021-10-13	NaN	ABC-ECMWF
1382	2021-10-14	NaN	ABC-ECMWF
1383	2021-10-15	0.649564	ABC-ECMWF
1384	2021-10-16	NaN	ABC-ECMWF
1385	2021-10-17	NaN	ABC-ECMWF
1386	2021-10-18	NaN	ABC-ECMWF
1387	2021-10-19	0.768492	ABC-ECMWF
1388	2021-10-20	NaN	ABC-ECMWF
1389	2021-10-21	NaN	ABC-ECMWF
1390	2021-10-22	0.5421	ABC-ECMWF
1391	2021-10-23	NaN	ABC-ECMWF
1392	2021-10-24	NaN	ABC-ECMWF
1393	2021-10-25	NaN	ABC-ECMWF
1394	2021-10-26	0.538755	ABC-ECMWF
1395	2021-10-27	NaN	ABC-ECMWF
1396	2021-10-28	NaN	ABC-ECMWF
1397	2021-10-29	0.65978	ABC-ECMWF
1398	2021-10-30	NaN	ABC-ECMWF
1399	2021-10-31	NaN	ABC-ECMWF
1400	2021-11-01	NaN	ABC-ECMWF
1401	2021-11-02	0.457522	ABC-ECMWF
1402	2021-11-03	NaN	ABC-ECMWF
1403	2021-11-04	NaN	ABC-ECMWF
1404	2021-11-05	0.418647	ABC-ECMWF
1405	2021-11-06	NaN	ABC-ECMWF
1406	2021-11-07	NaN	ABC-ECMWF
1407	2021-11-08	NaN	ABC-ECMWF
1408	2021-11-09	0.566134	ABC-ECMWF
1409	2021-11-10	NaN	ABC-ECMWF
1410	2021-11-11	NaN	ABC-ECMWF
1411	2021-11-12	0.457543	ABC-ECMWF
1412	2021-11-13	NaN	ABC-ECMWF
1413	2021-11-14	NaN	ABC-ECMWF
1414	2021-11-15	NaN	ABC-ECMWF
1415	2021-11-16	0.784367	ABC-ECMWF
1416	2021-11-17	NaN	ABC-ECMWF
1417	2021-11-18	NaN	ABC-ECMWF
1418	2021-11-19	0.855625	ABC-ECMWF
1419	2021-11-20	NaN	ABC-ECMWF
1420	2021-11-21	NaN	ABC-ECMWF
1421	2021-11-22	NaN	ABC-ECMWF
1422	2021-11-23	0.912639	ABC-ECMWF
1423	2021-11-24	NaN	ABC-ECMWF
1424	2021-11-25	NaN	ABC-ECMWF
1425	2021-11-26	0.854439	ABC-ECMWF
1426	2021-11-27	NaN	ABC-ECMWF
1427	2021-11-28	NaN	ABC-ECMWF
1428	2021-11-29	NaN	ABC-ECMWF
1429	2021-11-30	0.897981	ABC-ECMWF
1430	2021-12-01	NaN	ABC-ECMWF
1431	2021-12-02	NaN	ABC-ECMWF
1432	2021-12-03	0.848789	ABC-ECMWF
1433	2021-12-04	NaN	ABC-ECMWF
1434	2021-12-05	NaN	ABC-ECMWF
1435	2021-12-06	NaN	ABC-ECMWF
1436	2021-12-07	0.803587	ABC-ECMWF
1437	2021-12-08	NaN	ABC-ECMWF
1438	2021-12-09	NaN	ABC-ECMWF
1439	2021-12-10	0.918266	ABC-ECMWF
1440	2021-12-11	NaN	ABC-ECMWF
1441	2021-12-12	NaN	ABC-ECMWF
1442	2021-12-13	NaN	ABC-ECMWF
1443	2021-12-14	0.813159	ABC-ECMWF
1444	2021-12-15	NaN	ABC-ECMWF
1445	2021-12-16	NaN	ABC-ECMWF
1446	2021-12-17	0.688859	ABC-ECMWF
1447	2021-12-18	NaN	ABC-ECMWF
1448	2021-12-19	NaN	ABC-ECMWF
1449	2021-12-20	NaN	ABC-ECMWF
1450	2021-12-21	0.509928	ABC-ECMWF
1451	2021-12-22	NaN	ABC-ECMWF
1452	2021-12-23	NaN	ABC-ECMWF
1453	2021-12-24	0.198477	ABC-ECMWF
1454	2021-12-25	NaN	ABC-ECMWF
1455	2021-12-26	NaN	ABC-ECMWF
1456	2021-12-27	NaN	ABC-ECMWF
1457	2021-12-28	-0.0419591	ABC-ECMWF
1458	2021-12-29	NaN	ABC-ECMWF
1459	2021-12-30	NaN	ABC-ECMWF
1460	2021-12-31	-0.0143261	ABC-ECMWF
0	2018-01-01	-0.682251	ABC-CFSv2
1	2018-01-02	-0.639583	ABC-CFSv2
2	2018-01-03	-0.611706	ABC-CFSv2
3	2018-01-04	-0.582288	ABC-CFSv2
4	2018-01-05	-0.531977	ABC-CFSv2
5	2018-01-06	-0.433313	ABC-CFSv2
6	2018-01-07	-0.205953	ABC-CFSv2
7	2018-01-08	-0.00827062	ABC-CFSv2
8	2018-01-09	0.102461	ABC-CFSv2
9	2018-01-10	0.127347	ABC-CFSv2
10	2018-01-11	0.0486555	ABC-CFSv2
11	2018-01-12	-0.0863959	ABC-CFSv2
12	2018-01-13	-0.00674862	ABC-CFSv2
13	2018-01-14	0.217512	ABC-CFSv2
14	2018-01-15	0.371384	ABC-CFSv2
15	2018-01-16	0.36781	ABC-CFSv2
16	2018-01-17	0.272497	ABC-CFSv2
17	2018-01-18	0.299978	ABC-CFSv2
18	2018-01-19	0.483316	ABC-CFSv2
19	2018-01-20	0.517471	ABC-CFSv2
20	2018-01-21	0.452317	ABC-CFSv2
21	2018-01-22	0.497587	ABC-CFSv2
22	2018-01-23	0.538369	ABC-CFSv2
23	2018-01-24	0.487865	ABC-CFSv2
24	2018-01-25	0.444418	ABC-CFSv2
25	2018-01-26	0.448407	ABC-CFSv2
26	2018-01-27	0.414731	ABC-CFSv2
27	2018-01-28	0.284893	ABC-CFSv2
28	2018-01-29	0.168542	ABC-CFSv2
29	2018-01-30	0.0722263	ABC-CFSv2
30	2018-01-31	0.0376252	ABC-CFSv2
31	2018-02-01	0.0359874	ABC-CFSv2
32	2018-02-02	0.066256	ABC-CFSv2
33	2018-02-03	0.108603	ABC-CFSv2
34	2018-02-04	0.160931	ABC-CFSv2
35	2018-02-05	0.277807	ABC-CFSv2
36	2018-02-06	0.465199	ABC-CFSv2
37	2018-02-07	0.521639	ABC-CFSv2
38	2018-02-08	0.432334	ABC-CFSv2
39	2018-02-09	0.413505	ABC-CFSv2
40	2018-02-10	0.459258	ABC-CFSv2
41	2018-02-11	0.559214	ABC-CFSv2
42	2018-02-12	0.50445	ABC-CFSv2
43	2018-02-13	0.265723	ABC-CFSv2
44	2018-02-14	0.123722	ABC-CFSv2
45	2018-02-15	0.079317	ABC-CFSv2
46	2018-02-16	-0.00649559	ABC-CFSv2
47	2018-02-17	-0.119581	ABC-CFSv2
48	2018-02-18	-0.165461	ABC-CFSv2
49	2018-02-19	-0.215502	ABC-CFSv2
50	2018-02-20	-0.311828	ABC-CFSv2
51	2018-02-21	-0.392227	ABC-CFSv2
52	2018-02-22	-0.487247	ABC-CFSv2
53	2018-02-23	-0.491552	ABC-CFSv2
54	2018-02-24	-0.373085	ABC-CFSv2
55	2018-02-25	-0.294824	ABC-CFSv2
56	2018-02-26	-0.236357	ABC-CFSv2
57	2018-02-27	-0.147891	ABC-CFSv2
58	2018-02-28	-0.0551722	ABC-CFSv2
59	2018-03-01	0.0458074	ABC-CFSv2
60	2018-03-02	0.144192	ABC-CFSv2
61	2018-03-03	0.0909405	ABC-CFSv2
62	2018-03-04	0.0245112	ABC-CFSv2
63	2018-03-05	0.137754	ABC-CFSv2
64	2018-03-06	0.266774	ABC-CFSv2
65	2018-03-07	0.301742	ABC-CFSv2
66	2018-03-08	0.244454	ABC-CFSv2
67	2018-03-09	0.195549	ABC-CFSv2
68	2018-03-10	0.271333	ABC-CFSv2
69	2018-03-11	0.293705	ABC-CFSv2
70	2018-03-12	0.319665	ABC-CFSv2
71	2018-03-13	0.297862	ABC-CFSv2
72	2018-03-14	0.217193	ABC-CFSv2
73	2018-03-15	0.28503	ABC-CFSv2
74	2018-03-16	0.33418	ABC-CFSv2
75	2018-03-17	0.491778	ABC-CFSv2
76	2018-03-18	0.68351	ABC-CFSv2
77	2018-03-19	0.796849	ABC-CFSv2
78	2018-03-20	0.791668	ABC-CFSv2
79	2018-03-21	0.81688	ABC-CFSv2
80	2018-03-22	0.848573	ABC-CFSv2
81	2018-03-23	0.846967	ABC-CFSv2
82	2018-03-24	0.718327	ABC-CFSv2
83	2018-03-25	0.538417	ABC-CFSv2
84	2018-03-26	0.414922	ABC-CFSv2
85	2018-03-27	0.318205	ABC-CFSv2
86	2018-03-28	0.244931	ABC-CFSv2
87	2018-03-29	0.180309	ABC-CFSv2
88	2018-03-30	0.130067	ABC-CFSv2
89	2018-03-31	0.253802	ABC-CFSv2
90	2018-04-01	0.139541	ABC-CFSv2
91	2018-04-02	0.0562088	ABC-CFSv2
92	2018-04-03	-0.0794986	ABC-CFSv2
93	2018-04-04	-0.145007	ABC-CFSv2
94	2018-04-05	-0.0710169	ABC-CFSv2
95	2018-04-06	-0.0423219	ABC-CFSv2
96	2018-04-07	-0.0724528	ABC-CFSv2
97	2018-04-08	-0.0425056	ABC-CFSv2
98	2018-04-09	0.0808735	ABC-CFSv2
99	2018-04-10	0.227295	ABC-CFSv2
100	2018-04-11	0.429656	ABC-CFSv2
101	2018-04-12	0.44934	ABC-CFSv2
102	2018-04-13	0.400622	ABC-CFSv2
103	2018-04-14	0.289853	ABC-CFSv2
104	2018-04-15	0.207442	ABC-CFSv2
105	2018-04-16	0.088516	ABC-CFSv2
106	2018-04-17	-0.0134408	ABC-CFSv2
107	2018-04-18	0.0245237	ABC-CFSv2
108	2018-04-19	0.00712386	ABC-CFSv2
109	2018-04-20	-0.11569	ABC-CFSv2
110	2018-04-21	-0.113175	ABC-CFSv2
111	2018-04-22	-0.0724558	ABC-CFSv2
112	2018-04-23	-0.0126363	ABC-CFSv2
113	2018-04-24	0.0177241	ABC-CFSv2
114	2018-04-25	0.046971	ABC-CFSv2
115	2018-04-26	0.0671213	ABC-CFSv2
116	2018-04-27	0.127091	ABC-CFSv2
117	2018-04-28	0.191173	ABC-CFSv2
118	2018-04-29	0.272413	ABC-CFSv2
119	2018-04-30	0.358693	ABC-CFSv2
120	2018-05-01	0.37015	ABC-CFSv2
121	2018-05-02	0.320601	ABC-CFSv2
122	2018-05-03	0.176537	ABC-CFSv2
123	2018-05-04	0.0827251	ABC-CFSv2
124	2018-05-05	0.13787	ABC-CFSv2
125	2018-05-06	0.27874	ABC-CFSv2
126	2018-05-07	0.480319	ABC-CFSv2
127	2018-05-08	0.595085	ABC-CFSv2
128	2018-05-09	0.570482	ABC-CFSv2
129	2018-05-10	0.535404	ABC-CFSv2
130	2018-05-11	0.481682	ABC-CFSv2
131	2018-05-12	0.45296	ABC-CFSv2
132	2018-05-13	0.439571	ABC-CFSv2
133	2018-05-14	0.407554	ABC-CFSv2
134	2018-05-15	0.375966	ABC-CFSv2
135	2018-05-16	0.389957	ABC-CFSv2
136	2018-05-17	0.425306	ABC-CFSv2
137	2018-05-18	0.432482	ABC-CFSv2
138	2018-05-19	0.470025	ABC-CFSv2
139	2018-05-20	0.530484	ABC-CFSv2
140	2018-05-21	0.603008	ABC-CFSv2
141	2018-05-22	0.657465	ABC-CFSv2
142	2018-05-23	0.695161	ABC-CFSv2
143	2018-05-24	0.694336	ABC-CFSv2
144	2018-05-25	0.701137	ABC-CFSv2
145	2018-05-26	0.717869	ABC-CFSv2
146	2018-05-27	0.722372	ABC-CFSv2
147	2018-05-28	0.723648	ABC-CFSv2
148	2018-05-29	0.742702	ABC-CFSv2
149	2018-05-30	0.737602	ABC-CFSv2
150	2018-05-31	0.736531	ABC-CFSv2
151	2018-06-01	0.721456	ABC-CFSv2
152	2018-06-02	0.719058	ABC-CFSv2
153	2018-06-03	0.686567	ABC-CFSv2
154	2018-06-04	0.642397	ABC-CFSv2
155	2018-06-05	0.624913	ABC-CFSv2
156	2018-06-06	0.626955	ABC-CFSv2
157	2018-06-07	0.63027	ABC-CFSv2
158	2018-06-08	0.628007	ABC-CFSv2
159	2018-06-09	0.632095	ABC-CFSv2
160	2018-06-10	0.647564	ABC-CFSv2
161	2018-06-11	0.689156	ABC-CFSv2
162	2018-06-12	0.696553	ABC-CFSv2
163	2018-06-13	0.71577	ABC-CFSv2
164	2018-06-14	0.711459	ABC-CFSv2
165	2018-06-15	0.709354	ABC-CFSv2
166	2018-06-16	0.711405	ABC-CFSv2
167	2018-06-17	0.71634	ABC-CFSv2
168	2018-06-18	0.739027	ABC-CFSv2
169	2018-06-19	0.759249	ABC-CFSv2
170	2018-06-20	0.771991	ABC-CFSv2
171	2018-06-21	0.775409	ABC-CFSv2
172	2018-06-22	0.780648	ABC-CFSv2
173	2018-06-23	0.788641	ABC-CFSv2
174	2018-06-24	0.786997	ABC-CFSv2
175	2018-06-25	0.751559	ABC-CFSv2
176	2018-06-26	0.716236	ABC-CFSv2
177	2018-06-27	0.692189	ABC-CFSv2
178	2018-06-28	0.685394	ABC-CFSv2
179	2018-06-29	0.683068	ABC-CFSv2
180	2018-06-30	0.67258	ABC-CFSv2
181	2018-07-01	0.676682	ABC-CFSv2
182	2018-07-02	0.665074	ABC-CFSv2
183	2018-07-03	0.665394	ABC-CFSv2
184	2018-07-04	0.682662	ABC-CFSv2
185	2018-07-05	0.691206	ABC-CFSv2
186	2018-07-06	0.702457	ABC-CFSv2
187	2018-07-07	0.743264	ABC-CFSv2
188	2018-07-08	0.769059	ABC-CFSv2
189	2018-07-09	0.79777	ABC-CFSv2
190	2018-07-10	0.828561	ABC-CFSv2
191	2018-07-11	0.835685	ABC-CFSv2
192	2018-07-12	0.823683	ABC-CFSv2
193	2018-07-13	0.786341	ABC-CFSv2
194	2018-07-14	0.735932	ABC-CFSv2
195	2018-07-15	0.678392	ABC-CFSv2
196	2018-07-16	0.627141	ABC-CFSv2
197	2018-07-17	0.57601	ABC-CFSv2
198	2018-07-18	0.537284	ABC-CFSv2
199	2018-07-19	0.495834	ABC-CFSv2
200	2018-07-20	0.485259	ABC-CFSv2
201	2018-07-21	0.506072	ABC-CFSv2
202	2018-07-22	0.482785	ABC-CFSv2
203	2018-07-23	0.452563	ABC-CFSv2
204	2018-07-24	0.480415	ABC-CFSv2
205	2018-07-25	0.513809	ABC-CFSv2
206	2018-07-26	0.531487	ABC-CFSv2
207	2018-07-27	0.561247	ABC-CFSv2
208	2018-07-28	0.598664	ABC-CFSv2
209	2018-07-29	0.614383	ABC-CFSv2
210	2018-07-30	0.581274	ABC-CFSv2
211	2018-07-31	0.535383	ABC-CFSv2
212	2018-08-01	0.508464	ABC-CFSv2
213	2018-08-02	0.489154	ABC-CFSv2
214	2018-08-03	0.500984	ABC-CFSv2
215	2018-08-04	0.527977	ABC-CFSv2
216	2018-08-05	0.564106	ABC-CFSv2
217	2018-08-06	0.594636	ABC-CFSv2
218	2018-08-07	0.600241	ABC-CFSv2
219	2018-08-08	0.588863	ABC-CFSv2
220	2018-08-09	0.568804	ABC-CFSv2
221	2018-08-10	0.553808	ABC-CFSv2
222	2018-08-11	0.532229	ABC-CFSv2
223	2018-08-12	0.468532	ABC-CFSv2
224	2018-08-13	0.413665	ABC-CFSv2
225	2018-08-14	0.370057	ABC-CFSv2
226	2018-08-15	0.27144	ABC-CFSv2
227	2018-08-16	0.192018	ABC-CFSv2
228	2018-08-17	0.165966	ABC-CFSv2
229	2018-08-18	0.146254	ABC-CFSv2
230	2018-08-19	0.147799	ABC-CFSv2
231	2018-08-20	0.154957	ABC-CFSv2
232	2018-08-21	0.189954	ABC-CFSv2
233	2018-08-22	0.24929	ABC-CFSv2
234	2018-08-23	0.331508	ABC-CFSv2
235	2018-08-24	0.366159	ABC-CFSv2
236	2018-08-25	0.35464	ABC-CFSv2
237	2018-08-26	0.359996	ABC-CFSv2
238	2018-08-27	0.39259	ABC-CFSv2
239	2018-08-28	0.460596	ABC-CFSv2
240	2018-08-29	0.542444	ABC-CFSv2
241	2018-08-30	0.551214	ABC-CFSv2
242	2018-08-31	0.54904	ABC-CFSv2
243	2018-09-01	0.558191	ABC-CFSv2
244	2018-09-02	0.556862	ABC-CFSv2
245	2018-09-03	0.566538	ABC-CFSv2
246	2018-09-04	0.582093	ABC-CFSv2
247	2018-09-05	0.592012	ABC-CFSv2
248	2018-09-06	0.569076	ABC-CFSv2
249	2018-09-07	0.545488	ABC-CFSv2
250	2018-09-08	0.535398	ABC-CFSv2
251	2018-09-09	0.551398	ABC-CFSv2
252	2018-09-10	0.555681	ABC-CFSv2
253	2018-09-11	0.531888	ABC-CFSv2
254	2018-09-12	0.525781	ABC-CFSv2
255	2018-09-13	0.563822	ABC-CFSv2
256	2018-09-14	0.565251	ABC-CFSv2
257	2018-09-15	0.508523	ABC-CFSv2
258	2018-09-16	0.41667	ABC-CFSv2
259	2018-09-17	0.288402	ABC-CFSv2
260	2018-09-18	0.236314	ABC-CFSv2
261	2018-09-19	0.218176	ABC-CFSv2
262	2018-09-20	0.199411	ABC-CFSv2
263	2018-09-21	0.114016	ABC-CFSv2
264	2018-09-22	0.0812438	ABC-CFSv2
265	2018-09-23	0.101629	ABC-CFSv2
266	2018-09-24	0.127724	ABC-CFSv2
267	2018-09-25	0.108514	ABC-CFSv2
268	2018-09-26	0.0867441	ABC-CFSv2
269	2018-09-27	0.0547074	ABC-CFSv2
270	2018-09-28	0.0419935	ABC-CFSv2
271	2018-09-29	0.0179297	ABC-CFSv2
272	2018-09-30	-0.0717381	ABC-CFSv2
273	2018-10-01	-0.16068	ABC-CFSv2
274	2018-10-02	-0.270505	ABC-CFSv2
275	2018-10-03	-0.37955	ABC-CFSv2
276	2018-10-04	-0.476301	ABC-CFSv2
277	2018-10-05	-0.535359	ABC-CFSv2
278	2018-10-06	-0.522732	ABC-CFSv2
279	2018-10-07	-0.553774	ABC-CFSv2
280	2018-10-08	-0.661445	ABC-CFSv2
281	2018-10-09	-0.723306	ABC-CFSv2
282	2018-10-10	-0.751955	ABC-CFSv2
283	2018-10-11	-0.745741	ABC-CFSv2
284	2018-10-12	-0.729876	ABC-CFSv2
285	2018-10-13	-0.693172	ABC-CFSv2
286	2018-10-14	-0.602831	ABC-CFSv2
287	2018-10-15	-0.377403	ABC-CFSv2
288	2018-10-16	-0.166034	ABC-CFSv2
289	2018-10-17	-0.015955	ABC-CFSv2
290	2018-10-18	0.136277	ABC-CFSv2
291	2018-10-19	0.281303	ABC-CFSv2
292	2018-10-20	0.36856	ABC-CFSv2
293	2018-10-21	0.444384	ABC-CFSv2
294	2018-10-22	0.522907	ABC-CFSv2
295	2018-10-23	0.59699	ABC-CFSv2
296	2018-10-24	0.592728	ABC-CFSv2
297	2018-10-25	0.543092	ABC-CFSv2
298	2018-10-26	0.343447	ABC-CFSv2
299	2018-10-27	-0.0985702	ABC-CFSv2
300	2018-10-28	-0.443289	ABC-CFSv2
301	2018-10-29	-0.662666	ABC-CFSv2
302	2018-10-30	-0.788661	ABC-CFSv2
303	2018-10-31	-0.819939	ABC-CFSv2
304	2018-11-01	-0.824703	ABC-CFSv2
305	2018-11-02	-0.845692	ABC-CFSv2
306	2018-11-03	-0.882489	ABC-CFSv2
307	2018-11-04	-0.89403	ABC-CFSv2
308	2018-11-05	-0.876396	ABC-CFSv2
309	2018-11-06	-0.86322	ABC-CFSv2
310	2018-11-07	-0.851743	ABC-CFSv2
311	2018-11-08	-0.82613	ABC-CFSv2
312	2018-11-09	-0.798101	ABC-CFSv2
313	2018-11-10	-0.759569	ABC-CFSv2
314	2018-11-11	-0.759825	ABC-CFSv2
315	2018-11-12	-0.736118	ABC-CFSv2
316	2018-11-13	-0.615444	ABC-CFSv2
317	2018-11-14	-0.486939	ABC-CFSv2
318	2018-11-15	-0.429827	ABC-CFSv2
319	2018-11-16	-0.368962	ABC-CFSv2
320	2018-11-17	-0.251974	ABC-CFSv2
321	2018-11-18	-0.0550996	ABC-CFSv2
322	2018-11-19	0.149463	ABC-CFSv2
323	2018-11-20	0.277984	ABC-CFSv2
324	2018-11-21	0.299016	ABC-CFSv2
325	2018-11-22	0.250699	ABC-CFSv2
326	2018-11-23	0.0108116	ABC-CFSv2
327	2018-11-24	-0.381709	ABC-CFSv2
328	2018-11-25	-0.566939	ABC-CFSv2
329	2018-11-26	-0.601954	ABC-CFSv2
330	2018-11-27	-0.552605	ABC-CFSv2
331	2018-11-28	-0.465984	ABC-CFSv2
332	2018-11-29	-0.343217	ABC-CFSv2
333	2018-11-30	-0.216839	ABC-CFSv2
334	2018-12-01	-0.135211	ABC-CFSv2
335	2018-12-02	-0.0384633	ABC-CFSv2
336	2018-12-03	0.0728264	ABC-CFSv2
337	2018-12-04	0.247115	ABC-CFSv2
338	2018-12-05	0.446362	ABC-CFSv2
339	2018-12-06	0.605287	ABC-CFSv2
340	2018-12-07	0.72185	ABC-CFSv2
341	2018-12-08	0.809237	ABC-CFSv2
342	2018-12-09	0.873546	ABC-CFSv2
343	2018-12-10	0.915885	ABC-CFSv2
344	2018-12-11	0.934624	ABC-CFSv2
345	2018-12-12	0.939188	ABC-CFSv2
346	2018-12-13	0.950435	ABC-CFSv2
347	2018-12-14	0.954518	ABC-CFSv2
348	2018-12-15	0.960152	ABC-CFSv2
349	2018-12-16	0.964653	ABC-CFSv2
350	2018-12-17	0.957792	ABC-CFSv2
351	2018-12-18	0.910074	ABC-CFSv2
352	2018-12-19	0.764231	ABC-CFSv2
353	2018-12-20	0.597619	ABC-CFSv2
354	2018-12-21	0.452429	ABC-CFSv2
355	2018-12-22	0.401844	ABC-CFSv2
356	2018-12-23	0.420965	ABC-CFSv2
357	2018-12-24	0.439136	ABC-CFSv2
358	2018-12-25	0.412576	ABC-CFSv2
359	2018-12-26	0.33786	ABC-CFSv2
360	2018-12-27	0.275419	ABC-CFSv2
361	2018-12-28	0.378075	ABC-CFSv2
362	2018-12-29	0.606404	ABC-CFSv2
363	2018-12-30	0.697665	ABC-CFSv2
364	2018-12-31	0.699582	ABC-CFSv2
365	2019-01-01	0.831475	ABC-CFSv2
366	2019-01-02	0.823535	ABC-CFSv2
367	2019-01-03	0.796457	ABC-CFSv2
368	2019-01-04	0.773603	ABC-CFSv2
369	2019-01-05	0.816513	ABC-CFSv2
370	2019-01-06	0.808314	ABC-CFSv2
371	2019-01-07	0.63791	ABC-CFSv2
372	2019-01-08	0.201298	ABC-CFSv2
373	2019-01-09	-0.0192389	ABC-CFSv2
374	2019-01-10	0.0458243	ABC-CFSv2
375	2019-01-11	0.133871	ABC-CFSv2
376	2019-01-12	-0.00184254	ABC-CFSv2
377	2019-01-13	-0.167222	ABC-CFSv2
378	2019-01-14	-0.166259	ABC-CFSv2
379	2019-01-15	-0.125405	ABC-CFSv2
380	2019-01-16	-0.194491	ABC-CFSv2
381	2019-01-17	-0.378608	ABC-CFSv2
382	2019-01-18	-0.440752	ABC-CFSv2
383	2019-01-19	-0.384829	ABC-CFSv2
384	2019-01-20	-0.256949	ABC-CFSv2
385	2019-01-21	-0.0983396	ABC-CFSv2
386	2019-01-22	-0.093232	ABC-CFSv2
387	2019-01-23	-0.167604	ABC-CFSv2
388	2019-01-24	-0.178991	ABC-CFSv2
389	2019-01-25	-0.303131	ABC-CFSv2
390	2019-01-26	-0.383631	ABC-CFSv2
391	2019-01-27	-0.444677	ABC-CFSv2
392	2019-01-28	-0.516381	ABC-CFSv2
393	2019-01-29	-0.526993	ABC-CFSv2
394	2019-01-30	-0.450239	ABC-CFSv2
395	2019-01-31	-0.319246	ABC-CFSv2
396	2019-02-01	-0.290312	ABC-CFSv2
397	2019-02-02	-0.331354	ABC-CFSv2
398	2019-02-03	-0.406311	ABC-CFSv2
399	2019-02-04	-0.494353	ABC-CFSv2
400	2019-02-05	-0.610239	ABC-CFSv2
401	2019-02-06	-0.746335	ABC-CFSv2
402	2019-02-07	-0.81066	ABC-CFSv2
403	2019-02-08	-0.797267	ABC-CFSv2
404	2019-02-09	-0.702601	ABC-CFSv2
405	2019-02-10	-0.640393	ABC-CFSv2
406	2019-02-11	-0.503529	ABC-CFSv2
407	2019-02-12	-0.104069	ABC-CFSv2
408	2019-02-13	0.0705286	ABC-CFSv2
409	2019-02-14	-0.0462652	ABC-CFSv2
410	2019-02-15	-0.106201	ABC-CFSv2
411	2019-02-16	-0.0094749	ABC-CFSv2
412	2019-02-17	0.120254	ABC-CFSv2
413	2019-02-18	0.149608	ABC-CFSv2
414	2019-02-19	0.134133	ABC-CFSv2
415	2019-02-20	0.0464014	ABC-CFSv2
416	2019-02-21	-0.133203	ABC-CFSv2
417	2019-02-22	-0.333164	ABC-CFSv2
418	2019-02-23	-0.425275	ABC-CFSv2
419	2019-02-24	-0.456096	ABC-CFSv2
420	2019-02-25	-0.487011	ABC-CFSv2
421	2019-02-26	-0.505424	ABC-CFSv2
422	2019-02-27	-0.440735	ABC-CFSv2
423	2019-02-28	-0.331266	ABC-CFSv2
424	2019-03-01	-0.286879	ABC-CFSv2
425	2019-03-02	-0.254228	ABC-CFSv2
426	2019-03-03	-0.131377	ABC-CFSv2
427	2019-03-04	-0.1977	ABC-CFSv2
428	2019-03-05	-0.304094	ABC-CFSv2
429	2019-03-06	-0.271026	ABC-CFSv2
430	2019-03-07	-0.268796	ABC-CFSv2
431	2019-03-08	-0.291116	ABC-CFSv2
432	2019-03-09	-0.179391	ABC-CFSv2
433	2019-03-10	-0.00198699	ABC-CFSv2
434	2019-03-11	0.00262071	ABC-CFSv2
435	2019-03-12	-0.0474796	ABC-CFSv2
436	2019-03-13	0.0240848	ABC-CFSv2
437	2019-03-14	0.181487	ABC-CFSv2
438	2019-03-15	0.387245	ABC-CFSv2
439	2019-03-16	0.441528	ABC-CFSv2
440	2019-03-17	0.503769	ABC-CFSv2
441	2019-03-18	0.525712	ABC-CFSv2
442	2019-03-19	0.509313	ABC-CFSv2
443	2019-03-20	0.518508	ABC-CFSv2
444	2019-03-21	0.6435	ABC-CFSv2
445	2019-03-22	0.772358	ABC-CFSv2
446	2019-03-23	0.799558	ABC-CFSv2
447	2019-03-24	0.759999	ABC-CFSv2
448	2019-03-25	0.652765	ABC-CFSv2
449	2019-03-26	0.507155	ABC-CFSv2
450	2019-03-27	0.522958	ABC-CFSv2
451	2019-03-28	0.601999	ABC-CFSv2
452	2019-03-29	0.662342	ABC-CFSv2
453	2019-03-30	0.682802	ABC-CFSv2
454	2019-03-31	0.700441	ABC-CFSv2
455	2019-04-01	0.739774	ABC-CFSv2
456	2019-04-02	0.778825	ABC-CFSv2
457	2019-04-03	0.819447	ABC-CFSv2
458	2019-04-04	0.846045	ABC-CFSv2
459	2019-04-05	0.84479	ABC-CFSv2
460	2019-04-06	0.804205	ABC-CFSv2
461	2019-04-07	0.754279	ABC-CFSv2
462	2019-04-08	0.724293	ABC-CFSv2
463	2019-04-09	0.741161	ABC-CFSv2
464	2019-04-10	0.700898	ABC-CFSv2
465	2019-04-11	0.555753	ABC-CFSv2
466	2019-04-12	0.374372	ABC-CFSv2
467	2019-04-13	0.172959	ABC-CFSv2
468	2019-04-14	-0.0346524	ABC-CFSv2
469	2019-04-15	-0.0430435	ABC-CFSv2
470	2019-04-16	0.180816	ABC-CFSv2
471	2019-04-17	0.392071	ABC-CFSv2
472	2019-04-18	0.470543	ABC-CFSv2
473	2019-04-19	0.426489	ABC-CFSv2
474	2019-04-20	0.403004	ABC-CFSv2
475	2019-04-21	0.481639	ABC-CFSv2
476	2019-04-22	0.48329	ABC-CFSv2
477	2019-04-23	0.455657	ABC-CFSv2
478	2019-04-24	0.381544	ABC-CFSv2
479	2019-04-25	0.295525	ABC-CFSv2
480	2019-04-26	0.274673	ABC-CFSv2
481	2019-04-27	0.315463	ABC-CFSv2
482	2019-04-28	0.389112	ABC-CFSv2
483	2019-04-29	0.362844	ABC-CFSv2
484	2019-04-30	0.309005	ABC-CFSv2
485	2019-05-01	0.280302	ABC-CFSv2
486	2019-05-02	0.232414	ABC-CFSv2
487	2019-05-03	0.193094	ABC-CFSv2
488	2019-05-04	0.191388	ABC-CFSv2
489	2019-05-05	0.192057	ABC-CFSv2
490	2019-05-06	0.198192	ABC-CFSv2
491	2019-05-07	0.144857	ABC-CFSv2
492	2019-05-08	0.0942183	ABC-CFSv2
493	2019-05-09	0.106373	ABC-CFSv2
494	2019-05-10	0.160406	ABC-CFSv2
495	2019-05-11	0.207308	ABC-CFSv2
496	2019-05-12	0.272741	ABC-CFSv2
497	2019-05-13	0.357239	ABC-CFSv2
498	2019-05-14	0.41952	ABC-CFSv2
499	2019-05-15	0.466599	ABC-CFSv2
500	2019-05-16	0.469881	ABC-CFSv2
501	2019-05-17	0.433494	ABC-CFSv2
502	2019-05-18	0.40545	ABC-CFSv2
503	2019-05-19	0.384826	ABC-CFSv2
504	2019-05-20	0.339255	ABC-CFSv2
505	2019-05-21	0.316918	ABC-CFSv2
506	2019-05-22	0.382284	ABC-CFSv2
507	2019-05-23	0.45898	ABC-CFSv2
508	2019-05-24	0.506966	ABC-CFSv2
509	2019-05-25	0.533377	ABC-CFSv2
510	2019-05-26	0.497973	ABC-CFSv2
511	2019-05-27	0.417347	ABC-CFSv2
512	2019-05-28	0.345918	ABC-CFSv2
513	2019-05-29	0.296941	ABC-CFSv2
514	2019-05-30	0.242017	ABC-CFSv2
515	2019-05-31	0.158475	ABC-CFSv2
516	2019-06-01	0.0969553	ABC-CFSv2
517	2019-06-02	0.103507	ABC-CFSv2
518	2019-06-03	0.106152	ABC-CFSv2
519	2019-06-04	0.117262	ABC-CFSv2
520	2019-06-05	0.119584	ABC-CFSv2
521	2019-06-06	0.0476501	ABC-CFSv2
522	2019-06-07	-0.0883778	ABC-CFSv2
523	2019-06-08	-0.209784	ABC-CFSv2
524	2019-06-09	-0.232515	ABC-CFSv2
525	2019-06-10	-0.222414	ABC-CFSv2
526	2019-06-11	-0.238546	ABC-CFSv2
527	2019-06-12	-0.231138	ABC-CFSv2
528	2019-06-13	-0.233105	ABC-CFSv2
529	2019-06-14	-0.216001	ABC-CFSv2
530	2019-06-15	-0.155131	ABC-CFSv2
531	2019-06-16	-0.0735026	ABC-CFSv2
532	2019-06-17	0.019024	ABC-CFSv2
533	2019-06-18	0.0720061	ABC-CFSv2
534	2019-06-19	0.102012	ABC-CFSv2
535	2019-06-20	0.10739	ABC-CFSv2
536	2019-06-21	0.157241	ABC-CFSv2
537	2019-06-22	0.249551	ABC-CFSv2
[truncated: 8,228 more rows]
