# Supplementary material for: Adaptive bias correction for improved subseasonal forecasting
Source: Nat Commun. 2023 Jun 15;14:3482. doi: 10.1038/s41467-023-38874-y (PMC10272189; doi:10.1038/s41467-023-38874-y)
Supplement: Supplementary file 3 — Source data [file 41467_2023_38874_MOESM3_ESM.zip › fig_s3-spatial_skill_subx_mean.xlsx]

## Sheet: us_precip_1.5x1.5_12w
lat	lon	raw_subx_mean	deb_subx_mean	abc_subx_mean
25.5	279	0.519821	0.483148	0.529993
27	261	0.275919	0.302304	0.354719
	262.5	0.149688	0.259454	0.242969
	279	0.550817	0.464542	0.561026
28.5	261	0.410989	0.392971	0.478778
	262.5	0.333801	0.406137	0.418377
	264	0.186462	0.308959	0.33195
	277.5	0.348719	0.500101	0.487708
	279	0.425662	0.417463	0.460751
30	256.5	0.500326	0.330706	0.491799
	258	0.40346	0.29541	0.415634
	259.5	0.305948	0.302762	0.349178
	261	0.372732	0.383907	0.432213
	262.5	0.412778	0.397255	0.448136
	264	0.417525	0.359743	0.434254
	265.5	0.249959	0.205601	0.243788
	267	0.212129	0.306076	0.291686
	268.5	0.292212	0.327657	0.312448
	270	0.269254	0.281547	0.33173
	274.5	0.41422	0.425558	0.455288
	276	0.474717	0.527697	0.531259
	277.5	0.47799	0.490271	0.499864
31.5	249	0.574272	0.570477	0.602855
	250.5	0.560745	0.5072	0.52653
	255	0.572893	0.458312	0.55478
	256.5	0.543014	0.467781	0.55425
	258	0.446815	0.36961	0.434212
	259.5	0.433607	0.434312	0.459303
	261	0.43752	0.430354	0.44668
	262.5	0.4327	0.435092	0.437906
	264	0.481654	0.450942	0.48139
	265.5	0.476369	0.381553	0.465307
	267	0.346525	0.323464	0.36912
	268.5	0.420656	0.362537	0.414571
	270	0.415644	0.413314	0.45868
	271.5	0.468503	0.444204	0.482513
	273	0.534739	0.490037	0.509551
	274.5	0.473204	0.448703	0.494685
	276	0.538554	0.501543	0.556069
	277.5	0.479572	0.429317	0.50413
33	243	0.610005	0.579393	0.654338
	244.5	0.579037	0.54374	0.580225
	246	0.515752	0.459516	0.510791
	247.5	0.598222	0.598383	0.60459
	249	0.661708	0.654443	0.666374
	250.5	0.647301	0.585445	0.628404
	252	0.411518	0.470938	0.517799
	253.5	0.514473	0.524453	0.533829
	255	0.559102	0.557265	0.577552
	256.5	0.520974	0.50964	0.533515
	258	0.462937	0.424007	0.457774
	259.5	0.461822	0.408642	0.482165
	261	0.452481	0.442908	0.472783
	262.5	0.456399	0.426542	0.462728
	264	0.492119	0.465684	0.494474
	265.5	0.524626	0.495016	0.544897
	267	0.446795	0.429735	0.460581
	268.5	0.463994	0.432501	0.474604
	270	0.492386	0.46242	0.504911
	271.5	0.503515	0.44845	0.515561
	273	0.502741	0.447451	0.511743
	274.5	0.499791	0.507342	0.550252
	276	0.45696	0.470076	0.499098
	277.5	0.412879	0.432607	0.473961
	279	0.415326	0.395541	0.462357
	280.5	0.474822	0.408705	0.497382
34.5	240	0.59319	0.568712	0.669697
	241.5	0.693011	0.631946	0.734121
	243	0.710402	0.656435	0.709704
	244.5	0.655666	0.618288	0.662346
	246	0.611491	0.557099	0.604881
	247.5	0.636179	0.611847	0.653134
	249	0.686523	0.646886	0.692328
	250.5	0.678061	0.631506	0.69284
	252	0.461211	0.460128	0.548894
	253.5	0.475867	0.415266	0.534943
	255	0.522918	0.466159	0.528309
	256.5	0.535353	0.52275	0.540174
	258	0.537835	0.464272	0.523742
	259.5	0.543393	0.44362	0.5474
	261	0.481977	0.44482	0.484226
	262.5	0.388447	0.387753	0.392517
	264	0.413606	0.419192	0.438162
	265.5	0.495618	0.490948	0.549502
	267	0.519802	0.477435	0.543772
	268.5	0.49592	0.422487	0.485586
	270	0.542072	0.469637	0.530899
	271.5	0.560887	0.516716	0.560399
	273	0.546029	0.48534	0.54611
	274.5	0.512931	0.464187	0.528739
	276	0.529373	0.496443	0.549807
	277.5	0.486033	0.482694	0.513487
	279	0.41501	0.445262	0.482021
	280.5	0.356556	0.371837	0.383826
	282	0.360577	0.408563	0.369561
36	238.5	0.513821	0.546722	0.634963
	240	0.697176	0.619232	0.685539
	241.5	0.679672	0.588425	0.66787
	243	0.643037	0.575081	0.645586
	244.5	0.593008	0.5364	0.60727
	246	0.617133	0.60224	0.619197
	247.5	0.681482	0.642092	0.673825
	249	0.701555	0.566198	0.645933
	250.5	0.611116	0.609492	0.637621
	252	0.598512	0.55519	0.610553
	253.5	0.379422	0.519587	0.577933
	255	0.199492	0.372947	0.469629
	256.5	0.287203	0.338663	0.399511
	258	0.370315	0.364334	0.397622
	259.5	0.4493	0.421739	0.460992
	261	0.453509	0.422507	0.452247
	262.5	0.379387	0.389338	0.404435
	264	0.465079	0.448454	0.482042
	265.5	0.56403	0.517873	0.558643
	267	0.546935	0.505869	0.535564
	268.5	0.455357	0.414721	0.443544
	270	0.506249	0.442214	0.490747
	271.5	0.551958	0.493682	0.536622
	273	0.572545	0.542078	0.554489
	274.5	0.555336	0.52207	0.551352
	276	0.544587	0.510342	0.549088
	277.5	0.512148	0.467495	0.527151
	279	0.475438	0.444968	0.479431
	280.5	0.447777	0.442513	0.456164
	282	0.448109	0.440234	0.444615
	283.5	0.418041	0.377469	0.408105
37.5	238.5	0.653791	0.589032	0.651362
	240	0.652742	0.600659	0.645509
	241.5	0.621862	0.556639	0.62072
	243	0.487614	0.567053	0.655388
	244.5	0.583106	0.570987	0.635815
	246	0.623629	0.615856	0.646758
	247.5	0.631516	0.612264	0.647699
	249	0.614515	0.61428	0.65558
	250.5	0.641234	0.621702	0.696832
	252	0.617456	0.636161	0.686024
	253.5	0.356659	0.589009	0.652036
	255	0.096572	0.305338	0.442807
	256.5	0.191451	0.238324	0.415647
	258	0.36681	0.30957	0.428237
	259.5	0.359845	0.316264	0.38203
	261	0.441627	0.432235	0.458873
	262.5	0.507283	0.489131	0.533822
	264	0.486445	0.47311	0.526391
	265.5	0.52542	0.456279	0.531253
	267	0.503034	0.456987	0.481682
	268.5	0.49974	0.487028	0.490218
	270	0.475932	0.485842	0.470277
	271.5	0.50814	0.484714	0.513955
	273	0.556084	0.522913	0.561318
	274.5	0.538255	0.518275	0.546769
	276	0.581417	0.553589	0.583441
	277.5	0.465722	0.466318	0.528624
	279	0.375332	0.336516	0.426788
	280.5	0.391625	0.409	0.429841
	282	0.462959	0.4523	0.481297
	283.5	0.469564	0.494424	0.506936
39	237	0.646228	0.574658	0.643285
	238.5	0.64719	0.582412	0.642504
	240	0.635225	0.598419	0.63142
	241.5	0.453625	0.605936	0.624286
	243	0.443628	0.588079	0.58344
	244.5	0.645584	0.663358	0.710312
	246	0.675986	0.678824	0.680948
	247.5	0.518325	0.537903	0.553476
	249	0.586451	0.604673	0.666068
	250.5	0.488115	0.535847	0.554231
	252	0.602335	0.636313	0.670589
	253.5	0.377032	0.601394	0.63737
	255	0.136956	0.366934	0.509811
	256.5	0.255632	0.257871	0.497612
	258	0.361003	0.288672	0.431564
	259.5	0.346713	0.322961	0.373625
	261	0.337449	0.372525	0.375105
	262.5	0.451442	0.443541	0.475969
	264	0.528612	0.519035	0.549922
	265.5	0.503848	0.487776	0.534641
	267	0.45099	0.40448	0.457898
	268.5	0.484156	0.433647	0.481799
	270	0.518568	0.473599	0.504849
	271.5	0.496426	0.487203	0.494744
	273	0.485163	0.458896	0.497386
	274.5	0.469854	0.44961	0.482491
	276	0.491543	0.477123	0.532973
	277.5	0.472604	0.46795	0.536963
	279	0.423884	0.378151	0.486865
	280.5	0.424288	0.411394	0.480891
	282	0.441512	0.44725	0.460636
	283.5	0.447766	0.44707	0.465104
	285	0.422212	0.407309	0.431153
40.5	237	0.663012	0.588307	0.673297
	238.5	0.677131	0.605357	0.66807
	240	0.578978	0.590816	0.605198
	241.5	0.457976	0.565624	0.574852
	243	0.548491	0.60649	0.597391
	244.5	0.653491	0.590596	0.645492
	246	0.598175	0.651129	0.679636
	247.5	0.585824	0.596235	0.582097
	249	0.488035	0.584421	0.635742
	250.5	0.216537	0.441536	0.588446
	252	0.518368	0.555948	0.597174
	253.5	0.518554	0.58615	0.581427
	255	0.314504	0.401406	0.520902
	256.5	0.360911	0.324555	0.535309
	258	0.389719	0.290826	0.449216
	259.5	0.435271	0.382971	0.482707
	261	0.456012	0.433102	0.471852
	262.5	0.431244	0.415957	0.437482
	264	0.424166	0.435273	0.442828
	265.5	0.491938	0.48455	0.498597
	267	0.508971	0.46536	0.522113
	268.5	0.485822	0.446456	0.484101
	270	0.441928	0.408994	0.434413
	271.5	0.409451	0.367435	0.421584
	273	0.41307	0.389563	0.442876
	274.5	0.374881	0.381169	0.406605
	276	0.389488	0.40005	0.452991
	277.5	0.426478	0.449888	0.494285
	279	0.373995	0.444119	0.498431
	280.5	0.348358	0.427171	0.483972
	282	0.459842	0.465431	0.479168
	283.5	0.483737	0.426532	0.492369
	285	0.468466	0.413743	0.472778
	286.5	0.416593	0.394632	0.413425
42	237	0.647678	0.63456	0.707389
	238.5	0.580847	0.634404	0.683663
	240	0.595731	0.662151	0.675506
	241.5	0.471448	0.595753	0.600127
	243	0.623479	0.63342	0.631237
	244.5	0.545012	0.592663	0.599041
	246	0.513429	0.581437	0.569117
	247.5	0.53153	0.551585	0.553699
	249	0.515904	0.592822	0.566419
	250.5	0.39576	0.528446	0.513867
	252	0.52546	0.515808	0.532235
	253.5	0.571921	0.569757	0.604597
	255	0.416693	0.449857	0.586091
	256.5	0.418393	0.381212	0.541917
	258	0.456524	0.384239	0.496202
	259.5	0.511387	0.43443	0.538086
	261	0.522417	0.424888	0.537606
	262.5	0.461959	0.366717	0.466257
	264	0.389552	0.335942	0.392699
	265.5	0.428308	0.382952	0.450882
	267	0.468461	0.416003	0.500733
	268.5	0.476321	0.429835	0.492118
	270	0.458987	0.435169	0.459013
	271.5	0.443909	0.430961	0.452047
	273	0.410604	0.365235	0.421792
	274.5	0.369212	0.358701	0.392537
	276	0.361535	0.357998	0.371817
	277.5	0.294585	0.361698	0.415977
	279	0.221464	0.313213	0.411854
	280.5	0.307181	0.406356	0.451674
	282	0.372802	0.425225	0.435032
	283.5	0.415791	0.419966	0.474093
	285	0.456094	0.444795	0.514921
	286.5	0.468348	0.454359	0.497766
	288	0.484286	0.442491	0.474366
43.5	237	0.593615	0.674811	0.718571
	238.5	0.497303	0.621802	0.665381
	240	0.263223	0.553498	0.552331
	241.5	0.30747	0.568257	0.59449
	243	0.438793	0.548592	0.568573
	244.5	0.577509	0.596954	0.626219
	246	0.601625	0.583351	0.621784
	247.5	0.569531	0.535436	0.594752
	249	0.442311	0.505065	0.524217
	250.5	0.454027	0.513408	0.558843
	252	0.46745	0.5158	0.531664
	253.5	0.431715	0.469193	0.527473
	255	0.430361	0.49277	0.527846
	256.5	0.512613	0.482876	0.565966
	258	0.479185	0.448484	0.536318
	259.5	0.501397	0.439311	0.522885
	261	0.394648	0.346677	0.422882
	262.5	0.398737	0.347668	0.408475
	264	0.416444	0.390427	0.417735
	265.5	0.463144	0.4055	0.480848
	267	0.456149	0.394393	0.473636
	268.5	0.473302	0.435143	0.508751
	270	0.466033	0.456065	0.495576
	271.5	0.426933	0.402323	0.44344
	273	0.440141	0.417371	0.450475
	274.5	0.396705	0.413453	0.42852
	276	0.361324	0.397634	0.383371
	277.5	0.266779	0.317289	0.304211
	282	0.238631	0.314359	0.347492
	283.5	0.196347	0.308075	0.3084
	285	0.303105	0.391931	0.402301
	286.5	0.294639	0.400228	0.433859
	288	0.451455	0.504255	0.545979
	289.5	0.516688	0.450074	0.543758
45	237	0.712383	0.696704	0.722831
	238.5	0.72392	0.714553	0.74688
	240	0.209706	0.502316	0.548368
	241.5	0.397857	0.572989	0.585007
	243	0.355337	0.551014	0.56396
	244.5	0.315911	0.52534	0.546941
	246	0.23634	0.402246	0.409572
	247.5	0.376661	0.436253	0.460315
	249	0.445074	0.443349	0.472159
	250.5	0.356236	0.525582	0.568036
	252	0.46017	0.547456	0.554331
	253.5	0.475993	0.531772	0.570707
	255	0.520139	0.456437	0.558875
	256.5	0.511977	0.455421	0.545451
	258	0.519704	0.472197	0.574307
	259.5	0.460348	0.456227	0.51309
	261	0.299813	0.303085	0.342015
	262.5	0.288476	0.302329	0.339588
	264	0.313822	0.336675	0.364183
	265.5	0.359424	0.415692	0.400048
	267	0.438671	0.420192	0.438501
	268.5	0.482911	0.457488	0.509098
	270	0.476104	0.452296	0.501958
	271.5	0.554167	0.497447	0.556571
	273	0.53876	0.49394	0.536002
	274.5	0.484051	0.487157	0.49959
	276	0.438128	0.471365	0.469134
	286.5	0.0385349	0.158445	0.247875
	288	0.0659754	0.230708	0.427066
	289.5	0.24363	0.375717	0.389218
	291	0.387418	0.454892	0.460038
	292.5	0.404183	0.441955	0.457932
46.5	237	0.666337	0.643007	0.669608
	238.5	0.674295	0.667391	0.682961
	240	0.191899	0.608823	0.67442
	241.5	0.472425	0.560055	0.601945
	243	0.37377	0.556252	0.559132
	244.5	0.543619	0.567076	0.572071
	246	0.506308	0.543762	0.544054
	247.5	0.448599	0.45856	0.480835
	249	0.588055	0.508859	0.615574
	250.5	0.491336	0.500689	0.565499
	252	0.444736	0.481427	0.550471
	253.5	0.467617	0.45928	0.535475
	255	0.428608	0.412828	0.503125
	256.5	0.394832	0.48213	0.543974
	258	0.363281	0.42405	0.517349
	259.5	0.372364	0.331945	0.486731
	261	0.281064	0.340495	0.385448
	262.5	0.315523	0.387165	0.409986
	264	0.166104	0.25649	0.278007
	265.5	0.241969	0.363604	0.340252
	267	0.305067	0.402048	0.386799
	268.5	0.38319	0.378186	0.383813
	270	0.415568	0.364476	0.405074
	271.5	0.470728	0.460276	0.470905
	273	0.527398	0.552502	0.550635
	274.5	0.395313	0.486852	0.455242
	291	0.207052	0.365456	0.330664
48	237	0.633353	0.669707	0.648309
	238.5	0.586467	0.569703	0.641391
	240	0.429952	0.642832	0.660172
	241.5	0.378689	0.580013	0.610509
	243	0.499371	0.590068	0.548684
	244.5	0.346358	0.495896	0.420258
	246	0.518786	0.524115	0.498297
	247.5	0.524709	0.503188	0.554733
	249	0.477754	0.419799	0.589902
	250.5	0.456028	0.355454	0.525897
	252	0.412631	0.313176	0.455978
	253.5	0.390041	0.325506	0.474143
	255	0.386526	0.405102	0.465894
	256.5	0.343413	0.426117	0.446143
	258	0.377921	0.435917	0.50119
	259.5	0.365287	0.376547	0.49145
	261	0.297373	0.351314	0.467114
	262.5	0.38239	0.42018	0.466623
	264	0.231778	0.343388	0.415756
	265.5	0.219975	0.382213	0.46263
	267	0.303744	0.432235	0.447944
	268.5	0.273306	0.453636	0.450699
	270	0.212228	0.434511	0.448493
	271.5	0.248295	0.383867	0.486798

## Sheet: us_precip_1.5x1.5_34w
lat	lon	raw_subx_mean	deb_subx_mean	abc_subx_mean
25.5	279	0.298698	0.147096	0.326524
27	261	-0.055575	-0.0323251	0.110541
	262.5	-0.145614	-0.0551028	0.00948167
	279	0.230016	0.0872257	0.345633
28.5	261	0.0448082	0.041977	0.189682
	262.5	-0.0874236	0.0532874	0.0442894
	264	-0.126237	0.0225872	0.084968
	277.5	0.0229428	0.207445	0.246594
	279	0.112877	0.12042	0.227999
30	256.5	0.260759	-7.7305e-05	0.418211
	258	0.139488	0.0599199	0.292224
	259.5	0.0712706	0.0879634	0.15776
	261	0.0869379	0.0964187	0.204527
	262.5	0.100987	0.0683888	0.203206
	264	0.0555099	-0.0257013	0.230804
	265.5	0.0221816	-0.00809345	0.120587
	267	-0.00363274	0.128608	0.151289
	268.5	0.0308522	0.0902611	0.105887
	270	-0.0223983	0.00162428	0.109682
	274.5	0.115718	0.0905617	0.114696
	276	0.0571215	0.121133	0.0812773
	277.5	0.0619858	0.107726	0.141697
31.5	249	0.159683	0.13511	0.142931
	250.5	0.189656	0.106053	0.119132
	255	0.160958	-0.0504182	0.265741
	256.5	0.195251	0.0572606	0.416637
	258	0.0996124	-0.00812906	0.135216
	259.5	0.0568563	0.0806701	0.0184831
	261	0.11755	0.0993932	0.0796939
	262.5	0.154683	0.185034	0.123951
	264	0.197332	0.152248	0.188572
	265.5	0.158945	0.0238706	0.195469
	267	0.121275	0.0787812	0.171422
	268.5	0.191833	0.0960725	0.226123
	270	0.0810776	0.0930451	0.197986
	271.5	0.143649	0.139439	0.24693
	273	0.219667	0.193357	0.29447
	274.5	0.171324	0.154366	0.266538
	276	0.214314	0.153695	0.220819
	277.5	0.130199	0.0659482	0.185575
33	243	0.282694	0.15371	0.194768
	244.5	0.22862	0.163302	0.212839
	246	0.0837415	-0.0052626	0.108292
	247.5	0.172533	0.139153	0.157932
	249	0.153561	0.143614	0.153469
	250.5	0.192988	0.118592	0.183179
	252	-0.0277945	0.0571146	0.175679
	253.5	0.0365689	0.0569405	0.168172
	255	-0.0139952	0.0359615	0.276744
	256.5	0.0697976	0.0707758	0.266155
	258	0.0806125	0.0218089	0.117536
	259.5	0.110352	0.0386906	0.0763099
	261	0.0945676	0.070905	0.0742923
	262.5	0.097991	0.0912814	0.0802826
	264	0.156196	0.160385	0.158548
	265.5	0.191359	0.161548	0.23291
	267	0.160673	0.120035	0.166284
	268.5	0.187905	0.129846	0.185582
	270	0.238048	0.157835	0.282221
	271.5	0.227793	0.139347	0.265636
	273	0.208214	0.0891915	0.234943
	274.5	0.179021	0.122021	0.292344
	276	0.189594	0.133522	0.321881
	277.5	0.1222	0.0915346	0.243379
	279	0.0695295	0.0372932	0.176714
	280.5	0.104215	0.0592321	0.196247
34.5	240	0.339448	0.123744	0.279617
	241.5	0.436504	0.215861	0.338892
	243	0.468459	0.316274	0.370342
	244.5	0.352637	0.254242	0.332403
	246	0.201139	0.0820192	0.151896
	247.5	0.155192	0.0726891	0.100897
	249	0.24518	0.133248	0.175524
	250.5	0.11612	0.094739	0.259739
	252	-0.108333	-0.094375	0.182091
	253.5	0.0451726	-0.0186521	0.319262
	255	0.0234017	0.00820929	0.258969
	256.5	0.0893424	0.0614305	0.23671
	258	0.143712	0.0144064	0.243877
	259.5	0.180553	0.031975	0.294559
	261	0.160631	0.138692	0.217173
	262.5	0.0636473	0.100599	0.0896708
	264	0.0243088	0.0678211	0.0563378
	265.5	0.0841985	0.108832	0.223323
	267	0.177027	0.114722	0.312367
	268.5	0.212205	0.048248	0.246121
	270	0.241146	0.0480582	0.263208
	271.5	0.269156	0.0895741	0.242273
	273	0.273932	0.0272477	0.276051
	274.5	0.223067	0.00738358	0.223188
	276	0.224426	0.0091385	0.264336
	277.5	0.190614	0.0600994	0.259332
	279	0.144011	0.125266	0.257134
	280.5	0.111822	0.112682	0.161878
	282	0.0150239	0.134713	-0.0435051
36	238.5	0.207673	0.12133	0.161767
	240	0.319355	0.180265	0.218756
	241.5	0.472378	0.30528	0.306603
	243	0.405153	0.252881	0.346517
	244.5	0.303292	0.125307	0.173396
	246	0.250875	0.172611	0.0583574
	247.5	0.299295	0.130664	0.139641
	249	0.223895	-0.0321794	0.165524
	250.5	0.0809139	0.0771364	0.184737
	252	0.0611923	-0.00697922	0.257972
	253.5	-0.149412	0.00507607	0.259693
	255	-0.248634	-0.0382612	0.264082
	256.5	0.0065006	0.0395685	0.336796
	258	0.121678	0.0784488	0.250794
	259.5	0.0331094	0.0532643	0.129023
	261	0.0375077	0.0734594	0.0515938
	262.5	0.0379669	0.123535	0.128423
	264	0.083646	0.133131	0.196956
	265.5	0.121275	0.0913116	0.222804
	267	0.18744	0.0844818	0.216443
	268.5	0.152425	0.0403818	0.231972
	270	0.125643	-0.0906141	0.14073
	271.5	0.205097	-0.036314	0.218019
	273	0.250632	0.0219814	0.255135
	274.5	0.248081	0.00199911	0.243089
	276	0.21847	0.00833391	0.251796
	277.5	0.224963	0.000186582	0.259856
	279	0.178713	0.0463162	0.242896
	280.5	0.214912	0.113384	0.241249
	282	0.194004	0.111092	0.124521
	283.5	0.125147	0.0403156	0.0317563
37.5	238.5	0.338664	0.22204	0.29733
	240	0.315676	0.203543	0.254167
	241.5	0.355869	0.201599	0.313075
	243	0.139838	0.117636	0.305348
	244.5	0.251996	0.146484	0.275129
	246	0.274905	0.201066	0.220638
	247.5	0.312583	0.152149	0.263761
	249	0.13291	0.0391087	0.270644
	250.5	0.195281	0.0869986	0.423101
	252	0.106115	0.0522147	0.252118
	253.5	-0.196681	-0.0613057	0.306794
	255	-0.265881	-0.211576	0.148594
	256.5	-0.0892099	-0.10898	0.352435
	258	0.0194596	-0.086325	0.178748
	259.5	-0.00325965	-0.00818436	0.0358161
	261	-0.00202403	0.0401255	-0.00165956
	262.5	0.0514425	0.119716	0.148932
	264	0.0574518	0.119892	0.231564
	265.5	0.136628	0.100714	0.266311
	267	0.184806	0.0943926	0.187193
	268.5	0.162601	0.0670889	0.205292
	270	0.0842952	-0.00592529	0.091796
	271.5	0.0966956	-0.0511419	0.134523
	273	0.180645	0.00451196	0.229645
	274.5	0.200416	0.0213816	0.221636
	276	0.283197	0.057157	0.25552
	277.5	0.184139	-0.0257143	0.177345
	279	0.13394	-0.000267909	0.174607
	280.5	0.136076	0.125241	0.18987
	282	0.169787	0.0942108	0.199492
	283.5	0.161332	0.156855	0.162272
39	237	0.366567	0.232202	0.307921
	238.5	0.320681	0.22277	0.279987
	240	0.316615	0.218768	0.208183
	241.5	0.0858764	0.170063	0.242956
	243	0.0919163	0.124748	0.134973
	244.5	0.309907	0.180837	0.313477
	246	0.334757	0.202777	0.175503
	247.5	0.276184	0.19522	0.25939
	249	0.191488	0.150509	0.393606
	250.5	0.0851774	0.0178897	0.171168
	252	0.186153	0.0831103	0.313788
	253.5	-0.114321	-0.013861	0.155405
	255	-0.25341	-0.248556	0.0602857
	256.5	-0.080473	-0.1715	0.232548
	258	0.0699112	-0.0644204	0.162681
	259.5	0.0715242	0.0589862	0.069625
	261	-0.0464747	0.0393311	0.03377
	262.5	-0.0135406	0.0166652	0.133409
	264	0.0257159	0.0359555	0.173884
	265.5	0.070827	0.0542917	0.281574
	267	0.130577	0.0794263	0.221821
	268.5	0.156451	0.0950915	0.239097
	270	0.169973	0.0464112	0.191482
	271.5	0.107477	0.0212377	0.131228
	273	0.116456	-0.0039376	0.145885
	274.5	0.143359	0.0305386	0.161042
	276	0.211215	0.0501165	0.219886
	277.5	0.191486	0.0508348	0.230952
	279	0.166494	0.00705177	0.201206
	280.5	0.150535	0.108612	0.228512
	282	0.126093	0.122981	0.211675
	283.5	0.170712	0.139075	0.253649
	285	0.123785	0.063144	0.232491
40.5	237	0.33859	0.237254	0.394343
	238.5	0.356183	0.220004	0.310765
	240	0.183078	0.161558	0.201283
	241.5	0.126834	0.130659	0.224841
	243	0.179468	0.107798	0.114757
	244.5	0.269423	0.0483937	0.217394
	246	0.237938	0.131891	0.200236
	247.5	0.248611	0.168181	0.1893
	249	0.0736702	0.166911	0.42254
	250.5	-0.121682	0.00769894	0.482407
	252	0.21457	0.14127	0.400095
	253.5	0.033673	0.0968123	0.245074
	255	-0.130391	-0.113949	0.147926
	256.5	0.086654	-0.0652266	0.286334
	258	0.147324	-0.0676999	0.207258
	259.5	0.0816635	-0.037523	0.176183
	261	-0.026735	-0.0412117	0.00908592
	262.5	-0.086816	-0.102742	-0.0487655
	264	-0.0437658	-0.0894843	0.043754
	265.5	0.0543454	-0.0463207	0.173845
	267	0.0902151	-0.0151076	0.188309
	268.5	0.0409045	-0.0266672	0.112341
	270	0.0618065	-0.0170109	0.119935
	271.5	0.071501	-0.00835595	0.144963
	273	0.0436236	-0.0448636	0.0656233
	274.5	0.0830985	0.00473604	0.0246188
	276	0.128613	0.0305501	0.0936547
	277.5	0.161479	0.0494464	0.114207
	279	0.112784	0.00215774	0.144811
	280.5	0.0608191	0.00153483	0.156754
	282	0.191902	0.103978	0.236095
	283.5	0.291213	0.114338	0.344666
	285	0.221966	0.0464543	0.274728
	286.5	0.107878	0.00352899	0.0624892
42	237	0.131762	0.186766	0.304205
	238.5	0.0361368	0.200478	0.316604
	240	0.0750625	0.175195	0.273639
	241.5	0.05716	0.14751	0.240996
	243	0.22244	0.226196	0.300583
	244.5	0.129063	0.0690799	0.167099
	246	0.14237	0.101951	0.128606
	247.5	0.178801	0.134068	0.143261
	249	0.123931	0.215828	0.280966
	250.5	0.0229404	0.0885616	0.203147
	252	0.239452	0.164936	0.240893
	253.5	0.157188	0.145213	0.30134
	255	0.0179604	-0.0112713	0.358567
	256.5	0.11877	-0.0455901	0.341785
	258	0.237171	0.0269796	0.271926
	259.5	0.220746	0.0151303	0.306374
	261	0.101732	-0.082505	0.204109
	262.5	0.00645814	-0.161628	0.0411712
	264	0.0765041	-0.0867278	0.130951
	265.5	0.0864812	-0.117035	0.202202
	267	0.0317248	-0.173406	0.143575
	268.5	0.0105914	-0.135205	0.0713271
	270	0.0480268	-0.00352374	0.151064
	271.5	0.111418	0.0716175	0.199232
	273	0.132826	0.049504	0.209319
	274.5	0.0810862	0.00914477	0.12532
	276	0.0601569	-0.0191669	0.0401629
	277.5	-0.00278058	-0.0651642	0.0864021
	279	-0.0305425	-0.0659755	0.146968
	280.5	0.0694109	-0.00858161	0.127364
	282	0.154932	0.0586812	0.112538
	283.5	0.24396	0.139418	0.2638
	285	0.263008	0.131817	0.276175
	286.5	0.180154	0.0976196	0.114087
	288	0.216864	0.0481466	0.091863
43.5	237	0.0475706	0.316273	0.38931
	238.5	-0.0882517	0.200919	0.26983
	240	-0.155005	0.0420286	0.0971128
	241.5	-0.175825	0.0871176	0.227803
	243	0.0418821	0.110072	0.101113
	244.5	0.0803011	0.142604	0.153988
	246	0.177623	0.14103	0.184551
	247.5	0.225421	0.090583	0.286803
	249	0.0881957	0.0714386	0.180235
	250.5	0.0852042	0.159633	0.359507
	252	0.141451	0.184675	0.264508
	253.5	0.0413186	0.0469847	0.213659
	255	0.144867	0.098808	0.305187
	256.5	0.230772	0.0512497	0.360484
	258	0.202341	0.0350742	0.314654
	259.5	0.243388	0.047924	0.313877
	261	0.12035	-0.00948594	0.244776
	262.5	0.0403661	-0.062232	0.0391681
	264	0.0307596	-0.0524986	-0.0348099
	265.5	0.0672284	-0.128434	0.0995547
	267	0.0769323	-0.0807306	0.175037
	268.5	0.0562289	-0.0631359	0.249704
	270	0.0624311	-0.0184036	0.212167
	271.5	0.098587	0.0210093	0.200331
	273	0.153837	0.0898707	0.195029
	274.5	0.0989666	0.0469518	0.10792
	276	0.0781159	0.0571896	0.0547067
	277.5	0.052669	0.0228206	0.00121275
	282	0.0426941	0.0422104	0.0758558
	283.5	0.0129813	0.0322577	0.0383694
	285	0.0355821	0.0427675	0.0349115
	286.5	-0.0154301	0.0310598	-0.017652
	288	0.0974157	0.0691333	0.0879208
	289.5	0.134382	-0.00870089	0.117829
45	237	0.337171	0.35432	0.342285
	238.5	0.336613	0.404676	0.457163
	240	-0.112776	0.068984	0.16162
	241.5	0.0176336	0.0771139	0.0840564
	243	-0.0322751	0.0227843	0.0892721
	244.5	-0.129051	0.021205	0.113309
	246	-0.125782	-0.117376	-0.0351157
	247.5	0.0176873	-0.0301309	0.0750374
	249	0.0706939	-0.0001141	0.161627
	250.5	0.0350388	0.104534	0.280933
	252	0.237426	0.19313	0.32101
	253.5	0.127778	0.0394113	0.206861
	255	0.247699	0.0429139	0.290427
	256.5	0.197972	0.0546075	0.291977
	258	0.11324	0.00463418	0.223854
	259.5	0.0656363	0.0237486	0.169254
	261	-0.00893944	-0.00109702	0.0649643
	262.5	0.00212503	-0.0121385	0.0347442
	264	-0.0381062	-0.0919298	-0.0126278
	265.5	0.0506479	0.0284224	0.0606364
	267	0.175852	0.0319395	0.166438
	268.5	0.20374	0.109087	0.337738
	270	0.214004	0.100242	0.2693
	271.5	0.242516	0.0680856	0.255541
	273	0.235071	0.0545265	0.266868
	274.5	0.177334	0.0791764	0.234098
	276	0.143757	0.115645	0.167148
	286.5	-0.211345	-0.183817	0.00202924
	288	-0.238352	-0.121967	0.276389
	289.5	-0.100032	0.00473021	-0.0172697
	291	0.00591571	0.0393194	0.0331917
	292.5	0.0827387	0.0612878	0.194663
46.5	237	0.2438	0.246457	0.216547
	238.5	0.260597	0.284124	0.269751
	240	-0.246625	0.25014	0.482788
	241.5	0.122356	0.0634296	0.171971
	243	0.0123759	0.0924522	0.119112
	244.5	0.0766926	0.0958469	0.09872
	246	0.177877	0.0662071	0.159119
	247.5	0.13682	0.0495723	0.0702182
	249	0.268614	0.04421	0.304031
	250.5	0.133392	0.0158198	0.187038
	252	0.069781	-0.0113092	0.129836
	253.5	0.105834	-0.0781514	0.151702
	255	0.088281	-0.0609502	0.179378
	256.5	-0.0147916	-0.0378874	0.214735
	258	-0.125189	-0.142815	0.170132
	259.5	-0.128213	-0.236397	0.10623
	261	-0.175908	-0.131096	-0.0635309
	262.5	-0.151015	-0.02237	-0.0972962
	264	-0.109381	-0.0636702	-0.0272244
	265.5	-0.0795888	-0.012639	-0.0272678
	267	-0.0367762	-0.035963	0.00742603
	268.5	0.0468197	-0.00536732	0.0257079
	270	0.101655	-0.0206214	0.0794557
	271.5	0.113825	0.0194006	0.0852145
	273	0.0670514	0.0697662	0.121097
	274.5	0.0080727	0.069844	0.00650925
	291	-0.0931076	-0.0213466	-0.0678268
48	237	0.0790049	0.171284	0.0716518
	238.5	0.085393	0.0660012	0.20262
	240	-0.102453	0.209014	0.295534
	241.5	0.0112896	0.106487	0.184066
	243	0.109475	0.225746	0.12104
	244.5	-0.0557834	0.105524	-0.0214724
	246	0.131847	0.0963701	0.0604853
	247.5	0.189515	0.0830041	0.180957
	249	0.151354	-0.0739525	0.335468
	250.5	0.11611	-0.0900806	0.297976
	252	0.030421	-0.200554	0.0956666
	253.5	-0.0109987	-0.213009	0.137428
	255	-0.0239704	-0.0782319	0.108541
	256.5	-0.0844487	-0.0757489	0.0849607
	258	-0.0793832	-0.0697881	0.148811
	259.5	-0.107611	-0.106735	0.183554
	261	-0.166003	-0.154186	0.15613
	262.5	-0.0913354	-0.1332	0.0150862
	264	-0.00712161	0.0265705	0.215914
	265.5	-0.0251042	0.0724683	0.236978
	267	0.00744321	0.0340682	0.0923907
	268.5	-0.0568993	0.0851777	0.0742247
	270	-0.111395	0.0306573	0.0754782
	271.5	-0.0345228	0.080284	0.2096

## Sheet: us_precip_1.5x1.5_56w
lat	lon	raw_subx_mean	deb_subx_mean	abc_subx_mean
25.5	279	0.248114	0.0599299	0.314717
27	261	-0.0105164	0.0220337	0.0977199
	262.5	-0.0717615	0.0479117	0.0497158
	279	0.231802	0.0629619	0.311515
28.5	261	0.0184204	0.0272733	0.160058
	262.5	-0.0913742	0.0310574	0.078702
	264	-0.135266	-0.00922133	0.10691
	277.5	-0.0161187	0.113997	0.202742
	279	0.0685149	0.0451111	0.191256
30	256.5	0.243376	0.0798043	0.388122
	258	0.0573009	0.0526539	0.235255
	259.5	0.0554702	0.0999074	0.130793
	261	0.0891723	0.111574	0.174957
	262.5	0.104765	0.0622712	0.198157
	264	0.0704919	-0.0155561	0.266147
	265.5	0.0442199	-0.00450961	0.155919
	267	0.0106847	0.119514	0.176427
	268.5	0.0315433	0.0708678	0.134273
	270	-0.0325833	-0.00659919	0.117637
	274.5	0.115549	0.123043	0.118436
	276	0.0677866	0.116308	0.140381
	277.5	0.037981	0.0429959	0.150237
31.5	249	0.0812492	0.0772072	0.0583901
	250.5	0.106442	0.00352815	-0.0230526
	255	0.177546	0.0733742	0.345817
	256.5	0.16948	0.0683737	0.384276
	258	0.109642	0.0217263	0.109035
	259.5	0.0207676	0.0418922	0.0190285
	261	0.0851329	0.073949	0.0636434
	262.5	0.106873	0.130437	0.0841199
	264	0.190523	0.140443	0.189825
	265.5	0.181724	0.0617401	0.207726
	267	0.124741	0.114727	0.180392
	268.5	0.151142	0.0414099	0.208152
	270	0.00199955	0.00978103	0.16436
	271.5	0.0261232	0.0495404	0.171581
	273	0.217566	0.15473	0.264234
	274.5	0.229995	0.151604	0.255623
	276	0.181711	0.10103	0.166469
	277.5	0.147035	0.0442514	0.151515
33	243	0.178249	0.066715	0.209192
	244.5	0.192468	0.157894	0.214731
	246	0.120694	0.0410425	0.112562
	247.5	0.0701708	0.0610597	0.0995841
	249	0.0877525	0.11713	0.114886
	250.5	0.113163	0.0960882	0.0904085
	252	0.0925096	0.148489	0.278225
	253.5	0.072579	0.0914867	0.224577
	255	0.137191	0.141459	0.331278
	256.5	0.10459	0.103785	0.290027
	258	0.114846	0.0582892	0.16775
	259.5	0.107163	0.0275024	0.0901993
	261	0.0958351	0.0602511	0.0598281
	262.5	0.0546543	0.0373461	0.0336532
	264	0.137157	0.139243	0.10601
	265.5	0.160167	0.159669	0.19579
	267	0.128547	0.134327	0.159588
	268.5	0.130792	0.106214	0.165042
	270	0.109059	0.0768703	0.20252
	271.5	0.111116	0.0494217	0.183261
	273	0.116447	-0.00538712	0.175597
	274.5	0.100456	0.0192887	0.199916
	276	0.127514	0.0487193	0.200812
	277.5	0.112033	0.054011	0.166596
	279	0.0789205	0.0212729	0.141935
	280.5	0.156552	0.100792	0.222133
34.5	240	0.200775	-0.0442881	0.278322
	241.5	0.28043	0.0585487	0.30621
	243	0.315501	0.20364	0.345609
	244.5	0.282347	0.258276	0.31242
	246	0.140846	0.0768932	0.12589
	247.5	0.0717504	0.0237998	0.0673797
	249	0.168792	0.128148	0.150295
	250.5	0.142206	0.17071	0.227145
	252	-0.00558507	0.010628	0.22225
	253.5	0.0260583	0.0681043	0.323295
	255	0.0223226	0.0660587	0.300501
	256.5	0.092297	0.116685	0.29658
	258	0.202329	0.105815	0.274365
	259.5	0.175368	0.056245	0.292732
	261	0.132511	0.121506	0.189018
	262.5	-0.000916078	0.0416434	-0.00352823
	264	-0.0403339	0.021939	-0.0123872
	265.5	-0.000609194	0.0669479	0.185741
	267	0.115048	0.101732	0.283985
	268.5	0.157904	0.0736146	0.217898
	270	0.175755	0.0680058	0.226039
	271.5	0.155302	0.0447739	0.191018
	273	0.155767	-0.0272998	0.208574
	274.5	0.135393	-0.0249145	0.153668
	276	0.135676	-0.0259518	0.209075
	277.5	0.125262	-0.0024162	0.182122
	279	0.0872049	0.0336641	0.231038
	280.5	0.0917545	0.0841447	0.14415
	282	-0.0460356	0.0836008	-0.0393839
36	238.5	0.0552754	-0.0677286	0.160861
	240	0.118524	-0.0205609	0.208569
	241.5	0.144824	0.0125636	0.214617
	243	0.207789	0.146777	0.316883
	244.5	0.211089	0.0863815	0.131126
	246	0.159937	0.104854	0.0394908
	247.5	0.192525	0.0927763	0.142883
	249	0.21284	0.0991252	0.216246
	250.5	0.122912	0.123105	0.167434
	252	0.0065398	0.0457737	0.245789
	253.5	-0.168882	0.0677905	0.26543
	255	-0.190406	0.0443406	0.281498
	256.5	-0.0511878	0.0601449	0.360591
	258	0.099154	0.0812697	0.267268
	259.5	-0.0175393	0.00126444	0.146784
	261	-0.0070244	0.033527	0.0541665
	262.5	-0.0460999	0.0456071	0.0731657
	264	-0.030573	0.0555418	0.0983983
	265.5	0.0186458	0.0647641	0.173004
	267	0.0851454	0.0468413	0.174664
	268.5	0.111136	0.0601687	0.215088
	270	0.132214	0.00504496	0.129642
	271.5	0.175972	0.0470269	0.21078
	273	0.180471	0.0455652	0.25374
	274.5	0.148612	-0.0179488	0.216216
	276	0.125163	-0.036005	0.20556
	277.5	0.106992	-0.0827102	0.180957
	279	0.0796226	-0.0412914	0.159373
	280.5	0.104545	-0.0239159	0.159581
	282	0.104657	0.0404808	0.0928528
	283.5	0.0390061	0.00725368	0.0249646
37.5	238.5	0.139049	0.0401318	0.293705
	240	0.071135	-0.0283425	0.26022
	241.5	0.120468	-0.0635542	0.208827
	243	0.0193467	0.0530218	0.325274
	244.5	0.152155	0.138537	0.283941
	246	0.0853648	0.0723999	0.174188
	247.5	0.150685	0.0597732	0.236475
	249	0.0715603	0.0911789	0.300793
	250.5	0.0280848	0.0731567	0.369368
	252	-0.0223319	0.0130381	0.175809
	253.5	-0.205757	0.0297141	0.285358
	255	-0.218411	-0.107456	0.170602
	256.5	-0.200291	-0.158803	0.325996
	258	-0.056838	-0.106891	0.148104
	259.5	-0.0352346	-0.0498323	-0.00505616
	261	-0.0156772	0.01641	0.0379445
	262.5	-0.0242718	0.0574418	0.151919
	264	-0.00686876	0.084554	0.184716
	265.5	0.0681648	0.0751133	0.197556
	267	0.150414	0.100668	0.162957
	268.5	0.133917	0.104535	0.203566
	270	0.0669157	0.0394326	0.104035
	271.5	0.103419	0.0212787	0.15939
	273	0.15208	0.035927	0.252155
	274.5	0.135882	0.00245885	0.222627
	276	0.177823	-0.0046595	0.211295
	277.5	0.10875	-0.109574	0.110289
	279	0.0469801	-0.109626	0.107887
	280.5	0.0643392	0.0144939	0.0882939
	282	0.0918148	0.0284255	0.105039
	283.5	0.0436624	0.0818267	0.0761016
39	237	0.191978	0.0774673	0.217214
	238.5	0.104028	0.0579846	0.241027
	240	0.132226	0.0133874	0.16566
	241.5	-0.041436	-0.0164319	0.186576
	243	0.038532	0.0456531	0.0781741
	244.5	0.161694	0.074979	0.200019
	246	0.227341	0.0944159	0.0651057
	247.5	0.105253	0.0279428	0.206755
	249	-0.065297	0.0634391	0.365116
	250.5	0.008434	0.00550372	0.123382
	252	0.0623786	0.0344583	0.213911
	253.5	-0.130134	0.00376155	0.1336
	255	-0.192744	-0.103852	0.16945
	256.5	-0.144526	-0.218765	0.249261
	258	-0.0318184	-0.119518	0.0909595
	259.5	0.0434087	0.0313564	0.0131103
	261	0.0102771	0.104748	0.0754282
	262.5	0.0430924	0.0846762	0.155125
	264	0.0275875	0.0591983	0.179324
	265.5	0.0510198	0.062844	0.247166
	267	0.0845659	0.0404329	0.224137
	268.5	0.135626	0.0894299	0.228923
	270	0.123663	0.0499999	0.175071
	271.5	0.112597	0.062543	0.144787
	273	0.153614	0.0615599	0.18459
	274.5	0.13095	0.0540604	0.180408
	276	0.171125	0.0191876	0.215328
	277.5	0.165809	0.0184711	0.201941
	279	0.11327	-0.0335071	0.152072
	280.5	0.0564879	0.00178838	0.0883086
	282	0.0532068	0.0378753	0.0566553
	283.5	0.0992917	0.0720772	0.177357
	285	0.0902965	0.0475244	0.185989
40.5	237	0.180321	0.0784056	0.319014
	238.5	0.147622	0.0537043	0.237931
	240	0.0528285	-0.00732994	0.124226
	241.5	0.0289923	-0.0425431	0.146634
	243	0.07597	-0.022335	0.045155
	244.5	0.10375	-0.0454938	0.155183
	246	0.110296	0.0106645	0.0863598
	247.5	0.116031	0.0178654	0.111616
	249	-0.0694496	-0.00298746	0.388279
	250.5	-0.190866	-0.00324434	0.457665
	252	0.118619	0.0539541	0.371848
	253.5	-0.0115349	0.0734959	0.272945
	255	-0.151305	-0.0772565	0.182035
	256.5	0.00424553	-0.106753	0.23425
	258	0.0673645	-0.0758673	0.143999
	259.5	0.0860412	0.0116108	0.140649
	261	-0.00234428	0.0197455	-0.00562087
	262.5	-0.0601685	-0.0230536	0.0449008
	264	-0.0346926	-0.0436378	0.0995172
	265.5	0.0357133	-0.037588	0.185526
	267	0.0761747	0.00134709	0.174824
	268.5	0.0183987	-0.007893	0.118988
	270	0.0755246	0.0447692	0.155538
	271.5	0.117519	0.0671174	0.193478
	273	0.10779	0.0262701	0.146742
	274.5	0.0607517	0.00182938	0.0701676
	276	0.102691	0.029251	0.112003
	277.5	0.117198	0.0242616	0.100868
	279	0.0964964	-0.0152471	0.152569
	280.5	0.0278723	-0.0319868	0.158803
	282	0.0802557	-0.00226111	0.15128
	283.5	0.184211	0.0229225	0.289522
	285	0.158896	0.0123158	0.243435
	286.5	0.0478168	-0.0449718	0.0892556
42	237	-0.039077	0.0242507	0.282149
	238.5	-0.18217	-0.0078841	0.299753
	240	-0.0313369	0.025389	0.240302
	241.5	-0.0265625	0.00664945	0.250455
	243	0.111722	0.126627	0.32899
	244.5	0.1034	0.0440746	0.231775
	246	0.0744722	0.00487628	0.111156
	247.5	0.0310973	-0.0325561	0.072593
	249	-0.00633128	0.0720432	0.271313
	250.5	-0.0879401	0.0158266	0.220274
	252	0.0945938	0.0361305	0.189092
	253.5	0.0947626	0.0997582	0.244846
	255	-0.0316981	-0.00256762	0.295789
	256.5	0.060852	-0.015769	0.243734
	258	0.140988	-0.022278	0.179399
	259.5	0.181683	0.00607122	0.234883
	261	0.109303	-0.0393418	0.148234
	262.5	-0.0187894	-0.139854	0.0301543
	264	-0.0199008	-0.14029	0.0825677
	265.5	0.0349604	-0.15438	0.133605
	267	0.057657	-0.141417	0.105675
	268.5	-0.00972953	-0.123965	0.0721873
	270	-0.0130497	-0.045906	0.0811745
	271.5	0.00873781	-0.0107418	0.149125
	273	0.0717838	0.00532776	0.17667
	274.5	0.0903146	0.0570608	0.114821
	276	0.0826508	0.0660447	0.0268802
	277.5	0.00807221	-0.0313772	0.0670146
	279	-0.0628955	-0.108597	0.0688243
	280.5	0.0207489	-0.0819263	0.113687
	282	0.0796982	-0.0113626	0.119546
	283.5	0.15429	0.0330948	0.257094
	285	0.142025	0.00829092	0.258696
	286.5	-0.00622726	-0.105204	0.106062
	288	0.0699704	-0.0900432	0.11783
43.5	237	-0.117247	0.107774	0.403503
	238.5	-0.171537	0.0336731	0.303866
	240	-0.233748	-0.127435	0.0722047
	241.5	-0.270588	-0.0955291	0.244085
	243	-0.0310432	0.00046103	0.159161
	244.5	0.015832	0.0718338	0.21601
	246	0.0812086	0.0534543	0.206437
	247.5	0.143855	0.00626044	0.292906
	249	-0.0336923	-0.077987	0.139787
	250.5	-0.0302364	-0.00585623	0.322534
	252	0.0126218	0.0355557	0.189374
	253.5	-0.0247906	-0.0347593	0.177742
	255	0.127094	0.0621394	0.267857
	256.5	0.200975	0.0331349	0.286629
	258	0.149179	0.0065453	0.250752
	259.5	0.234504	0.06612	0.278216
	261	0.161167	0.0609525	0.252024
	262.5	0.063692	0.00358226	0.077203
	264	0.0258761	-0.0207897	-0.0379725
	265.5	0.0442629	-0.121471	0.0173048
	267	0.00650937	-0.122369	0.0801439
	268.5	-0.00940077	-0.0663437	0.160688
	270	-0.0359953	-0.0521979	0.144653
	271.5	-0.0209815	-0.0554962	0.146709
	273	0.0713478	0.00654178	0.146696
	274.5	0.0498151	-0.00157754	0.0876403
	276	0.0737004	0.0497386	0.0627711
	277.5	0.0333082	-0.00893564	-0.010698
	282	-0.000237583	-0.0473471	0.0560697
	283.5	-0.0120912	-0.0489122	0.0357294
	285	-0.0328712	-0.0529348	0.0105503
	286.5	-0.129744	-0.162185	-0.0844068
	288	-0.0646215	-0.168746	-0.011511
	289.5	-0.00257305	-0.164888	0.132382
45	237	0.279886	0.280381	0.357629
	238.5	0.332581	0.309946	0.488124
	240	-0.174247	-0.0652344	0.15395
	241.5	-0.0534328	-0.0534784	0.105596
	243	-0.0274584	0.0301207	0.153
	244.5	-0.106941	0.0404856	0.16308
	246	-0.111269	-0.0768224	0.0473327
	247.5	-0.0105613	-0.0721869	0.128777
	249	-0.00562382	-0.0777722	0.155232
	250.5	0.00777327	0.0160697	0.308048
	252	0.238117	0.157339	0.350027
	253.5	0.125115	0.0269907	0.200052
	255	0.232436	0.00742645	0.271039
	256.5	0.202783	0.0592441	0.214691
	258	0.0770643	0.000304205	0.11166
	259.5	0.0725003	0.0387518	0.124919
	261	0.0194317	0.0151884	0.0681852
	262.5	-0.0132374	-0.0342287	-0.0285283
	264	-0.0656126	-0.116409	-0.0438912
	265.5	-0.00860926	-0.0440821	0.0292407
	267	0.0949663	-0.0390424	0.130487
	268.5	0.0801037	0.0176842	0.260444
	270	0.107665	0.00887746	0.181088
	271.5	0.108177	-0.0406199	0.184707
	273	0.0867034	-0.0636451	0.171514
	274.5	0.110077	0.0136075	0.179552
	276	0.0884369	0.0262695	0.179651
	286.5	-0.206632	-0.24351	-0.0982233
	288	-0.258484	-0.274235	0.215629
	289.5	-0.20151	-0.166531	-0.101026
	291	-0.0952624	-0.0882381	0.0358294
	292.5	-0.0363471	-0.0516203	0.119094
46.5	237	0.231796	0.261991	0.24306
	238.5	0.261297	0.254781	0.315716
	240	-0.282271	0.193116	0.490272
	241.5	0.11255	0.0714107	0.182557
	243	0.0361825	0.0981327	0.158277
	244.5	0.124748	0.0854755	0.131938
	246	0.194448	0.126415	0.214491
	247.5	0.121034	0.049453	0.151532
	249	0.207329	0.000345671	0.316791
	250.5	0.130888	0.0162233	0.225995
	252	0.0537135	-0.0273933	0.17103
	253.5	0.112008	-0.0451439	0.15015
	255	0.105567	-0.0361071	0.172383
	256.5	0.0287401	0.0225669	0.20297
	258	-0.0643773	-0.0526557	0.167217
	259.5	-0.0546074	-0.148224	0.0988876
	261	-0.148753	-0.118671	-0.139762
	262.5	-0.158676	-0.0491975	-0.144969
	264	-0.0976781	-0.0716823	-0.046093
	265.5	-0.0895553	-0.0574957	-0.0966302
	267	-0.0204441	-0.061135	0.000899863
	268.5	0.0502337	-0.00903457	0.0136937
	270	0.105027	0.0152013	0.0916281
	271.5	0.0871043	0.0206911	0.0754013
	273	0.028165	0.0341967	0.0983226
	274.5	-0.0249386	0.0119112	-0.0237713
	291	-0.131749	-0.0838467	-0.102678
48	237	0.231347	0.259017	0.190673
	238.5	0.110752	0.138031	0.250486
	240	-0.0934861	0.222026	0.373301
	241.5	0.0306371	0.130145	0.209598
	243	0.130289	0.211196	0.120883
	244.5	-0.0115681	0.0843094	-0.0215812
	246	0.0783112	0.0709536	0.0622713
	247.5	0.0979625	0.00918586	0.208472
	249	0.0779231	-0.0950084	0.356517
	250.5	0.0741453	-0.091505	0.313877
	252	0.0345845	-0.149206	0.138741
	253.5	-0.00431746	-0.175509	0.136685
	255	-0.0231032	-0.0769343	0.0892955
	256.5	-0.0734688	-0.0648635	0.0796117
	258	-0.0847923	-0.0906162	0.109417
	259.5	-0.124871	-0.137154	0.0770923
	261	-0.19426	-0.178804	0.0188756
	262.5	-0.0898147	-0.131842	-0.0868417
	264	-0.0515611	-0.0665276	0.0898724
	265.5	-0.0116462	0.0161321	0.190359
	267	0.0264771	0.0040436	0.0756046
	268.5	-0.0316445	0.0296016	0.126327
	270	-0.100543	-0.0570204	0.133298
	271.5	-0.0548176	-0.0401834	0.204586

## Sheet: us_tmp2m_1.5x1.5_12w
lat	lon	raw_subx_mean	deb_subx_mean	abc_subx_mean
25.5	279	0.747661	0.77673	0.799889
27	261	0.642077	0.691819	0.730104
	262.5	0.553278	0.678215	0.714087
	279	0.77807	0.774221	0.808559
28.5	261	0.585505	0.666048	0.728984
	262.5	0.634762	0.645035	0.713327
	264	0.579692	0.666649	0.714031
	277.5	0.771274	0.77764	0.808222
	279	0.809212	0.836113	0.845064
30	256.5	0.722571	0.690212	0.727089
	258	0.704885	0.689166	0.724196
	259.5	0.535139	0.672256	0.717057
	261	0.580984	0.626429	0.691908
	262.5	0.543885	0.586381	0.687718
	264	0.503044	0.630381	0.711193
	265.5	0.669462	0.655672	0.714395
	267	0.712388	0.717028	0.73589
	268.5	0.706261	0.744544	0.76487
	270	0.782529	0.770412	0.781118
	274.5	0.749764	0.802103	0.796636
	276	0.746575	0.743617	0.774227
	277.5	0.79694	0.792198	0.807561
31.5	249	0.735204	0.740061	0.772539
	250.5	0.585742	0.733381	0.760862
	255	0.65886	0.662174	0.694047
	256.5	0.670712	0.63267	0.677036
	258	0.688597	0.668779	0.701345
	259.5	0.702264	0.670299	0.713433
	261	0.685955	0.671362	0.703942
	262.5	0.681713	0.63484	0.702804
	264	0.630369	0.642177	0.717489
	265.5	0.657742	0.668562	0.724618
	267	0.659478	0.697007	0.739166
	268.5	0.657077	0.678431	0.731059
	270	0.662115	0.733604	0.752666
	271.5	0.656517	0.715095	0.734878
	273	0.653917	0.734547	0.788202
	274.5	0.654248	0.762679	0.784613
	276	0.610547	0.782612	0.796221
	277.5	0.719397	0.787683	0.781145
33	243	0.671943	0.642937	0.710953
	244.5	0.636547	0.717223	0.743112
	246	0.54898	0.708898	0.735654
	247.5	0.572109	0.66387	0.709274
	249	0.535688	0.726843	0.757292
	250.5	0.630193	0.683573	0.696952
	252	0.53214	0.686074	0.693321
	253.5	0.502718	0.729353	0.749525
	255	0.670528	0.662296	0.683822
	256.5	0.636336	0.618971	0.661344
	258	0.68433	0.659391	0.692682
	259.5	0.662223	0.67152	0.701151
	261	0.639303	0.670488	0.704371
	262.5	0.665806	0.635125	0.70099
	264	0.646258	0.61787	0.694768
	265.5	0.662456	0.668316	0.72303
	267	0.658727	0.673412	0.719331
	268.5	0.672699	0.669441	0.721506
	270	0.668675	0.704227	0.742654
	271.5	0.649901	0.711984	0.731157
	273	0.56768	0.739364	0.765076
	274.5	0.62498	0.724022	0.756791
	276	0.633622	0.675366	0.734697
	277.5	0.640054	0.734963	0.781449
	279	0.712183	0.752708	0.789488
	280.5	0.681179	0.725706	0.750112
34.5	240	0.613779	0.498356	0.766694
	241.5	0.733962	0.65767	0.711388
	243	0.601283	0.726023	0.733574
	244.5	0.333907	0.753606	0.76299
	246	0.563789	0.78341	0.785398
	247.5	0.723052	0.761115	0.806028
	249	0.745415	0.751036	0.802366
	250.5	0.699366	0.701218	0.716145
	252	0.694338	0.72424	0.746982
	253.5	0.544068	0.652498	0.743715
	255	0.627589	0.627657	0.670737
	256.5	0.615098	0.616958	0.654475
	258	0.631224	0.65171	0.686353
	259.5	0.652206	0.65907	0.700957
	261	0.627582	0.662861	0.70084
	262.5	0.638186	0.662428	0.704054
	264	0.665801	0.649477	0.715536
	265.5	0.693713	0.672633	0.743964
	267	0.636162	0.671128	0.72597
	268.5	0.68402	0.679897	0.728422
	270	0.679379	0.709583	0.738263
	271.5	0.643476	0.710961	0.751903
	273	0.621518	0.721136	0.769348
	274.5	0.590576	0.744315	0.775541
	276	0.572511	0.736068	0.77501
	277.5	0.522832	0.708651	0.778633
	279	0.603886	0.704417	0.758083
	280.5	0.664755	0.708186	0.749663
	282	0.751911	0.701457	0.735594
36	238.5	0.604378	0.477092	0.727658
	240	0.690435	0.569592	0.659917
	241.5	0.674602	0.696805	0.68941
	243	0.440456	0.644433	0.665427
	244.5	0.523662	0.724666	0.729972
	246	0.647164	0.738119	0.749251
	247.5	0.653052	0.678273	0.696079
	249	0.744396	0.689109	0.740394
	250.5	0.671638	0.672642	0.694353
	252	0.658317	0.651379	0.686648
	253.5	0.610536	0.649436	0.690771
	255	0.660687	0.638035	0.684368
	256.5	0.656381	0.619126	0.674067
	258	0.725333	0.672726	0.746623
	259.5	0.710361	0.675112	0.740576
	261	0.60776	0.66594	0.707318
	262.5	0.654929	0.654057	0.710893
	264	0.687131	0.632273	0.716581
	265.5	0.671232	0.648782	0.737271
	267	0.627057	0.659209	0.739764
	268.5	0.705416	0.673939	0.741139
	270	0.682223	0.685846	0.740831
	271.5	0.670238	0.668808	0.727158
	273	0.622649	0.696268	0.746551
	274.5	0.595537	0.716264	0.770119
	276	0.610625	0.734306	0.777266
	277.5	0.570263	0.740803	0.787393
	279	0.563807	0.712052	0.757114
	280.5	0.585869	0.702631	0.74761
	282	0.65314	0.737461	0.751079
	283.5	0.694756	0.706677	0.724962
37.5	238.5	0.488734	0.578576	0.64635
	240	0.572324	0.639373	0.677867
	241.5	0.628648	0.673902	0.682424
	243	0.473248	0.717352	0.704046
	244.5	0.609112	0.724256	0.716827
	246	0.640412	0.681483	0.684993
	247.5	0.608967	0.676177	0.6811
	249	0.680915	0.669549	0.705966
	250.5	0.632179	0.610657	0.668016
	252	0.667637	0.6902	0.714006
	253.5	0.632863	0.628039	0.665703
	255	0.697491	0.664202	0.722451
	256.5	0.690796	0.637847	0.695571
	258	0.656976	0.65962	0.710857
	259.5	0.589084	0.656764	0.70363
	261	0.618891	0.665745	0.711774
	262.5	0.677639	0.660809	0.720867
	264	0.713358	0.654205	0.729941
	265.5	0.725794	0.683875	0.748204
	267	0.707301	0.676989	0.746416
	268.5	0.719029	0.680783	0.745919
	270	0.710477	0.671586	0.747303
	271.5	0.697676	0.680178	0.749227
	273	0.65197	0.69786	0.752469
	274.5	0.646273	0.708278	0.757557
	276	0.583641	0.701505	0.748797
	277.5	0.510497	0.702068	0.75229
	279	0.610073	0.717505	0.767687
	280.5	0.609713	0.670148	0.733526
	282	0.497818	0.742998	0.798139
	283.5	0.67495	0.705675	0.756599
39	237	0.503967	0.528009	0.518586
	238.5	0.535489	0.61683	0.640884
	240	0.440612	0.703142	0.709712
	241.5	0.457733	0.707235	0.685059
	243	0.446896	0.708701	0.688617
	244.5	0.55421	0.6908	0.676931
	246	0.606938	0.673961	0.668358
	247.5	0.621621	0.682735	0.696804
	249	0.670667	0.644609	0.692776
	250.5	0.611318	0.618433	0.678156
	252	0.488567	0.674439	0.711151
	253.5	0.506897	0.711425	0.742143
	255	0.571553	0.66777	0.708061
	256.5	0.703752	0.643805	0.688677
	258	0.650333	0.663706	0.706852
	259.5	0.628137	0.673896	0.713263
	261	0.63718	0.671358	0.714802
	262.5	0.687185	0.664726	0.715599
	264	0.716619	0.658	0.728254
	265.5	0.719806	0.680232	0.735199
	267	0.730002	0.680616	0.754104
	268.5	0.751287	0.658264	0.75765
	270	0.735641	0.68408	0.75828
	271.5	0.740621	0.695619	0.76197
	273	0.703393	0.697815	0.75843
	274.5	0.66822	0.707025	0.754853
	276	0.649128	0.690775	0.742387
	277.5	0.627637	0.690717	0.748035
	279	0.63221	0.643663	0.737099
	280.5	0.635944	0.678487	0.742715
	282	0.548127	0.685592	0.753465
	283.5	0.636574	0.683905	0.766289
	285	0.670259	0.685468	0.750754
40.5	237	0.500873	0.595517	0.612806
	238.5	0.542175	0.654487	0.700186
	240	0.508831	0.72294	0.727358
	241.5	0.574337	0.69203	0.671714
	243	0.54084	0.672686	0.669713
	244.5	0.576637	0.662414	0.696744
	246	0.48447	0.629786	0.630671
	247.5	0.386987	0.612995	0.625728
	249	0.556495	0.689029	0.700247
	250.5	0.589197	0.65853	0.665793
	252	0.615478	0.639729	0.663991
	253.5	0.685346	0.683	0.722
	255	0.694079	0.683502	0.716883
	256.5	0.684689	0.689664	0.726629
	258	0.679551	0.691537	0.728597
	259.5	0.691019	0.692901	0.731827
	261	0.68242	0.693653	0.731367
	262.5	0.706073	0.669383	0.720778
	264	0.708472	0.689838	0.734353
	265.5	0.717834	0.704268	0.750074
	267	0.736239	0.694827	0.757982
	268.5	0.739264	0.720947	0.770076
	270	0.758674	0.708951	0.778424
	271.5	0.767184	0.71265	0.777645
	273	0.727908	0.723346	0.765094
	274.5	0.696168	0.701743	0.761034
	276	0.687175	0.678369	0.755702
	277.5	0.66734	0.671131	0.750762
	279	0.606124	0.659301	0.745362
	280.5	0.567318	0.693308	0.746062
	282	0.538561	0.673775	0.767066
	283.5	0.450613	0.648879	0.741603
	285	0.532013	0.677129	0.74628
	286.5	0.636411	0.69641	0.730439
42	237	0.616595	0.664875	0.701404
	238.5	0.607072	0.642716	0.643615
	240	0.540237	0.621168	0.613501
	241.5	0.512725	0.638098	0.615362
	243	0.526795	0.653744	0.660831
	244.5	0.53115	0.617878	0.701789
	246	0.414782	0.663633	0.678209
	247.5	0.438705	0.591487	0.618286
	249	0.564637	0.629891	0.640424
	250.5	0.623935	0.67849	0.666738
	252	0.606928	0.68218	0.689924
	253.5	0.573799	0.655382	0.677154
	255	0.636459	0.692906	0.721844
	256.5	0.689726	0.725132	0.74898
	258	0.717459	0.739123	0.759688
	259.5	0.735401	0.73855	0.766568
	261	0.711777	0.741448	0.767259
	262.5	0.72508	0.722258	0.764751
	264	0.721509	0.727477	0.769062
	265.5	0.73051	0.734651	0.769927
	267	0.750558	0.740069	0.783584
	268.5	0.759993	0.74469	0.78878
	270	0.766068	0.73155	0.796291
	271.5	0.745754	0.728238	0.7945
	273	0.67629	0.747871	0.776784
	274.5	0.653789	0.696046	0.758613
	276	0.657098	0.701871	0.764198
	277.5	0.635091	0.72975	0.760727
	279	0.598568	0.713609	0.744937
	280.5	0.592793	0.693232	0.749809
	282	0.634676	0.675908	0.755559
	283.5	0.501771	0.671492	0.744871
	285	0.536099	0.681541	0.747294
	286.5	0.595383	0.707209	0.771866
	288	0.629845	0.702364	0.731142
43.5	237	0.564029	0.709135	0.73317
	238.5	0.638448	0.674564	0.663637
	240	0.505129	0.620312	0.590244
	241.5	0.523145	0.613786	0.576816
	243	0.474516	0.676717	0.657295
	244.5	0.55003	0.703317	0.70745
	246	0.443321	0.678383	0.696458
	247.5	0.468661	0.662663	0.665981
	249	0.61978	0.683495	0.700086
	250.5	0.628524	0.706037	0.708038
	252	0.700785	0.697039	0.726939
	253.5	0.666482	0.72141	0.744377
	255	0.670355	0.730997	0.74988
	256.5	0.724861	0.759663	0.767823
	258	0.736691	0.768462	0.782343
	259.5	0.762974	0.76395	0.787816
	261	0.7424	0.73948	0.775331
	262.5	0.755834	0.723697	0.774554
	264	0.74752	0.739032	0.778446
	265.5	0.746817	0.74764	0.780777
	267	0.752439	0.747878	0.78221
	268.5	0.742704	0.758565	0.793607
	270	0.737625	0.75361	0.789729
	271.5	0.724153	0.758949	0.791921
	273	0.614678	0.743844	0.768962
	274.5	0.631883	0.72207	0.780831
	276	0.624339	0.71534	0.772122
	277.5	0.583747	0.732076	0.750483
	282	0.609402	0.73808	0.767806
	283.5	0.625055	0.706903	0.745963
	285	0.738895	0.703812	0.747633
	286.5	0.622923	0.717378	0.786329
	288	0.657368	0.710807	0.756499
	289.5	0.674543	0.703515	0.727524
45	237	0.493527	0.704128	0.702248
	238.5	0.570518	0.742133	0.73605
	240	0.567399	0.755267	0.726285
	241.5	0.61724	0.744936	0.714591
	243	0.507953	0.673497	0.732939
	244.5	0.182886	0.733887	0.780523
	246	0.28073	0.671429	0.677002
	247.5	0.558349	0.684945	0.695058
	249	0.644592	0.710778	0.718123
	250.5	0.569712	0.720035	0.734305
	252	0.683706	0.757597	0.779996
	253.5	0.773229	0.780555	0.79537
	255	0.741622	0.76886	0.782436
	256.5	0.751248	0.777605	0.78496
	258	0.743758	0.791952	0.79906
	259.5	0.78795	0.790839	0.806312
	261	0.762319	0.762946	0.792525
	262.5	0.74885	0.764725	0.790616
	264	0.746991	0.745059	0.776935
	265.5	0.767087	0.732183	0.77388
	267	0.746311	0.740382	0.781796
	268.5	0.743637	0.7698	0.790518
	270	0.743219	0.765943	0.787385
	271.5	0.729141	0.766124	0.791251
	273	0.627444	0.737301	0.750609
	274.5	0.604105	0.740034	0.760169
	276	0.634113	0.756871	0.78098
	286.5	0.681701	0.717542	0.744444
	288	0.73061	0.724252	0.772937
	289.5	0.699042	0.709975	0.727554
	291	0.684816	0.683536	0.723405
	292.5	0.725347	0.711346	0.73186
46.5	237	0.461555	0.704854	0.721154
	238.5	0.706016	0.763175	0.773667
	240	0.580416	0.75934	0.768399
	241.5	0.624095	0.752248	0.752602
	243	0.583889	0.756603	0.763516
	244.5	0.300841	0.751021	0.746
	246	0.380336	0.743534	0.747698
	247.5	0.59218	0.744952	0.757786
	249	0.693014	0.749975	0.759991
	250.5	0.743348	0.773849	0.784948
	252	0.784413	0.782882	0.802053
	253.5	0.794864	0.810412	0.817114
	255	0.77919	0.818344	0.82227
	256.5	0.761659	0.812455	0.816964
	258	0.766812	0.799355	0.807855
	259.5	0.798451	0.777489	0.796751
	261	0.782613	0.775371	0.800796
	262.5	0.760665	0.777872	0.799297
	264	0.781409	0.769652	0.793343
	265.5	0.768737	0.772885	0.792336
	267	0.714774	0.762877	0.784164
	268.5	0.719101	0.764995	0.782192
	270	0.717428	0.75351	0.770116
	271.5	0.705638	0.755324	0.771628
	273	0.572663	0.739914	0.74289
	274.5	0.552717	0.722673	0.740194
	291	0.71304	0.723667	0.750359
48	237	0.559543	0.727355	0.730313
	238.5	0.679877	0.735163	0.756072
	240	0.522509	0.746188	0.741252
	241.5	0.543896	0.760888	0.774023
	243	0.578809	0.741617	0.763569
	244.5	0.710726	0.770935	0.772885
	246	0.653604	0.772197	0.784188
	247.5	0.743788	0.773599	0.785706
	249	0.785538	0.790365	0.807738
	250.5	0.789254	0.801059	0.806184
	252	0.782409	0.795228	0.805413
	253.5	0.784294	0.789191	0.802539
	255	0.768796	0.805958	0.815012
	256.5	0.765515	0.805534	0.813265
	258	0.763105	0.797012	0.801619
	259.5	0.762143	0.796111	0.804192
	261	0.751009	0.799061	0.807971
	262.5	0.762684	0.781357	0.797967
	264	0.768906	0.775054	0.790872
	265.5	0.760657	0.773248	0.789679
	267	0.74851	0.755692	0.781629
	268.5	0.749034	0.763606	0.785894
	270	0.730174	0.759011	0.776986
	271.5	0.643838	0.744733	0.743131

## Sheet: us_tmp2m_1.5x1.5_34w
lat	lon	raw_subx_mean	deb_subx_mean	abc_subx_mean
25.5	279	0.39689	0.338922	0.38436
27	261	0.128199	0.306772	0.398096
	262.5	0.175094	0.262601	0.377828
	279	0.24701	0.247984	0.375614
28.5	261	0.0979604	0.252709	0.396295
	262.5	0.128439	0.162907	0.307099
	264	0.253933	0.199707	0.34281
	277.5	0.338202	0.263916	0.358708
	279	0.452148	0.476911	0.516805
30	256.5	0.493365	0.447775	0.512555
	258	0.368126	0.395869	0.470686
	259.5	0.0947239	0.291877	0.413028
	261	0.123975	0.165563	0.308927
	262.5	0.0674615	0.129061	0.331534
	264	-0.0428053	0.161204	0.374456
	265.5	0.122957	0.136994	0.322402
	267	0.145944	0.1884	0.304062
	268.5	0.0615808	0.216437	0.32249
	270	0.32415	0.303956	0.383777
	274.5	0.399327	0.335158	0.359554
	276	0.362227	0.174395	0.305777
	277.5	0.313403	0.273198	0.387162
31.5	249	0.405822	0.433405	0.485652
	250.5	0.301715	0.518613	0.572795
	255	0.404349	0.43124	0.49
	256.5	0.361919	0.332545	0.391223
	258	0.343683	0.345116	0.415705
	259.5	0.341042	0.285082	0.385902
	261	0.28473	0.230638	0.307175
	262.5	0.251272	0.183967	0.301485
	264	0.179895	0.17988	0.353773
	265.5	0.180944	0.166152	0.335811
	267	0.114265	0.171643	0.316707
	268.5	0.0648438	0.113339	0.275475
	270	0.00122442	0.182367	0.290013
	271.5	-0.00928723	0.13955	0.264734
	273	0.00859214	0.217663	0.436988
	274.5	-0.0543355	0.227298	0.359439
	276	-0.12953	0.272506	0.388459
	277.5	0.0362875	0.273361	0.323248
33	243	0.30235	0.117765	0.236461
	244.5	0.22884	0.272195	0.363901
	246	0.139485	0.252322	0.304873
	247.5	0.152477	0.222019	0.299749
	249	0.128189	0.353864	0.421024
	250.5	0.376174	0.470171	0.510852
	252	0.245076	0.41841	0.484964
	253.5	0.204258	0.540583	0.606445
	255	0.412766	0.411153	0.470353
	256.5	0.321275	0.238187	0.314816
	258	0.333777	0.24721	0.33191
	259.5	0.287765	0.227959	0.293851
	261	0.257441	0.245607	0.30994
	262.5	0.247529	0.204586	0.310813
	264	0.228805	0.164667	0.316603
	265.5	0.245799	0.189369	0.36669
	267	0.202187	0.167167	0.345966
	268.5	0.175768	0.145628	0.327707
	270	0.0977461	0.145145	0.315937
	271.5	0.0188824	0.127678	0.260535
	273	-0.115391	0.172596	0.334186
	274.5	-0.0683818	0.154283	0.324313
	276	-0.0159449	0.10421	0.339174
	277.5	-0.0149218	0.227448	0.452464
	279	0.116613	0.222117	0.432018
	280.5	0.37787	0.145146	0.298997
34.5	240	0.460691	0.167395	0.613925
	241.5	0.424273	0.223063	0.401934
	243	0.206735	0.289042	0.326799
	244.5	-0.0235922	0.396393	0.44978
	246	0.268202	0.517145	0.60074
	247.5	0.44639	0.437743	0.564183
	249	0.532991	0.50636	0.640523
	250.5	0.436058	0.384751	0.456567
	252	0.456976	0.457571	0.560807
	253.5	0.245751	0.364103	0.564088
	255	0.3625	0.291109	0.410544
	256.5	0.301794	0.201736	0.303349
	258	0.299353	0.220874	0.303094
	259.5	0.283242	0.215318	0.291642
	261	0.226214	0.215384	0.269168
	262.5	0.203209	0.20382	0.275643
	264	0.252019	0.186499	0.333782
	265.5	0.317408	0.212064	0.43902
	267	0.21363	0.168849	0.373917
	268.5	0.231808	0.183769	0.353895
	270	0.163877	0.189351	0.331884
	271.5	0.101314	0.158464	0.361643
	273	0.0494674	0.181974	0.413283
	274.5	-0.0102657	0.238437	0.427193
	276	-0.0179761	0.249573	0.452733
	277.5	-0.0925475	0.206779	0.492451
	279	-0.0187136	0.144223	0.403389
	280.5	0.0359263	0.121042	0.331076
	282	0.307726	0.0879373	0.250006
36	238.5	0.474229	0.24825	0.609296
	240	0.443274	0.168729	0.419997
	241.5	0.372285	0.296726	0.414593
	243	0.0710388	0.132741	0.14663
	244.5	0.121494	0.322356	0.344451
	246	0.295567	0.344065	0.390436
	247.5	0.365102	0.151553	0.26406
	249	0.491593	0.270584	0.462398
	250.5	0.382672	0.254401	0.384298
	252	0.3633	0.23661	0.370281
	253.5	0.291193	0.276195	0.384495
	255	0.371766	0.257855	0.385698
	256.5	0.32346	0.199925	0.337374
	258	0.444347	0.32417	0.47938
	259.5	0.406609	0.28459	0.422272
	261	0.21368	0.201542	0.261536
	262.5	0.21521	0.189114	0.284306
	264	0.255958	0.157631	0.330098
	265.5	0.265021	0.174641	0.400899
	267	0.243611	0.193388	0.436345
	268.5	0.305445	0.199012	0.413224
	270	0.215081	0.182462	0.36904
	271.5	0.194386	0.127996	0.335583
	273	0.0910836	0.156573	0.382578
	274.5	0.042645	0.181083	0.41946
	276	0.0246393	0.200972	0.413758
	277.5	-0.0492248	0.208936	0.443577
	279	-0.0433891	0.154363	0.370581
	280.5	-0.0114022	0.14009	0.33589
	282	0.0224053	0.198456	0.292438
	283.5	0.163225	0.116951	0.228162
37.5	238.5	0.210259	0.217479	0.438376
	240	0.293402	0.243403	0.474341
	241.5	0.233633	0.238613	0.259251
	243	0.0766988	0.248518	0.302209
	244.5	0.21588	0.265207	0.300871
	246	0.275704	0.208304	0.258039
	247.5	0.307024	0.142616	0.217504
	249	0.388203	0.245846	0.383651
	250.5	0.333254	0.198309	0.348247
	252	0.414084	0.371415	0.486214
	253.5	0.387323	0.291972	0.391256
	255	0.387819	0.260069	0.415597
	256.5	0.311886	0.183964	0.308912
	258	0.315775	0.204025	0.308641
	259.5	0.237039	0.19853	0.286749
	261	0.217225	0.20653	0.294776
	262.5	0.254508	0.205583	0.330277
	264	0.3061	0.198273	0.37506
	265.5	0.323731	0.221824	0.404962
	267	0.326691	0.210301	0.417409
	268.5	0.343057	0.20129	0.419316
	270	0.281151	0.162534	0.378224
	271.5	0.232389	0.16118	0.370903
	273	0.16264	0.165209	0.375183
	274.5	0.132041	0.171999	0.387686
	276	0.0572131	0.142028	0.338365
	277.5	-0.0292504	0.137142	0.358394
	279	0.0489944	0.149015	0.379518
	280.5	0.0547279	0.0723437	0.304693
	282	-0.0822532	0.252971	0.500542
	283.5	0.236483	0.107968	0.374398
39	237	0.149718	0.0100741	0.0883918
	238.5	0.18729	0.121337	0.29879
	240	0.0824664	0.300604	0.41336
	241.5	0.112086	0.339444	0.415464
	243	0.0801987	0.285293	0.357536
	244.5	0.190728	0.229485	0.301058
	246	0.262983	0.229486	0.299412
	247.5	0.290383	0.258011	0.363587
	249	0.383711	0.236665	0.353211
	250.5	0.317314	0.184841	0.348728
	252	0.204481	0.275664	0.415783
	253.5	0.221124	0.37217	0.512956
	255	0.23015	0.247941	0.378174
	256.5	0.319666	0.168966	0.278391
	258	0.295246	0.208531	0.296997
	259.5	0.253369	0.220397	0.29326
	261	0.243491	0.231677	0.308729
	262.5	0.287142	0.22864	0.33826
	264	0.324335	0.216576	0.365071
	265.5	0.312939	0.233507	0.3569
	267	0.333358	0.226128	0.38922
	268.5	0.365109	0.180238	0.40504
	270	0.290379	0.183909	0.351437
	271.5	0.280492	0.179025	0.360772
	273	0.241039	0.166357	0.367873
	274.5	0.169956	0.172923	0.374867
	276	0.134583	0.132021	0.328743
	277.5	0.12985	0.12653	0.343741
	279	0.136454	0.0345328	0.324935
	280.5	0.0885624	0.0486619	0.277711
	282	0.00302549	0.0832483	0.341415
	283.5	0.118451	0.0750833	0.396743
	285	0.425494	0.13781	0.450439
40.5	237	0.204841	0.101774	0.294072
	238.5	0.20279	0.202303	0.427196
	240	0.178463	0.340954	0.439562
	241.5	0.258556	0.326812	0.38257
	243	0.197691	0.272976	0.343596
	244.5	0.27493	0.283101	0.427127
	246	0.112118	0.188824	0.247786
	247.5	-0.00907752	0.122382	0.177226
	249	0.225088	0.244774	0.33969
	250.5	0.287743	0.189114	0.313228
	252	0.308123	0.165747	0.277984
	253.5	0.366955	0.219659	0.368423
	255	0.344361	0.187327	0.315152
	256.5	0.283199	0.186959	0.271287
	258	0.283448	0.219146	0.286592
	259.5	0.295221	0.235596	0.303193
	261	0.284508	0.260595	0.310896
	262.5	0.306835	0.242322	0.31162
	264	0.292749	0.250846	0.308175
	265.5	0.306603	0.263376	0.32836
	267	0.343413	0.257625	0.362296
	268.5	0.305688	0.249204	0.346456
	270	0.307068	0.198836	0.35261
	271.5	0.29723	0.185245	0.354516
	273	0.233997	0.188898	0.333063
	274.5	0.184568	0.159487	0.358444
	276	0.187606	0.14126	0.3962
	277.5	0.173288	0.106205	0.373328
	279	0.123626	0.0828738	0.377234
	280.5	0.0652709	0.105784	0.313622
	282	0.0324325	0.0916799	0.427203
	283.5	-0.0674795	0.0324109	0.33063
	285	-0.000137882	0.0789916	0.346152
	286.5	0.313693	0.120312	0.317193
42	237	0.302168	0.204525	0.421503
	238.5	0.253302	0.107065	0.237746
	240	0.172387	0.0753985	0.159619
	241.5	0.165901	0.181043	0.214211
	243	0.194445	0.239415	0.326152
	244.5	0.206966	0.218412	0.406661
	246	0.0700362	0.20514	0.268769
	247.5	0.0251612	0.0551239	0.0876647
	249	0.200572	0.168096	0.180368
	250.5	0.312392	0.257954	0.257504
	252	0.301157	0.228892	0.263044
	253.5	0.254883	0.147052	0.228499
	255	0.249089	0.150591	0.244797
	256.5	0.24673	0.195749	0.223106
	258	0.277933	0.232545	0.265396
	259.5	0.320566	0.267845	0.320766
	261	0.282524	0.284925	0.31388
	262.5	0.298739	0.272681	0.312223
	264	0.301313	0.283643	0.320998
	265.5	0.320171	0.300015	0.344437
	267	0.349087	0.309906	0.380627
	268.5	0.342985	0.292579	0.385061
	270	0.327656	0.245817	0.394617
	271.5	0.27775	0.220896	0.397685
	273	0.175662	0.210396	0.349596
	274.5	0.125782	0.12456	0.309741
	276	0.126535	0.122533	0.325567
	277.5	0.114361	0.151995	0.328009
	279	0.0978916	0.156392	0.362465
	280.5	0.080858	0.115935	0.355438
	282	0.15397	0.113339	0.400812
	283.5	-0.0083019	0.0894989	0.347164
	285	0.0273487	0.10024	0.357335
	286.5	0.0660315	0.147336	0.442832
	288	0.120697	0.136674	0.272552
43.5	237	0.200415	0.271659	0.430921
	238.5	0.330264	0.193763	0.294639
	240	0.124611	0.109927	0.101619
	241.5	0.16506	0.182365	0.155882
	243	0.0831394	0.29279	0.326129
	244.5	0.15553	0.277835	0.348014
	246	0.0688624	0.19143	0.254162
	247.5	0.0931029	0.169945	0.199951
	249	0.199659	0.190455	0.231217
	250.5	0.227023	0.156335	0.177722
	252	0.305732	0.128695	0.213187
	253.5	0.270505	0.163468	0.229591
	255	0.22544	0.192154	0.217186
	256.5	0.231877	0.222294	0.201887
	258	0.247854	0.250637	0.240925
	259.5	0.308196	0.285178	0.311503
	261	0.298945	0.281814	0.322978
	262.5	0.340039	0.267865	0.339507
	264	0.335217	0.297899	0.349254
	265.5	0.34478	0.319157	0.368601
	267	0.353907	0.318232	0.383247
	268.5	0.324549	0.31519	0.401553
	270	0.285827	0.289145	0.38822
	271.5	0.23279	0.283889	0.374798
	273	0.123027	0.224979	0.328097
	274.5	0.127107	0.169758	0.326598
	276	0.0846319	0.137678	0.29233
	277.5	0.052974	0.118888	0.201729
	282	0.0891241	0.175881	0.335166
	283.5	0.0888901	0.125876	0.302806
	285	0.257872	0.131386	0.330111
	286.5	0.11636	0.204892	0.511095
	288	0.167493	0.200716	0.421065
	289.5	0.322423	0.183365	0.306502
45	237	0.0634426	0.221343	0.318832
	238.5	0.207458	0.318731	0.399986
	240	0.170999	0.328926	0.337823
	241.5	0.242258	0.346523	0.354504
	243	0.202212	0.321387	0.464107
	244.5	-0.0526538	0.413696	0.536094
	246	0.0689725	0.238503	0.300053
	247.5	0.251503	0.149988	0.189674
	249	0.239183	0.169039	0.202347
	250.5	0.204232	0.102435	0.113166
	252	0.290435	0.144281	0.185019
	253.5	0.291473	0.223508	0.243653
	255	0.262992	0.251862	0.24941
	256.5	0.268222	0.284095	0.265024
	258	0.266418	0.313107	0.302608
	259.5	0.333638	0.327729	0.347836
	261	0.337196	0.303138	0.345514
	262.5	0.33176	0.297275	0.346655
	264	0.333816	0.284631	0.338713
	265.5	0.362158	0.282526	0.356408
	267	0.330352	0.278266	0.363736
	268.5	0.289853	0.29905	0.359052
	270	0.280397	0.302692	0.364436
	271.5	0.230935	0.288039	0.358546
	273	0.12961	0.204054	0.247734
	274.5	0.114234	0.185178	0.2523
	276	0.11201	0.197096	0.284708
	286.5	0.15472	0.154912	0.300334
	288	0.280256	0.224765	0.445272
	289.5	0.208438	0.170959	0.277319
	291	0.16599	0.130107	0.302124
	292.5	0.329595	0.178708	0.320812
46.5	237	0.0449761	0.170266	0.283151
	238.5	0.330733	0.319457	0.422655
	240	0.162305	0.308011	0.378289
	241.5	0.205764	0.270993	0.303842
	243	0.208088	0.265003	0.330604
	244.5	-0.00459515	0.27477	0.318556
	246	0.0877899	0.20783	0.24234
	247.5	0.229944	0.185578	0.187711
	249	0.285613	0.169666	0.148588
	250.5	0.297495	0.193508	0.181636
	252	0.310605	0.25025	0.244324
	253.5	0.317824	0.315959	0.296429
	255	0.301936	0.340809	0.322569
	256.5	0.281843	0.342517	0.325665
	258	0.296346	0.327763	0.314574
	259.5	0.365555	0.313793	0.317161
	261	0.344344	0.313042	0.333021
	262.5	0.327133	0.30893	0.336989
	264	0.352059	0.293221	0.342985
	265.5	0.336689	0.294053	0.347986
	267	0.262587	0.277361	0.337045
	268.5	0.252018	0.26517	0.314579
	270	0.233576	0.257719	0.318212
	271.5	0.21047	0.256457	0.307383
	273	0.0780623	0.223767	0.239283
	274.5	0.0636969	0.178954	0.218094
	291	0.179807	0.197631	0.318162
48	237	0.243107	0.271989	0.336676
	238.5	0.326019	0.254188	0.362036
	240	0.129537	0.231266	0.270829
	241.5	0.150848	0.247743	0.312465
	243	0.188075	0.212034	0.278046
	244.5	0.279589	0.228376	0.260015
	246	0.22193	0.174514	0.173039
	247.5	0.306852	0.157168	0.138225
	249	0.282637	0.211856	0.219301
	250.5	0.31364	0.282201	0.252945
	252	0.32179	0.322264	0.291046
	253.5	0.322139	0.325538	0.296411
	255	0.291347	0.333075	0.314567
	256.5	0.277168	0.323641	0.305344
	258	0.270151	0.291793	0.268614
	259.5	0.281497	0.28778	0.275085
	261	0.28047	0.293931	0.297154
	262.5	0.306847	0.283324	0.318134
	264	0.315607	0.264804	0.310816
	265.5	0.295917	0.24871	0.302203
	267	0.291218	0.238924	0.317586
	268.5	0.309157	0.256226	0.337429
	270	0.257123	0.264179	0.313228
	271.5	0.156947	0.262697	0.283964

## Sheet: us_tmp2m_1.5x1.5_56w
lat	lon	raw_subx_mean	deb_subx_mean	abc_subx_mean
25.5	279	0.385907	0.2925	0.404665
27	261	-0.000687482	0.282692	0.383904
	262.5	0.0839181	0.247152	0.388038
	279	0.262158	0.193557	0.385023
28.5	261	0.000441741	0.241433	0.37398
	262.5	0.0417674	0.16566	0.30016
	264	0.197793	0.182439	0.327506
	277.5	0.36327	0.19767	0.362721
	279	0.462513	0.438235	0.532318
30	256.5	0.428085	0.404823	0.499657
	258	0.206102	0.369686	0.449506
	259.5	0.00999411	0.262642	0.381135
	261	0.0647912	0.1364	0.261896
	262.5	0.00529411	0.147221	0.311954
	264	-0.0926735	0.173119	0.379988
	265.5	0.0394396	0.110899	0.30883
	267	0.0576426	0.138672	0.274201
	268.5	0.0112293	0.170575	0.307239
	270	0.252191	0.277492	0.39741
	274.5	0.382327	0.269708	0.336555
	276	0.360804	0.131718	0.3012
	277.5	0.331306	0.158799	0.362935
31.5	249	0.347965	0.41807	0.474438
	250.5	0.218023	0.505501	0.572459
	255	0.271813	0.386024	0.464093
	256.5	0.215804	0.314806	0.359945
	258	0.1981	0.310879	0.377588
	259.5	0.227968	0.247047	0.336598
	261	0.176645	0.152236	0.22079
	262.5	0.125827	0.108318	0.201693
	264	0.103411	0.135941	0.296111
	265.5	0.128399	0.119757	0.279267
	267	0.0465404	0.0988499	0.23632
	268.5	0.00320163	0.0847016	0.22717
	270	-0.0252088	0.148403	0.28569
	271.5	0.0170957	0.0928008	0.254731
	273	0.0854527	0.14773	0.447856
	274.5	-0.0409133	0.135531	0.34399
	276	-0.154245	0.182209	0.373553
	277.5	0.0284826	0.185722	0.287084
33	243	0.264161	0.0225545	0.177254
	244.5	0.000535377	0.255214	0.369829
	246	0.0163422	0.259073	0.295944
	247.5	0.0197984	0.229962	0.284618
	249	-0.0200429	0.331198	0.401096
	250.5	0.259529	0.45913	0.493244
	252	0.205376	0.423746	0.476349
	253.5	-0.0285841	0.506681	0.594622
	255	0.330089	0.378336	0.449847
	256.5	0.235133	0.21197	0.25908
	258	0.235022	0.201784	0.27146
	259.5	0.203319	0.158819	0.204207
	261	0.15834	0.153913	0.201541
	262.5	0.116903	0.109885	0.196124
	264	0.0999967	0.0766187	0.215384
	265.5	0.149053	0.0932758	0.271106
	267	0.117899	0.0793209	0.251819
	268.5	0.0887213	0.0899835	0.261665
	270	0.0518576	0.0915191	0.273674
	271.5	-0.000638022	0.0865362	0.236148
	273	-0.108984	0.112258	0.32255
	274.5	-0.018521	0.130521	0.324691
	276	0.0457375	0.111459	0.351373
	277.5	0.0201649	0.183941	0.455571
	279	0.205124	0.169568	0.429443
	280.5	0.386428	0.204923	0.318811
34.5	240	0.467736	0.0971478	0.612349
	241.5	0.375181	0.073834	0.363072
	243	0.172069	0.236454	0.283663
	244.5	-0.144352	0.365737	0.43635
	246	0.0776733	0.500778	0.613093
	247.5	0.416892	0.405864	0.557774
	249	0.491274	0.465187	0.648241
	250.5	0.40513	0.385589	0.464531
	252	0.412508	0.388596	0.567743
	253.5	0.0266035	0.245846	0.566961
	255	0.199326	0.204807	0.367583
	256.5	0.205662	0.139449	0.227835
	258	0.234775	0.160448	0.226108
	259.5	0.190917	0.125395	0.190697
	261	0.123042	0.100418	0.129914
	262.5	0.0813145	0.0764001	0.123691
	264	0.117856	0.0626813	0.202992
	265.5	0.211257	0.0963517	0.347994
	267	0.106123	0.043286	0.253566
	268.5	0.0953789	0.0670808	0.232496
	270	0.0423551	0.0742423	0.227657
	271.5	0.0615036	0.0847738	0.320538
	273	0.0477773	0.113607	0.395205
	274.5	0.0255183	0.173594	0.432405
	276	0.0650272	0.187805	0.46058
	277.5	-0.0444235	0.202515	0.508773
	279	0.00611679	0.145564	0.422859
	280.5	0.108403	0.118092	0.344449
	282	0.34808	0.128596	0.262502
36	238.5	0.440103	0.161603	0.586128
	240	0.351516	0.0780759	0.420206
	241.5	0.320224	0.185057	0.35672
	243	0.0140622	0.12938	0.100937
	244.5	0.0178109	0.27733	0.310958
	246	0.191097	0.327494	0.381651
	247.5	0.348103	0.0999138	0.235493
	249	0.407051	0.214435	0.498214
	250.5	0.335023	0.215352	0.397851
	252	0.245086	0.232332	0.410889
	253.5	0.244274	0.26123	0.397463
	255	0.326507	0.195015	0.360441
	256.5	0.207919	0.133194	0.297024
	258	0.365829	0.262735	0.447322
	259.5	0.323794	0.20155	0.365442
	261	0.118909	0.0799053	0.132201
	262.5	0.0933823	0.0665361	0.159892
	264	0.114225	0.0411948	0.231749
	265.5	0.136532	0.0463448	0.292224
	267	0.146629	0.0608996	0.321096
	268.5	0.165691	0.0662491	0.299415
	270	0.0716415	0.047263	0.265658
	271.5	0.0909541	0.0175278	0.252053
	273	0.0327755	0.0643602	0.338308
	274.5	0.0409523	0.113147	0.402789
	276	0.0415208	0.117487	0.403075
	277.5	0.0792753	0.152972	0.463087
	279	-0.00870223	0.162884	0.38879
	280.5	0.00457161	0.166382	0.35735
	282	0.0547239	0.229176	0.31791
	283.5	0.233611	0.16439	0.233393
37.5	238.5	0.041232	0.0807167	0.379446
	240	0.227612	0.150864	0.433383
	241.5	0.179447	0.151635	0.150952
	243	-0.0555312	0.153203	0.264222
	244.5	0.112357	0.178412	0.254748
	246	0.212689	0.156242	0.230951
	247.5	0.290835	0.0917383	0.185096
	249	0.312708	0.241047	0.41369
	250.5	0.275208	0.20111	0.370503
	252	0.403736	0.351517	0.489993
	253.5	0.387821	0.286978	0.398978
	255	0.345636	0.23981	0.422095
	256.5	0.22516	0.162982	0.297411
	258	0.261601	0.150876	0.262866
	259.5	0.165587	0.0952224	0.169048
	261	0.11638	0.0772708	0.170226
	262.5	0.134358	0.0781285	0.228812
	264	0.172846	0.0719739	0.293308
	265.5	0.171746	0.0739102	0.300317
	267	0.187973	0.0636245	0.292504
	268.5	0.215025	0.0606518	0.315108
	270	0.154703	0.0274807	0.287129
	271.5	0.107673	0.0323337	0.281613
	273	0.0620404	0.0283274	0.283806
	274.5	0.0703723	0.0766504	0.334764
	276	0.0311884	0.0750806	0.295401
	277.5	-0.0302729	0.105401	0.336801
	279	0.108808	0.119478	0.366121
	280.5	0.101017	0.0752092	0.301352
	282	-0.0279429	0.299076	0.520386
	283.5	0.314422	0.122538	0.376064
39	237	0.0842963	-0.102425	-0.0453202
	238.5	0.0973332	0.0239001	0.251014
	240	0.190892	0.171698	0.354412
	241.5	-0.0255418	0.254369	0.405313
	243	0.0580648	0.167699	0.326252
	244.5	0.139533	0.10319	0.250879
	246	0.207469	0.146178	0.273889
	247.5	0.246858	0.183415	0.36064
	249	0.346128	0.209251	0.353501
	250.5	0.228813	0.14857	0.357927
	252	0.130438	0.214053	0.426661
	253.5	0.268801	0.272524	0.495698
	255	0.164034	0.224417	0.37357
	256.5	0.2636	0.133151	0.24225
	258	0.253038	0.161942	0.259826
	259.5	0.192471	0.139792	0.20583
	261	0.14976	0.108384	0.190997
	262.5	0.158548	0.0818603	0.223424
	264	0.185341	0.062846	0.263897
	265.5	0.156771	0.0628293	0.246227
	267	0.183837	0.0657373	0.279758
	268.5	0.225522	0.0344456	0.306898
	270	0.145497	0.0346424	0.234573
	271.5	0.142031	0.0450419	0.262086
	273	0.131561	0.0425843	0.281441
	274.5	0.0879081	0.0798085	0.318302
	276	0.0790776	0.0681261	0.289981
	277.5	0.0929958	0.0752204	0.302743
	279	0.119567	0.0370375	0.317227
	280.5	0.145222	0.0284165	0.2401
	282	0.0126271	0.0840066	0.338836
	283.5	0.112046	0.0945989	0.422697
	285	0.438155	0.0753038	0.426532
40.5	237	0.228209	-0.00615233	0.247046
	238.5	0.180433	0.0789907	0.388385
	240	0.102218	0.202056	0.387315
	241.5	0.13934	0.204465	0.343035
	243	0.125171	0.153762	0.305635
	244.5	0.227144	0.122032	0.410327
	246	0.0305878	0.124398	0.219603
	247.5	-0.0557583	0.0537105	0.137857
	249	0.259553	0.128848	0.284861
	250.5	0.23296	0.135986	0.302154
	252	0.292547	0.149744	0.256847
	253.5	0.368768	0.182135	0.348193
	255	0.306113	0.156507	0.30232
	256.5	0.240877	0.130046	0.225516
	258	0.233976	0.150234	0.229925
	259.5	0.221777	0.131354	0.220314
	261	0.178555	0.12159	0.185387
	262.5	0.177363	0.0938831	0.187774
	264	0.141846	0.0742743	0.170167
	265.5	0.139171	0.0557355	0.173878
	267	0.176119	0.0522572	0.219954
	268.5	0.131452	0.0412569	0.19486
	270	0.142383	0.0143206	0.221239
	271.5	0.140623	0.0249791	0.252361
	273	0.0937773	0.0428303	0.232808
	274.5	0.0625763	0.0522454	0.29831
	276	0.0934558	0.0749701	0.384572
	277.5	0.11784	0.0409688	0.365358
	279	0.101151	0.0383098	0.379886
	280.5	0.0454883	0.0576581	0.289421
	282	0.0679452	0.0975921	0.443596
	283.5	-0.0371781	0.0499258	0.359271
	285	0.0248443	0.0850895	0.367086
	286.5	0.283394	0.0554449	0.247753
42	237	0.277553	0.0581382	0.351051
	238.5	0.193106	-0.0910611	0.0396563
	240	0.117118	-0.083809	-0.0683701
	241.5	0.104615	0.024372	0.0779732
	243	0.131262	0.0417808	0.259854
	244.5	0.172671	0.0177193	0.378504
	246	0.0295799	0.0836793	0.222202
	247.5	-0.00849838	-0.00550745	0.0197303
	249	0.170402	0.0839676	0.0969308
	250.5	0.268037	0.196824	0.201367
	252	0.273933	0.207966	0.222825
	253.5	0.254133	0.156908	0.206618
	255	0.223278	0.153639	0.251352
	256.5	0.212524	0.145293	0.180531
	258	0.220719	0.132928	0.184377
	259.5	0.235138	0.121512	0.226402
	261	0.15363	0.0954112	0.166651
	262.5	0.146564	0.0737801	0.15251
	264	0.134248	0.0705465	0.150192
	265.5	0.126621	0.05838	0.15565
	267	0.148178	0.0593483	0.192917
	268.5	0.151648	0.0504937	0.209076
	270	0.154304	0.0350555	0.252867
	271.5	0.117734	0.0308786	0.29
	273	0.014039	0.0428284	0.247127
	274.5	-0.00911465	0.00522843	0.229743
	276	0.0149415	0.0229814	0.275712
	277.5	-0.00863911	0.0781112	0.306603
	279	0.00500553	0.125638	0.384544
	280.5	0.0348706	0.0773425	0.362679
	282	0.155264	0.0913777	0.39946
	283.5	-0.00963219	0.0938114	0.355734
	285	0.0366739	0.116501	0.354309
	286.5	0.0962842	0.193256	0.45021
	288	0.122442	0.143381	0.266214
43.5	237	0.170746	0.156077	0.366627
	238.5	0.277988	-0.0116315	0.144114
	240	0.0642718	-0.0207649	-0.0414116
	241.5	0.0954362	0.0611535	0.0512547
	243	-0.0372189	0.187202	0.308435
	244.5	0.0858309	0.190078	0.316825
	246	0.0228251	0.104184	0.201914
	247.5	0.0493526	0.106536	0.151857
	249	0.153294	0.100851	0.13905
	250.5	0.210754	0.102011	0.119153
	252	0.297913	0.13145	0.175096
	253.5	0.254863	0.149961	0.19922
	255	0.200457	0.153661	0.18154
	256.5	0.173629	0.13193	0.109609
	258	0.170455	0.109537	0.111951
	259.5	0.198562	0.102677	0.171378
	261	0.153708	0.0723395	0.159133
	262.5	0.185485	0.0572214	0.185562
	264	0.155668	0.0690519	0.180043
	265.5	0.140139	0.0570347	0.169051
	267	0.147321	0.0537936	0.185851
	268.5	0.134178	0.0559571	0.219097
	270	0.0991457	0.0335382	0.212355
	271.5	0.040063	0.0372049	0.203028
	273	-0.0280265	0.0366952	0.221629
	274.5	-0.013085	0.00424194	0.215204
	276	-0.0412919	0.00430034	0.210062
	277.5	-0.0525052	0.0131583	0.143623
	282	-0.00356848	0.111398	0.308539
	283.5	0.0114827	0.0858535	0.270969
	285	0.203342	0.101305	0.283951
	286.5	0.12147	0.280336	0.499194
	288	0.169339	0.237557	0.406857
	289.5	0.260234	0.166492	0.270031
45	237	0.00568643	0.0722011	0.233048
	238.5	0.147127	0.141492	0.299168
	240	0.051125	0.160753	0.212846
	241.5	0.213607	0.202234	0.244011
	243	0.190634	0.171567	0.42394
	244.5	0.0167593	0.377783	0.527605
	246	0.0761193	0.192781	0.270683
	247.5	0.231829	0.123493	0.119414
	249	0.207511	0.125477	0.133159
	250.5	0.181736	0.05698	0.0417265
	252	0.256358	0.100723	0.120767
	253.5	0.227276	0.109417	0.140797
	255	0.196127	0.13803	0.152765
	256.5	0.177181	0.134711	0.139097
	258	0.133635	0.0999082	0.117094
	259.5	0.177316	0.086214	0.156566
	261	0.174377	0.057836	0.160178
	262.5	0.165228	0.0522507	0.165871
	264	0.157078	0.0345332	0.152904
	265.5	0.159694	0.0151668	0.165934
	267	0.139282	0.0180232	0.189907
	268.5	0.0900063	0.0276586	0.17594
	270	0.0712136	0.0138044	0.159984
	271.5	0.031734	0.0224785	0.171371
	273	-0.0206479	-0.013592	0.107126
	274.5	-0.018614	-0.0145296	0.136845
	276	-0.0180042	0.0216757	0.187905
	286.5	0.0611168	0.0808302	0.213471
	288	0.251379	0.224369	0.401822
	289.5	0.13861	0.127939	0.222609
	291	0.0488505	0.127909	0.28257
	292.5	0.222683	0.154097	0.28811
46.5	237	-0.0120703	0.00217702	0.186407
	238.5	0.284659	0.131596	0.328626
	240	-0.00663653	0.0638712	0.241239
	241.5	0.069771	0.0211691	0.115898
	243	0.151244	0.0515925	0.201377
	244.5	0.0222834	0.22077	0.285189
	246	0.102623	0.154294	0.197954
	247.5	0.200488	0.0876346	0.07726
	249	0.228874	0.0552844	0.0108856
	250.5	0.22507	0.04118	0.0271443
	252	0.205464	0.0573996	0.0512922
	253.5	0.191158	0.104272	0.0957474
	255	0.175717	0.120929	0.133399
	256.5	0.14391	0.115873	0.147441
	258	0.146197	0.0897299	0.11862
	259.5	0.213066	0.0801211	0.125412
	261	0.176609	0.0691096	0.147757
	262.5	0.155376	0.0480109	0.142614
	264	0.169276	0.0327916	0.153492
	265.5	0.134435	0.00309662	0.140929
	267	0.0731422	-0.0217122	0.140271
	268.5	0.0744451	-0.0416418	0.118673
	270	0.0551747	-0.00876907	0.158263
	271.5	0.036122	0.000894259	0.162792
	273	-0.0720756	0.0078421	0.122204
	274.5	-0.0619718	0.0283908	0.142539
	291	0.0752714	0.132541	0.249389
48	237	0.217792	-0.0149943	0.191312
	238.5	0.275818	0.0361326	0.241276
	240	0.0336039	-0.0113394	0.104582
	241.5	0.049496	-0.000385019	0.159325
	243	0.125602	0.00458701	0.150221
	244.5	0.202372	0.0693153	0.140126
	246	0.180651	0.0560012	0.0694478
	247.5	0.228488	-0.0167206	-0.0606034
	249	0.193551	0.0029832	-0.00905143
	250.5	0.177335	0.0549246	0.0240858
	252	0.172415	0.0742688	0.0460998
	253.5	0.176941	0.0847983	0.0723014
	255	0.138476	0.0833969	0.103635
	256.5	0.12331	0.0773727	0.113139
	258	0.115091	0.0481732	0.075296
	259.5	0.123543	0.0307354	0.0738949
	261	0.11125	0.0191641	0.0971086
	262.5	0.123704	0.0065376	0.12347
	264	0.133449	-0.00131596	0.120682
	265.5	0.0993559	-0.0212318	0.11724
	267	0.0983111	-0.0436675	0.134465
	268.5	0.127514	-0.0476727	0.158978
	270	0.0758	-0.00841832	0.153199
	271.5	0.00554711	0.033201	0.167449
