# Supplementary material for: Adaptive bias correction for improved subseasonal forecasting
Source: Nat Commun. 2023 Jun 15;14:3482. doi: 10.1038/s41467-023-38874-y (PMC10272189; doi:10.1038/s41467-023-38874-y)
Supplement: Supplementary file 3 — Source data [file 41467_2023_38874_MOESM3_ESM.zip › fig_s4-spatial_skill_baselines.xlsx]

## Sheet: us_precip_1.5x1.5_12w
lat	lon	nn-a	deb_loess_ecmwf	deb_loess_cfsv2	deb_quantile_ecmwf	deb_quantile_cfsv2	abc_ecmwf	abc_cfsv2
25.5	279	0.341577	0.600991	0.385267	0.56008	0.370257	0.604599	0.407562
27	261	0.214376	0.608125	0.402805	0.546968	0.387295	0.591054	0.356762
	262.5	0.24152	0.485457	0.357079	0.461492	0.348564	0.493655	0.311637
	279	0.345669	0.640379	0.41508	0.633344	0.347622	0.689596	0.478413
28.5	261	0.168427	0.605273	0.375918	0.563641	0.313615	0.614481	0.358327
	262.5	0.183097	0.656395	0.478997	0.626811	0.434992	0.647581	0.429661
	264	0.148719	0.640055	0.457022	0.62974	0.392584	0.626913	0.353269
	277.5	0.281211	0.604575	0.519312	0.541462	0.47073	0.609012	0.507995
	279	0.240732	0.528417	0.401616	0.503417	0.37208	0.567671	0.444929
30	256.5	0.252519	0.492842	0.445729	0.473583	0.384401	0.523416	0.460342
	258	0.243064	0.552377	0.342647	0.553744	0.33383	0.594127	0.366236
	259.5	0.201687	0.53063	0.264769	0.519929	0.245919	0.544352	0.235357
	261	0.168698	0.551792	0.344459	0.545581	0.304725	0.585765	0.325229
	262.5	0.192728	0.552808	0.372653	0.558587	0.360381	0.581251	0.36826
	264	0.263496	0.561939	0.462175	0.557531	0.419537	0.613609	0.438056
	265.5	0.100344	0.423397	0.318491	0.414223	0.297453	0.460163	0.254316
	267	0.142484	0.515166	0.369404	0.510218	0.35222	0.516951	0.278374
	268.5	0.175349	0.523691	0.424545	0.549482	0.390127	0.556993	0.346683
	270	0.243973	0.47416	0.40064	0.473481	0.372514	0.525265	0.384428
	274.5	0.25886	0.540663	0.392498	0.542265	0.389593	0.567674	0.402759
	276	0.28965	0.597071	0.526128	0.577254	0.493503	0.582475	0.524414
	277.5	0.230608	0.602834	0.515997	0.56226	0.4871	0.598882	0.542883
31.5	249	0.359965	0.646666	0.445679	0.632656	0.550521	0.654854	0.599617
	250.5	0.315276	0.525369	0.363555	0.569169	0.481337	0.630383	0.53306
	255	0.31816	0.520233	0.429877	0.500599	0.416466	0.613841	0.503066
	256.5	0.307003	0.542575	0.50032	0.533654	0.472152	0.619394	0.528774
	258	0.200481	0.52672	0.443209	0.519056	0.40067	0.542437	0.41519
	259.5	0.196133	0.557668	0.360563	0.570079	0.341586	0.592288	0.327726
	261	0.207326	0.522047	0.329566	0.553942	0.342798	0.608305	0.324212
	262.5	0.231963	0.563306	0.338693	0.565965	0.336881	0.578694	0.317664
	264	0.2604	0.522549	0.359763	0.534605	0.338584	0.579117	0.387272
	265.5	0.231268	0.510165	0.381873	0.538547	0.381015	0.583939	0.40964
	267	0.165126	0.491978	0.316783	0.503828	0.312598	0.514375	0.346442
	268.5	0.173183	0.503617	0.390319	0.494918	0.360785	0.580762	0.434872
	270	0.26817	0.570641	0.49234	0.523366	0.466136	0.592022	0.506669
	271.5	0.294333	0.569796	0.523316	0.529841	0.499176	0.570006	0.501567
	273	0.266108	0.537117	0.458381	0.529735	0.433097	0.572684	0.456109
	274.5	0.338438	0.564771	0.423545	0.531769	0.394561	0.577916	0.411851
	276	0.30291	0.609227	0.494164	0.59351	0.463567	0.622912	0.49595
	277.5	0.288193	0.565408	0.42969	0.550764	0.4064	0.605299	0.48293
33	243	0.426544	0.763505	0.580601	0.741124	0.580726	0.789624	0.664949
	244.5	0.3616	0.619109	0.435761	0.611412	0.494265	0.669481	0.596019
	246	0.34924	0.703414	0.352338	0.64566	0.458167	0.695884	0.518048
	247.5	0.465264	0.66095	0.504879	0.641423	0.568901	0.682686	0.570676
	249	0.484925	0.675345	0.556275	0.648051	0.614292	0.723934	0.620375
	250.5	0.440952	0.59473	0.494239	0.610669	0.551659	0.672984	0.623581
	252	0.388886	0.63306	0.419678	0.586336	0.418781	0.618644	0.498556
	253.5	0.293676	0.584836	0.444283	0.571691	0.40406	0.604948	0.457518
	255	0.296505	0.600976	0.482345	0.546053	0.384743	0.637471	0.505743
	256.5	0.269595	0.566907	0.457448	0.557086	0.411122	0.642488	0.450002
	258	0.212633	0.535837	0.466934	0.535844	0.415736	0.581368	0.443614
	259.5	0.21141	0.578401	0.431743	0.589961	0.400822	0.63374	0.439044
	261	0.283698	0.57102	0.387015	0.590928	0.380253	0.632569	0.410955
	262.5	0.304711	0.610523	0.40415	0.577194	0.373027	0.641674	0.382407
	264	0.331598	0.654465	0.416518	0.630753	0.380847	0.659586	0.404431
	265.5	0.290916	0.644263	0.460189	0.598623	0.42944	0.662764	0.487088
	267	0.267201	0.577032	0.396267	0.561997	0.398625	0.585189	0.457537
	268.5	0.301256	0.564763	0.446345	0.554303	0.430531	0.599351	0.501511
	270	0.332239	0.570138	0.4918	0.536098	0.477947	0.592079	0.54355
	271.5	0.345702	0.558752	0.483413	0.534689	0.459595	0.597422	0.528576
	273	0.355384	0.600136	0.481687	0.562515	0.459098	0.617816	0.519537
	274.5	0.379461	0.645056	0.514909	0.618489	0.497661	0.643387	0.542518
	276	0.332453	0.616463	0.44917	0.605402	0.432267	0.612003	0.470589
	277.5	0.289879	0.575847	0.417628	0.56031	0.387717	0.592809	0.42975
	279	0.28392	0.580704	0.421758	0.562004	0.374551	0.597389	0.435296
	280.5	0.277958	0.633572	0.45257	0.608116	0.392408	0.613787	0.457343
34.5	240	0.421321	0.756428	0.690151	0.692993	0.68744	0.782068	0.717289
	241.5	0.436573	0.788203	0.716682	0.743382	0.692001	0.832978	0.751901
	243	0.460362	0.731361	0.656865	0.716026	0.631092	0.779377	0.72616
	244.5	0.473386	0.620899	0.470858	0.630903	0.502977	0.676383	0.663177
	246	0.417678	0.696095	0.425263	0.703981	0.530792	0.724094	0.632539
	247.5	0.479491	0.760032	0.56714	0.748335	0.612613	0.764052	0.656048
	249	0.516254	0.752468	0.592553	0.723073	0.644335	0.74491	0.699392
	250.5	0.484094	0.753888	0.577396	0.737391	0.595697	0.764957	0.657203
	252	0.343669	0.595715	0.385738	0.58295	0.388087	0.646791	0.460846
	253.5	0.301325	0.494587	0.378514	0.477939	0.366562	0.59155	0.463302
	255	0.253265	0.555231	0.41444	0.569785	0.349941	0.650341	0.448193
	256.5	0.2847	0.614161	0.442151	0.626688	0.356253	0.697332	0.423064
	258	0.28094	0.634016	0.467338	0.616647	0.380729	0.688694	0.468038
	259.5	0.325342	0.600989	0.539281	0.60831	0.462465	0.656204	0.557357
	261	0.338113	0.631022	0.490098	0.64062	0.44332	0.676579	0.491001
	262.5	0.311802	0.571331	0.423369	0.558125	0.395821	0.618974	0.4154
	264	0.283266	0.589656	0.412162	0.574214	0.394545	0.630697	0.398027
	265.5	0.277091	0.642763	0.437429	0.586249	0.411444	0.663965	0.459142
	267	0.299255	0.655828	0.443982	0.602925	0.439677	0.673444	0.511724
	268.5	0.27631	0.577942	0.409098	0.5518	0.426035	0.599862	0.507321
	270	0.299037	0.564848	0.444544	0.536295	0.439083	0.581221	0.556524
	271.5	0.378695	0.578357	0.477605	0.570592	0.479468	0.61848	0.571511
	273	0.377254	0.556331	0.481122	0.536336	0.472589	0.612249	0.566781
	274.5	0.346413	0.577456	0.484575	0.569027	0.477291	0.633904	0.546986
	276	0.33022	0.652902	0.505507	0.640996	0.499095	0.682695	0.55691
	277.5	0.307995	0.647545	0.453119	0.616241	0.445974	0.641417	0.494994
	279	0.259906	0.631282	0.412227	0.609745	0.377638	0.643408	0.417233
	280.5	0.239897	0.638185	0.372008	0.562317	0.288765	0.619576	0.307887
	282	0.213132	0.598598	0.398409	0.526391	0.281009	0.579344	0.311107
36	238.5	0.450182	0.782078	0.651023	0.749576	0.653831	0.775217	0.667462
	240	0.486942	0.771027	0.661962	0.742082	0.650165	0.798857	0.673012
	241.5	0.436294	0.765087	0.67587	0.739154	0.657473	0.803742	0.731345
	243	0.443995	0.641338	0.509916	0.662841	0.572875	0.742582	0.667833
	244.5	0.483636	0.669064	0.475794	0.678117	0.542167	0.724091	0.615491
	246	0.460403	0.633429	0.481863	0.68319	0.555292	0.6878	0.607513
	247.5	0.475013	0.707634	0.545398	0.707427	0.598701	0.74926	0.662331
	249	0.442288	0.663763	0.488426	0.682424	0.550644	0.715092	0.614138
	250.5	0.472935	0.695859	0.533895	0.715069	0.556286	0.72861	0.626459
	252	0.414114	0.6235	0.462242	0.637189	0.48192	0.69488	0.550387
	253.5	0.423638	0.641096	0.508396	0.537565	0.471592	0.663312	0.534093
	255	0.390772	0.592149	0.44935	0.594694	0.378965	0.627179	0.415503
	256.5	0.33211	0.516435	0.337938	0.52655	0.258227	0.642691	0.338689
	258	0.263757	0.56384	0.323718	0.547214	0.267184	0.633713	0.321258
	259.5	0.306342	0.597735	0.439823	0.587981	0.389041	0.620359	0.424611
	261	0.293333	0.64587	0.432787	0.631162	0.435041	0.646162	0.435076
	262.5	0.27218	0.540457	0.413475	0.527856	0.400374	0.573326	0.422897
	264	0.262196	0.544393	0.485926	0.553846	0.450221	0.610232	0.497502
	265.5	0.246224	0.591834	0.494725	0.558447	0.473668	0.645607	0.509159
	267	0.248211	0.592423	0.453718	0.569141	0.472861	0.628214	0.482518
	268.5	0.29682	0.583479	0.42044	0.562458	0.451271	0.588445	0.456952
	270	0.363448	0.58746	0.423429	0.572333	0.423765	0.604008	0.495054
	271.5	0.406311	0.578807	0.456461	0.59418	0.448134	0.591144	0.535417
	273	0.41529	0.589777	0.502993	0.594632	0.504462	0.58963	0.56805
	274.5	0.368502	0.581218	0.504872	0.588919	0.515684	0.599758	0.572024
	276	0.341452	0.595412	0.534806	0.595807	0.539972	0.639697	0.600729
	277.5	0.25156	0.582104	0.463422	0.60563	0.461709	0.631811	0.541241
	279	0.245382	0.636317	0.406901	0.641207	0.405359	0.635381	0.43403
	280.5	0.234011	0.657901	0.423268	0.61009	0.378413	0.63115	0.406714
	282	0.196308	0.608179	0.42176	0.564073	0.353756	0.60338	0.403409
	283.5	0.121208	0.521332	0.382994	0.512669	0.352382	0.554727	0.411957
37.5	238.5	0.481466	0.786154	0.665901	0.752828	0.652026	0.79475	0.659761
	240	0.493643	0.784134	0.670941	0.75608	0.6639	0.810467	0.676567
	241.5	0.434617	0.722479	0.63266	0.724534	0.615363	0.780372	0.643603
	243	0.411365	0.660987	0.520974	0.664812	0.51785	0.737952	0.629478
	244.5	0.513959	0.69346	0.569606	0.66707	0.559185	0.720924	0.610955
	246	0.528095	0.690884	0.609391	0.647176	0.608058	0.678771	0.642503
	247.5	0.484741	0.699553	0.611498	0.642429	0.620546	0.694943	0.649378
	249	0.466356	0.704418	0.549265	0.678511	0.556456	0.702878	0.609535
	250.5	0.454838	0.633355	0.575059	0.639787	0.582631	0.709816	0.671132
	252	0.469194	0.619017	0.550192	0.599609	0.568537	0.706579	0.660316
	253.5	0.475972	0.668727	0.581992	0.646735	0.534074	0.74205	0.567655
	255	0.393554	0.567045	0.354545	0.511546	0.295842	0.593539	0.399369
	256.5	0.346312	0.493659	0.315948	0.483942	0.304268	0.552518	0.385481
	258	0.258279	0.566787	0.331965	0.584417	0.313871	0.605502	0.364823
	259.5	0.198716	0.553396	0.360561	0.56757	0.331115	0.607079	0.354217
	261	0.186323	0.616357	0.412629	0.604694	0.423581	0.640168	0.419227
	262.5	0.264252	0.627578	0.510258	0.631722	0.501894	0.644117	0.521284
	264	0.244842	0.638928	0.549044	0.600473	0.510178	0.648043	0.542427
	265.5	0.255456	0.581651	0.517065	0.552441	0.457305	0.617812	0.524573
	267	0.248833	0.531586	0.413682	0.524723	0.43109	0.600898	0.471838
	268.5	0.294813	0.599734	0.451819	0.583762	0.473831	0.626629	0.491754
	270	0.32174	0.615662	0.466121	0.610215	0.484168	0.61865	0.494931
	271.5	0.340561	0.646364	0.504315	0.637406	0.512329	0.642524	0.545503
	273	0.382768	0.665446	0.53731	0.664175	0.54232	0.65251	0.58675
	274.5	0.353635	0.640179	0.50973	0.628346	0.510999	0.638929	0.569275
	276	0.341781	0.634596	0.512201	0.632383	0.516723	0.652814	0.575471
	277.5	0.258927	0.588769	0.475696	0.609806	0.482911	0.641215	0.553131
	279	0.163517	0.5425	0.380116	0.550062	0.380734	0.568385	0.446656
	280.5	0.181063	0.615004	0.380085	0.586723	0.353491	0.584251	0.367882
	282	0.202587	0.620385	0.415266	0.600687	0.3636	0.622541	0.431367
	283.5	0.146725	0.56507	0.387163	0.539868	0.356008	0.591751	0.415656
39	237	0.409955	0.75352	0.619902	0.732128	0.622309	0.748293	0.630303
	238.5	0.462335	0.779795	0.65148	0.761077	0.659434	0.763537	0.654275
	240	0.473411	0.764834	0.68913	0.753081	0.706013	0.754827	0.692225
	241.5	0.432837	0.632905	0.597609	0.66947	0.589863	0.703145	0.617301
	243	0.43494	0.658906	0.583063	0.665889	0.57846	0.631774	0.557681
	244.5	0.489475	0.736894	0.647283	0.72461	0.630226	0.739647	0.696587
	246	0.497897	0.645057	0.636172	0.636656	0.625946	0.705425	0.653831
	247.5	0.413275	0.666669	0.54877	0.651922	0.527368	0.625607	0.545276
	249	0.483057	0.706417	0.609486	0.67905	0.569603	0.732302	0.617359
	250.5	0.323444	0.610901	0.502419	0.601495	0.510541	0.622062	0.506268
	252	0.441454	0.682076	0.617421	0.667822	0.607814	0.749521	0.663768
	253.5	0.453268	0.678339	0.534679	0.64126	0.501612	0.715124	0.551017
	255	0.32838	0.563298	0.418388	0.536637	0.36995	0.600391	0.455339
	256.5	0.283893	0.538275	0.365062	0.539038	0.293287	0.624599	0.449538
	258	0.242613	0.505255	0.368981	0.511661	0.339868	0.587229	0.416779
	259.5	0.19282	0.505365	0.389243	0.545401	0.420113	0.571826	0.428281
	261	0.243969	0.565955	0.426521	0.569406	0.41623	0.577243	0.410062
	262.5	0.332811	0.617691	0.518443	0.600473	0.478281	0.618241	0.495302
	264	0.340044	0.650635	0.578394	0.629631	0.535196	0.660003	0.541514
	265.5	0.273206	0.632921	0.545331	0.602216	0.503116	0.647138	0.501843
	267	0.216595	0.567344	0.460352	0.545908	0.442862	0.579492	0.41804
	268.5	0.279147	0.582177	0.460279	0.543209	0.440835	0.608689	0.434757
	270	0.313159	0.583763	0.458684	0.556518	0.457162	0.625633	0.47801
	271.5	0.23489	0.619585	0.489417	0.579916	0.473575	0.629866	0.488479
	273	0.226331	0.618487	0.486955	0.618988	0.474657	0.64219	0.507864
	274.5	0.224583	0.645051	0.492209	0.635346	0.474041	0.644497	0.507034
	276	0.234891	0.669304	0.484045	0.656093	0.462207	0.658738	0.490254
	277.5	0.223952	0.636824	0.456939	0.628261	0.440928	0.633052	0.475693
	279	0.205741	0.575504	0.416611	0.568675	0.40234	0.587254	0.469617
	280.5	0.137341	0.574318	0.435815	0.547335	0.407176	0.561256	0.454573
	282	0.151738	0.560897	0.422469	0.53278	0.386519	0.544467	0.403154
	283.5	0.194569	0.560923	0.406871	0.535649	0.366297	0.556356	0.39157
	285	0.1583	0.484967	0.327845	0.4883	0.28721	0.50358	0.358318
40.5	237	0.441695	0.747728	0.642918	0.723835	0.621609	0.762424	0.649328
	238.5	0.469938	0.761086	0.654238	0.732395	0.652862	0.763652	0.666225
	240	0.424024	0.698359	0.63406	0.69503	0.624204	0.71255	0.639624
	241.5	0.444599	0.661187	0.595153	0.678952	0.586782	0.705705	0.57718
	243	0.487588	0.676615	0.606573	0.668459	0.596237	0.679937	0.597664
	244.5	0.511729	0.686067	0.592036	0.679625	0.55646	0.732827	0.622699
	246	0.532754	0.625297	0.600349	0.627959	0.584619	0.695233	0.630931
	247.5	0.437163	0.681343	0.603173	0.644945	0.546134	0.685799	0.56581
	249	0.425549	0.685879	0.590306	0.644573	0.531818	0.67896	0.60499
	250.5	0.419326	0.679148	0.509996	0.62728	0.440725	0.698133	0.527197
	252	0.406161	0.665645	0.574612	0.653889	0.545942	0.718394	0.601967
	253.5	0.496163	0.698937	0.567162	0.672161	0.526654	0.734401	0.496853
	255	0.357814	0.555497	0.448261	0.536995	0.379846	0.630731	0.467241
	256.5	0.332234	0.569239	0.437366	0.567976	0.376485	0.650467	0.487274
	258	0.257747	0.53278	0.43347	0.544301	0.416057	0.580154	0.45667
	259.5	0.263292	0.592934	0.442799	0.608574	0.472663	0.612259	0.489282
	261	0.264333	0.520851	0.358953	0.53899	0.390788	0.557928	0.429581
	262.5	0.32183	0.582562	0.409935	0.582562	0.416712	0.57701	0.451024
	264	0.305521	0.627059	0.4946	0.622299	0.465821	0.622669	0.476653
	265.5	0.284541	0.678947	0.526026	0.647687	0.476784	0.656967	0.492622
	267	0.206605	0.644154	0.519772	0.609367	0.460862	0.653371	0.483603
	268.5	0.197941	0.610119	0.514184	0.594957	0.469431	0.635613	0.461675
	270	0.21432	0.546109	0.490675	0.526045	0.466695	0.570395	0.439632
	271.5	0.185466	0.498919	0.458119	0.490324	0.438189	0.554641	0.429131
	273	0.204534	0.590973	0.473259	0.58031	0.455991	0.620281	0.449013
	274.5	0.212296	0.563399	0.416983	0.559264	0.397229	0.599653	0.415108
	276	0.240918	0.584214	0.429484	0.566943	0.39226	0.609569	0.441914
	277.5	0.261106	0.614981	0.458588	0.584143	0.438243	0.626505	0.468982
	279	0.193713	0.597169	0.451764	0.547124	0.39735	0.600808	0.455382
	280.5	0.119916	0.576434	0.424793	0.546086	0.381076	0.586954	0.433366
	282	0.127061	0.573561	0.437645	0.535458	0.401121	0.562907	0.413098
	283.5	0.20144	0.605039	0.454733	0.55661	0.410228	0.624575	0.462359
	285	0.209783	0.545887	0.42602	0.528152	0.383135	0.576778	0.445469
	286.5	0.136168	0.445164	0.333446	0.456571	0.318679	0.464111	0.361296
42	237	0.427894	0.698362	0.636717	0.671765	0.61177	0.711571	0.659208
	238.5	0.460695	0.757507	0.653105	0.746312	0.617697	0.767893	0.66944
	240	0.487898	0.746176	0.666055	0.738371	0.641077	0.740401	0.655508
	241.5	0.475872	0.694517	0.634341	0.682887	0.602899	0.711279	0.610927
	243	0.504586	0.69097	0.651419	0.683873	0.62993	0.70998	0.637918
	244.5	0.463829	0.63382	0.607625	0.602681	0.548299	0.663632	0.598509
	246	0.498021	0.689857	0.593917	0.66432	0.538042	0.695323	0.561659
	247.5	0.51111	0.72139	0.664432	0.704017	0.613741	0.747913	0.608574
	249	0.501839	0.699891	0.641892	0.688707	0.589185	0.722438	0.587231
	250.5	0.445285	0.617126	0.571831	0.619709	0.525654	0.666202	0.513479
	252	0.428473	0.631078	0.536833	0.615356	0.495955	0.704464	0.519778
	253.5	0.407684	0.637345	0.565682	0.608951	0.51661	0.706021	0.597436
	255	0.394984	0.60783	0.560301	0.57555	0.489228	0.652552	0.559174
	256.5	0.350627	0.560765	0.483847	0.547604	0.450686	0.632323	0.497758
	258	0.274708	0.572057	0.492055	0.552119	0.47968	0.630769	0.482154
	259.5	0.247562	0.558223	0.367907	0.570319	0.389869	0.610925	0.451538
	261	0.251602	0.561748	0.34202	0.568838	0.392506	0.628074	0.471518
	262.5	0.226537	0.466339	0.369213	0.479049	0.348903	0.585804	0.477884
	264	0.273923	0.44622	0.383806	0.478154	0.356308	0.55349	0.428906
	265.5	0.290867	0.536525	0.453135	0.536805	0.429165	0.589289	0.469188
	267	0.282293	0.643947	0.464664	0.611872	0.447193	0.651396	0.471074
	268.5	0.264057	0.641797	0.457094	0.6176	0.433358	0.632673	0.46558
	270	0.232445	0.576183	0.46933	0.55096	0.439527	0.559918	0.449317
	271.5	0.200501	0.560804	0.496792	0.513361	0.467273	0.527561	0.460249
	273	0.125112	0.490494	0.473167	0.457451	0.454393	0.500081	0.453673
	274.5	0.113653	0.556962	0.440049	0.517076	0.422116	0.548284	0.416746
	276	0.164215	0.505876	0.391831	0.477277	0.386678	0.53728	0.386934
	277.5	0.166493	0.522862	0.381912	0.513917	0.368482	0.568198	0.396577
	279	0.161607	0.492384	0.338493	0.431338	0.30582	0.493238	0.360569
	280.5	0.163441	0.567837	0.360803	0.520265	0.314422	0.598534	0.372582
	282	0.123292	0.571413	0.385276	0.519753	0.32869	0.565707	0.366632
	283.5	0.165491	0.551631	0.36884	0.523632	0.331336	0.593745	0.376226
	285	0.218527	0.580691	0.402686	0.558068	0.369553	0.607599	0.422998
	286.5	0.180337	0.581502	0.397397	0.56726	0.35135	0.603513	0.413938
	288	0.128694	0.550652	0.33529	0.524081	0.290126	0.586676	0.376299
43.5	237	0.510658	0.738286	0.670983	0.695301	0.629069	0.73839	0.685533
	238.5	0.466582	0.695315	0.63199	0.637314	0.584744	0.691622	0.660808
	240	0.398091	0.708309	0.546421	0.688324	0.526006	0.691339	0.560671
	241.5	0.453247	0.693935	0.615369	0.675621	0.582844	0.665414	0.612472
	243	0.385682	0.639997	0.60015	0.627424	0.559571	0.665978	0.569087
	244.5	0.425637	0.686299	0.656825	0.661272	0.627091	0.707946	0.670875
	246	0.45656	0.666557	0.645809	0.66459	0.632679	0.702947	0.648205
	247.5	0.490165	0.64193	0.635324	0.654568	0.599612	0.703792	0.618227
	249	0.465454	0.650644	0.595433	0.651121	0.573708	0.641292	0.573205
	250.5	0.489812	0.606343	0.595129	0.595504	0.546191	0.641037	0.585411
	252	0.455728	0.631766	0.510163	0.632845	0.480926	0.664502	0.494154
	253.5	0.400104	0.649587	0.524178	0.664773	0.491107	0.678577	0.529093
	255	0.406581	0.647479	0.602515	0.587828	0.523182	0.648593	0.533765
	256.5	0.411729	0.601834	0.569028	0.537263	0.471213	0.632167	0.535964
	258	0.398961	0.581449	0.473145	0.504806	0.412493	0.613264	0.463863
	259.5	0.284481	0.549517	0.40408	0.508235	0.378029	0.589737	0.467159
	261	0.218399	0.474999	0.315635	0.470505	0.28462	0.547162	0.390384
	262.5	0.17709	0.472547	0.35299	0.482134	0.333589	0.557484	0.408864
	264	0.225765	0.494873	0.357697	0.488944	0.361195	0.561738	0.399138
	265.5	0.256485	0.556276	0.458839	0.552727	0.415157	0.608912	0.476665
	267	0.298562	0.596171	0.486	0.576984	0.456393	0.638087	0.504935
	268.5	0.342303	0.658752	0.53948	0.600298	0.481721	0.656035	0.544943
	270	0.285546	0.60404	0.52978	0.555509	0.490586	0.604765	0.532325
	271.5	0.248263	0.577881	0.497588	0.510544	0.465512	0.567136	0.486715
	273	0.237947	0.52382	0.487113	0.46823	0.443319	0.523385	0.471758
	274.5	0.1736	0.572491	0.455508	0.527252	0.418447	0.570052	0.438264
	276	0.219186	0.563913	0.407614	0.525169	0.393143	0.533657	0.382725
	277.5	0.233959	0.413823	0.349124	0.402446	0.3511	0.462046	0.33219
	282	0.168546	0.480517	0.344604	0.439679	0.316976	0.541986	0.341644
	283.5	0.143827	0.437694	0.25225	0.397239	0.23272	0.503933	0.256026
	285	0.157692	0.493597	0.339964	0.483588	0.311514	0.524949	0.35373
	286.5	0.142712	0.571634	0.359298	0.547719	0.348088	0.600398	0.393567
	288	0.209652	0.590183	0.403029	0.548108	0.359029	0.625703	0.448073
	289.5	0.207045	0.55124	0.374116	0.520158	0.322535	0.570558	0.426429
45	237	0.534041	0.787327	0.70194	0.75602	0.670462	0.781609	0.699036
	238.5	0.594369	0.779178	0.719913	0.758634	0.663162	0.779295	0.72853
	240	0.422219	0.669781	0.573902	0.663974	0.526099	0.702347	0.585906
	241.5	0.411684	0.632707	0.544039	0.605397	0.504794	0.675719	0.555806
	243	0.385619	0.649561	0.603663	0.624664	0.571357	0.655752	0.605038
	244.5	0.399284	0.573211	0.548669	0.573412	0.53534	0.5791	0.585033
	246	0.33588	0.499586	0.412497	0.499955	0.428456	0.528941	0.458458
	247.5	0.378122	0.519171	0.495007	0.488162	0.479806	0.546806	0.49812
	249	0.429885	0.607207	0.503143	0.596364	0.476839	0.634642	0.505324
	250.5	0.463841	0.590216	0.562539	0.545977	0.500686	0.576133	0.53491
	252	0.385012	0.604248	0.516214	0.585909	0.487496	0.599362	0.50339
	253.5	0.459564	0.651518	0.527201	0.621678	0.50646	0.680773	0.544039
	255	0.441162	0.590832	0.54476	0.563536	0.493807	0.661188	0.551414
	256.5	0.389186	0.572018	0.48603	0.519826	0.439868	0.610125	0.483842
	258	0.340562	0.577245	0.481801	0.554414	0.439664	0.652111	0.498546
	259.5	0.30665	0.598142	0.519341	0.585196	0.477468	0.676964	0.532116
	261	0.170002	0.521753	0.454474	0.541918	0.430856	0.575623	0.458964
	262.5	0.161898	0.501204	0.34595	0.493616	0.34047	0.507909	0.38038
	264	0.146689	0.506121	0.330864	0.509085	0.358634	0.518823	0.407501
	265.5	0.17754	0.576413	0.418423	0.573168	0.405464	0.595173	0.457562
	267	0.269586	0.588584	0.503931	0.590768	0.474211	0.60368	0.499077
	268.5	0.327353	0.60424	0.540985	0.585641	0.481818	0.593254	0.551005
	270	0.296575	0.580322	0.521137	0.566013	0.476785	0.55054	0.528975
	271.5	0.364747	0.589192	0.556973	0.562608	0.502243	0.58424	0.566248
	273	0.366373	0.543939	0.551588	0.513699	0.502465	0.548051	0.555313
	274.5	0.344821	0.532005	0.510934	0.527962	0.477175	0.540144	0.521496
	276	0.366288	0.574185	0.498068	0.545011	0.475793	0.591938	0.49018
	286.5	0.0271575	0.370117	0.191754	0.372189	0.216269	0.382167	0.292389
	288	0.113383	0.446254	0.353691	0.421071	0.335438	0.489793	0.465824
	289.5	0.196495	0.508542	0.379832	0.489874	0.376908	0.509718	0.41078
	291	0.243592	0.565064	0.410904	0.509022	0.373622	0.554513	0.437818
	292.5	0.241167	0.58548	0.423583	0.538115	0.391471	0.57956	0.450105
46.5	237	0.439357	0.757438	0.641508	0.731854	0.625291	0.758754	0.655331
	238.5	0.482097	0.770946	0.654257	0.73899	0.63456	0.769398	0.674625
	240	0.523796	0.74977	0.687169	0.722642	0.624406	0.770879	0.66361
	241.5	0.420135	0.638352	0.575537	0.61956	0.513503	0.695572	0.595587
	243	0.45691	0.658849	0.601007	0.636704	0.554058	0.677377	0.595969
	244.5	0.444356	0.696416	0.58806	0.67914	0.588299	0.699554	0.598244
	246	0.432959	0.61092	0.522728	0.591753	0.495486	0.614717	0.53689
	247.5	0.359511	0.576078	0.478494	0.533549	0.452307	0.592046	0.481151
	249	0.377613	0.648422	0.592949	0.598114	0.530123	0.690081	0.594671
	250.5	0.277512	0.634266	0.553163	0.552476	0.478536	0.650238	0.544764
	252	0.297318	0.64553	0.531585	0.549941	0.449536	0.64697	0.507524
	253.5	0.331004	0.677191	0.535087	0.565737	0.468416	0.690359	0.509732
	255	0.305388	0.699497	0.514911	0.604088	0.46119	0.692804	0.495469
	256.5	0.353011	0.680869	0.516434	0.6705	0.518865	0.697332	0.499301
	258	0.353239	0.635033	0.520818	0.647805	0.505739	0.6812	0.525706
	259.5	0.289919	0.628035	0.472623	0.610224	0.44222	0.66426	0.502114
	261	0.168724	0.555834	0.389544	0.539925	0.396701	0.578833	0.413639
	262.5	0.162816	0.554508	0.403611	0.555944	0.421143	0.576397	0.447774
	264	0.197769	0.480618	0.377867	0.478027	0.39174	0.508325	0.408515
	265.5	0.24904	0.517572	0.408239	0.515324	0.416913	0.517456	0.444583
	267	0.28397	0.530174	0.47562	0.528364	0.455261	0.527185	0.476315
	268.5	0.306932	0.498466	0.469051	0.482874	0.451922	0.492194	0.445469
	270	0.322382	0.507902	0.475906	0.44706	0.418818	0.487834	0.446546
	271.5	0.342723	0.538464	0.50886	0.498175	0.46795	0.487691	0.508246
	273	0.330294	0.533475	0.556796	0.490124	0.507388	0.526044	0.561189
	274.5	0.30989	0.555738	0.485681	0.515244	0.44721	0.521443	0.477856
	291	0.261357	0.476776	0.363632	0.46946	0.327311	0.467054	0.415515
48	237	0.454134	0.73054	0.643738	0.726855	0.611077	0.74554	0.652263
	238.5	0.408018	0.748365	0.569227	0.716289	0.556711	0.780831	0.646238
	240	0.473631	0.713521	0.650312	0.702089	0.614807	0.73466	0.647592
	241.5	0.399271	0.669215	0.590698	0.650346	0.542147	0.70677	0.591272
	243	0.421626	0.680784	0.563478	0.651633	0.533772	0.696847	0.562052
	244.5	0.342094	0.587604	0.454518	0.593474	0.472047	0.553806	0.473115
	246	0.383235	0.60661	0.509549	0.57711	0.48766	0.607851	0.499773
	247.5	0.343575	0.584929	0.49013	0.561843	0.429577	0.614818	0.51386
	249	0.324422	0.632443	0.56232	0.600447	0.482388	0.684938	0.5911
	250.5	0.324162	0.546157	0.471259	0.476203	0.398763	0.626523	0.504681
	252	0.290693	0.562308	0.431681	0.477722	0.365152	0.590917	0.471118
	253.5	0.228265	0.630281	0.450186	0.553119	0.399375	0.664602	0.475418
	255	0.178752	0.63566	0.425551	0.561691	0.386238	0.638553	0.446004
	256.5	0.207194	0.637659	0.386084	0.601478	0.395446	0.618269	0.391063
	258	0.217543	0.618668	0.403345	0.577742	0.427567	0.602712	0.45175
	259.5	0.178644	0.608753	0.408685	0.593628	0.393268	0.625562	0.463108
	261	0.11679	0.565365	0.42859	0.553547	0.41077	0.571136	0.467583
	262.5	0.0920888	0.569387	0.433629	0.535664	0.444152	0.5798	0.4754
	264	0.134825	0.526409	0.499174	0.505358	0.47503	0.574179	0.51519
	265.5	0.192992	0.548487	0.518608	0.55159	0.494517	0.600501	0.553692
	267	0.181578	0.514556	0.476337	0.482281	0.451216	0.547202	0.517217
	268.5	0.217693	0.519397	0.506111	0.495472	0.478394	0.563192	0.505569
	270	0.214415	0.53428	0.488498	0.522862	0.455676	0.59944	0.515778
	271.5	0.163335	0.475848	0.47924	0.457876	0.44764	0.525054	0.538593

## Sheet: us_precip_1.5x1.5_34w
lat	lon	nn-a	deb_loess_ecmwf	deb_loess_cfsv2	deb_quantile_ecmwf	deb_quantile_cfsv2	abc_ecmwf	abc_cfsv2
25.5	279	0.250217	0.281809	0.267625	0.253107	0.179478	0.338901	0.296288
27	261	-0.0509603	0.0715289	-0.0309421	0.0457907	-0.0302792	0.043371	0.0490126
	262.5	-0.0397625	0.0538758	-0.0460001	0.0435865	-0.0664285	0.027351	-0.0351215
	279	0.187504	0.330011	0.227423	0.35328	0.103728	0.429476	0.310413
28.5	261	0.0596823	0.0789506	0.0390269	-0.000892685	0.00284477	0.192382	0.137294
	262.5	0.0140204	0.0696948	-0.00469716	0.0436493	-0.0349361	0.124308	0.0213838
	264	0.0471639	0.116263	0.0941139	0.0404362	0.0534465	0.180519	0.0578145
	277.5	0.0664736	0.252353	0.241801	0.158254	0.166217	0.293912	0.245961
	279	0.119878	0.180745	0.12405	0.150508	0.0675188	0.268862	0.224135
30	256.5	0.230255	0.198456	0.168842	0.144814	0.130607	0.441389	0.445661
	258	0.159514	0.0877891	0.043565	0.0738926	0.0384148	0.327915	0.33403
	259.5	0.0420636	0.0757934	-0.00455508	0.0636246	0.064356	0.18323	0.136612
	261	0.0273964	0.0553717	0.116454	0.0686497	0.0854181	0.200602	0.173685
	262.5	0.155493	0.0901838	0.123563	0.0630576	0.100883	0.207293	0.189634
	264	0.225383	0.0215231	0.134658	0.0251177	0.0773639	0.276919	0.239386
	265.5	0.067051	-0.0206136	0.062173	0.0183225	0.0859203	0.127904	0.0992676
	267	0.0879643	0.148799	0.162783	0.149499	0.158013	0.154571	0.13763
	268.5	0.0728613	0.104013	0.156077	0.109883	0.129584	0.0961483	0.0947553
	270	0.12807	0.119183	0.129168	0.0644187	0.0706991	0.0681272	0.091519
	274.5	0.0252977	0.171266	0.148589	0.135313	0.132133	0.173637	0.115167
	276	-0.0222314	0.152976	0.166379	0.145965	0.13658	0.179726	0.0923232
	277.5	-0.000133708	0.173307	0.168098	0.156318	0.130082	0.223041	0.189237
31.5	249	0.149568	0.210951	0.216204	0.181603	0.176858	0.166915	0.178712
	250.5	0.107503	0.127224	0.0913978	0.134219	0.109592	0.146351	0.136829
	255	0.208175	0.116717	-0.009621	0.103293	0.0366157	0.336021	0.297115
	256.5	0.334299	0.193054	0.190481	0.23195	0.216212	0.464389	0.452826
	258	0.200471	0.0791409	0.0856882	0.108302	0.147073	0.203363	0.21051
	259.5	0.0510448	0.0815684	0.0607794	0.0839322	0.0800493	0.067974	0.0456547
	261	-0.00713605	0.0700233	0.0916277	0.121388	0.0905521	0.0891868	0.0634868
	262.5	0.0773164	0.128448	0.140971	0.137198	0.115775	0.1381	0.100492
	264	0.180102	0.128494	0.139635	0.112142	0.111959	0.200547	0.173541
	265.5	0.145822	0.077159	0.0685876	0.101168	0.079172	0.196529	0.152015
	267	0.1169	0.0772623	0.0684126	0.0909235	0.0804788	0.13506	0.123845
	268.5	0.0891733	0.108692	0.0978662	0.090831	0.0827613	0.155573	0.18218
	270	0.117236	0.123556	0.169857	0.118449	0.0865928	0.101163	0.165901
	271.5	0.140959	0.137555	0.260887	0.0778596	0.171156	0.192111	0.234566
	273	0.211824	0.239644	0.280075	0.178316	0.168654	0.33998	0.253486
	274.5	0.186992	0.237811	0.245085	0.188111	0.160841	0.324806	0.225108
	276	0.049387	0.249771	0.270005	0.202309	0.214414	0.223201	0.211681
	277.5	0.0961502	0.204768	0.197833	0.162593	0.16685	0.230885	0.207841
33	243	0.111806	0.170755	0.269187	0.135361	0.238083	0.235706	0.191154
	244.5	0.126656	0.110027	0.18751	0.110521	0.170017	0.192872	0.214666
	246	0.0739504	0.109779	0.0813541	0.0619339	0.0350155	0.109581	0.139138
	247.5	0.161978	0.158361	0.239765	0.164105	0.188039	0.132854	0.125101
	249	0.174529	0.249072	0.271691	0.19732	0.195357	0.203842	0.151972
	250.5	0.126506	0.226719	0.171497	0.223278	0.152668	0.219347	0.160142
	252	0.140944	0.231873	0.0740463	0.197455	0.0500644	0.326906	0.259695
	253.5	0.204715	0.196265	0.128262	0.188282	0.0606077	0.259643	0.205586
	255	0.328361	0.382075	0.204991	0.195583	0.1447	0.345008	0.308418
	256.5	0.283611	0.233503	0.172671	0.192405	0.173932	0.314514	0.304576
	258	0.187525	0.135236	0.112051	0.168655	0.164892	0.172715	0.168972
	259.5	0.132192	0.100047	0.0939819	0.135725	0.0986483	0.110676	0.0918317
	261	0.056703	0.094051	0.0891267	0.135315	0.0599437	0.0978058	0.0746055
	262.5	0.0391966	0.152272	0.134719	0.162609	0.112568	0.0967395	0.0569368
	264	0.0710631	0.179146	0.136477	0.173921	0.0978598	0.153445	0.105733
	265.5	0.12952	0.149279	0.132393	0.129782	0.0606919	0.209919	0.162916
	267	0.0956201	0.101643	0.0763975	0.0985647	0.0373433	0.13277	0.119822
	268.5	0.0690838	0.0659277	0.0540343	0.0704464	0.0504451	0.130767	0.109202
	270	0.0856013	0.121131	0.114698	0.125423	0.0877599	0.173602	0.209843
	271.5	0.119867	0.185154	0.190143	0.168137	0.142988	0.206659	0.243196
	273	0.129603	0.217824	0.224037	0.168739	0.135335	0.26091	0.248332
	274.5	0.128084	0.264866	0.241507	0.244386	0.184908	0.332549	0.286806
	276	0.117894	0.246604	0.242811	0.226244	0.187119	0.309047	0.298742
	277.5	0.0770935	0.194507	0.222016	0.158854	0.174817	0.205449	0.237714
	279	0.108691	0.172045	0.205729	0.151018	0.148111	0.184711	0.184956
	280.5	0.109291	0.187083	0.235687	0.13394	0.162054	0.210262	0.192314
34.5	240	0.15786	0.182764	0.345932	0.162355	0.2949	0.284929	0.25727
	241.5	0.196897	0.244589	0.416728	0.16211	0.338027	0.344933	0.305339
	243	0.216721	0.279111	0.403624	0.22637	0.357552	0.350012	0.340279
	244.5	0.186945	0.169084	0.210569	0.147235	0.160883	0.316596	0.315913
	246	0.0812236	0.103411	0.145609	0.0705064	0.123348	0.151229	0.15221
	247.5	0.0631405	0.194665	0.193084	0.169368	0.172129	0.143655	0.102222
	249	0.128002	0.23057	0.185483	0.202965	0.179534	0.206726	0.180324
	250.5	0.0857627	0.309848	0.126406	0.259675	0.113491	0.28578	0.25946
	252	0.0568788	0.10821	-0.0554104	0.106151	-0.0708272	0.250769	0.14126
	253.5	0.156557	0.173187	0.0888167	0.193359	0.0568366	0.365273	0.291323
	255	0.190708	0.146385	0.102831	0.163826	0.135064	0.303702	0.297636
	256.5	0.244714	0.190629	0.192438	0.203139	0.134192	0.303394	0.295046
	258	0.205896	0.172495	0.161967	0.14213	0.111326	0.274915	0.268386
	259.5	0.220226	0.153256	0.222471	0.157705	0.164983	0.322266	0.297158
	261	0.144604	0.192323	0.198007	0.193446	0.128314	0.232963	0.18233
	262.5	0.0611357	0.14572	0.096805	0.144595	0.000964091	0.0844151	0.0613418
	264	0.031962	0.155356	0.0555908	0.159703	-0.0215283	0.0610084	0.0278073
	265.5	0.0607977	0.182594	0.111939	0.150127	0.0200143	0.201368	0.174034
	267	0.0703156	0.153119	0.117605	0.0957527	0.0169218	0.290345	0.262728
	268.5	0.0321617	0.00124299	-0.0215078	-0.0106231	-0.0519005	0.202197	0.18227
	270	0.0663569	0.00408681	-0.0300035	0.0157069	-0.0278285	0.225553	0.206873
	271.5	0.140557	0.0270033	0.0366849	0.0480445	0.0256069	0.216773	0.207397
	273	0.126728	0.0640019	0.0279591	0.0646656	0.0225428	0.209959	0.258664
	274.5	0.100109	0.0842813	0.000125589	0.129924	0.0249821	0.196429	0.200617
	276	0.13725	0.126432	0.0344299	0.173024	0.0468808	0.261825	0.248837
	277.5	0.107154	0.196788	0.0883312	0.193199	0.097294	0.231466	0.249256
	279	0.0685215	0.233487	0.190645	0.190973	0.166027	0.252135	0.256211
	280.5	0.104902	0.181856	0.156409	0.108582	0.087731	0.135738	0.150113
	282	0.124938	0.00485083	0.120127	-0.0148508	0.077178	-0.110769	-0.0715102
36	238.5	0.0759785	0.174084	0.22911	0.191584	0.180158	0.178212	0.103291
	240	0.0738614	0.227781	0.243228	0.16517	0.214809	0.23017	0.171834
	241.5	0.106984	0.0867326	0.313896	0.0685718	0.301066	0.177822	0.20835
	243	0.212667	0.0875008	0.27686	0.0577014	0.281647	0.263395	0.314454
	244.5	0.128688	0.0609683	0.226704	0.0702064	0.211191	0.140047	0.136379
	246	0.0589794	0.103883	0.176533	0.13247	0.157759	0.0872905	0.0272707
	247.5	0.0605826	0.21366	0.12406	0.184314	0.15821	0.19384	0.141363
	249	0.032017	0.162947	0.00854933	0.202232	0.0573685	0.22997	0.159653
	250.5	0.141475	0.139643	0.0942441	0.152258	0.0979272	0.140222	0.18649
	252	0.083395	0.152019	-0.0327621	0.207713	-0.0142447	0.317035	0.231614
	253.5	0.0952263	0.170251	0.134429	0.193563	0.100615	0.341212	0.272464
	255	0.133494	0.224961	0.125941	0.100093	0.0695936	0.346215	0.289431
	256.5	0.182167	0.131455	0.130993	0.0780319	0.0634038	0.377534	0.369163
	258	0.119192	0.101617	0.140403	0.0749862	0.0953071	0.202887	0.229372
	259.5	0.184172	0.0807322	0.032569	0.0720093	0.0396969	0.136251	0.126873
	261	0.140645	0.106459	0.00684831	0.138221	0.00457599	0.0515743	0.032136
	262.5	0.158739	0.131658	0.103552	0.128733	0.0346865	0.0703747	0.0760485
	264	0.178305	0.18334	0.194574	0.166428	0.07405	0.141294	0.142332
	265.5	0.104465	0.205093	0.172437	0.187216	0.06774	0.180015	0.188687
	267	0.0410295	0.133822	0.108668	0.128286	0.0354752	0.195851	0.183007
	268.5	0.035514	0.061907	0.059545	0.040598	-0.0108104	0.226206	0.207674
	270	0.0448639	-0.0251511	-0.061512	-0.00219334	-0.0855131	0.208388	0.143725
	271.5	0.0753039	-0.00907168	-0.0214691	0.00147296	-0.020387	0.22569	0.203754
	273	0.14689	0.0188946	0.0311058	0.00210054	0.017087	0.240784	0.23752
	274.5	0.148896	0.0479517	-0.025851	0.0407288	-0.0277983	0.241706	0.22871
	276	0.162112	0.0460509	-0.061387	0.0704467	-0.050068	0.265499	0.250179
	277.5	0.175265	0.0859827	-0.041745	0.101109	-0.0277328	0.222374	0.263328
	279	0.125628	0.0546377	0.0385769	0.0809595	0.0568694	0.156137	0.222608
	280.5	0.122282	0.145053	0.134075	0.111062	0.11218	0.201428	0.239909
	282	0.119148	0.0773422	0.113298	0.0640128	0.0968221	0.0809273	0.114241
	283.5	0.0848414	-0.050624	0.03017	0.0139421	0.04355	-0.0432271	0.0233167
37.5	238.5	0.14328	0.275293	0.309236	0.233374	0.25086	0.299308	0.236803
	240	0.102242	0.237951	0.274141	0.201588	0.225622	0.228757	0.193499
	241.5	0.0974109	0.154086	0.258707	0.120045	0.268638	0.25999	0.199091
	243	0.115418	0.090287	0.180053	0.0462182	0.212354	0.257431	0.302784
	244.5	0.127587	0.121412	0.2421	0.087369	0.24534	0.276375	0.292719
	246	0.168004	0.133584	0.257091	0.106473	0.256599	0.198009	0.204667
	247.5	0.183718	0.177346	0.266359	0.12277	0.250596	0.26407	0.26232
	249	0.17962	0.138356	0.0465394	0.0995079	0.0776749	0.29252	0.296265
	250.5	0.261331	0.161804	0.131839	0.101414	0.0952787	0.407288	0.410446
	252	0.2115	0.11665	-0.000857745	0.08954	-0.00630739	0.190717	0.200156
	253.5	0.228469	0.20079	0.0978225	0.122153	0.00487348	0.35343	0.173035
	255	0.122515	0.172855	-0.0277543	0.175342	-0.054265	0.297272	0.0732918
	256.5	0.192926	0.135175	0.0780261	0.155955	0.0475564	0.38916	0.329353
	258	0.0573531	0.0452621	-0.00432318	0.0592061	0.00278578	0.206379	0.170481
	259.5	0.0710324	0.0491274	-0.0862159	0.0261097	-0.0884632	0.0751829	0.0188778
	261	0.0657433	0.0575863	-0.0742622	0.0399023	-0.0586217	0.00448441	-0.0212514
	262.5	0.0933878	0.155103	0.0617267	0.138933	0.00844828	0.130895	0.106763
	264	0.105836	0.214202	0.182928	0.170783	0.0873412	0.200046	0.165237
	265.5	0.130056	0.215291	0.21952	0.156118	0.10478	0.258439	0.219454
	267	0.0196865	0.114544	0.151352	0.117334	0.0599457	0.194056	0.176894
	268.5	-0.0180179	0.109799	0.140384	0.0528294	0.042402	0.215056	0.206335
	270	-0.00987562	0.101112	0.0548146	0.01788	-0.0185597	0.151842	0.101543
	271.5	0.0112905	0.0454441	-0.000858501	-0.0150531	-0.0327952	0.159996	0.126497
	273	0.0471971	0.102456	0.0713388	0.0431566	0.0400055	0.264821	0.222689
	274.5	0.0639897	0.0950986	0.0411513	0.0588016	0.0113287	0.263924	0.219292
	276	0.114326	0.0670521	0.00333258	0.0259954	-0.0175433	0.275454	0.243771
	277.5	0.100349	0.0102003	-0.0623134	0.0366411	-0.057352	0.21148	0.176938
	279	0.116831	0.0553672	-0.0597935	0.0553454	-0.0811553	0.168028	0.187732
	280.5	0.147837	0.0867967	0.0945815	0.0698961	0.0647028	0.151229	0.190127
	282	0.146902	0.0993273	0.137259	0.0903152	0.133307	0.181524	0.222723
	283.5	0.109462	0.074764	0.153696	0.0735753	0.14204	0.166214	0.109599
39	237	0.188877	0.18767	0.286036	0.16823	0.284095	0.225013	0.239615
	238.5	0.180142	0.26971	0.298411	0.251128	0.285011	0.271887	0.223656
	240	0.144947	0.186994	0.264671	0.172002	0.24014	0.176711	0.15152
	241.5	0.192391	0.139942	0.23444	0.114845	0.20059	0.187227	0.164728
	243	0.101389	0.0828307	0.142776	0.0525906	0.152904	0.033517	0.0654545
	244.5	0.168702	0.114077	0.228935	0.100888	0.224876	0.233363	0.291779
	246	0.133859	0.142928	0.203445	0.16071	0.194513	0.196022	0.186262
	247.5	0.199814	0.222114	0.220846	0.194797	0.204522	0.25633	0.263396
	249	0.236675	0.21072	0.16086	0.1386	0.146762	0.380593	0.38736
	250.5	0.120163	0.018116	-0.0332412	0.000470563	-0.0124394	0.183828	0.131734
	252	0.225379	0.0699928	0.0921459	0.0918788	0.0737725	0.300845	0.263083
	253.5	0.127686	0.107039	0.0196981	0.101852	-0.00437537	0.198669	0.122352
	255	0.126517	0.134094	-0.0280888	0.117452	-0.131359	0.232743	0.092283
	256.5	0.215118	0.0704643	0.0304278	0.111161	-0.0791551	0.368928	0.298686
	258	0.126326	0.090683	-0.0529727	0.0560317	-0.0919657	0.155659	0.131874
	259.5	0.0389319	0.0233796	-0.105298	0.0189083	-0.0786119	-0.0321769	0.0249411
	261	0.0629328	0.0699174	-0.00503488	0.0788561	-0.0200422	0.00956084	0.0250221
	262.5	0.141143	0.124071	0.0642826	0.0929364	0.0466225	0.114237	0.111424
	264	0.14613	0.143176	0.103723	0.120042	0.0516119	0.15239	0.126641
	265.5	0.145814	0.149174	0.166267	0.133092	0.0650451	0.281453	0.217272
	267	0.171996	0.133429	0.1701	0.122593	0.100894	0.227615	0.192778
	268.5	0.172823	0.181008	0.18292	0.113747	0.0988948	0.269265	0.238194
	270	0.0922408	0.194273	0.0859904	0.1075	0.000899865	0.212196	0.17397
	271.5	0.0994085	0.183167	0.0559845	0.119176	-0.00478398	0.171067	0.0961104
	273	0.0712168	0.152239	0.0631545	0.0904255	0.0161287	0.218555	0.138472
	274.5	0.028235	0.132934	0.037633	0.071604	-0.0146614	0.217935	0.137374
	276	0.0600979	0.159054	0.0423095	0.0773452	-0.0219291	0.277708	0.188498
	277.5	0.0755086	0.136418	0.0516562	0.0660911	-0.00408729	0.288088	0.204645
	279	0.094201	0.0891276	0.0195703	0.0727281	-0.019222	0.266101	0.204318
	280.5	0.160861	0.16187	0.0473737	0.138347	0.00729079	0.223595	0.205582
	282	0.115929	0.0908458	0.100112	0.0810213	0.08547	0.21799	0.222714
	283.5	0.140765	0.0955734	0.18409	0.0767714	0.115918	0.280196	0.259668
	285	0.130305	0.140482	0.173434	0.0729488	0.0801346	0.245776	0.253746
40.5	237	0.246472	0.199478	0.302383	0.20949	0.282159	0.308304	0.329901
	238.5	0.22306	0.222075	0.309274	0.230663	0.307798	0.227629	0.252973
	240	0.114888	0.106273	0.220141	0.116424	0.188748	0.152747	0.158269
	241.5	0.158918	0.124075	0.223638	0.093571	0.169496	0.205238	0.158406
	243	0.0450859	0.0398341	0.0966692	0.0588841	0.104394	0.0249116	0.0139273
	244.5	0.183835	0.0532778	0.118404	0.0525312	0.066861	0.176488	0.140676
	246	0.215396	0.113515	0.156915	0.108513	0.133767	0.234794	0.195592
	247.5	0.213261	0.229996	0.224273	0.244828	0.195398	0.264118	0.18274
	249	0.302569	0.175194	0.205478	0.184718	0.170111	0.404356	0.405741
	250.5	0.360433	0.310303	0.114555	0.30566	0.0914839	0.523663	0.455298
	252	0.287312	0.204265	0.202113	0.194335	0.155478	0.455702	0.404945
	253.5	0.195511	0.207257	0.116115	0.182503	0.0667021	0.354305	0.229621
	255	0.194906	0.145988	-0.00305327	0.123707	-0.0745309	0.309807	0.202248
	256.5	0.227606	0.178696	0.1596	0.131433	0.014849	0.377873	0.339051
	258	0.107784	0.135143	-0.0286299	0.119163	-0.0807519	0.210069	0.200731
	259.5	0.0350702	0.108361	-0.155157	0.142962	-0.124317	0.0861904	0.141346
	261	0.0524245	0.00695808	-0.219749	0.076399	-0.129583	-0.0752997	-0.051063
	262.5	0.17785	0.0705132	-0.123877	0.0624679	-0.109445	-0.00171152	-0.0489203
	264	0.139501	0.0564342	-0.026233	0.0324715	-0.0515947	0.101031	0.052953
	265.5	0.150539	0.0948015	0.0323248	0.0530522	-0.0481571	0.249733	0.160076
	267	0.0994998	0.0937887	0.0408275	0.0573536	-0.021745	0.212082	0.14343
	268.5	0.0799828	0.0533561	0.0208364	0.0259054	-0.0269937	0.123411	0.101212
	270	0.0867937	0.0803897	0.0665683	0.0663949	-0.0018635	0.128035	0.106661
	271.5	0.106973	0.113262	0.11418	0.0636004	0.0397426	0.147828	0.120781
	273	0.124401	0.141168	0.0851964	0.115211	0.0445197	0.150214	0.0739397
	274.5	0.0705943	0.106199	0.0155569	0.0740068	0.00521355	0.111803	0.0126562
	276	0.0465473	0.106508	0.0177473	0.0607838	-0.0288743	0.169828	0.0676579
	277.5	0.0497839	0.106869	-0.00179861	0.0306278	-0.0342265	0.148052	0.0768942
	279	0.0818977	0.0796478	0.00325787	0.0219966	-0.0305108	0.172966	0.123687
	280.5	0.132305	0.122654	0.00558842	0.113779	-0.0481848	0.229396	0.129566
	282	0.11536	0.173106	-0.00546982	0.138928	-0.0834122	0.246352	0.165687
	283.5	0.0807877	0.194811	0.100099	0.129891	4.44349e-05	0.368049	0.305647
	285	0.0408583	0.181854	0.111552	0.0977935	0.0199044	0.344397	0.265217
	286.5	-0.0101156	0.0356171	0.0291114	0.0338707	-0.0112535	0.141021	0.0848685
42	237	0.174512	0.0589805	0.160622	0.114524	0.154611	0.19892	0.226674
	238.5	0.214377	0.161917	0.283372	0.174781	0.254408	0.277558	0.278796
	240	0.169296	0.144049	0.252822	0.117339	0.206736	0.251975	0.251438
	241.5	0.17554	0.16741	0.215081	0.147268	0.159917	0.21757	0.223923
	243	0.245995	0.200016	0.250684	0.165762	0.173555	0.278952	0.285337
	244.5	0.128683	0.103417	0.143133	0.0523014	0.0667507	0.153886	0.159754
	246	0.156134	0.121925	0.1673	0.052747	0.103168	0.141426	0.128533
	247.5	0.1646	0.142316	0.230049	0.151721	0.184515	0.191814	0.152236
	249	0.188769	0.169333	0.24056	0.190049	0.212032	0.325602	0.263163
	250.5	0.202746	0.150825	0.100669	0.157114	0.0878409	0.362379	0.200107
	252	0.184054	0.205448	0.170337	0.212486	0.120244	0.375741	0.276009
	253.5	0.245511	0.298618	0.195091	0.236175	0.109926	0.36318	0.29512
	255	0.26392	0.186987	0.140384	0.131001	0.0491751	0.363356	0.357281
	256.5	0.275038	0.139263	0.14739	0.107172	0.0419723	0.39073	0.346834
	258	0.108376	0.128866	0.120294	0.0557615	0.0239836	0.285903	0.285375
	259.5	0.0890938	0.0529316	-0.0823081	0.0596728	-0.0662603	0.148876	0.249595
	261	0.108897	-0.00915538	-0.160862	0.0843283	-0.0922059	0.137923	0.17805
	262.5	0.165382	-0.0427862	-0.149905	-0.018883	-0.11425	0.0703964	0.060065
	264	0.167289	0.0433413	0.0163892	0.00762047	-0.00553385	0.160397	0.132027
	265.5	0.149879	0.0919723	0.0408328	0.0195842	-0.00431773	0.251912	0.212651
	267	0.0968692	0.0695425	-0.0221253	0.0279058	-0.0606679	0.224712	0.139186
	268.5	0.0644571	0.00470912	-0.076298	-0.0296132	-0.103927	0.0885379	0.0378318
	270	0.0901434	0.0126181	-0.0277653	-0.0230468	-0.0696345	0.121669	0.0672225
	271.5	0.119513	0.0938464	0.0977133	0.0027811	0.0273526	0.169604	0.121811
	273	0.0563946	0.0483939	0.111338	0.0115939	0.0664859	0.130451	0.139454
	274.5	0.0241356	0.0663424	0.0422683	0.0113852	0.038436	0.100593	0.0728632
	276	-0.00819027	0.0676981	-0.00160143	0.0278815	-0.0102043	0.0147886	-0.000467245
	277.5	0.0341561	0.109362	-0.0142211	0.0817706	-0.0458138	0.102501	0.0434805
	279	0.0796246	0.134653	0.0460398	0.0443215	-0.0269045	0.178824	0.130007
	280.5	0.058372	0.168553	0.0339726	0.130569	-0.0371721	0.177455	0.102623
	282	0.0376962	0.170192	0.0284155	0.169855	-0.0140242	0.144006	0.0631756
	283.5	0.0976106	0.220839	0.124751	0.165693	0.02664	0.302231	0.212388
	285	0.0163768	0.202861	0.14839	0.194294	0.0698321	0.338396	0.227913
	286.5	-0.00952596	0.120197	0.0734425	0.142653	0.0279628	0.221929	0.0614921
	288	0.0218448	0.125319	0.0194132	0.118178	-0.00841512	0.195891	0.076681
43.5	237	0.221319	0.157773	0.203225	0.0644855	0.133791	0.303838	0.357168
	238.5	0.163168	0.0720992	0.165553	0.0411617	0.0995515	0.250497	0.243827
	240	0.102195	0.0910548	0.086614	0.0601702	0.0816313	0.154272	0.112206
	241.5	0.228977	0.147356	0.201408	0.137367	0.11051	0.238926	0.282375
	243	0.0999444	0.117576	0.127243	0.112251	0.0883417	0.087763	0.0869673
	244.5	0.119839	0.156545	0.197112	0.143889	0.143302	0.156928	0.18143
	246	0.126312	0.132262	0.173726	0.0974877	0.127239	0.144866	0.158185
	247.5	0.0714813	0.117727	0.23171	0.0530834	0.133042	0.279253	0.260814
	249	0.136843	0.0256976	0.149444	-0.0123913	0.103407	0.166327	0.211497
	250.5	0.273846	0.0901285	0.194218	0.0312651	0.14929	0.297552	0.318489
	252	0.250852	0.238767	0.204498	0.222506	0.180244	0.299207	0.236425
	253.5	0.244589	0.213751	0.12519	0.231698	0.104829	0.311951	0.221693
	255	0.194183	0.218748	0.268166	0.147889	0.141709	0.345446	0.319049
	256.5	0.183721	0.221088	0.189652	0.114549	0.07918	0.394046	0.328882
	258	0.236893	0.224157	0.133478	0.14945	0.0406695	0.316814	0.233007
	259.5	0.297616	0.134832	0.0262364	0.1038	-0.0468622	0.197871	0.185376
	261	0.23222	0.0645478	-0.00434738	0.109507	-0.0230382	0.182062	0.133086
	262.5	0.126397	-0.0163874	-0.0120303	0.0351244	-0.00868044	0.0926426	0.0225108
	264	0.00995128	-0.0430187	-0.0366481	0.00533921	-0.0567984	-0.0433388	-0.0508387
	265.5	0.10343	0.0222922	0.0110323	0.0500409	-0.099543	0.141189	0.114397
	267	0.138168	0.0670347	-0.0490059	0.0440183	-0.134041	0.225975	0.165049
	268.5	0.18479	0.100593	0.0313501	0.0319515	-0.0671116	0.246325	0.215105
	270	0.140083	0.0185444	-0.0234054	-0.0139355	-0.0677235	0.141897	0.158038
	271.5	0.100793	0.0396239	0.00392094	0.0110463	-0.043917	0.112835	0.123245
	273	0.0296625	-0.0288537	0.0358879	-0.053404	-0.0231827	0.0431043	0.102137
	274.5	0.0472152	0.00259639	0.0193256	-0.0242967	0.00575847	0.0720916	0.055215
	276	0.0293539	0.0049289	0.016234	-0.042332	-0.00327544	0.0212212	0.0150175
	277.5	-0.0383368	0.0265046	0.0277267	0.0156391	0.0268322	-0.0362347	-0.034141
	282	0.0173489	0.109308	0.0730389	0.0854807	0.0384354	0.0922379	0.0618474
	283.5	-0.0298365	0.0772985	0.0194407	0.082546	0.0208504	0.073201	-0.000556701
	285	-0.0602624	0.0566438	0.0319008	0.0902561	0.028662	0.0618168	-0.0398455
	286.5	-0.0488554	0.0544776	0.0200864	0.136617	0.0646301	0.0425991	-0.0824794
	288	-0.0042711	0.153556	0.0552608	0.190632	0.0572064	0.18917	0.0346165
	289.5	0.0276531	0.166905	0.0651749	0.162083	0.0854562	0.197787	0.110527
45	237	0.101395	0.182252	0.192726	0.0846933	0.142135	0.30495	0.335739
	238.5	0.228739	0.275302	0.315131	0.172775	0.172917	0.483104	0.455193
	240	0.124741	0.204379	0.194118	0.148276	0.0993281	0.252372	0.221516
	241.5	0.0720893	0.117999	0.0869305	0.083607	-0.00533982	0.158872	0.155111
	243	0.125311	0.102826	0.110818	0.0536418	0.0513286	0.143359	0.159037
	244.5	0.165747	0.0265708	0.0504481	0.0104363	0.00106224	0.111268	0.171565
	246	0.117518	-0.0277639	-0.0926568	-0.0482436	-0.141534	0.00990843	-0.00869626
	247.5	0.142157	-0.013486	-0.0143079	-0.0601442	-0.115132	0.133437	0.0469654
	249	0.190283	0.0560839	0.0566572	0.033538	-0.0131422	0.231449	0.187741
	250.5	0.180419	0.152561	0.212393	0.0574924	0.0607553	0.252238	0.253331
	252	0.19935	0.14226	0.254216	0.0908216	0.153092	0.321568	0.299385
	253.5	0.159215	0.200086	0.165949	0.12302	0.0840365	0.359472	0.216801
	255	0.169793	0.165039	0.188931	0.0442701	0.0747832	0.391111	0.290432
	256.5	0.157305	0.0938848	0.139018	0.0154302	0.0493589	0.294434	0.24376
	258	0.137459	0.153752	0.0486906	0.13102	-0.00507867	0.231157	0.104803
	259.5	0.184753	0.2129	0.0900685	0.201599	0.0192	0.274724	0.113849
	261	0.163469	0.203328	0.0787527	0.226328	0.0596626	0.194518	0.0112109
	262.5	0.103326	0.141544	0.0394827	0.145663	0.0186683	0.0467644	-0.0185691
	264	0.0870453	0.0494867	-0.00605824	0.109039	-0.0265888	0.0308407	-0.0171983
	265.5	0.0560892	0.0377493	0.0706076	0.106355	0.00440217	0.139752	0.0736265
	267	0.0326087	0.133318	0.156231	0.103788	0.0148384	0.256646	0.182691
	268.5	0.11934	0.174948	0.171723	0.0993546	0.021129	0.307518	0.285832
	270	0.0931489	0.0828783	0.0952785	0.0457752	0.0212586	0.144197	0.167484
	271.5	0.0680238	0.0577283	0.0801913	-0.0093284	-0.017721	0.114696	0.161988
	273	0.0293434	-0.027433	0.0498297	-0.0427444	-0.0379098	0.0472336	0.157873
	274.5	0.0341209	0.00891185	0.00407739	-0.00872215	-0.0449642	0.0687739	0.111704
	276	0.0523249	0.110609	0.052735	0.0365187	-0.0343425	0.136754	0.124676
	286.5	0.0161957	-0.0667534	-0.137602	0.0301333	-0.0492199	-0.0669724	-0.0283539
	288	0.098253	0.00527228	0.0944713	0.059332	0.0953842	0.242418	0.262027
	289.5	-0.0104112	0.05141	0.0252188	0.108303	0.0912102	0.0282953	-0.014519
	291	-0.0260557	0.113722	0.0588812	0.129448	0.0408888	0.0934485	0.0159293
	292.5	0.0212098	0.166859	0.126793	0.14256	0.0764496	0.187842	0.185538
46.5	237	-0.0969904	0.0947519	0.159871	0.0409959	0.0998856	0.250653	0.266977
	238.5	-0.00892427	0.109638	0.180074	0.0696578	0.112115	0.321235	0.314146
	240	0.262296	0.334013	0.430966	0.204897	0.255577	0.515435	0.481619
	241.5	0.0676345	0.199784	0.170261	0.148199	0.0840272	0.284954	0.26385
	243	0.0937323	0.173959	0.166154	0.0987238	0.0709477	0.245783	0.229674
	244.5	0.0650453	0.0960335	0.0993543	0.0681717	0.0569672	0.169871	0.162121
	246	0.107351	0.119583	0.158309	0.0245569	0.0694348	0.183415	0.193736
	247.5	0.0846757	0.0863628	0.0915924	-0.0257817	0.0192152	0.102063	0.0941076
	249	0.180478	0.199375	0.211089	0.0644885	0.0702166	0.311737	0.289847
	250.5	0.0301853	0.0892221	0.146303	-0.0216514	-0.025506	0.245507	0.212213
	252	0.0737464	0.0934307	0.153759	0.0672822	0.0232367	0.300165	0.162631
	253.5	-0.0399615	0.11522	0.0770827	0.0509482	-0.043849	0.296788	0.156603
	255	-0.0133331	0.123074	0.0546332	0.0684372	-0.0316118	0.292291	0.149519
	256.5	0.0103633	0.128074	0.0689547	0.177934	0.00414277	0.337219	0.164234
	258	0.0632499	0.14366	0.0478672	0.16336	-0.00323304	0.25239	0.148836
	259.5	0.0713249	0.13313	-0.000258651	0.102648	-0.0663558	0.228101	0.11487
	261	-0.00116204	0.077988	-0.0287671	0.131415	-0.00536734	0.0532212	-0.0517081
	262.5	0.0487361	0.10489	0.00428461	0.178541	0.0283133	0.020777	-0.102228
	264	0.0947568	0.0677104	0.0858584	0.166887	0.111078	0.0468132	0.0216309
	265.5	0.0361821	0.0932737	0.0723109	0.199023	0.0998453	0.0831664	0.00688562
	267	0.0185952	0.114631	0.132765	0.144335	0.0795813	0.14591	0.0716597
	268.5	-0.0212198	0.0809995	0.108225	0.0850874	0.0536979	0.0811634	0.0373976
	270	0.0312515	0.0391425	0.0900094	0.0344578	0.0318872	0.0712827	0.0650325
	271.5	0.0116056	0.0191202	0.0486981	0.0255556	-0.0331258	0.00100801	0.0336804
	273	0.0670145	0.0244048	0.147373	-0.0359901	0.0399231	0.0610238	0.103856
	274.5	0.141467	0.0475595	0.108535	0.00779903	0.0256172	0.0276899	0.0215035
	291	0.00161571	-0.0243198	-0.0286074	0.0083358	-0.00100452	-0.0287373	-0.0594885
48	237	-0.0444488	0.141319	0.175898	0.113073	0.105821	0.292623	0.220497
	238.5	-0.149889	0.133744	0.108097	0.0555962	0.108479	0.299116	0.286006
	240	0.122428	0.180756	0.308912	0.0935796	0.186481	0.344612	0.370103
	241.5	0.0989111	0.186793	0.204167	0.101501	0.101768	0.294949	0.28711
	243	0.0544273	0.147977	0.116793	0.1023	0.0865285	0.231005	0.207041
	244.5	0.014373	0.0330585	-0.0172972	0.0353625	0.0277343	0.0289161	0.055406
	246	0.101506	0.172955	0.108727	0.141211	0.103504	0.14335	0.0995923
	247.5	0.135341	0.0821131	0.191553	-0.00338416	0.11303	0.167378	0.162924
	249	0.148858	0.161663	0.148794	0.0644672	0.00590598	0.406017	0.337369
	250.5	0.136929	0.0695248	0.0453331	0.0347665	-0.00582932	0.386805	0.264877
	252	0.0636916	0.0610228	-0.0557476	0.0770014	-0.0797405	0.323723	0.0768253
	253.5	0.0243018	0.158517	-0.071388	0.122968	-0.130675	0.307343	0.098151
	255	0.00322595	0.145201	-0.0254363	0.138431	-0.0659078	0.201882	0.0318801
	256.5	-0.0423261	0.122564	-0.00343753	0.183362	0.0130775	0.140198	0.0182694
	258	0.0340098	0.0730669	-0.0330934	0.103833	0.000662146	0.158403	0.0508726
	259.5	0.0583621	0.111949	-0.0217482	0.126078	0.00635431	0.201647	0.100009
	261	0.0767672	0.0794893	0.0194149	0.0582289	0.0822576	0.152414	0.0984286
	262.5	-0.00583397	0.0525901	-0.031846	0.0983657	0.0714553	0.0975972	0.0123092
	264	0.0544532	0.174446	0.192672	0.200175	0.198133	0.280878	0.204516
	265.5	0.0931318	0.211593	0.226416	0.249325	0.235796	0.279208	0.25825
	267	0.0893217	0.147266	0.0902401	0.179065	0.120677	0.192845	0.147137
	268.5	0.104431	0.158683	0.171013	0.155997	0.131475	0.207366	0.145065
	270	0.133237	0.168691	0.134962	0.170067	0.103111	0.246857	0.2268
	271.5	0.230809	0.0941474	0.132079	0.141127	0.126087	0.211168	0.288813

## Sheet: us_precip_1.5x1.5_56w
lat	lon	nn-a	deb_loess_ecmwf	deb_loess_cfsv2	deb_quantile_ecmwf	deb_quantile_cfsv2	abc_ecmwf	abc_cfsv2
25.5	279	0.210495	0.199633	0.231958	0.1556	0.104451	0.344696	0.278931
27	261	-0.032877	0.068858	0.109998	0.049516	0.126873	0.0844049	0.066923
	262.5	0.00625114	-0.0333755	0.0230724	-0.025647	0.0118958	0.0357516	-0.0355689
	279	0.174968	0.297545	0.201363	0.297739	0.0113824	0.411327	0.32471
28.5	261	0.0169536	0.163914	0.112621	0.0749941	0.0941203	0.173939	0.129415
	262.5	0.0279169	0.0715207	0.0689959	0.0512689	0.0617447	0.112426	0.0213283
	264	0.0468281	0.126065	0.103574	0.0658217	0.05707	0.153071	0.0859866
	277.5	-0.00523789	0.147071	0.233532	0.0718765	0.14449	0.269736	0.239664
	279	0.0768906	0.105077	0.155723	0.121821	0.0898247	0.263329	0.240742
30	256.5	0.256662	0.215696	0.244515	0.245322	0.181399	0.439023	0.439305
	258	0.101925	0.127708	0.135421	0.203876	0.166189	0.319599	0.366084
	259.5	-0.0662847	0.0717954	0.0726533	0.121844	0.154581	0.135596	0.115526
	261	-0.0594301	0.125759	0.118998	0.139023	0.123867	0.163265	0.138007
	262.5	-0.0206001	0.151636	0.0620213	0.13195	0.0652511	0.180052	0.154527
	264	0.0519863	0.10395	0.0724914	0.0862777	0.0567708	0.251995	0.224879
	265.5	0.0535351	-0.0132136	0.0428995	-0.00303025	0.0514041	0.108158	0.139193
	267	0.0610966	0.0553975	0.166289	0.0535626	0.157613	0.149542	0.169299
	268.5	0.0728758	0.0594918	0.120796	0.0429881	0.108599	0.111065	0.121051
	270	0.0626002	0.0676531	0.100412	-0.0145985	0.0287943	0.0626756	0.0880189
	274.5	0.0370234	0.0978757	0.0598577	0.0485375	0.0322202	0.150946	0.0960523
	276	-0.0145266	0.0873367	0.0800332	0.0336099	0.029488	0.14607	0.105437
	277.5	-0.0380004	0.111648	0.128897	0.0807989	0.0851827	0.184762	0.184364
31.5	249	0.0313818	0.0975087	0.212345	0.0513857	0.147616	0.0823769	0.13435
	250.5	0.0440115	0.0483226	0.0868746	0.0297747	0.054948	0.0425929	0.0659867
	255	0.201587	0.144305	0.11932	0.134348	0.1791	0.361796	0.323396
	256.5	0.289896	0.166549	0.257094	0.171233	0.240726	0.471293	0.463483
	258	0.113995	0.106596	0.19199	0.158425	0.197332	0.143572	0.201629
	259.5	-0.0442931	0.0848533	0.120735	0.120343	0.163153	0.0457246	0.057588
	261	-0.0511353	0.0552767	0.0954202	0.131637	0.13193	0.067866	0.0732905
	262.5	-0.0302459	0.117777	0.143392	0.139898	0.139231	0.110331	0.0919198
	264	0.0233788	0.117028	0.145249	0.104601	0.130163	0.166654	0.15183
	265.5	0.013699	0.0364357	0.0781075	0.0129059	0.0886555	0.152565	0.15037
	267	-0.0222975	0.0473593	0.093251	0.015034	0.0978108	0.110592	0.143609
	268.5	0.0422569	0.0192717	0.0815024	0.0415608	0.0486008	0.150651	0.199212
	270	0.0200686	0.0563792	0.10764	0.0138781	0.0526015	0.106759	0.177136
	271.5	0.0341057	0.111752	0.187774	0.0288477	0.0801129	0.194644	0.212967
	273	0.217363	0.178274	0.225331	0.115083	0.118649	0.348288	0.251266
	274.5	0.156755	0.196543	0.202321	0.0840219	0.105649	0.323457	0.242878
	276	-0.0133328	0.168819	0.200385	0.0963724	0.117849	0.18379	0.198365
	277.5	0.0391872	0.146446	0.120907	0.0957917	0.0628982	0.173297	0.180396
33	243	0.0854831	0.183292	0.230796	0.0897447	0.157461	0.201868	0.246149
	244.5	0.109987	0.0655795	0.227347	0.0735267	0.210193	0.186108	0.264778
	246	0.135573	0.037402	0.127685	-0.0105694	0.0666054	0.110459	0.166587
	247.5	0.108605	0.0520156	0.249818	0.0307459	0.179321	0.0821401	0.149472
	249	0.0641573	0.136344	0.24851	0.07345	0.155446	0.118309	0.166304
	250.5	0.0333112	0.143723	0.217035	0.148541	0.163031	0.123908	0.11656
	252	0.0679463	0.216236	0.146954	0.159668	0.0994154	0.297612	0.228715
	253.5	0.0871163	0.232467	0.163514	0.171895	0.106119	0.259276	0.202705
	255	0.256839	0.365958	0.264536	0.151762	0.182773	0.339777	0.331587
	256.5	0.244686	0.180367	0.261033	0.138752	0.250579	0.302329	0.32678
	258	0.0898331	0.122484	0.190169	0.151974	0.217698	0.159658	0.189048
	259.5	0.0286301	0.0684358	0.128995	0.0860668	0.150814	0.0980235	0.103818
	261	-0.0594761	0.0816727	0.110633	0.0996608	0.119587	0.0794616	0.0701213
	262.5	-0.0741454	0.104004	0.126248	0.0767439	0.111098	0.0587359	0.0555676
	264	-0.0273708	0.150044	0.14671	0.0832649	0.111318	0.110756	0.100205
	265.5	-0.0318024	0.0938216	0.143841	0.0528606	0.0745968	0.139382	0.128648
	267	-0.0597341	0.0907914	0.0701938	0.0443254	0.0238723	0.0770754	0.08693
	268.5	-0.0330562	0.060492	0.0542391	0.0879374	0.0143124	0.106226	0.076723
	270	-0.0769446	0.0980093	0.0989211	0.0945114	0.0408045	0.209386	0.185053
	271.5	-0.0518511	0.130533	0.173972	0.0944216	0.0930699	0.196673	0.204145
	273	0.0327656	0.169865	0.198758	0.123295	0.111313	0.255885	0.24726
	274.5	0.0281565	0.204497	0.206223	0.178811	0.135056	0.299043	0.273053
	276	-0.0216344	0.193079	0.201163	0.165891	0.111311	0.254155	0.273197
	277.5	-0.0111147	0.147605	0.149992	0.0852835	0.0611625	0.152784	0.209052
	279	0.0184261	0.127333	0.0912438	0.0621673	0.00467154	0.132117	0.157329
	280.5	0.0286817	0.114576	0.0994234	0.0307558	0.0407192	0.210012	0.191684
34.5	240	0.19465	0.172715	0.265923	0.046412	0.161008	0.277734	0.299839
	241.5	0.197008	0.226021	0.329014	0.0896165	0.207623	0.30667	0.352693
	243	0.201403	0.223366	0.35632	0.114509	0.267917	0.318053	0.389325
	244.5	0.1263	0.0996941	0.308086	0.0781811	0.218343	0.306676	0.346873
	246	0.0529253	0.00749256	0.180163	-0.0100773	0.124166	0.118787	0.190863
	247.5	0.0220241	0.0777933	0.219826	0.0379001	0.151711	0.0758179	0.136136
	249	0.0694212	0.150222	0.192862	0.0854943	0.143522	0.149402	0.181354
	250.5	0.0361285	0.228924	0.20417	0.154539	0.164672	0.235016	0.216965
	252	0.0105976	0.0593436	0.0203416	0.0741535	-0.00723553	0.208435	0.121965
	253.5	0.0789376	0.138912	0.151547	0.121799	0.0948213	0.321261	0.285596
	255	0.123421	0.107557	0.226957	0.130546	0.184371	0.281484	0.302068
	256.5	0.195453	0.13908	0.252485	0.0888979	0.190136	0.315412	0.316334
	258	0.137599	0.124436	0.235219	0.068292	0.17236	0.284769	0.309043
	259.5	0.0902169	0.178598	0.269587	0.135535	0.194678	0.309646	0.313094
	261	0.0270301	0.151061	0.231753	0.131264	0.160798	0.233401	0.197851
	262.5	-0.0470578	0.0723398	0.136392	0.011183	0.0444573	0.0562735	0.0318367
	264	-0.114193	0.0719193	0.0640066	0.0483791	-0.00871352	0.0169635	0.0110192
	265.5	-0.0354147	0.116133	0.0847105	0.0326817	-0.00761215	0.150103	0.167426
	267	-0.0133129	0.139043	0.12028	0.076144	0.0294523	0.241957	0.251475
	268.5	-0.0459064	0.0360899	0.00351707	0.010114	-0.0319772	0.154504	0.152466
	270	-0.039715	0.0741974	0.00656185	0.0727017	-0.0366066	0.224269	0.176909
	271.5	-0.0135461	0.0573451	0.0664681	0.0602324	0.0310414	0.217726	0.173094
	273	-0.0367174	0.028751	0.047001	0.0275556	0.016146	0.201859	0.22381
	274.5	-0.000602323	0.0396665	-0.0103321	0.0444093	-0.00502573	0.176259	0.167218
	276	0.00355493	0.105127	0.0188691	0.0752858	0.027014	0.229866	0.230141
	277.5	-0.0454234	0.159458	0.0452359	0.124713	0.0648987	0.190273	0.230498
	279	0.0195441	0.175736	0.153157	0.102156	0.132077	0.208353	0.223446
	280.5	-0.0146085	0.13233	0.132972	0.0684945	0.0318555	0.130266	0.115569
	282	-0.0794535	0.027568	0.0476091	-0.0571254	-0.0262909	-0.0882621	-0.0753318
36	238.5	0.0675444	0.122502	0.134064	0.0214963	0.0925305	0.174802	0.136407
	240	0.135492	0.0890426	0.167254	0.0202132	0.127567	0.202556	0.218426
	241.5	0.118796	0.0651021	0.20901	0.00901903	0.160652	0.179326	0.26979
	243	0.173026	0.0988768	0.206833	0.0381797	0.114862	0.25071	0.350769
	244.5	0.0365361	0.053619	0.223319	-0.00230308	0.121465	0.108002	0.155728
	246	0.000714059	0.0612555	0.169046	0.0326842	0.103689	0.0325645	0.0957796
	247.5	0.0328088	0.120695	0.146255	0.0800328	0.112592	0.133631	0.188488
	249	0.0331545	0.0296445	0.0142465	0.0437869	0.0424814	0.14865	0.192401
	250.5	0.0219091	0.0915031	0.1246	0.0472851	0.0736072	0.103567	0.17063
	252	0.0273394	0.110609	0.0550398	0.0932451	0.025399	0.276678	0.237274
	253.5	0.00322865	0.165987	0.231843	0.109388	0.156601	0.323301	0.292651
	255	0.0765658	0.246839	0.263499	0.138785	0.148565	0.324742	0.294872
	256.5	0.213104	0.182269	0.196249	0.133278	0.0814956	0.38264	0.37264
	258	0.144246	0.115449	0.108242	0.0826591	0.0720882	0.249894	0.243809
	259.5	0.0783752	0.0202836	0.0654045	0.0624789	0.04301	0.157108	0.152564
	261	0.0560818	0.0424981	0.0607086	0.0474058	0.0753147	0.0548989	0.0486877
	262.5	0.055428	0.038079	0.125413	0.0263838	0.0750886	0.0672775	0.0790559
	264	0.0137475	0.0506349	0.157573	-0.0128612	0.0655933	0.111435	0.115133
	265.5	0.0298965	0.089036	0.112727	0.0234244	0.0306991	0.129637	0.160522
	267	0.0510882	0.0731479	0.0594838	-0.000934361	-0.000101365	0.136858	0.167297
	268.5	0.0814764	0.0819202	0.0629396	0.0177782	-0.0107957	0.203645	0.209439
	270	0.11851	0.0384309	-0.0512855	-0.0281939	-0.0776339	0.192403	0.149168
	271.5	0.0681796	0.0453888	-0.0055538	0.0259512	-0.0457	0.233544	0.218335
	273	0.0505217	0.07604	0.0532331	0.0503291	-0.00729392	0.280863	0.256973
	274.5	0.017777	0.0565694	-0.00400393	0.0434526	-0.0307392	0.251605	0.233047
	276	0.0270577	0.0190703	-0.0301621	0.0304431	-0.0515455	0.256292	0.242613
	277.5	-0.0298086	0.059466	-0.0330353	0.0681351	-0.0208018	0.214543	0.250872
	279	-0.0344087	0.0690335	0.00415457	0.0570015	0.0259957	0.117361	0.180922
	280.5	-0.0182543	0.148364	0.0680089	0.114049	0.0356424	0.156917	0.164315
	282	-0.0505515	0.101095	0.0320533	0.0550796	-0.0109292	0.061687	0.0776426
	283.5	-0.0435742	-0.0181761	-0.0306341	-0.0134514	0.0068155	-0.0724095	0.0019746
37.5	238.5	0.128829	0.182792	0.243066	0.0579691	0.171782	0.250073	0.261108
	240	0.120263	0.126751	0.210119	0.00565367	0.154511	0.216908	0.241404
	241.5	0.103926	0.0488145	0.184717	-0.0276038	0.149369	0.189954	0.230937
	243	0.139586	0.0480711	0.181505	0.0339673	0.177935	0.254548	0.344857
	244.5	0.0847202	0.124293	0.263026	0.109039	0.237379	0.262428	0.319421
	246	0.0664719	0.104611	0.245024	0.0967737	0.209771	0.184608	0.220867
	247.5	0.0950667	0.168705	0.26167	0.124893	0.230838	0.224982	0.278162
	249	0.0894017	0.0817771	0.0869008	0.0815059	0.11627	0.268563	0.31375
	250.5	0.187933	0.0777173	0.151483	-0.00204101	0.0618253	0.361559	0.380882
	252	0.0744356	0.0336316	0.0353337	-0.0258503	-0.000433235	0.142884	0.175235
	253.5	0.141967	0.1803	0.184223	0.0808554	0.0750006	0.348263	0.183047
	255	0.0554047	0.153184	0.0649096	0.116519	0.00290464	0.287793	0.108004
	256.5	0.258001	0.0549886	0.132347	0.0782005	0.0513549	0.388301	0.348945
	258	0.134693	0.017741	-0.0143127	0.0918517	-0.00499826	0.200905	0.141665
	259.5	0.120365	0.0256458	-0.0579632	0.0317794	-0.0261887	0.0954533	-0.0104868
	261	0.106679	0.0515753	-0.0209402	0.0795718	0.0085269	0.054966	0.00502087
	262.5	0.105152	0.0999348	0.121978	0.0671309	0.0746799	0.152791	0.128263
	264	0.0774526	0.116156	0.17878	0.0595419	0.0912861	0.185418	0.152244
	265.5	0.0833558	0.106515	0.14559	0.0431315	0.0407187	0.210133	0.187389
	267	0.052814	0.0759379	0.076635	0.0128036	-0.00160945	0.141784	0.172663
	268.5	0.0812963	0.138538	0.119748	0.0399781	0.00649915	0.206057	0.217291
	270	0.121123	0.148957	0.0432477	0.0151858	-0.0273088	0.165366	0.117174
	271.5	0.142101	0.0978316	-0.00135913	-0.0211485	-0.0431885	0.184821	0.154032
	273	0.147915	0.144059	0.0667723	0.100434	-0.00149493	0.27259	0.249687
	274.5	0.0795308	0.120522	0.0359878	0.123528	-0.0309994	0.257752	0.229992
	276	0.00434327	0.0795036	0.0275288	0.091041	-0.00877789	0.25191	0.23238
	277.5	0.0501982	-0.00404481	-0.0311628	0.0480945	-0.0423163	0.17141	0.165603
	279	0.0307889	0.0032211	-0.025668	0.0282878	-0.0547386	0.155714	0.199646
	280.5	0.0608201	0.104839	0.0579109	0.062303	0.0131939	0.100002	0.127277
	282	0.0875891	0.0292734	0.021131	0.0180806	-0.000850049	0.104777	0.138552
	283.5	0.0273366	0.0722222	0.00376164	0.0774222	-0.0120825	0.0973067	0.0777256
39	237	0.177044	0.0958237	0.211852	0.0264643	0.173046	0.115638	0.21369
	238.5	0.147786	0.150946	0.222698	0.0507398	0.179024	0.19722	0.215715
	240	0.102347	0.0967054	0.194354	-0.0619567	0.155793	0.13149	0.171807
	241.5	0.129998	0.0576976	0.155272	0.00768329	0.112171	0.218032	0.187084
	243	0.0594541	0.0839159	0.122754	0.0847665	0.128629	0.0456623	0.0964822
	244.5	0.082947	0.132471	0.223787	0.0916473	0.204894	0.223164	0.265095
	246	0.0172123	0.115338	0.206393	0.135374	0.186373	0.150737	0.133836
	247.5	0.156295	0.162626	0.230723	0.138322	0.191915	0.250782	0.260529
	249	0.255455	0.181949	0.185593	0.149254	0.13613	0.380877	0.388229
	250.5	0.112035	-0.0177016	0.017304	-0.0263903	-0.00845023	0.160823	0.123542
	252	0.141162	-0.0193173	0.114601	-0.0288131	0.059544	0.25661	0.239274
	253.5	0.0594507	0.0399621	0.0851978	-0.016542	0.0484881	0.187927	0.125289
	255	0.070083	0.0484903	0.0478286	0.0389708	-0.0814834	0.281947	0.151962
	256.5	0.218742	0.0184267	0.0558887	0.0841763	-0.0666275	0.41042	0.324343
	258	0.197586	0.0894344	-0.0419086	0.0837794	-0.0832025	0.200146	0.14587
	259.5	0.128012	0.0429453	-0.0550317	0.0612911	-0.010642	0.0334471	0.0415236
	261	0.145452	0.0769188	0.0492976	0.0851739	0.0634594	0.0453488	0.0476989
	262.5	0.157683	0.139835	0.0861373	0.141338	0.0475385	0.120483	0.101107
	264	0.130214	0.137422	0.106893	0.0864145	0.0709827	0.173608	0.113643
	265.5	0.179654	0.129905	0.149103	0.0481376	0.0960228	0.265939	0.20853
	267	0.117169	0.0836157	0.145863	0.0044456	0.115437	0.232947	0.199678
	268.5	0.0730219	0.130648	0.173058	0.0129711	0.0744812	0.258868	0.233979
	270	0.0706148	0.121092	0.11309	0.0430045	0.0179975	0.214672	0.183519
	271.5	0.086725	0.132004	0.0722629	0.0342285	-0.000418596	0.172155	0.120577
	273	0.114646	0.142637	0.0844657	0.0570276	0.0293402	0.207984	0.157407
	274.5	0.120211	0.119582	0.0688806	0.0457759	0.00754893	0.200801	0.158975
	276	0.101764	0.107953	0.0539767	0.0339244	-0.0283039	0.251645	0.19533
	277.5	0.0810193	0.0485856	0.0591154	0.000294913	-0.0120887	0.266803	0.201151
	279	0.114698	-0.00294535	0.0266955	0.00157703	-0.0300238	0.250009	0.205088
	280.5	0.0918272	0.0672641	0.0515206	0.0348466	2.47546e-05	0.190928	0.190776
	282	0.0840667	0.0827513	0.0687965	0.0223617	0.0566311	0.142318	0.127675
	283.5	0.0932487	0.0999644	0.133822	0.0771892	0.0590458	0.231386	0.224861
	285	0.12111	0.089509	0.135332	0.0357474	0.0426526	0.210635	0.247647
40.5	237	0.266311	0.119289	0.231852	0.0273293	0.151605	0.217887	0.3005
	238.5	0.197468	0.105992	0.210927	0.0223618	0.158423	0.112272	0.215985
	240	0.0814787	0.065302	0.153152	-0.0229514	0.0995176	0.114333	0.12156
	241.5	0.11631	0.031976	0.154261	-0.0204659	0.06568	0.253442	0.148701
	243	0.0524093	0.0715318	0.0857611	0.0447538	0.0684501	0.0495256	0.0341964
	244.5	0.120447	0.109626	0.118635	0.0368949	0.0599403	0.188388	0.182565
	246	0.0916641	0.140276	0.176153	0.0995391	0.154678	0.238788	0.161547
	247.5	0.128052	0.187693	0.18014	0.159865	0.152932	0.240776	0.15156
	249	0.306525	0.0950511	0.153515	0.0127138	0.107738	0.394547	0.409735
	250.5	0.352031	0.216815	0.106179	0.21293	0.0602533	0.516486	0.445619
	252	0.315325	0.106032	0.232923	0.102627	0.176411	0.444162	0.407308
	253.5	0.161172	0.1416	0.180015	0.102896	0.119571	0.32958	0.26626
	255	0.128326	0.102362	0.0573723	0.0914138	-0.046651	0.344515	0.22229
	256.5	0.156652	0.112663	0.167128	0.0567454	0.0266831	0.39955	0.348266
	258	0.225808	0.0908491	0.052338	0.0551072	0.0335507	0.203866	0.208969
	259.5	0.236366	0.0811614	-0.00731836	0.102678	0.0552145	0.0902379	0.155076
	261	0.123786	0.0391955	-0.076856	0.104693	0.0305862	-0.0701405	-0.0350595
	262.5	0.16005	0.0319677	-0.037368	0.0146801	0.00550367	0.0339851	0.0141899
	264	0.103535	0.0608889	-0.0147921	0.0233299	-0.00563141	0.117391	0.0723379
	265.5	0.119489	0.111936	0.0601166	0.0201655	-0.00210915	0.232304	0.170903
	267	0.0565537	0.141708	0.0679325	0.0240787	0.0273624	0.163489	0.109546
	268.5	-0.0329214	0.0510359	0.0622077	-0.0402064	0.0400861	0.0857357	0.0833211
	270	-0.0481318	0.0558534	0.0931869	-0.0454684	0.0549888	0.0988436	0.125973
	271.5	-0.0141431	0.0739528	0.117531	-0.00566812	0.041895	0.154289	0.157323
	273	0.0376078	0.0636574	0.082217	-0.00563141	-0.00477984	0.160659	0.12411
	274.5	0.0898107	0.0566365	0.0233667	-0.0190061	-0.0595088	0.125627	0.0498942
	276	0.113945	0.0237003	0.0460113	-0.0446799	-0.0392856	0.13447	0.0708356
	277.5	0.0928079	0.0339502	0.0545834	-0.01014	-0.0258707	0.0954319	0.0495753
	279	0.106789	-0.0142394	0.0682706	-0.0441078	-0.0393615	0.157971	0.112734
	280.5	0.135161	-0.00269295	0.0501878	-0.0353406	-0.0275256	0.212446	0.14798
	282	0.060045	0.0790763	0.0444979	-0.0206851	-0.0689891	0.216954	0.146715
	283.5	0.0602843	0.16379	0.134847	0.0665489	0.0298164	0.340588	0.273229
	285	0.0563806	0.150672	0.123028	0.05914	0.0129499	0.321461	0.252088
	286.5	0.0463973	-0.00667575	-0.00298888	-0.0588716	-0.0390407	0.121196	0.107837
42	237	0.285795	0.0313011	0.108917	-0.00663384	0.0607948	0.133864	0.215933
	238.5	0.270937	0.0757556	0.201424	-0.00504405	0.0985437	0.22824	0.268698
	240	0.156384	0.142384	0.240467	0.0139885	0.133766	0.235493	0.251188
	241.5	0.152022	0.126659	0.232582	0.037868	0.14108	0.224965	0.23225
	243	0.261929	0.163823	0.284892	0.0951247	0.180381	0.298587	0.317071
	244.5	0.178367	0.128482	0.199396	0.0454755	0.109002	0.183101	0.259015
	246	0.140751	0.12247	0.162819	0.0304732	0.128763	0.143304	0.158164
	247.5	0.120559	0.115469	0.178891	0.0204335	0.133819	0.153527	0.121491
	249	0.202883	0.0836104	0.195847	0.0380003	0.157808	0.274931	0.26853
	250.5	0.13633	0.120015	0.0746144	0.0840343	0.0715685	0.349168	0.191826
	252	0.119251	0.14581	0.199971	0.152517	0.173875	0.346355	0.260458
	253.5	0.158937	0.195402	0.227692	0.161245	0.160394	0.335161	0.292364
	255	0.282158	0.12525	0.210987	0.0543783	0.142674	0.35361	0.366401
	256.5	0.251458	0.141032	0.206465	0.0271564	0.115479	0.379079	0.343464
	258	0.182736	0.166	0.157829	0.0193139	0.0525451	0.271326	0.253438
	259.5	0.182152	0.0684474	-0.0286302	0.0150326	0.00801164	0.127413	0.231483
	261	0.203204	-0.026797	-0.103617	0.0151403	0.0059868	0.119092	0.169017
	262.5	0.196944	-0.0852116	-0.158882	-0.0419273	-0.107171	0.122375	0.093606
	264	0.123021	0.0196321	-0.0511914	0.00548569	-0.0556489	0.191691	0.102407
	265.5	0.0782222	0.0611329	-0.00486112	-0.000651665	-0.0646338	0.221334	0.168698
	267	0.0523074	0.0627476	-0.0585285	0.0240196	-0.0847892	0.157382	0.0941813
	268.5	-0.00483421	0.018598	-0.0680743	-0.0373158	-0.0828744	0.106714	0.0685099
	270	0.00180606	0.0408296	0.0341411	-0.0439583	-0.0180498	0.122408	0.110925
	271.5	0.011216	0.0897934	0.134005	-0.0513007	0.0408334	0.167989	0.146424
	273	-0.0172219	0.0283611	0.102996	-0.0542819	0.0307773	0.154928	0.146704
	274.5	0.0118662	0.0545338	0.0499516	-0.0411094	0.0206419	0.0337072	0.0528618
	276	-0.00368267	0.0127402	0.0448572	-0.0468563	0.0153811	-0.0364692	-0.0322227
	277.5	0.153883	0.0287731	0.0428553	-0.00982216	-0.0175368	0.055675	0.0264734
	279	0.210859	0.074051	0.0872229	-0.00534596	-0.0221777	0.13586	0.0987243
	280.5	0.193533	0.0454275	0.0565937	-0.0367009	-0.0514227	0.163234	0.101197
	282	0.118882	0.0938693	0.06004	0.00845131	-0.00291396	0.124486	0.101296
	283.5	0.0940719	0.109205	0.115594	0.022646	0.00454612	0.274449	0.235294
	285	0.0924842	0.115332	0.109527	0.0489647	0.0132817	0.323051	0.241476
	286.5	0.122946	0.104797	0.0254695	0.0222715	-0.042185	0.226508	0.136041
	288	0.107281	0.0352524	0.0161388	-0.02698	-0.0478218	0.200894	0.153053
43.5	237	0.418301	0.0799192	0.20688	-0.0403008	0.0943129	0.236169	0.370898
	238.5	0.346283	0.0343946	0.162341	-0.049336	0.045756	0.204812	0.276072
	240	0.115522	0.0396705	0.0564726	-0.0316541	0.00376836	0.128852	0.114785
	241.5	0.221359	0.0778091	0.189696	0.0218455	0.0661468	0.225063	0.296369
	243	0.117976	0.0653073	0.0905236	0.0237508	0.023938	0.0849408	0.0798839
	244.5	0.189711	0.0918482	0.193179	0.0055045	0.121868	0.105061	0.207226
	246	0.097798	0.0731891	0.193295	-0.0145778	0.134865	0.142909	0.193938
	247.5	0.0793167	0.124057	0.234429	0.00592842	0.12726	0.284324	0.288444
	249	0.151828	0.0305148	0.126019	-0.0598259	0.0682518	0.148926	0.217851
	250.5	0.228621	0.00495948	0.173859	0.00768262	0.144287	0.303196	0.335178
	252	0.167771	0.194843	0.265642	0.240039	0.240721	0.283995	0.234324
	253.5	0.239592	0.196617	0.19626	0.198973	0.172928	0.296021	0.244141
	255	0.311875	0.174877	0.342309	0.12749	0.209805	0.345352	0.355285
	256.5	0.269381	0.189017	0.279446	0.124539	0.106981	0.369716	0.335575
	258	0.261593	0.168741	0.186401	0.131076	0.0786615	0.309938	0.262713
	259.5	0.269946	0.133606	0.0573227	0.0692101	0.0374977	0.178863	0.203498
	261	0.268656	0.0682545	-0.0266374	0.0630496	0.0300585	0.166701	0.138178
	262.5	0.164234	0.00526327	-0.0850638	0.0397932	-0.0223943	0.0920862	0.0285033
	264	0.0413577	-0.0156618	-0.049043	0.0433058	-0.040323	-0.0456812	-0.0707287
	265.5	0.103093	0.00647131	0.0749236	0.0268498	-0.0111646	0.124151	0.0667744
	267	0.0934403	0.067906	0.0469833	0.0139637	-0.00322859	0.189199	0.102562
	268.5	0.0526654	0.114271	0.101721	0.0399542	0.00388608	0.218883	0.170384
	270	-0.0118148	0.0611581	0.0363334	0.0313983	-0.0330259	0.151144	0.161217
	271.5	-0.0216192	0.0736369	0.0524463	-0.00352545	-0.00277746	0.122938	0.157869
	273	-0.0340649	-0.0109264	0.0741468	-0.0809478	0.000701869	0.0564203	0.122599
	274.5	0.0117312	0.027632	0.0346794	-0.0324343	-0.00551229	0.0718653	0.0688624
	276	0.0937191	0.00175593	0.0328428	-0.0383446	0.0153205	0.00945474	0.0244841
	277.5	0.0376781	-0.0559987	-0.0107775	-0.111038	-0.00646676	-0.0468058	-0.0648773
	282	0.133346	0.104729	0.0504055	-0.012352	0.000653604	0.0634449	0.0731687
	283.5	0.145562	0.0499198	-0.0127658	-0.00969855	-0.0118665	0.0510708	0.002663
	285	0.0803151	-0.00651549	-0.0164563	-0.0291391	-0.0553349	0.0158486	-0.0397262
	286.5	0.126544	0.01478	-0.0885336	0.00221688	-0.0776894	0.00375288	-0.0825718
	288	0.171127	0.0558875	-0.0156152	-0.00144532	-0.0505139	0.125292	0.0399514
	289.5	0.214903	0.0465113	0.0120577	0.0234173	-0.0133834	0.192224	0.149574
45	237	0.302599	0.117305	0.240572	0.0290464	0.178098	0.229796	0.328387
	238.5	0.434252	0.229716	0.384074	0.138422	0.216979	0.461497	0.477074
	240	0.214005	0.147533	0.193745	0.0466485	0.0997498	0.196158	0.208562
	241.5	0.126478	0.104899	0.140587	0.00528183	0.0596186	0.126273	0.163616
	243	0.189723	0.112888	0.138114	0.0134867	0.0667613	0.109479	0.171024
	244.5	0.281655	-0.00462142	0.0590944	-0.0519272	-0.0117452	0.0523286	0.154805
	246	0.168354	-0.0462053	-0.0818414	-0.09007	-0.109317	-0.0171495	-0.00304473
	247.5	0.0645252	-0.00995203	-0.0482248	-0.060222	-0.106155	0.137977	0.0789568
	249	0.148681	0.0635135	0.0366804	0.00713926	-0.032805	0.215623	0.202486
	250.5	0.136544	0.158026	0.208827	0.0866854	0.090031	0.269222	0.296262
	252	0.145882	0.258924	0.282898	0.214745	0.209541	0.352725	0.348706
	253.5	0.203347	0.254034	0.185163	0.234851	0.110685	0.362158	0.231827
	255	0.214311	0.19422	0.180894	0.112369	0.0736575	0.396082	0.319371
	256.5	0.180736	0.0949553	0.128858	0.060244	0.0393712	0.288685	0.258798
	258	0.121353	0.137334	0.00396202	0.134302	-0.0600396	0.206008	0.104571
	259.5	0.208504	0.189415	0.00683842	0.14266	-0.059032	0.237001	0.103064
	261	0.261765	0.150306	-0.0148231	0.147427	-0.056422	0.16459	-0.0124366
	262.5	0.132086	0.0693837	-0.0629147	0.0787668	-0.0777987	-0.000258777	-0.083821
	264	0.124545	-0.0167493	-0.0805865	0.0184152	-0.0825842	-0.0271255	-0.0632561
	265.5	0.115412	0.0148336	-0.00507476	0.0390666	-0.00954323	0.0900181	0.0216401
	267	0.09973	0.0698305	0.104873	0.0221191	0.0130531	0.239274	0.145637
	268.5	0.0860118	0.188092	0.125207	0.0621619	-0.0305822	0.293403	0.250847
	270	-0.0174921	0.0989689	0.074997	-0.00341922	-0.0264052	0.165338	0.167517
	271.5	-0.0209578	0.0880414	0.0818883	0.00535329	-0.013088	0.168179	0.169762
	273	-0.0146117	-0.00282599	0.0626367	-0.0671856	-0.016356	0.09163	0.157029
	274.5	0.0150373	-0.00571761	0.04183	-0.0637945	-0.00527512	0.0810656	0.11419
	276	0.0208395	0.0595093	0.10853	-0.0271944	0.00842931	0.144737	0.111427
	286.5	0.102688	-0.115491	-0.258813	-0.0763428	-0.187153	-0.0916756	-0.0872937
	288	0.221817	-0.0357937	-0.0546188	-0.034256	-0.0390291	0.184649	0.229969
	289.5	0.121296	-0.0416615	-0.084042	-0.0668028	-0.0600612	-0.0361383	-0.0683279
	291	0.119218	0.0588172	0.0117485	-0.0243392	-0.0423115	0.0847853	0.0294965
	292.5	0.0944093	0.115569	0.0517372	0.016507	0.00570299	0.129326	0.144794
46.5	237	0.137278	0.154646	0.196241	0.118527	0.154392	0.226811	0.250774
	238.5	0.256675	0.198005	0.239797	0.163326	0.180317	0.314065	0.326488
	240	0.423783	0.305617	0.44104	0.110355	0.283004	0.492507	0.472768
	241.5	0.126662	0.185044	0.250913	0.0553323	0.173566	0.239385	0.245386
	243	0.19091	0.122758	0.201883	0.0459264	0.132061	0.188465	0.219205
	244.5	0.21776	0.0694242	0.111384	0.0639299	0.0844999	0.129072	0.157168
	246	0.0623691	0.144768	0.183553	0.053483	0.111619	0.182771	0.205403
	247.5	-0.0127265	0.0714258	0.0992009	-0.0729997	0.0282354	0.119051	0.13804
	249	0.090438	0.189164	0.205971	0.0513436	0.032369	0.325146	0.336001
	250.5	0.114232	0.183771	0.177648	0.102697	0.0569664	0.291382	0.301737
	252	0.130314	0.200937	0.156362	0.18729	0.0477897	0.31498	0.24282
	253.5	0.107051	0.178885	0.0958099	0.102232	0.00309093	0.273119	0.179347
	255	0.166743	0.140277	0.0621993	0.0695341	-0.00761464	0.233795	0.151355
	256.5	0.276096	0.130542	0.0528468	0.112453	0.0189191	0.279562	0.154798
	258	0.269626	0.108776	0.0197317	0.106036	-0.00513286	0.205948	0.153596
	259.5	0.221547	0.0887839	-0.061762	0.0338286	-0.142443	0.169825	0.106547
	261	0.200269	0.026425	-0.170288	0.0216512	-0.142737	-0.0803331	-0.162209
	262.5	0.15771	0.0182585	-0.123847	0.0702134	-0.108728	-0.0852446	-0.199366
	264	0.219856	-0.00903472	-0.0243935	0.0426477	0.0153496	-0.0268141	-0.0186039
	265.5	0.16588	0.00657146	-0.0723545	0.0165238	-0.0428609	-0.0371052	-0.0963486
	267	0.197811	0.0110628	-0.021789	-0.0423873	-0.0740109	0.0727863	0.00678728
	268.5	0.0877445	0.0304495	0.0160698	-0.0148417	-0.0425935	0.0655217	0.015242
	270	0.0204295	-0.00328361	0.044376	-0.0405435	-0.0705477	0.0805307	0.073629
	271.5	-0.084029	-0.0254131	0.0274405	-0.0159504	-0.038462	0.0185184	0.0419712
	273	-0.0198978	-0.00528545	0.11462	-0.0590826	0.0165652	0.109192	0.114055
	274.5	0.0418532	0.0357229	0.0620533	-0.015865	-0.0129535	0.063871	0.00881937
	291	0.017116	-0.017479	-0.0740334	-0.0463103	-0.0753371	-0.027204	-0.0612465
48	237	0.167366	0.168919	0.152976	0.12826	0.096555	0.244301	0.186301
	238.5	0.0148252	0.154128	0.166857	0.122934	0.191529	0.304223	0.289513
	240	0.333356	0.211485	0.352487	0.14042	0.253236	0.343628	0.410041
	241.5	0.176021	0.195819	0.276665	0.105094	0.20242	0.261572	0.31704
	243	0.187804	0.134497	0.179846	0.106279	0.147883	0.189751	0.187898
	244.5	0.24364	-0.0123827	0.00670062	0.0164111	0.0298909	-0.00949694	0.0318813
	246	0.104821	0.121427	0.139074	0.0677766	0.130646	0.115194	0.101605
	247.5	0.0721917	0.100932	0.20025	0.0219919	0.103897	0.210528	0.192767
	249	0.192967	0.202494	0.177956	0.0667063	0.0124035	0.415457	0.364066
	250.5	0.228666	0.201938	0.0276152	0.0817361	-0.03194	0.417192	0.346042
	252	0.253378	0.0932836	-0.0747822	0.0469659	-0.0909559	0.305627	0.12931
	253.5	0.225815	0.106736	-0.0645771	0.0169443	-0.129328	0.266445	0.12251
	255	0.172297	0.0656103	-0.0622688	0.0227512	-0.0897028	0.1374	0.0487293
	256.5	0.192412	0.114746	-0.0493854	0.0959568	-0.0174821	0.0751575	0.0317969
	258	0.274395	0.121388	-0.0546496	0.0915432	-0.0073776	0.111075	0.0895431
	259.5	0.304194	0.106084	-0.0881987	0.0712778	-0.0694228	0.104936	0.0828444
	261	0.241998	0.0340525	-0.163494	0.0251418	-0.102938	0.0733427	0.0496821
	262.5	0.173928	0.0117679	-0.125921	0.0632868	-0.0385939	0.0231131	-0.0333264
	264	0.258608	0.14025	0.121109	0.154747	0.105874	0.22598	0.1831
	265.5	0.28228	0.116596	0.164332	0.11089	0.118156	0.230321	0.227031
	267	0.225557	-0.0193829	0.0161385	-0.0107983	0.00863217	0.126978	0.103082
	268.5	0.189973	0.086956	0.108388	0.0773786	0.00657577	0.19309	0.135582
	270	0.157929	0.0306138	0.0792566	0.0548412	0.0178386	0.210009	0.18019
	271.5	0.174196	0.0255725	0.0815136	0.0287169	0.0505139	0.183646	0.238077

## Sheet: us_tmp2m_1.5x1.5_12w
lat	lon	nn-a	deb_loess_ecmwf	deb_loess_cfsv2	deb_quantile_ecmwf	deb_quantile_cfsv2	abc_ecmwf	abc_cfsv2
25.5	279	0.551652	0.861495	0.789827	0.827072	0.742735	0.851569	0.784231
27	261	0.663446	0.79909	0.755159	0.75742	0.725264	0.814183	0.75967
	262.5	0.670749	0.795796	0.747297	0.737245	0.70887	0.789943	0.741242
	279	0.588661	0.876361	0.811563	0.84834	0.750061	0.867142	0.817722
28.5	261	0.648131	0.792596	0.758177	0.76408	0.72846	0.80271	0.76467
	262.5	0.658639	0.787456	0.745631	0.752049	0.709386	0.793726	0.748871
	264	0.673527	0.764912	0.750116	0.72248	0.710097	0.775814	0.75084
	277.5	0.610144	0.853581	0.798513	0.824466	0.743696	0.847609	0.801208
	279	0.648175	0.872077	0.839923	0.848231	0.791449	0.878147	0.848582
30	256.5	0.648823	0.793937	0.752099	0.774198	0.733218	0.803034	0.756413
	258	0.648578	0.804005	0.752462	0.770347	0.732504	0.802976	0.749947
	259.5	0.632866	0.782268	0.750485	0.752967	0.722543	0.788589	0.749108
	261	0.597392	0.75175	0.713844	0.726522	0.683627	0.755973	0.719214
	262.5	0.629824	0.7601	0.716188	0.73888	0.678952	0.7738	0.730303
	264	0.677435	0.760352	0.743926	0.745434	0.705685	0.777792	0.762353
	265.5	0.675037	0.756191	0.746535	0.741647	0.724674	0.778973	0.757639
	267	0.675512	0.805847	0.76492	0.776207	0.752394	0.814323	0.767673
	268.5	0.697324	0.823553	0.77982	0.799744	0.768042	0.831628	0.784073
	270	0.724168	0.820344	0.79997	0.79523	0.787729	0.823967	0.802085
	274.5	0.707139	0.83104	0.798987	0.809076	0.789937	0.829672	0.794717
	276	0.693603	0.822079	0.786623	0.791737	0.76286	0.807869	0.78518
	277.5	0.692139	0.863497	0.799849	0.837056	0.75724	0.855156	0.806192
31.5	249	0.624586	0.835661	0.768939	0.817853	0.717486	0.82911	0.804041
	250.5	0.602012	0.821298	0.74189	0.800348	0.688063	0.821758	0.78701
	255	0.621322	0.78197	0.755084	0.760793	0.716713	0.790435	0.755729
	256.5	0.595111	0.75942	0.722018	0.730023	0.694404	0.758312	0.719602
	258	0.606886	0.788633	0.73693	0.758611	0.7106	0.791055	0.727959
	259.5	0.61247	0.778097	0.747536	0.744236	0.71961	0.777541	0.740424
	261	0.581715	0.745725	0.737966	0.711999	0.705745	0.752794	0.735416
	262.5	0.597671	0.753252	0.7295	0.734438	0.690675	0.764433	0.731846
	264	0.652467	0.74954	0.746806	0.748984	0.711338	0.778237	0.753909
	265.5	0.650122	0.76686	0.748654	0.760106	0.725577	0.789154	0.756869
	267	0.662999	0.78229	0.764895	0.770093	0.750561	0.804338	0.767704
	268.5	0.687464	0.801922	0.772779	0.782348	0.759013	0.811167	0.771646
	270	0.709913	0.8106	0.78834	0.792639	0.776169	0.817517	0.786933
	271.5	0.710822	0.794897	0.768034	0.786316	0.757013	0.799146	0.776055
	273	0.746219	0.82223	0.79225	0.818116	0.776443	0.835243	0.817659
	274.5	0.732679	0.841852	0.794867	0.83531	0.778565	0.842334	0.810067
	276	0.73357	0.85564	0.809291	0.841035	0.792927	0.847221	0.816741
	277.5	0.68425	0.841374	0.79295	0.827349	0.780373	0.813097	0.789806
33	243	0.526443	0.781229	0.71116	0.758452	0.685775	0.779287	0.724329
	244.5	0.597515	0.849998	0.743003	0.817448	0.714949	0.843998	0.749017
	246	0.583967	0.813541	0.755451	0.795822	0.729427	0.801507	0.762847
	247.5	0.571514	0.79928	0.725261	0.773593	0.686678	0.781496	0.73909
	249	0.609213	0.822958	0.759622	0.799549	0.721538	0.8114	0.780813
	250.5	0.613786	0.731534	0.706952	0.71485	0.670715	0.744793	0.727887
	252	0.553588	0.732292	0.681363	0.739311	0.6482	0.726515	0.706838
	253.5	0.650379	0.814071	0.760989	0.794715	0.719678	0.823676	0.774507
	255	0.616885	0.76428	0.730682	0.739645	0.695553	0.779148	0.734834
	256.5	0.566569	0.744015	0.714479	0.714742	0.684515	0.745769	0.712999
	258	0.568727	0.756016	0.733686	0.728888	0.707031	0.758372	0.727946
	259.5	0.571576	0.758675	0.738947	0.723851	0.705473	0.764991	0.733486
	261	0.58271	0.744376	0.749624	0.718104	0.708443	0.754852	0.744604
	262.5	0.591722	0.748621	0.745084	0.719809	0.700382	0.770084	0.743087
	264	0.614709	0.740316	0.742339	0.728213	0.70488	0.777003	0.744231
	265.5	0.646945	0.758482	0.755851	0.760432	0.7271	0.786365	0.762952
	267	0.649343	0.771802	0.761346	0.763094	0.733456	0.792524	0.763441
	268.5	0.682195	0.790129	0.770532	0.775596	0.74644	0.814261	0.767891
	270	0.701375	0.792304	0.777541	0.773762	0.762551	0.803341	0.780071
	271.5	0.696241	0.808757	0.771258	0.79057	0.758401	0.805942	0.771941
	273	0.721737	0.833894	0.79695	0.825791	0.782497	0.833701	0.800084
	274.5	0.723564	0.832733	0.786269	0.829858	0.77346	0.831914	0.796787
	276	0.719845	0.815483	0.787304	0.811607	0.764831	0.80997	0.79815
	277.5	0.726255	0.845266	0.806475	0.835185	0.782691	0.837712	0.815707
	279	0.713755	0.852813	0.794039	0.839322	0.768129	0.848629	0.803722
	280.5	0.666763	0.777199	0.760894	0.746395	0.727601	0.767897	0.759709
34.5	240	0.712079	0.735801	0.75222	0.698848	0.712608	0.781981	0.80357
	241.5	0.582139	0.780406	0.75351	0.773979	0.726076	0.790964	0.770415
	243	0.604546	0.814314	0.74555	0.805304	0.721602	0.823369	0.745231
	244.5	0.638466	0.841399	0.773866	0.824591	0.742031	0.846599	0.783057
	246	0.633013	0.793985	0.781674	0.783525	0.748492	0.82115	0.806519
	247.5	0.690293	0.791598	0.799941	0.782854	0.762795	0.808189	0.826819
	249	0.69913	0.778101	0.766862	0.775096	0.724146	0.801677	0.816914
	250.5	0.592671	0.780842	0.717999	0.76436	0.664995	0.776537	0.726252
	252	0.616168	0.753079	0.718771	0.777416	0.681202	0.773939	0.755303
	253.5	0.606237	0.744739	0.727511	0.750401	0.683386	0.768608	0.766051
	255	0.575318	0.73103	0.691782	0.715625	0.668781	0.752328	0.704555
	256.5	0.564185	0.720544	0.704392	0.696697	0.676298	0.734759	0.703996
	258	0.550496	0.749657	0.736112	0.720894	0.711713	0.758958	0.730356
	259.5	0.574892	0.74681	0.749256	0.72192	0.712348	0.762175	0.742507
	261	0.578161	0.735108	0.751503	0.703391	0.70491	0.751744	0.746367
	262.5	0.574442	0.760748	0.749772	0.733596	0.705596	0.781669	0.748057
	264	0.618804	0.771549	0.760468	0.742765	0.715775	0.789261	0.763859
	265.5	0.678406	0.776717	0.766749	0.757288	0.724898	0.807568	0.78004
	267	0.623534	0.779203	0.753717	0.76087	0.725514	0.800514	0.758384
	268.5	0.622537	0.788543	0.765175	0.775384	0.743993	0.808198	0.76312
	270	0.639334	0.805335	0.768039	0.787784	0.753872	0.813231	0.764145
	271.5	0.695379	0.807891	0.774178	0.79272	0.756988	0.814569	0.778918
	273	0.71007	0.830507	0.779814	0.809818	0.764443	0.831211	0.792017
	274.5	0.716616	0.83546	0.780597	0.821508	0.763075	0.834962	0.791949
	276	0.722006	0.842917	0.778356	0.822975	0.755461	0.838875	0.793228
	277.5	0.732964	0.837783	0.794094	0.822068	0.764301	0.838295	0.811828
	279	0.695141	0.834419	0.781045	0.82191	0.75152	0.823282	0.792267
	280.5	0.687685	0.83721	0.772883	0.824002	0.74447	0.832699	0.778892
	282	0.663295	0.833193	0.752833	0.819599	0.733944	0.818803	0.753276
36	238.5	0.598136	0.70507	0.714683	0.692002	0.674115	0.727615	0.757464
	240	0.630741	0.772939	0.693231	0.766689	0.686131	0.799605	0.714087
	241.5	0.657272	0.660807	0.738962	0.665119	0.728952	0.679117	0.740835
	243	0.601829	0.768336	0.728517	0.764586	0.709776	0.760325	0.734259
	244.5	0.635905	0.78757	0.780369	0.784695	0.753848	0.788278	0.779679
	246	0.632804	0.81158	0.779475	0.801544	0.749825	0.81148	0.784461
	247.5	0.552544	0.760111	0.713121	0.749245	0.671534	0.74247	0.734344
	249	0.605159	0.787195	0.738322	0.769504	0.690604	0.779317	0.780593
	250.5	0.549599	0.750373	0.708042	0.745914	0.651141	0.751331	0.735966
	252	0.536762	0.741305	0.689837	0.737974	0.635705	0.743545	0.716184
	253.5	0.556679	0.720629	0.701241	0.691726	0.66605	0.714771	0.711994
	255	0.564318	0.742668	0.68995	0.733174	0.659033	0.759335	0.703769
	256.5	0.57147	0.74116	0.704126	0.710034	0.670421	0.752337	0.704743
	258	0.659268	0.730704	0.778141	0.720072	0.743073	0.774936	0.786157
	259.5	0.657022	0.752128	0.783576	0.740326	0.737469	0.786773	0.783505
	261	0.583377	0.760758	0.752235	0.73408	0.713832	0.781814	0.748248
	262.5	0.622252	0.749954	0.763915	0.730353	0.716539	0.781069	0.761642
	264	0.661848	0.758064	0.769749	0.746939	0.721343	0.792843	0.775194
	265.5	0.660325	0.76733	0.771379	0.748924	0.72697	0.793399	0.781364
	267	0.656873	0.777544	0.766653	0.756104	0.732006	0.80352	0.775005
	268.5	0.651906	0.776372	0.777218	0.762679	0.751264	0.806	0.776081
	270	0.647417	0.783181	0.780633	0.771849	0.761017	0.805523	0.775545
	271.5	0.668487	0.786098	0.772828	0.777223	0.753984	0.796494	0.773184
	273	0.678708	0.809154	0.76885	0.792672	0.745494	0.812818	0.777199
	274.5	0.690594	0.833595	0.77335	0.811507	0.753367	0.832743	0.787513
	276	0.6951	0.848136	0.770532	0.823422	0.752389	0.841478	0.783448
	277.5	0.711961	0.853509	0.792279	0.833555	0.770576	0.845678	0.80429
	279	0.677002	0.843674	0.784493	0.82581	0.750488	0.825696	0.787437
	280.5	0.66719	0.834606	0.77931	0.823811	0.755645	0.822086	0.783109
	282	0.638765	0.838013	0.77003	0.818952	0.750791	0.821424	0.771456
	283.5	0.602483	0.830915	0.735578	0.806869	0.720388	0.808737	0.733785
37.5	238.5	0.529614	0.681972	0.660088	0.673769	0.647923	0.703356	0.681432
	240	0.654111	0.766406	0.700482	0.754509	0.695275	0.784966	0.720074
	241.5	0.64024	0.699841	0.71417	0.716399	0.714785	0.736475	0.713546
	243	0.640659	0.792727	0.755572	0.786114	0.735184	0.787747	0.754284
	244.5	0.633859	0.785098	0.770245	0.764388	0.744242	0.768016	0.768163
	246	0.580829	0.757935	0.737701	0.743403	0.710914	0.748936	0.738608
	247.5	0.55276	0.7204	0.731585	0.705927	0.691074	0.714066	0.741556
	249	0.600871	0.787414	0.758393	0.773039	0.715429	0.788478	0.77761
	250.5	0.542344	0.738366	0.719426	0.726593	0.671782	0.744713	0.743761
	252	0.608648	0.707379	0.730894	0.686444	0.690274	0.73567	0.748026
	253.5	0.539761	0.734394	0.685635	0.692557	0.637647	0.741471	0.694944
	255	0.609559	0.735109	0.70256	0.724245	0.660729	0.77371	0.729385
	256.5	0.592789	0.74959	0.720179	0.72599	0.700473	0.751343	0.729098
	258	0.600191	0.741456	0.740608	0.729511	0.712856	0.756699	0.746963
	259.5	0.606489	0.748038	0.751843	0.737543	0.720264	0.763742	0.74662
	261	0.628286	0.761605	0.75688	0.737636	0.723458	0.774546	0.753579
	262.5	0.654755	0.76728	0.775941	0.748087	0.741809	0.778238	0.77356
	264	0.698513	0.768089	0.788463	0.761322	0.747316	0.797432	0.788845
	265.5	0.693136	0.795498	0.789977	0.773681	0.753986	0.814273	0.78898
	267	0.68532	0.793719	0.777453	0.776658	0.74697	0.811769	0.779434
	268.5	0.689749	0.787498	0.783969	0.771757	0.755052	0.810977	0.784641
	270	0.682237	0.795769	0.787588	0.783757	0.765743	0.810015	0.786669
	271.5	0.677349	0.798448	0.784246	0.789108	0.762833	0.806956	0.784569
	273	0.664857	0.809655	0.774615	0.792782	0.750022	0.808741	0.780999
	274.5	0.673104	0.818918	0.778816	0.803623	0.751784	0.820507	0.784289
	276	0.655348	0.821159	0.767408	0.802214	0.741786	0.820572	0.776167
	277.5	0.653002	0.83946	0.77847	0.818981	0.751387	0.827588	0.78387
	279	0.659027	0.854773	0.788943	0.835024	0.759205	0.839892	0.792883
	280.5	0.666544	0.842074	0.778492	0.821759	0.749851	0.825842	0.791499
	282	0.722527	0.861944	0.821476	0.846538	0.793714	0.855576	0.830271
	283.5	0.655758	0.848254	0.785236	0.824768	0.756965	0.839877	0.790577
39	237	0.490441	0.657954	0.588415	0.632707	0.576715	0.685239	0.581571
	238.5	0.567771	0.768344	0.706341	0.736165	0.683801	0.754467	0.713314
	240	0.646474	0.754465	0.739337	0.758606	0.722668	0.787841	0.743627
	241.5	0.63666	0.747792	0.700022	0.743387	0.694458	0.722895	0.71505
	243	0.62321	0.701208	0.733334	0.716685	0.708909	0.707894	0.738468
	244.5	0.593954	0.708099	0.732745	0.703156	0.701159	0.699421	0.73948
	246	0.554597	0.695654	0.729383	0.692791	0.701149	0.734363	0.733885
	247.5	0.507478	0.76252	0.736228	0.760872	0.703222	0.767638	0.744088
	249	0.59595	0.794743	0.738534	0.774331	0.695129	0.799021	0.759162
	250.5	0.541825	0.782492	0.728174	0.755685	0.656536	0.780749	0.748119
	252	0.54917	0.758223	0.715856	0.723631	0.660591	0.718881	0.750341
	253.5	0.59264	0.71638	0.734035	0.688151	0.693133	0.729327	0.764655
	255	0.640461	0.672851	0.720455	0.682326	0.694834	0.724214	0.715209
	256.5	0.620617	0.766685	0.720349	0.74952	0.704912	0.758224	0.727233
	258	0.636468	0.759791	0.743465	0.748197	0.722726	0.756679	0.745613
	259.5	0.637957	0.76979	0.759564	0.74901	0.739683	0.761348	0.753778
	261	0.651468	0.785204	0.762941	0.76487	0.74226	0.784741	0.756098
	262.5	0.695538	0.789432	0.778595	0.772702	0.752859	0.792043	0.773092
	264	0.717919	0.798509	0.792724	0.790621	0.76115	0.812334	0.790207
	265.5	0.712227	0.810555	0.792435	0.801499	0.763938	0.817361	0.78689
	267	0.716933	0.814477	0.795217	0.801516	0.772132	0.816459	0.790079
	268.5	0.728949	0.803353	0.79944	0.795755	0.77483	0.817424	0.797864
	270	0.70081	0.820248	0.789626	0.801167	0.770925	0.825418	0.784156
	271.5	0.702878	0.819448	0.797026	0.806949	0.776973	0.824277	0.79133
	273	0.691085	0.810344	0.79276	0.799945	0.769566	0.816569	0.790809
	274.5	0.687381	0.825687	0.795378	0.812061	0.764384	0.825196	0.789695
	276	0.675879	0.819407	0.793196	0.804213	0.762707	0.820561	0.790064
	277.5	0.675376	0.827913	0.794815	0.806005	0.759228	0.828299	0.79749
	279	0.680046	0.832012	0.789273	0.812719	0.754599	0.832189	0.804842
	280.5	0.670886	0.84421	0.789867	0.828106	0.762366	0.840857	0.800999
	282	0.669522	0.833971	0.805301	0.816638	0.781564	0.819699	0.806506
	283.5	0.671643	0.852575	0.808787	0.835921	0.776228	0.853381	0.818123
	285	0.65587	0.837423	0.801404	0.807823	0.772386	0.831421	0.807406
40.5	237	0.618446	0.720394	0.715344	0.703602	0.70754	0.734933	0.710027
	238.5	0.680595	0.722505	0.762845	0.701941	0.748824	0.724541	0.769061
	240	0.653256	0.78706	0.750288	0.770094	0.729777	0.780574	0.762562
	241.5	0.602588	0.708486	0.702662	0.700851	0.672514	0.701868	0.715728
	243	0.586943	0.661657	0.69089	0.67846	0.668453	0.684215	0.71517
	244.5	0.604898	0.64534	0.707494	0.653731	0.677119	0.675887	0.750224
	246	0.515842	0.718477	0.674415	0.691502	0.644877	0.72504	0.693161
	247.5	0.469698	0.685218	0.701484	0.662019	0.662425	0.67929	0.713165
	249	0.56131	0.766649	0.763927	0.734751	0.734478	0.757799	0.769359
	250.5	0.566852	0.774996	0.727345	0.757305	0.679867	0.780963	0.738929
	252	0.532621	0.769328	0.695614	0.760061	0.65162	0.77086	0.717789
	253.5	0.587867	0.773514	0.722273	0.751645	0.682029	0.769712	0.73885
	255	0.648553	0.727714	0.741091	0.728674	0.71768	0.76227	0.72953
	256.5	0.646451	0.779897	0.764863	0.759801	0.751049	0.771594	0.756689
	258	0.673999	0.766647	0.764319	0.760533	0.751696	0.770923	0.763461
	259.5	0.680508	0.754874	0.775071	0.750258	0.762381	0.760144	0.772942
	261	0.688083	0.783865	0.785219	0.780039	0.76806	0.799978	0.777946
	262.5	0.71232	0.798089	0.784394	0.786236	0.765856	0.806837	0.776937
	264	0.716615	0.813276	0.798892	0.80215	0.7833	0.823301	0.789378
	265.5	0.716914	0.827757	0.803671	0.824185	0.790064	0.831633	0.795357
	267	0.724378	0.833013	0.808592	0.824434	0.792552	0.831779	0.800665
	268.5	0.707523	0.833845	0.79976	0.81987	0.788264	0.830428	0.791797
	270	0.713022	0.833163	0.809714	0.826705	0.792971	0.835604	0.800707
	271.5	0.721091	0.83375	0.815897	0.822828	0.79792	0.840997	0.807963
	273	0.711815	0.833503	0.807776	0.822314	0.785241	0.838301	0.801629
	274.5	0.706566	0.829211	0.806057	0.82216	0.781405	0.830852	0.801188
	276	0.718247	0.829502	0.81198	0.821725	0.787257	0.835191	0.813468
	277.5	0.702096	0.828266	0.801418	0.816233	0.770781	0.834989	0.809808
	279	0.70663	0.833799	0.8039	0.817889	0.766853	0.837067	0.814895
	280.5	0.693947	0.836484	0.807078	0.818782	0.770325	0.837138	0.81338
	282	0.725179	0.849666	0.824037	0.832624	0.789296	0.850892	0.837655
	283.5	0.668208	0.833495	0.799695	0.819734	0.770555	0.837049	0.812843
	285	0.653639	0.83134	0.802018	0.820751	0.77046	0.835801	0.809373
	286.5	0.647986	0.808098	0.792685	0.787388	0.771732	0.808392	0.795827
42	237	0.684913	0.785667	0.752438	0.7874	0.748181	0.788606	0.752357
	238.5	0.623453	0.790423	0.712895	0.780666	0.694429	0.806968	0.710835
	240	0.564131	0.694052	0.689859	0.692192	0.662774	0.696162	0.696193
	241.5	0.562572	0.638997	0.679232	0.635409	0.65247	0.651009	0.69305
	243	0.575602	0.648573	0.67654	0.655653	0.646325	0.702348	0.713197
	244.5	0.591521	0.689157	0.709468	0.682972	0.668084	0.742384	0.754227
	246	0.567495	0.72932	0.724542	0.700859	0.685903	0.743894	0.741699
	247.5	0.47949	0.743675	0.698193	0.705239	0.65883	0.738682	0.712397
	249	0.507692	0.775767	0.697383	0.748588	0.677628	0.768826	0.69859
	250.5	0.583935	0.780832	0.718309	0.765193	0.70212	0.773698	0.715556
	252	0.608985	0.771448	0.72949	0.757751	0.711051	0.786125	0.733658
	253.5	0.59818	0.737039	0.706855	0.713808	0.684701	0.758164	0.699404
	255	0.641164	0.778206	0.755449	0.76254	0.732922	0.797614	0.742568
	256.5	0.667325	0.80024	0.780433	0.775342	0.76713	0.799354	0.773521
	258	0.694163	0.804346	0.785676	0.791744	0.775697	0.806677	0.786657
	259.5	0.723214	0.795944	0.792689	0.791124	0.778498	0.806843	0.79336
	261	0.710193	0.809075	0.802647	0.798733	0.786895	0.814004	0.795181
	262.5	0.716515	0.819647	0.809128	0.813651	0.796855	0.835035	0.800759
	264	0.721279	0.830602	0.81462	0.81978	0.803633	0.835635	0.804546
	265.5	0.726338	0.840814	0.812412	0.827964	0.804718	0.838743	0.803953
	267	0.729645	0.854702	0.817784	0.838932	0.807923	0.853606	0.809079
	268.5	0.724056	0.858017	0.81963	0.838253	0.804065	0.856155	0.812017
	270	0.731352	0.851792	0.829212	0.835816	0.807183	0.855933	0.823358
	271.5	0.727307	0.84593	0.832098	0.838054	0.805766	0.854946	0.827053
	273	0.708689	0.592609	0.818228	0.613096	0.791835	0.620168	0.812176
	274.5	0.711495	0.839636	0.816005	0.834574	0.79455	0.839343	0.813582
	276	0.720184	0.840312	0.821152	0.838778	0.797707	0.841095	0.819183
	277.5	0.713558	0.789567	0.813115	0.770676	0.788177	0.806076	0.814218
	279	0.717431	0.723906	0.800275	0.69671	0.7617	0.743956	0.804613
	280.5	0.710032	0.845227	0.813017	0.832575	0.776603	0.853262	0.825418
	282	0.716247	0.840026	0.818703	0.825895	0.78487	0.844093	0.83196
	283.5	0.693124	0.82916	0.810105	0.819895	0.783972	0.837561	0.817745
	285	0.679909	0.838966	0.814614	0.827859	0.794531	0.840835	0.82003
	286.5	0.707291	0.842922	0.825833	0.828047	0.805145	0.850129	0.833066
	288	0.62915	0.826508	0.797905	0.810209	0.781551	0.826385	0.797941
43.5	237	0.693352	0.814658	0.760698	0.796572	0.745233	0.811475	0.761733
	238.5	0.639757	0.773932	0.701907	0.750797	0.668812	0.775252	0.705896
	240	0.537244	0.730354	0.639632	0.706061	0.605071	0.750043	0.647455
	241.5	0.540239	0.720869	0.628487	0.696248	0.601265	0.733736	0.649034
	243	0.609792	0.780339	0.677106	0.757773	0.648017	0.794705	0.709097
	244.5	0.614802	0.774737	0.726111	0.741253	0.692381	0.798996	0.747065
	246	0.565608	0.75764	0.728481	0.720402	0.697119	0.801561	0.741733
	247.5	0.546599	0.759549	0.701088	0.737595	0.669752	0.766379	0.712206
	249	0.522451	0.770981	0.690954	0.731532	0.663378	0.733382	0.706377
	250.5	0.616035	0.769094	0.709898	0.737029	0.68739	0.779499	0.71642
	252	0.655878	0.783034	0.73827	0.750344	0.705718	0.776784	0.753096
	253.5	0.660362	0.795075	0.755347	0.786087	0.74135	0.804341	0.749816
	255	0.68394	0.810256	0.770053	0.793027	0.752685	0.812677	0.758893
	256.5	0.708796	0.846947	0.792617	0.835801	0.788768	0.845393	0.786287
	258	0.726224	0.840932	0.811449	0.830375	0.808467	0.846055	0.810636
	259.5	0.744162	0.834884	0.817172	0.824652	0.806103	0.83933	0.817691
	261	0.742188	0.818197	0.818474	0.804131	0.810252	0.821133	0.816209
	262.5	0.747995	0.82522	0.829245	0.820892	0.817756	0.834159	0.826489
	264	0.745907	0.846478	0.830945	0.835103	0.820574	0.848881	0.825634
	265.5	0.746924	0.856617	0.82725	0.838077	0.814458	0.85438	0.82245
	267	0.746335	0.857317	0.822443	0.840496	0.811977	0.858802	0.817151
	268.5	0.741772	0.866162	0.822992	0.84656	0.812432	0.860924	0.818339
	270	0.731304	0.856398	0.816111	0.841942	0.79831	0.846809	0.812709
	271.5	0.716958	0.860255	0.823469	0.846317	0.80072	0.855603	0.819027
	273	0.715894	0.459591	0.833812	0.495164	0.80637	0.457403	0.830091
	274.5	0.712278	0.855594	0.831246	0.838134	0.807457	0.855778	0.828175
	276	0.706211	0.844652	0.824632	0.832743	0.8019	0.849634	0.81953
	277.5	0.689519	0.662742	0.811555	0.646591	0.785837	0.64271	0.807624
	282	0.705085	0.673638	0.828111	0.662926	0.799276	0.639535	0.836367
	283.5	0.675343	0.769615	0.81129	0.760128	0.786973	0.767037	0.820081
	285	0.670947	0.841622	0.813913	0.828813	0.8007	0.835962	0.81778
	286.5	0.724628	0.853675	0.838526	0.836881	0.82654	0.851851	0.843597
	288	0.666511	0.830885	0.815309	0.815844	0.802403	0.829899	0.815977
	289.5	0.581629	0.816273	0.780403	0.799478	0.765638	0.809097	0.786657
45	237	0.674292	0.825942	0.732319	0.81237	0.705624	0.832094	0.740707
	238.5	0.708918	0.831731	0.742252	0.810355	0.720976	0.835174	0.755746
	240	0.672856	0.831271	0.746383	0.804065	0.718902	0.829618	0.750894
	241.5	0.671926	0.728338	0.759874	0.702519	0.731146	0.753516	0.771056
	243	0.709254	0.787966	0.753629	0.771812	0.720827	0.813969	0.788767
	244.5	0.731833	0.768777	0.76601	0.739191	0.731018	0.823441	0.795082
	246	0.63926	0.723	0.658125	0.715955	0.641504	0.786451	0.697372
	247.5	0.655478	0.77371	0.671255	0.768735	0.64443	0.779983	0.697492
	249	0.638865	0.74956	0.686554	0.73008	0.668803	0.737774	0.706011
	250.5	0.659301	0.717095	0.703884	0.700029	0.693203	0.726411	0.712102
	252	0.70268	0.79614	0.777264	0.776799	0.761656	0.81052	0.782033
	253.5	0.71171	0.859013	0.800887	0.847233	0.791312	0.851001	0.801295
	255	0.721421	0.85341	0.80248	0.837983	0.794147	0.854606	0.798293
	256.5	0.742581	0.851273	0.8096	0.837914	0.801815	0.85205	0.805973
	258	0.751603	0.856521	0.829852	0.841652	0.822639	0.861731	0.827432
	259.5	0.766219	0.856341	0.84417	0.839852	0.834778	0.86188	0.842803
	261	0.760031	0.85762	0.843204	0.85352	0.834556	0.864035	0.841735
	262.5	0.751624	0.863892	0.842034	0.858801	0.831107	0.871325	0.84021
	264	0.744979	0.852789	0.832709	0.846177	0.821612	0.861206	0.831387
	265.5	0.744527	0.854929	0.82921	0.837024	0.817338	0.862391	0.82893
	267	0.746506	0.863905	0.826029	0.838216	0.812979	0.86614	0.825191
	268.5	0.744357	0.869261	0.819637	0.84827	0.80605	0.867511	0.819001
	270	0.731758	0.860409	0.800768	0.838249	0.782151	0.854712	0.801717
	271.5	0.725266	0.859145	0.822908	0.840965	0.797912	0.856178	0.820842
	273	0.707666	0.62647	0.821763	0.61413	0.793023	0.591378	0.81422
	274.5	0.694375	0.741028	0.817813	0.709341	0.789253	0.714386	0.808418
	276	0.689984	0.865792	0.829699	0.846775	0.803157	0.870968	0.830661
	286.5	0.615758	0.832443	0.788435	0.822827	0.772883	0.826889	0.789382
	288	0.661159	0.850429	0.812101	0.840084	0.80103	0.847216	0.813536
	289.5	0.580301	0.829434	0.780976	0.817988	0.770084	0.824905	0.786902
	291	0.564897	0.829356	0.781048	0.80989	0.767975	0.826162	0.795688
	292.5	0.523736	0.823557	0.77591	0.805605	0.762919	0.826265	0.790858
46.5	237	0.678693	0.830709	0.766943	0.810568	0.739098	0.830823	0.772788
	238.5	0.699247	0.780901	0.798803	0.766785	0.779095	0.782451	0.806954
	240	0.671782	0.857459	0.782012	0.856117	0.761157	0.864594	0.793842
	241.5	0.668885	0.865934	0.786205	0.862123	0.762995	0.865234	0.791136
	243	0.690782	0.855342	0.799765	0.83435	0.777712	0.850895	0.80372
	244.5	0.663051	0.796416	0.765537	0.768443	0.746502	0.80421	0.76612
	246	0.679835	0.805839	0.726391	0.781839	0.708983	0.822731	0.744581
	247.5	0.696803	0.805033	0.736355	0.791676	0.729754	0.806662	0.752942
	249	0.695277	0.794075	0.754579	0.783202	0.7505	0.792562	0.76328
	250.5	0.701164	0.865349	0.788362	0.851732	0.776375	0.856915	0.791432
	252	0.737796	0.877718	0.816617	0.870416	0.807535	0.875598	0.818916
	253.5	0.746333	0.89226	0.832559	0.880336	0.826175	0.890379	0.832373
	255	0.748719	0.893277	0.840447	0.878087	0.835796	0.890735	0.838839
	256.5	0.759738	0.881419	0.843642	0.868175	0.834654	0.881931	0.840235
	258	0.759823	0.873782	0.842987	0.860899	0.832686	0.877987	0.839804
	259.5	0.753317	0.867491	0.840859	0.86033	0.830695	0.871544	0.841443
	261	0.751654	0.879757	0.852113	0.875037	0.844652	0.883253	0.851816
	262.5	0.736618	0.876437	0.842303	0.868973	0.830417	0.884129	0.842535
	264	0.731421	0.881587	0.829779	0.863954	0.812912	0.889428	0.834267
	265.5	0.727808	0.872175	0.814993	0.851114	0.795307	0.881058	0.81824
	267	0.721867	0.861607	0.79199	0.835786	0.771296	0.869346	0.799164
	268.5	0.717071	0.863072	0.794701	0.842501	0.773288	0.863282	0.794955
	270	0.711556	0.862525	0.802642	0.838719	0.776111	0.863045	0.80154
	271.5	0.713612	0.861468	0.818783	0.83614	0.793078	0.863984	0.814838
	273	0.705418	0.781275	0.805903	0.755092	0.78136	0.802461	0.799714
	274.5	0.685399	0.850355	0.803266	0.815892	0.78192	0.857925	0.777436
	291	0.545065	0.839702	0.789912	0.828361	0.776096	0.838659	0.79873
48	237	0.686283	0.803993	0.781796	0.782939	0.763975	0.806267	0.781705
	238.5	0.696653	0.795769	0.797822	0.770457	0.780237	0.762712	0.804075
	240	0.656123	0.825053	0.787549	0.815147	0.766157	0.846861	0.796833
	241.5	0.674612	0.862238	0.802915	0.846454	0.774838	0.850476	0.813071
	243	0.682714	0.866639	0.804169	0.84671	0.78115	0.852526	0.808394
	244.5	0.681734	0.852547	0.809946	0.827459	0.790092	0.83916	0.808305
	246	0.699404	0.831894	0.802831	0.807835	0.784489	0.805086	0.808028
	247.5	0.704133	0.851467	0.795926	0.844066	0.778175	0.845169	0.79757
	249	0.717086	0.871484	0.810596	0.860446	0.791952	0.862151	0.813384
	250.5	0.731642	0.876974	0.816937	0.870921	0.810347	0.868633	0.817294
	252	0.74878	0.884424	0.824008	0.874058	0.820329	0.879302	0.823258
	253.5	0.749362	0.872143	0.827009	0.860216	0.821282	0.868171	0.827237
	255	0.754812	0.881506	0.844153	0.870066	0.834492	0.880742	0.841961
	256.5	0.751752	0.881346	0.84718	0.874414	0.834469	0.881738	0.843407
	258	0.748863	0.88051	0.84468	0.869377	0.831536	0.879934	0.839738
	259.5	0.743485	0.884833	0.850925	0.869449	0.839988	0.88413	0.847964
	261	0.73682	0.885987	0.850893	0.868837	0.836268	0.88877	0.849972
	262.5	0.724455	0.88038	0.833904	0.86098	0.818124	0.888424	0.836142
	264	0.715781	0.875376	0.81327	0.853437	0.790342	0.883643	0.819742
	265.5	0.715713	0.868678	0.804944	0.842079	0.774099	0.874971	0.810261
	267	0.710773	0.86773	0.800495	0.841275	0.766381	0.872144	0.802596
	268.5	0.709368	0.863546	0.794725	0.840708	0.758402	0.864662	0.802858
	270	0.701396	0.866349	0.7924	0.839071	0.7553	0.867266	0.781395
	271.5	0.696795	0.394342	0.779092	0.448688	0.757742	0.390114	0.757552

## Sheet: us_tmp2m_1.5x1.5_34w
lat	lon	nn-a	deb_loess_ecmwf	deb_loess_cfsv2	deb_quantile_ecmwf	deb_quantile_cfsv2	abc_ecmwf	abc_cfsv2
25.5	279	-0.066545	0.376995	0.371838	0.384261	0.390391	0.432613	0.393351
27	261	0.137102	0.413692	0.360202	0.361881	0.294076	0.457596	0.390969
	262.5	0.0512509	0.396538	0.320894	0.301577	0.234652	0.44884	0.363416
	279	-0.00627739	0.410405	0.330182	0.403488	0.324374	0.477581	0.406356
28.5	261	0.126677	0.393437	0.341833	0.339502	0.274642	0.447754	0.376899
	262.5	0.0522792	0.354682	0.273229	0.301919	0.211043	0.388687	0.298104
	264	0.0268948	0.364224	0.311508	0.278257	0.236492	0.419343	0.348336
	277.5	0.0170009	0.262758	0.304277	0.245788	0.281185	0.333523	0.366402
	279	0.0942011	0.418766	0.464079	0.39465	0.417248	0.525491	0.522639
30	256.5	0.232988	0.455037	0.472446	0.395166	0.408987	0.544704	0.497791
	258	0.211722	0.442276	0.429011	0.38393	0.387302	0.499119	0.444395
	259.5	0.173397	0.361992	0.356909	0.28792	0.301201	0.439612	0.389269
	261	0.124048	0.280992	0.228558	0.196633	0.165709	0.335783	0.263949
	262.5	0.110383	0.337455	0.266515	0.26988	0.195301	0.387256	0.312163
	264	0.0786527	0.347219	0.327099	0.290291	0.247628	0.455572	0.38691
	265.5	0.0500827	0.249213	0.274193	0.205489	0.200891	0.39371	0.335575
	267	0.0333331	0.258094	0.258079	0.186896	0.192299	0.35212	0.3081
	268.5	0.0836121	0.273925	0.273882	0.187441	0.21415	0.361548	0.31869
	270	0.0879107	0.332887	0.354639	0.187746	0.282991	0.416307	0.398444
	274.5	0.0781546	0.251699	0.318849	0.221367	0.271062	0.373153	0.35542
	276	0.0743005	0.33357	0.256921	0.290985	0.218837	0.363154	0.323074
	277.5	0.0860547	0.334245	0.289372	0.303338	0.228579	0.413658	0.383695
31.5	249	0.285244	0.423563	0.463408	0.415166	0.38187	0.505662	0.500903
	250.5	0.286254	0.502373	0.534841	0.488822	0.456176	0.604451	0.599209
	255	0.207316	0.450797	0.459506	0.392276	0.390487	0.509762	0.48628
	256.5	0.195887	0.380791	0.357234	0.333989	0.304829	0.416998	0.371869
	258	0.213731	0.421888	0.366041	0.365738	0.316168	0.460048	0.385534
	259.5	0.217705	0.353979	0.336897	0.294493	0.28135	0.397167	0.356903
	261	0.14427	0.288308	0.2532	0.23219	0.198155	0.30001	0.263979
	262.5	0.135157	0.313641	0.248021	0.250871	0.191996	0.323311	0.255252
	264	0.146963	0.348764	0.302787	0.304885	0.241658	0.408525	0.322642
	265.5	0.13314	0.296056	0.267364	0.255483	0.21454	0.38108	0.297688
	267	0.0924816	0.24431	0.25758	0.209453	0.207659	0.342359	0.284855
	268.5	0.0820304	0.21943	0.240808	0.17488	0.200866	0.308017	0.270423
	270	0.0590034	0.230857	0.248534	0.186397	0.204009	0.337593	0.291916
	271.5	0.0530592	0.214614	0.198321	0.180621	0.15407	0.330503	0.273659
	273	0.12371	0.330295	0.299179	0.290081	0.234256	0.480729	0.436867
	274.5	0.088068	0.313552	0.249349	0.305232	0.199653	0.420665	0.358038
	276	0.114786	0.372794	0.298205	0.35976	0.247014	0.449991	0.382794
	277.5	0.0993377	0.304953	0.227088	0.304391	0.186757	0.346558	0.287455
33	243	0.184686	0.0772188	0.239005	0.125233	0.229738	0.109135	0.248917
	244.5	0.194284	0.359445	0.357918	0.323689	0.31797	0.448139	0.402205
	246	0.186667	0.278447	0.321492	0.257523	0.282851	0.372356	0.35899
	247.5	0.232213	0.271474	0.286392	0.26664	0.235328	0.348581	0.318737
	249	0.231068	0.374452	0.390005	0.363261	0.316908	0.466009	0.429298
	250.5	0.255407	0.426099	0.480492	0.419884	0.40753	0.540335	0.527712
	252	0.186658	0.370119	0.405957	0.35029	0.322903	0.498862	0.496469
	253.5	0.266445	0.546998	0.555889	0.497938	0.456448	0.619414	0.601619
	255	0.22095	0.420397	0.436349	0.363115	0.357334	0.496267	0.469399
	256.5	0.145871	0.284787	0.269713	0.247171	0.216453	0.342513	0.293156
	258	0.170678	0.307369	0.279536	0.267745	0.246572	0.352242	0.294951
	259.5	0.195818	0.263941	0.241191	0.217513	0.214547	0.283211	0.242204
	261	0.178995	0.281123	0.259585	0.231497	0.230239	0.28856	0.257591
	262.5	0.142989	0.290885	0.265159	0.229253	0.227911	0.313262	0.265722
	264	0.14961	0.309366	0.274426	0.260391	0.226752	0.357838	0.284736
	265.5	0.158503	0.299563	0.285641	0.267611	0.23028	0.379406	0.321538
	267	0.125006	0.262653	0.273801	0.229208	0.217988	0.349265	0.319876
	268.5	0.119818	0.228453	0.26911	0.219451	0.224622	0.352877	0.318745
	270	0.0776761	0.216523	0.232211	0.194532	0.180211	0.339142	0.305729
	271.5	0.0582122	0.218223	0.176813	0.18801	0.125782	0.3132	0.253336
	273	0.0858205	0.283311	0.227164	0.256615	0.169683	0.383089	0.322146
	274.5	0.101897	0.274785	0.219308	0.265772	0.176068	0.378719	0.328797
	276	0.132602	0.294985	0.285254	0.292321	0.236798	0.397195	0.379626
	277.5	0.167758	0.40367	0.337578	0.385596	0.274512	0.489102	0.437826
	279	0.137702	0.34055	0.268965	0.337146	0.224845	0.450078	0.405824
	280.5	0.102652	0.0418231	0.192771	0.144383	0.169791	0.249489	0.30232
34.5	240	0.287679	0.0145773	0.494549	0.00570147	0.381599	0.530957	0.623708
	241.5	0.251485	0.303401	0.401284	0.304966	0.366311	0.442541	0.464348
	243	0.21832	0.222333	0.297939	0.239552	0.263929	0.380213	0.328875
	244.5	0.239011	0.355895	0.404129	0.32908	0.34984	0.49587	0.464112
	246	0.275439	0.446398	0.548106	0.421047	0.48419	0.64711	0.63198
	247.5	0.324547	0.419971	0.514756	0.387262	0.450884	0.593725	0.581145
	249	0.320574	0.401428	0.570173	0.362635	0.472835	0.642893	0.659507
	250.5	0.180501	0.331373	0.392711	0.306435	0.298353	0.478921	0.463765
	252	0.189849	0.408351	0.474201	0.396146	0.375701	0.567197	0.563747
	253.5	0.205024	0.42637	0.492965	0.386186	0.395886	0.563497	0.56807
	255	0.200308	0.332815	0.370209	0.301896	0.30247	0.43334	0.402969
	256.5	0.168929	0.269082	0.257976	0.228429	0.216837	0.319841	0.273279
	258	0.185133	0.276864	0.255388	0.242496	0.231182	0.306638	0.252636
	259.5	0.190498	0.257876	0.24479	0.228611	0.211363	0.269434	0.236297
	261	0.163886	0.25537	0.230779	0.221505	0.208263	0.246532	0.208733
	262.5	0.153224	0.259438	0.222245	0.217171	0.210665	0.250017	0.203544
	264	0.159231	0.29282	0.256163	0.247321	0.218613	0.305404	0.268037
	265.5	0.181465	0.333202	0.321921	0.277011	0.248765	0.414221	0.383281
	267	0.153554	0.258907	0.244209	0.225828	0.190641	0.335422	0.303804
	268.5	0.152929	0.234217	0.246819	0.215661	0.205944	0.317332	0.287495
	270	0.115783	0.222746	0.20049	0.219393	0.160565	0.307715	0.249777
	271.5	0.104419	0.252067	0.233154	0.237093	0.170324	0.376713	0.3306
	273	0.116716	0.32329	0.263886	0.293046	0.196762	0.424765	0.385849
	274.5	0.136791	0.347412	0.28379	0.314519	0.218596	0.448613	0.403904
	276	0.179921	0.347199	0.303231	0.318729	0.247371	0.467168	0.427406
	277.5	0.21413	0.372717	0.355401	0.340674	0.29789	0.507275	0.477376
	279	0.166261	0.315853	0.26515	0.303969	0.225891	0.422544	0.392834
	280.5	0.131948	0.279734	0.209597	0.26847	0.18688	0.386312	0.334174
	282	0.121984	0.220616	0.170031	0.252942	0.167055	0.303246	0.270833
36	238.5	0.237619	0.565334	0.494696	0.489272	0.463053	0.598008	0.598913
	240	0.256518	0.322006	0.335604	0.31534	0.30292	0.486039	0.435029
	241.5	0.217442	0.142169	0.382312	0.154897	0.357087	0.341595	0.442312
	243	0.145695	0.135441	0.20487	0.159452	0.198975	0.193009	0.218723
	244.5	0.226705	0.250729	0.344389	0.259861	0.320456	0.37463	0.372555
	246	0.229871	0.282917	0.358153	0.287647	0.337406	0.418783	0.414415
	247.5	0.155658	0.168739	0.231695	0.1888	0.200545	0.264342	0.318905
	249	0.177906	0.334384	0.396976	0.331802	0.326657	0.501643	0.520984
	250.5	0.119196	0.252361	0.334921	0.267953	0.261491	0.421092	0.429863
	252	0.131285	0.275765	0.323914	0.273874	0.24925	0.425998	0.415575
	253.5	0.184526	0.32089	0.34186	0.308512	0.268352	0.431147	0.388593
	255	0.198608	0.321256	0.302496	0.270981	0.216643	0.411425	0.345629
	256.5	0.217544	0.280034	0.276677	0.237909	0.214774	0.344266	0.297298
	258	0.27321	0.36289	0.428038	0.314631	0.367053	0.487849	0.45698
	259.5	0.243768	0.341215	0.374958	0.296395	0.321891	0.425851	0.390309
	261	0.174953	0.263222	0.213956	0.249876	0.194766	0.249469	0.187522
	262.5	0.185838	0.25508	0.235162	0.242207	0.223001	0.273107	0.21808
	264	0.190927	0.257201	0.259344	0.245448	0.235366	0.3166	0.282104
	265.5	0.180376	0.266717	0.272363	0.236799	0.225548	0.34943	0.3266
	267	0.20009	0.282986	0.287317	0.240967	0.235758	0.37405	0.352709
	268.5	0.190368	0.264319	0.282116	0.243922	0.233402	0.358866	0.334103
	270	0.135691	0.233154	0.240485	0.220945	0.196392	0.324841	0.291337
	271.5	0.111195	0.212824	0.210156	0.217373	0.16364	0.309068	0.286822
	273	0.0951654	0.265052	0.231685	0.252043	0.18373	0.382103	0.343857
	274.5	0.135615	0.309772	0.259484	0.29219	0.214918	0.436553	0.387769
	276	0.132018	0.352026	0.263783	0.327811	0.227897	0.445431	0.383213
	277.5	0.158323	0.400351	0.313315	0.365953	0.275046	0.461609	0.435514
	279	0.138046	0.334712	0.269598	0.326078	0.242462	0.406431	0.364152
	280.5	0.154879	0.295695	0.244378	0.288768	0.213472	0.368437	0.331467
	282	0.15837	0.280195	0.206788	0.284043	0.177123	0.329068	0.280422
	283.5	0.0751897	0.245281	0.188356	0.268827	0.181807	0.273638	0.272849
37.5	238.5	0.181819	0.338258	0.357876	0.315784	0.327565	0.440824	0.447488
	240	0.211712	0.311827	0.391916	0.289143	0.358429	0.495563	0.480419
	241.5	0.140582	0.111117	0.245316	0.135474	0.255909	0.289539	0.266816
	243	0.193455	0.182326	0.313058	0.208254	0.300568	0.322156	0.351448
	244.5	0.204557	0.196984	0.30913	0.237557	0.300216	0.307965	0.345138
	246	0.162603	0.163771	0.237655	0.192171	0.230468	0.290661	0.294694
	247.5	0.117846	0.142088	0.207921	0.158536	0.17754	0.276637	0.271775
	249	0.154108	0.29183	0.337524	0.301495	0.292004	0.459075	0.440615
	250.5	0.0999376	0.233775	0.303111	0.237631	0.236977	0.411856	0.40413
	252	0.264058	0.356265	0.429254	0.283604	0.369137	0.552921	0.493641
	253.5	0.164362	0.359464	0.359758	0.30575	0.294675	0.480033	0.403296
	255	0.220268	0.335146	0.304133	0.282705	0.210134	0.473767	0.389469
	256.5	0.214128	0.276464	0.242197	0.244059	0.185818	0.340872	0.271609
	258	0.206749	0.298819	0.27152	0.264146	0.220966	0.363074	0.275331
	259.5	0.187777	0.297894	0.24832	0.283309	0.216052	0.29633	0.224466
	261	0.177163	0.280578	0.241089	0.274946	0.224324	0.280773	0.222363
	262.5	0.178503	0.301647	0.271362	0.280229	0.262865	0.292082	0.264406
	264	0.208311	0.30674	0.316812	0.299596	0.289415	0.360583	0.330149
	265.5	0.200869	0.31173	0.309476	0.292105	0.275178	0.367957	0.331192
	267	0.198349	0.289323	0.286206	0.268902	0.240209	0.357247	0.324557
	268.5	0.206308	0.267896	0.277269	0.256768	0.229693	0.363428	0.336141
	270	0.169344	0.250664	0.237675	0.242827	0.192021	0.328268	0.301307
	271.5	0.145279	0.24407	0.223587	0.250178	0.179994	0.327154	0.296856
	273	0.113359	0.247663	0.217483	0.250229	0.183776	0.33826	0.311981
	274.5	0.131035	0.275047	0.245234	0.262506	0.20532	0.383621	0.342389
	276	0.118641	0.273309	0.204276	0.274291	0.171581	0.363824	0.305151
	277.5	0.122165	0.31218	0.229335	0.316841	0.196732	0.38756	0.335476
	279	0.134933	0.329896	0.25893	0.328403	0.235041	0.394419	0.359386
	280.5	0.117874	0.320148	0.240066	0.319541	0.218191	0.388525	0.361137
	282	0.240183	0.447558	0.408167	0.420329	0.356176	0.524478	0.507329
	283.5	0.147444	0.367157	0.29337	0.373464	0.282805	0.437299	0.410928
39	237	0.0329764	0.140028	0.151641	0.156635	0.142967	0.296133	0.134865
	238.5	0.106815	0.277316	0.303583	0.248019	0.297598	0.389145	0.359484
	240	0.155781	0.239996	0.384135	0.238845	0.357743	0.428629	0.413642
	241.5	0.161769	0.250336	0.362243	0.267581	0.358203	0.400753	0.451986
	243	0.179809	0.158421	0.316796	0.191214	0.31008	0.394126	0.3775
	244.5	0.177418	0.159226	0.277318	0.196029	0.275064	0.319054	0.333602
	246	0.159366	0.155458	0.269558	0.158268	0.26625	0.328505	0.335685
	247.5	0.145595	0.190117	0.30738	0.176654	0.291544	0.393949	0.392489
	249	0.181922	0.289257	0.31862	0.280171	0.28456	0.42578	0.390662
	250.5	0.109596	0.271171	0.293167	0.263929	0.221106	0.396426	0.401231
	252	0.161722	0.350241	0.311936	0.32291	0.261358	0.499563	0.423841
	253.5	0.247935	0.332213	0.418825	0.291782	0.374441	0.48829	0.500999
	255	0.305152	0.280861	0.274395	0.257591	0.211498	0.392382	0.337562
	256.5	0.235872	0.23923	0.204776	0.211222	0.16336	0.315427	0.235159
	258	0.25521	0.258102	0.271684	0.227904	0.227046	0.321535	0.268588
	259.5	0.223791	0.298039	0.279769	0.258178	0.244593	0.303245	0.246224
	261	0.189043	0.320511	0.294008	0.302698	0.282641	0.299282	0.255706
	262.5	0.185005	0.335391	0.315955	0.315349	0.30681	0.323536	0.290892
	264	0.182044	0.325872	0.325706	0.31944	0.30649	0.345895	0.316367
	265.5	0.169628	0.323498	0.291318	0.314911	0.269094	0.346708	0.28559
	267	0.183351	0.334771	0.304823	0.318423	0.276949	0.358036	0.30472
	268.5	0.196267	0.311392	0.311358	0.29518	0.267231	0.372434	0.338996
	270	0.162419	0.27083	0.226812	0.261866	0.194387	0.309783	0.249444
	271.5	0.159299	0.266866	0.239867	0.276765	0.206131	0.340667	0.281581
	273	0.143067	0.257166	0.240026	0.270308	0.207309	0.357855	0.303836
	274.5	0.135102	0.29691	0.266511	0.293394	0.227936	0.389125	0.327065
	276	0.141282	0.276654	0.246465	0.288354	0.219779	0.368912	0.312865
	277.5	0.154277	0.30236	0.258628	0.321191	0.22923	0.395683	0.341514
	279	0.138534	0.298253	0.266168	0.332725	0.247018	0.412974	0.39791
	280.5	0.116911	0.313644	0.233426	0.337892	0.21856	0.364987	0.336556
	282	0.147611	0.360296	0.294816	0.343135	0.270178	0.390286	0.362608
	283.5	0.163265	0.45882	0.355891	0.425326	0.341122	0.498777	0.452249
	285	0.15238	0.390569	0.368787	0.376755	0.351576	0.503566	0.499549
40.5	237	0.0521797	0.252712	0.325309	0.25397	0.318292	0.445318	0.371261
	238.5	0.15799	0.265373	0.397483	0.238744	0.377453	0.456	0.458749
	240	0.157574	0.307694	0.391569	0.323567	0.369628	0.458605	0.459679
	241.5	0.131834	0.211813	0.353781	0.237512	0.32879	0.367195	0.437758
	243	0.158324	0.177187	0.306558	0.218093	0.292888	0.367683	0.39896
	244.5	0.207096	0.211751	0.367374	0.215209	0.34678	0.434581	0.476205
	246	0.0463962	0.120436	0.20997	0.122341	0.207364	0.271303	0.31038
	247.5	0.0191423	0.118075	0.184193	0.120686	0.177795	0.288804	0.268085
	249	0.163295	0.235039	0.31212	0.17102	0.297575	0.388147	0.357621
	250.5	0.165402	0.257603	0.271721	0.243565	0.239706	0.424382	0.355081
	252	0.144333	0.235306	0.182331	0.228795	0.129772	0.385892	0.276379
	253.5	0.238371	0.258134	0.253261	0.221174	0.211161	0.39698	0.339014
	255	0.290455	0.222821	0.23265	0.171099	0.173679	0.316697	0.29572
	256.5	0.272236	0.207041	0.220648	0.180466	0.179285	0.257265	0.238362
	258	0.256568	0.237265	0.254326	0.204061	0.22313	0.274776	0.243382
	259.5	0.251314	0.280361	0.283414	0.249325	0.251392	0.299813	0.255513
	261	0.239041	0.327965	0.312428	0.301562	0.292087	0.316114	0.262471
	262.5	0.215484	0.33654	0.328041	0.32572	0.314935	0.328267	0.276827
	264	0.176551	0.322856	0.305766	0.314747	0.298734	0.309742	0.250844
	265.5	0.155137	0.331235	0.282629	0.339398	0.275923	0.329677	0.238566
	267	0.169421	0.34507	0.296127	0.353145	0.289628	0.355609	0.267073
	268.5	0.155301	0.309671	0.249906	0.318517	0.245454	0.304634	0.220042
	270	0.157746	0.302127	0.261316	0.299641	0.24061	0.321751	0.252402
	271.5	0.17625	0.305503	0.274316	0.313563	0.241336	0.360675	0.287926
	273	0.149505	0.301443	0.258998	0.324012	0.232847	0.380787	0.282276
	274.5	0.156856	0.314357	0.290879	0.329766	0.25101	0.396933	0.323622
	276	0.188534	0.338324	0.337453	0.352756	0.293428	0.459818	0.401028
	277.5	0.180233	0.326592	0.303162	0.344869	0.254037	0.449502	0.395253
	279	0.190758	0.34788	0.305907	0.364491	0.258727	0.468039	0.41991
	280.5	0.165098	0.334536	0.263455	0.360738	0.227456	0.406247	0.34859
	282	0.211906	0.434006	0.371046	0.424641	0.328602	0.503162	0.473571
	283.5	0.190163	0.408645	0.339761	0.391785	0.317567	0.449102	0.422416
	285	0.172746	0.399996	0.332677	0.395928	0.303808	0.451392	0.429064
	286.5	0.161773	0.347922	0.292943	0.367292	0.284874	0.412143	0.389651
42	237	0.0804993	0.375866	0.37237	0.370811	0.377427	0.527136	0.432186
	238.5	-0.01271	0.213581	0.237546	0.233541	0.261282	0.381794	0.27162
	240	-0.0302941	0.0825058	0.165918	0.103594	0.161312	0.258863	0.194736
	241.5	0.0344175	0.103568	0.235762	0.137436	0.238086	0.254023	0.304509
	243	0.113971	0.173181	0.292277	0.196934	0.283026	0.395694	0.40271
	244.5	0.192378	0.248967	0.355718	0.227848	0.332924	0.500745	0.456882
	246	0.131018	0.204553	0.257787	0.177643	0.247546	0.414197	0.32245
	247.5	0.0301872	0.126421	0.105559	0.096629	0.0767074	0.279037	0.156842
	249	0.122991	0.183815	0.17071	0.133857	0.150775	0.268658	0.168603
	250.5	0.231995	0.27263	0.252651	0.257365	0.252838	0.385902	0.251634
	252	0.245231	0.232665	0.205278	0.205128	0.181567	0.37964	0.238012
	253.5	0.246227	0.170768	0.128271	0.142589	0.0893947	0.301276	0.179842
	255	0.274618	0.22579	0.216693	0.177303	0.167724	0.32833	0.254183
	256.5	0.253058	0.237155	0.229582	0.203711	0.206788	0.294121	0.235856
	258	0.239727	0.27593	0.257496	0.239875	0.23343	0.318031	0.259387
	259.5	0.259518	0.323595	0.31512	0.28034	0.286968	0.37753	0.298936
	261	0.22617	0.330907	0.288946	0.295477	0.262017	0.345381	0.239088
	262.5	0.199252	0.341429	0.299688	0.32486	0.279284	0.354417	0.238564
	264	0.1785	0.340144	0.30186	0.330471	0.295208	0.342551	0.234129
	265.5	0.169435	0.349924	0.304002	0.363878	0.309725	0.355987	0.241176
	267	0.185103	0.38175	0.325298	0.400965	0.327626	0.392318	0.272919
	268.5	0.188133	0.374138	0.315161	0.378599	0.311688	0.390749	0.278822
	270	0.193832	0.365493	0.333421	0.360554	0.314218	0.422693	0.320321
	271.5	0.184066	0.36327	0.350852	0.367739	0.320098	0.448139	0.350906
	273	0.19328	0.192713	0.306336	0.229009	0.273106	0.295627	0.305346
	274.5	0.188792	0.334519	0.302352	0.349584	0.257749	0.420797	0.319024
	276	0.197902	0.360765	0.326162	0.373164	0.271309	0.4567	0.350651
	277.5	0.181313	0.347707	0.310241	0.356864	0.248102	0.47299	0.377076
	279	0.210941	0.368234	0.319212	0.352145	0.23101	0.499245	0.425849
	280.5	0.204758	0.386212	0.311522	0.403808	0.254585	0.492091	0.41505
	282	0.232032	0.423826	0.355064	0.432955	0.311035	0.518978	0.454444
	283.5	0.217925	0.42205	0.343468	0.430536	0.315684	0.480058	0.409334
	285	0.200024	0.428381	0.337026	0.430829	0.312006	0.4682	0.406303
	286.5	0.226286	0.491862	0.396476	0.492551	0.373738	0.531196	0.481079
	288	0.147658	0.385926	0.306979	0.429199	0.331755	0.402932	0.328731
43.5	237	0.120942	0.428672	0.390289	0.415848	0.392552	0.51046	0.440236
	238.5	0.0178613	0.270917	0.287488	0.244325	0.288759	0.393581	0.337279
	240	-0.0406195	0.156868	0.194406	0.15964	0.201816	0.297444	0.209049
	241.5	0.0160591	0.161489	0.239825	0.177053	0.237497	0.346934	0.292839
	243	0.135336	0.303806	0.319389	0.287786	0.306757	0.464182	0.427372
	244.5	0.175068	0.303553	0.313246	0.258533	0.301231	0.486316	0.383263
	246	0.16793	0.196036	0.23278	0.16336	0.233376	0.37782	0.275105
	247.5	0.168941	0.15289	0.166567	0.130296	0.144075	0.343059	0.20658
	249	0.181061	0.178408	0.15564	0.141074	0.142932	0.30426	0.205559
	250.5	0.223303	0.140905	0.134985	0.122557	0.139122	0.222738	0.173079
	252	0.260016	0.270847	0.111125	0.229115	0.0799112	0.378999	0.222569
	253.5	0.249453	0.229498	0.154132	0.198875	0.123687	0.301879	0.217274
	255	0.235939	0.220365	0.20686	0.202683	0.190479	0.291144	0.22464
	256.5	0.211733	0.27853	0.224976	0.259869	0.219958	0.324244	0.22205
	258	0.220128	0.314769	0.262536	0.295537	0.251172	0.365434	0.254424
	259.5	0.237737	0.350316	0.311794	0.335938	0.287482	0.407682	0.296075
	261	0.209832	0.356184	0.305635	0.337571	0.278905	0.400684	0.275243
	262.5	0.204799	0.370954	0.320079	0.353928	0.297274	0.423798	0.285899
	264	0.210571	0.373355	0.318494	0.366648	0.30428	0.417076	0.271202
	265.5	0.204827	0.374864	0.316302	0.378381	0.31943	0.40032	0.263756
	267	0.190968	0.380993	0.339554	0.384062	0.342593	0.400908	0.283906
	268.5	0.201421	0.392731	0.342643	0.392561	0.331613	0.415676	0.30179
	270	0.180744	0.376574	0.315677	0.377613	0.295911	0.402196	0.284156
	271.5	0.181108	0.39623	0.314946	0.391969	0.290103	0.424579	0.287984
	273	0.197893	0.0746019	0.344176	0.138336	0.317041	0.147585	0.329183
	274.5	0.191401	0.384812	0.331276	0.396061	0.294351	0.448949	0.328869
	276	0.185173	0.385838	0.330191	0.402834	0.284429	0.463873	0.328104
	277.5	0.159007	0.254468	0.291479	0.271418	0.241662	0.346869	0.296135
	282	0.212045	0.263441	0.353781	0.333052	0.301671	0.374102	0.392417
	283.5	0.185256	0.322452	0.311355	0.373251	0.26415	0.411846	0.364991
	285	0.178635	0.434633	0.316326	0.451665	0.286683	0.464305	0.3596
	286.5	0.251499	0.555453	0.462696	0.54288	0.420598	0.591983	0.528961
	288	0.212673	0.48148	0.393297	0.491218	0.392216	0.516147	0.440497
	289.5	0.125748	0.399631	0.307541	0.414732	0.32623	0.400453	0.345088
45	237	0.0307001	0.387674	0.286095	0.368441	0.281793	0.471016	0.361248
	238.5	0.114708	0.42303	0.378302	0.379925	0.363051	0.515418	0.44408
	240	0.112496	0.388389	0.36584	0.35811	0.35803	0.477496	0.402018
	241.5	0.157334	0.359858	0.385905	0.324122	0.382697	0.466924	0.424324
	243	0.246992	0.439193	0.464915	0.377999	0.438288	0.593548	0.537348
	244.5	0.342614	0.433743	0.498108	0.366497	0.466489	0.58497	0.563996
	246	0.297745	0.214143	0.247171	0.203459	0.252138	0.420486	0.345364
	247.5	0.269927	0.167595	0.0909842	0.174447	0.0905076	0.310986	0.191861
	249	0.253105	0.122761	0.0960538	0.134	0.100847	0.254481	0.194157
	250.5	0.203627	0.0844633	0.0843114	0.126596	0.0977405	0.168784	0.121554
	252	0.259281	0.205141	0.164727	0.220401	0.16553	0.315371	0.212142
	253.5	0.257846	0.307485	0.247771	0.29716	0.254076	0.356443	0.271247
	255	0.244105	0.305679	0.282782	0.311608	0.276921	0.353673	0.272494
	256.5	0.243492	0.33132	0.30278	0.333339	0.290342	0.386997	0.282004
	258	0.234457	0.350679	0.30813	0.341921	0.292125	0.416554	0.298534
	259.5	0.234233	0.418377	0.35649	0.396555	0.3258	0.467238	0.341322
	261	0.221403	0.430919	0.361056	0.403034	0.327618	0.468388	0.335915
	262.5	0.209656	0.419837	0.340734	0.403752	0.314688	0.461123	0.305832
	264	0.195682	0.409208	0.317993	0.407749	0.30715	0.442104	0.272558
	265.5	0.185516	0.405997	0.327543	0.405015	0.31915	0.428632	0.286532
	267	0.18891	0.390691	0.336537	0.395939	0.325055	0.416068	0.296599
	268.5	0.193645	0.379259	0.302952	0.386736	0.285703	0.402929	0.271935
	270	0.183591	0.385744	0.278384	0.395294	0.270079	0.400012	0.242258
	271.5	0.183763	0.405472	0.324259	0.411047	0.308961	0.42772	0.293197
	273	0.167279	0.159913	0.29697	0.187322	0.274838	0.205804	0.263503
	274.5	0.168087	0.245304	0.29636	0.246373	0.249604	0.279987	0.298979
	276	0.188533	0.4152	0.318161	0.425494	0.254268	0.4624	0.341492
	286.5	0.130167	0.451068	0.277522	0.481255	0.241106	0.445446	0.292664
	288	0.225752	0.511129	0.405653	0.518723	0.36533	0.538889	0.4472
	289.5	0.153418	0.414471	0.279539	0.443159	0.282006	0.43121	0.306756
	291	0.156235	0.440482	0.277593	0.45946	0.260484	0.451746	0.351882
	292.5	0.152314	0.435267	0.280488	0.461692	0.266727	0.45241	0.347834
46.5	237	0.0723025	0.366331	0.295456	0.355974	0.300308	0.429332	0.346711
	238.5	0.143665	0.378663	0.425247	0.337603	0.414493	0.445023	0.461413
	240	0.115997	0.48866	0.401523	0.440494	0.383743	0.520259	0.447293
	241.5	0.106068	0.461704	0.35103	0.40406	0.334831	0.481599	0.385866
	243	0.158162	0.37944	0.37034	0.344678	0.366302	0.463666	0.397722
	244.5	0.208565	0.307746	0.343454	0.262926	0.343357	0.382937	0.364549
	246	0.272098	0.222508	0.232692	0.214132	0.257471	0.325916	0.299696
	247.5	0.271901	0.157363	0.182801	0.198191	0.225647	0.259279	0.232834
	249	0.222412	0.160675	0.155308	0.222154	0.19634	0.203851	0.179218
	250.5	0.199174	0.295101	0.196069	0.298675	0.216493	0.300286	0.205604
	252	0.241678	0.368463	0.28118	0.351079	0.281382	0.414917	0.276047
	253.5	0.257666	0.437105	0.332242	0.422896	0.328654	0.469075	0.319837
	255	0.254547	0.444027	0.346452	0.435867	0.336249	0.481117	0.33052
	256.5	0.246518	0.395742	0.353274	0.38785	0.340806	0.472481	0.332551
	258	0.223608	0.397661	0.356712	0.388915	0.340362	0.479297	0.322188
	259.5	0.207808	0.437954	0.383983	0.435889	0.363171	0.483347	0.335921
	261	0.222598	0.454832	0.386519	0.448702	0.358349	0.490463	0.342311
	262.5	0.205865	0.457406	0.342997	0.461784	0.320851	0.492156	0.301468
	264	0.189795	0.443735	0.322817	0.449997	0.306982	0.477035	0.293168
	265.5	0.180889	0.405532	0.285524	0.424265	0.279647	0.4212	0.255943
	267	0.17087	0.37423	0.237991	0.388331	0.236894	0.399668	0.223476
	268.5	0.145345	0.366615	0.251715	0.373952	0.241457	0.402634	0.218687
	270	0.179143	0.381902	0.293403	0.393107	0.28006	0.422069	0.272432
	271.5	0.174967	0.411346	0.337111	0.42405	0.30524	0.446445	0.314856
	273	0.181744	0.310667	0.329692	0.313707	0.276848	0.351112	0.291804
	274.5	0.189157	0.324839	0.329614	0.31766	0.271092	0.387578	0.306899
	291	0.171454	0.443212	0.288625	0.467107	0.281967	0.456236	0.327088
48	237	0.0503349	0.339996	0.320473	0.284397	0.339256	0.377683	0.351303
	238.5	0.0828328	0.348579	0.36965	0.302054	0.381397	0.372904	0.401656
	240	0.0912835	0.36809	0.370082	0.330803	0.375639	0.415566	0.377066
	241.5	0.130791	0.410764	0.372265	0.367408	0.365037	0.448249	0.394964
	243	0.123994	0.372797	0.330022	0.307837	0.326848	0.421503	0.345092
	244.5	0.153759	0.292724	0.2918	0.249212	0.274642	0.338981	0.311246
	246	0.204072	0.242676	0.235028	0.226358	0.233252	0.264334	0.245777
	247.5	0.139442	0.188872	0.181675	0.200232	0.198886	0.225789	0.169696
	249	0.164924	0.332561	0.221436	0.301984	0.228203	0.369261	0.227459
	250.5	0.213705	0.391038	0.279916	0.371489	0.292104	0.399946	0.261209
	252	0.228352	0.437531	0.339317	0.430159	0.335614	0.47816	0.305318
	253.5	0.232484	0.440741	0.371751	0.427564	0.362268	0.485922	0.32587
	255	0.229457	0.425825	0.367412	0.418033	0.353074	0.493101	0.327461
	256.5	0.217534	0.414785	0.367439	0.412342	0.353097	0.474682	0.31992
	258	0.194467	0.404697	0.353333	0.401118	0.33908	0.463189	0.288293
	259.5	0.182806	0.415172	0.353327	0.415282	0.332673	0.465531	0.291246
	261	0.188938	0.430373	0.339956	0.442915	0.314681	0.47176	0.293957
	262.5	0.207265	0.450312	0.320049	0.464781	0.292028	0.477436	0.288754
	264	0.189405	0.411057	0.282048	0.427264	0.261205	0.43176	0.258721
	265.5	0.173255	0.392908	0.260743	0.405008	0.252771	0.409993	0.239748
	267	0.167565	0.392257	0.259062	0.391992	0.252453	0.417902	0.244577
	268.5	0.146841	0.41726	0.257939	0.413068	0.240276	0.449851	0.269426
	270	0.161494	0.369894	0.287331	0.357628	0.266786	0.389555	0.251628
	271.5	0.167571	0.02894	0.319912	0.096568	0.28597	0.0823445	0.264302

## Sheet: us_tmp2m_1.5x1.5_56w
lat	lon	nn-a	deb_loess_ecmwf	deb_loess_cfsv2	deb_quantile_ecmwf	deb_quantile_cfsv2	abc_ecmwf	abc_cfsv2
25.5	279	-0.0541357	0.287292	0.455331	0.295297	0.449213	0.414248	0.463738
27	261	0.0586349	0.370618	0.338949	0.342031	0.298357	0.411769	0.379606
	262.5	-0.0141287	0.326863	0.300976	0.256736	0.246438	0.386421	0.347604
	279	-0.0206887	0.331077	0.430649	0.338396	0.41756	0.460369	0.460767
28.5	261	0.0847443	0.335623	0.30149	0.292487	0.254963	0.385998	0.35811
	262.5	0.0151576	0.279844	0.224396	0.239106	0.177335	0.315344	0.258847
	264	-0.0189903	0.279996	0.266301	0.179802	0.206125	0.335006	0.299639
	277.5	-0.0202962	0.167758	0.381025	0.155727	0.373273	0.307794	0.40637
	279	0.011822	0.33243	0.52512	0.313539	0.493921	0.518741	0.548119
30	256.5	0.171061	0.442292	0.439155	0.378223	0.374179	0.513916	0.48257
	258	0.162466	0.407741	0.393097	0.354232	0.359817	0.450203	0.427193
	259.5	0.129984	0.311501	0.311048	0.247078	0.267104	0.378221	0.364703
	261	0.0730904	0.226782	0.15973	0.162648	0.103476	0.265238	0.227106
	262.5	0.0607423	0.266044	0.203391	0.210416	0.134815	0.322643	0.262979
	264	0.0360259	0.304886	0.289111	0.246718	0.217701	0.404842	0.35054
	265.5	0.0147791	0.210132	0.236287	0.164752	0.183005	0.334425	0.28492
	267	0.00659876	0.218678	0.221671	0.14575	0.167649	0.290131	0.25172
	268.5	0.0201657	0.227691	0.247603	0.143447	0.206314	0.30374	0.27502
	270	-0.00705207	0.26722	0.343783	0.125596	0.289597	0.364685	0.367345
	274.5	0.00573353	0.171652	0.320547	0.0977234	0.299175	0.328885	0.334168
	276	0.00351165	0.240957	0.277763	0.196913	0.260675	0.314754	0.313467
	277.5	0.0254552	0.238653	0.326313	0.207535	0.280865	0.391477	0.380729
31.5	249	0.186645	0.440153	0.493608	0.432315	0.431696	0.496291	0.475126
	250.5	0.209823	0.515774	0.583949	0.501739	0.514299	0.595563	0.581084
	255	0.110603	0.421773	0.41406	0.346619	0.337469	0.484329	0.455607
	256.5	0.112206	0.348989	0.307725	0.31262	0.246839	0.378743	0.341665
	258	0.12137	0.387652	0.333868	0.329766	0.281478	0.411636	0.360962
	259.5	0.133847	0.304066	0.28479	0.235601	0.231506	0.339244	0.316099
	261	0.084968	0.206317	0.160698	0.14235	0.105715	0.230822	0.192539
	262.5	0.0876667	0.204202	0.143996	0.151188	0.0838099	0.248112	0.171448
	264	0.105311	0.261672	0.217595	0.206939	0.151765	0.343598	0.254097
	265.5	0.0989533	0.217904	0.184439	0.143988	0.123753	0.303644	0.225569
	267	0.0618276	0.166444	0.178681	0.0972837	0.141529	0.253788	0.199331
	268.5	0.0379621	0.154736	0.18014	0.0926979	0.156036	0.234425	0.194682
	270	0.0134986	0.170066	0.220024	0.111363	0.194908	0.276243	0.243289
	271.5	-0.000131372	0.153117	0.188836	0.108927	0.162379	0.279963	0.240196
	273	0.0233108	0.274982	0.330918	0.210524	0.289552	0.459897	0.437396
	274.5	0.0126384	0.224463	0.270829	0.19771	0.252924	0.382879	0.348832
	276	0.0431336	0.288141	0.311806	0.26178	0.291669	0.421212	0.367005
	277.5	0.0658703	0.220083	0.229808	0.196913	0.210647	0.317727	0.260295
33	243	0.122866	-0.00512243	0.157003	0.0584593	0.140295	0.0103685	0.180397
	244.5	0.108085	0.331589	0.369715	0.302109	0.304935	0.428604	0.374402
	246	0.12064	0.260189	0.349673	0.270442	0.297718	0.358443	0.33385
	247.5	0.167902	0.289964	0.322857	0.312663	0.280081	0.329498	0.300971
	249	0.154312	0.403173	0.429109	0.402546	0.37751	0.449423	0.405363
	250.5	0.159206	0.457844	0.515081	0.44917	0.477987	0.525585	0.510744
	252	0.11464	0.388809	0.443121	0.349744	0.370051	0.50791	0.482744
	253.5	0.126805	0.546745	0.551511	0.480595	0.450098	0.615956	0.592785
	255	0.114614	0.397793	0.396856	0.333463	0.304214	0.47846	0.442088
	256.5	0.0638701	0.22427	0.201113	0.175003	0.120503	0.30925	0.2478
	258	0.0770126	0.247025	0.222801	0.205163	0.17722	0.303402	0.257644
	259.5	0.118514	0.17589	0.153479	0.132352	0.121555	0.211342	0.171751
	261	0.119425	0.181875	0.154972	0.130167	0.111262	0.221485	0.166856
	262.5	0.101312	0.181479	0.1469	0.124242	0.107105	0.246397	0.171345
	264	0.10577	0.191031	0.154068	0.120427	0.107439	0.283337	0.190487
	265.5	0.111833	0.193361	0.174221	0.118582	0.112268	0.301299	0.228119
	267	0.0816404	0.174925	0.175099	0.0945029	0.122193	0.281268	0.230064
	268.5	0.0709529	0.155192	0.192669	0.0943101	0.155043	0.291292	0.238578
	270	0.038743	0.165057	0.192318	0.112624	0.16391	0.292728	0.25487
	271.5	0.0260083	0.165729	0.149244	0.104099	0.119236	0.27555	0.2158
	273	0.0285533	0.225552	0.225309	0.157071	0.18592	0.347608	0.305879
	274.5	0.0474707	0.204158	0.235427	0.159986	0.209079	0.356264	0.320805
	276	0.0708451	0.232292	0.30888	0.198744	0.290918	0.379285	0.370333
	277.5	0.0673331	0.3514	0.36087	0.304004	0.32874	0.4676	0.427228
	279	0.054474	0.299865	0.307626	0.278295	0.27888	0.443391	0.398957
	280.5	0.0530558	-0.00647323	0.231566	0.0263797	0.220825	0.228803	0.288277
34.5	240	0.129318	-0.202364	0.497933	-0.182963	0.293975	0.526988	0.608565
	241.5	0.148196	0.26621	0.384071	0.275153	0.328677	0.410203	0.429125
	243	0.145273	0.211277	0.290433	0.234975	0.243418	0.325103	0.279342
	244.5	0.138647	0.341444	0.427003	0.315495	0.37285	0.473134	0.441782
	246	0.163424	0.468188	0.601189	0.432791	0.535623	0.642759	0.636176
	247.5	0.22887	0.4342	0.552404	0.407671	0.499675	0.576571	0.573327
	249	0.229211	0.444452	0.61056	0.385894	0.527181	0.653334	0.659157
	250.5	0.0949387	0.370807	0.422011	0.330593	0.333293	0.48133	0.474978
	252	0.0635131	0.441764	0.486889	0.407888	0.393374	0.585441	0.570607
	253.5	0.10153	0.444091	0.488135	0.394486	0.39773	0.580655	0.56967
	255	0.127803	0.298793	0.321251	0.26374	0.24699	0.413953	0.377857
	256.5	0.0925705	0.204158	0.176827	0.161343	0.110021	0.277524	0.231834
	258	0.0967241	0.204073	0.175751	0.165506	0.138231	0.254475	0.206609
	259.5	0.106107	0.174135	0.151148	0.15208	0.126316	0.215598	0.169347
	261	0.104088	0.151533	0.103401	0.135918	0.07552	0.185943	0.100667
	262.5	0.108276	0.132132	0.0774816	0.0981015	0.0520282	0.183125	0.0826194
	264	0.104474	0.167823	0.117413	0.120011	0.0732667	0.249403	0.163807
	265.5	0.104663	0.244773	0.223003	0.144527	0.141764	0.369792	0.318567
	267	0.100175	0.157451	0.125492	0.0702284	0.0672265	0.274601	0.221731
	268.5	0.104275	0.138671	0.141323	0.070932	0.0901489	0.254313	0.201921
	270	0.0897149	0.136398	0.11488	0.0777731	0.0754646	0.249229	0.181557
	271.5	0.0587545	0.203481	0.207494	0.137944	0.157412	0.346609	0.302808
	273	0.05094	0.286456	0.270746	0.211639	0.207224	0.396668	0.375535
	274.5	0.0647422	0.31363	0.311608	0.246057	0.248375	0.43455	0.40716
	276	0.0869034	0.315747	0.339809	0.237064	0.290622	0.457472	0.432569
	277.5	0.0941525	0.342712	0.390852	0.269004	0.329624	0.495045	0.478837
	279	0.0809956	0.277214	0.295149	0.233598	0.246546	0.411001	0.389288
	280.5	0.0655562	0.238655	0.241767	0.209427	0.202885	0.372586	0.327344
	282	0.0757618	0.173766	0.195463	0.1783	0.18605	0.275202	0.251049
36	238.5	0.03002	0.567817	0.503788	0.464248	0.422884	0.56613	0.580463
	240	0.171572	0.324354	0.339521	0.306717	0.274557	0.474401	0.411657
	241.5	0.117317	0.165285	0.404173	0.147164	0.367611	0.369892	0.42076
	243	0.0966332	0.117586	0.190099	0.159516	0.198038	0.12198	0.147451
	244.5	0.151355	0.239798	0.357148	0.25824	0.340854	0.358226	0.347328
	246	0.133006	0.284019	0.387948	0.306542	0.368532	0.422167	0.40869
	247.5	0.0730688	0.126333	0.239608	0.187733	0.199278	0.28346	0.3164
	249	0.0949641	0.352801	0.42904	0.355129	0.339187	0.549645	0.533607
	250.5	0.0372731	0.298054	0.352468	0.308832	0.270545	0.463388	0.445484
	252	0.0357417	0.339061	0.339785	0.319784	0.263376	0.467683	0.43522
	253.5	0.0735167	0.346379	0.338178	0.327667	0.262401	0.442856	0.388925
	255	0.09443	0.298206	0.257734	0.243141	0.156861	0.377722	0.324591
	256.5	0.123879	0.229841	0.213192	0.168263	0.132212	0.31322	0.274702
	258	0.167338	0.329387	0.387264	0.2497	0.305037	0.470698	0.440272
	259.5	0.13313	0.288223	0.31328	0.240155	0.244199	0.405849	0.353788
	261	0.112617	0.149136	0.0896356	0.145918	0.0599927	0.200214	0.094373
	262.5	0.135448	0.133882	0.0929107	0.13057	0.0713581	0.22554	0.114415
	264	0.134967	0.127267	0.115713	0.104072	0.0845913	0.276816	0.180897
	265.5	0.126623	0.15634	0.152597	0.107555	0.107417	0.308315	0.248459
	267	0.141988	0.18229	0.182284	0.105162	0.134256	0.330768	0.284624
	268.5	0.139122	0.167559	0.180254	0.11442	0.131756	0.310618	0.266435
	270	0.101387	0.141848	0.146551	0.0925992	0.112308	0.277692	0.226392
	271.5	0.0858104	0.133609	0.143116	0.101638	0.111015	0.260865	0.241143
	273	0.057357	0.21839	0.206066	0.162836	0.151186	0.347191	0.325131
	274.5	0.0712127	0.27202	0.260372	0.219843	0.210503	0.416478	0.384724
	276	0.0553096	0.313054	0.275534	0.275196	0.233845	0.423413	0.384728
	277.5	0.0698453	0.362866	0.338925	0.297446	0.292059	0.452653	0.441665
	279	0.0712483	0.281499	0.276559	0.244011	0.233053	0.384507	0.35255
	280.5	0.0919395	0.230935	0.241922	0.198501	0.190673	0.345438	0.311174
	282	0.105365	0.21882	0.199601	0.169886	0.148214	0.310956	0.254398
	283.5	0.0128849	0.16897	0.183574	0.147521	0.158543	0.241911	0.221746
37.5	238.5	0.0708622	0.344765	0.348172	0.322948	0.291848	0.408636	0.401711
	240	0.100154	0.377589	0.408119	0.325903	0.342069	0.504655	0.4535
	241.5	0.0584439	0.135739	0.233928	0.145206	0.22848	0.243379	0.202203
	243	0.135204	0.193262	0.326443	0.228105	0.306443	0.319699	0.333798
	244.5	0.144568	0.21525	0.329726	0.264201	0.324141	0.334509	0.33108
	246	0.076499	0.195576	0.262795	0.23563	0.239216	0.346341	0.295677
	247.5	0.0112875	0.16547	0.218241	0.188104	0.157803	0.316822	0.277824
	249	0.0283983	0.28662	0.34713	0.323635	0.273195	0.507984	0.439415
	250.5	-0.0318666	0.256351	0.306753	0.259365	0.209899	0.465428	0.402886
	252	0.127021	0.396566	0.453668	0.294242	0.387511	0.550743	0.499912
	253.5	0.0580473	0.393253	0.374782	0.34588	0.312793	0.461944	0.395923
	255	0.113794	0.312065	0.285689	0.266618	0.171293	0.454226	0.387317
	256.5	0.127097	0.227806	0.198026	0.214462	0.139494	0.310934	0.261591
	258	0.117048	0.248934	0.205892	0.230539	0.148446	0.339892	0.241471
	259.5	0.102338	0.211493	0.132722	0.188599	0.0894818	0.251095	0.139887
	261	0.118396	0.173037	0.103719	0.170933	0.0800095	0.252382	0.123608
	262.5	0.127904	0.182031	0.132135	0.165492	0.109461	0.263007	0.171988
	264	0.149536	0.188608	0.181504	0.172462	0.159462	0.325476	0.245046
	265.5	0.145939	0.183612	0.174546	0.148508	0.142582	0.321347	0.248156
	267	0.142958	0.16066	0.164929	0.119982	0.135173	0.304172	0.253733
	268.5	0.156771	0.150667	0.168159	0.122183	0.138268	0.321068	0.283267
	270	0.134513	0.134145	0.126937	0.096406	0.103596	0.282757	0.250383
	271.5	0.114357	0.140177	0.129641	0.0990088	0.0977137	0.275017	0.246728
	273	0.0792756	0.159131	0.15094	0.114326	0.11047	0.286538	0.267518
	274.5	0.0729939	0.205757	0.207887	0.158221	0.167862	0.337533	0.317199
	276	0.0665211	0.205961	0.171583	0.185504	0.146887	0.320619	0.282047
	277.5	0.0719025	0.247819	0.210126	0.229632	0.183738	0.353469	0.308328
	279	0.0564289	0.260305	0.246015	0.244489	0.217851	0.367712	0.333539
	280.5	0.0480565	0.23889	0.237668	0.23157	0.21761	0.350147	0.333261
	282	0.127467	0.405815	0.412942	0.333034	0.340099	0.509245	0.484892
	283.5	0.0559365	0.295096	0.281928	0.253565	0.244578	0.400541	0.363339
39	237	0.0278969	0.135759	0.073117	0.176142	0.0566732	0.182237	0.027486
	238.5	0.0621629	0.293682	0.272893	0.264504	0.241706	0.370328	0.296967
	240	0.052776	0.260158	0.376381	0.229575	0.335009	0.40199	0.385064
	241.5	0.0586019	0.326076	0.393315	0.338438	0.357801	0.465801	0.450049
	243	0.0933102	0.221056	0.340732	0.238508	0.30669	0.454907	0.374938
	244.5	0.0993204	0.207657	0.28264	0.244387	0.269	0.365601	0.317067
	246	0.0534793	0.230282	0.287205	0.229544	0.263972	0.396049	0.336391
	247.5	0.00717407	0.301778	0.336516	0.285818	0.29054	0.4846	0.408672
	249	0.0207801	0.268818	0.310796	0.256886	0.254125	0.442807	0.374165
	250.5	-0.0347441	0.271735	0.276608	0.26455	0.177538	0.474337	0.392617
	252	0.0231573	0.370264	0.31751	0.335223	0.242609	0.524296	0.425612
	253.5	0.122224	0.344019	0.411957	0.31054	0.346544	0.503466	0.494325
	255	0.188471	0.270772	0.258767	0.25894	0.205592	0.389636	0.342195
	256.5	0.146961	0.200026	0.164203	0.191206	0.121973	0.330597	0.239699
	258	0.164484	0.217863	0.21668	0.199016	0.173967	0.320164	0.243332
	259.5	0.136214	0.21749	0.184187	0.202642	0.157904	0.279994	0.183517
	261	0.121528	0.208776	0.173121	0.207194	0.159331	0.267069	0.170601
	262.5	0.123404	0.209571	0.182598	0.205534	0.160135	0.285979	0.200351
	264	0.115962	0.205838	0.191363	0.192256	0.168098	0.308802	0.232821
	265.5	0.125454	0.172034	0.144864	0.153299	0.131602	0.290428	0.196957
	267	0.131294	0.190274	0.178426	0.168359	0.172498	0.299317	0.232465
	268.5	0.131332	0.186708	0.197137	0.154357	0.184844	0.328445	0.28518
	270	0.133995	0.124362	0.0859272	0.0992174	0.0821361	0.239669	0.178017
	271.5	0.129648	0.141241	0.118609	0.13275	0.115011	0.27916	0.220676
	273	0.104143	0.144298	0.147139	0.132304	0.137636	0.302227	0.253309
	274.5	0.0748846	0.196641	0.208391	0.161664	0.186828	0.334558	0.29425
	276	0.0761991	0.175974	0.197899	0.159279	0.189817	0.314513	0.28196
	277.5	0.0747526	0.200785	0.217931	0.186115	0.210802	0.335789	0.304297
	279	0.0335958	0.212481	0.258857	0.222609	0.257049	0.375921	0.365271
	280.5	0.032417	0.204899	0.209511	0.210057	0.215274	0.324514	0.291894
	282	0.0777411	0.255524	0.246496	0.212375	0.215455	0.354419	0.308844
	283.5	0.0709387	0.377776	0.325197	0.310882	0.293146	0.454766	0.401673
	285	0.0387128	0.322433	0.352251	0.219805	0.321172	0.4671	0.46259
40.5	237	-0.0344927	0.26265	0.293013	0.246064	0.274272	0.369139	0.3212
	238.5	0.0460901	0.285538	0.366896	0.243961	0.328976	0.404164	0.420978
	240	0.0435312	0.353386	0.386569	0.346415	0.342488	0.466831	0.432961
	241.5	0.0233808	0.334543	0.378484	0.34996	0.331889	0.473627	0.430106
	243	0.0348674	0.282482	0.326134	0.321711	0.300873	0.449009	0.393668
	244.5	0.0738002	0.308917	0.386661	0.301301	0.349275	0.514752	0.473576
	246	-0.0659846	0.211512	0.213842	0.196524	0.192356	0.367305	0.294926
	247.5	-0.0924618	0.226192	0.185906	0.245971	0.165128	0.41681	0.258852
	249	-0.00090074	0.199642	0.308547	0.168827	0.285663	0.409069	0.345177
	250.5	0.0175343	0.263121	0.255667	0.27431	0.207515	0.463105	0.326003
	252	0.0198834	0.236854	0.118254	0.261695	0.0604227	0.434841	0.249756
	253.5	0.107463	0.262608	0.231931	0.249621	0.199152	0.40854	0.332654
	255	0.170694	0.224142	0.222839	0.179464	0.184109	0.338646	0.300185
	256.5	0.174051	0.171943	0.181671	0.156156	0.146433	0.278644	0.226627
	258	0.158116	0.176418	0.193031	0.159131	0.160338	0.284769	0.214792
	259.5	0.15636	0.182846	0.198398	0.166171	0.183814	0.280945	0.205778
	261	0.157879	0.188083	0.199146	0.175998	0.182057	0.275994	0.184974
	262.5	0.142794	0.185631	0.201354	0.192296	0.195542	0.284241	0.19199
	264	0.116842	0.163915	0.156221	0.158417	0.153625	0.249808	0.151352
	265.5	0.111983	0.152479	0.119247	0.148795	0.117771	0.251859	0.132151
	267	0.127836	0.169352	0.136982	0.155159	0.131251	0.274292	0.183025
	268.5	0.136255	0.137318	0.0818721	0.131972	0.0935981	0.205948	0.134783
	270	0.122861	0.147693	0.109839	0.135677	0.113861	0.231651	0.177617
	271.5	0.139643	0.164491	0.139794	0.156443	0.15082	0.280957	0.22703
	273	0.121598	0.163612	0.139902	0.163866	0.154463	0.309861	0.224553
	274.5	0.0985534	0.200701	0.19839	0.188855	0.20387	0.33706	0.283425
	276	0.08169	0.251584	0.281486	0.221083	0.269797	0.423817	0.379386
	277.5	0.0620461	0.222548	0.255304	0.180208	0.232849	0.407249	0.368532
	279	0.0718047	0.250944	0.273556	0.210383	0.249589	0.430617	0.386918
	280.5	0.0850603	0.205942	0.210611	0.182925	0.203766	0.359859	0.291041
	282	0.0835942	0.330597	0.334546	0.273988	0.292087	0.478701	0.428392
	283.5	0.0828138	0.297976	0.279093	0.244233	0.244202	0.417212	0.353267
	285	0.0824669	0.292429	0.274716	0.230057	0.230567	0.408759	0.360708
	286.5	0.0818079	0.21732	0.219822	0.143269	0.199054	0.314898	0.303152
42	237	-0.0679804	0.362137	0.336783	0.352357	0.327015	0.452375	0.387462
	238.5	-0.107142	0.220893	0.146986	0.231894	0.163253	0.307969	0.151005
	240	-0.117411	0.101479	0.0449064	0.100514	0.0528818	0.158134	-0.00161391
	241.5	-0.0674283	0.199497	0.203307	0.210557	0.192738	0.331274	0.24831
	243	-0.00771244	0.282173	0.291361	0.289983	0.273561	0.48061	0.390922
	244.5	0.0437452	0.313435	0.354157	0.298771	0.314134	0.531776	0.444548
	246	0.00625998	0.247193	0.23465	0.205569	0.203098	0.434358	0.290645
	247.5	-0.0663656	0.159536	0.044461	0.170395	0.000513228	0.328023	0.091523
	249	-0.0108982	0.145553	0.110294	0.12017	0.085962	0.241341	0.110814
	250.5	0.0837218	0.2441	0.200014	0.273484	0.20963	0.364441	0.19894
	252	0.118345	0.216246	0.14503	0.226791	0.146013	0.370742	0.190052
	253.5	0.129474	0.139866	0.0888952	0.134758	0.0828272	0.27719	0.157582
	255	0.164876	0.194531	0.192774	0.16016	0.18015	0.327658	0.246891
	256.5	0.167269	0.164454	0.167869	0.144201	0.160965	0.296685	0.196016
	258	0.148463	0.173269	0.17189	0.148673	0.152313	0.326716	0.20816
	259.5	0.166047	0.219031	0.234165	0.184609	0.220479	0.344392	0.259827
	261	0.148941	0.17335	0.159913	0.144057	0.151559	0.285806	0.174083
	262.5	0.140388	0.159257	0.150052	0.155321	0.157543	0.270049	0.147459
	264	0.124823	0.146628	0.141496	0.135518	0.152823	0.246379	0.131483
	265.5	0.122665	0.138514	0.137319	0.151188	0.14902	0.242621	0.135792
	267	0.140599	0.173372	0.154312	0.180602	0.148537	0.270116	0.169409
	268.5	0.150873	0.185504	0.134571	0.179633	0.141228	0.268472	0.17531
	270	0.148943	0.214045	0.176149	0.209122	0.179843	0.322413	0.240099
	271.5	0.120829	0.234857	0.213344	0.210167	0.215124	0.368256	0.286641
	273	0.149453	0.0663367	0.163873	0.0592289	0.175183	0.203088	0.239647
	274.5	0.129185	0.172199	0.171728	0.149543	0.173009	0.324839	0.255409
	276	0.111574	0.219072	0.212464	0.185125	0.203981	0.373359	0.291918
	277.5	0.0889676	0.218368	0.208416	0.1887	0.182441	0.384782	0.306832
	279	0.101923	0.301121	0.25502	0.235508	0.202	0.451712	0.377832
	280.5	0.0950233	0.263218	0.24421	0.222638	0.193438	0.432262	0.356263
	282	0.108775	0.300677	0.297349	0.267398	0.256273	0.463747	0.38853
	283.5	0.111612	0.293675	0.266903	0.263355	0.231352	0.414995	0.327083
	285	0.109841	0.28392	0.250097	0.223905	0.207346	0.391837	0.316696
	286.5	0.113818	0.3876	0.331859	0.299497	0.268758	0.469752	0.411632
	288	0.0588964	0.259597	0.213567	0.22596	0.185345	0.327103	0.239532
43.5	237	-0.0423329	0.37575	0.351786	0.370602	0.344247	0.44549	0.396003
	238.5	-0.110183	0.252843	0.19732	0.257582	0.20123	0.310821	0.24979
	240	-0.154594	0.166574	0.0932496	0.16043	0.0871891	0.223013	0.0822065
	241.5	-0.10357	0.229803	0.185065	0.224764	0.183405	0.346616	0.217242
	243	-0.0112043	0.371564	0.310359	0.354551	0.288304	0.482716	0.41198
	244.5	0.019276	0.331396	0.289252	0.288725	0.253298	0.461299	0.3675
	246	0.0452268	0.199629	0.189009	0.162708	0.160081	0.345304	0.2422
	247.5	0.0645533	0.157442	0.115285	0.160483	0.101776	0.344085	0.17758
	249	0.0747825	0.133354	0.098401	0.113323	0.104114	0.283166	0.167674
	250.5	0.103895	0.0716295	0.0956175	0.0822788	0.110908	0.203163	0.123734
	252	0.159065	0.236711	0.0750258	0.234901	0.0417066	0.412169	0.17874
	253.5	0.153737	0.186123	0.114891	0.168569	0.0976205	0.306522	0.178035
	255	0.149881	0.132109	0.163681	0.12712	0.167394	0.27359	0.180466
	256.5	0.13419	0.142045	0.141699	0.121613	0.154351	0.26235	0.137285
	258	0.139598	0.168749	0.136	0.165146	0.142756	0.307048	0.143079
	259.5	0.159585	0.196086	0.17451	0.1964	0.169366	0.334304	0.20448
	261	0.143835	0.181976	0.146943	0.169952	0.146411	0.309291	0.188492
	262.5	0.147443	0.200422	0.165625	0.189692	0.164863	0.33532	0.207984
	264	0.163851	0.171711	0.159151	0.16757	0.163885	0.292679	0.192197
	265.5	0.159835	0.146681	0.132452	0.140363	0.13793	0.251616	0.168728
	267	0.134433	0.170177	0.163073	0.171196	0.158633	0.261596	0.185869
	268.5	0.14611	0.198898	0.170318	0.198722	0.168646	0.284799	0.207722
	270	0.133845	0.188229	0.135918	0.172716	0.134995	0.274205	0.193812
	271.5	0.140401	0.195315	0.12398	0.16765	0.12947	0.291221	0.193548
	273	0.127518	-0.0339701	0.178766	-0.0335211	0.18405	0.0822973	0.244049
	274.5	0.117333	0.184653	0.182475	0.158519	0.169069	0.324543	0.238203
	276	0.115612	0.208804	0.195337	0.183777	0.183571	0.34935	0.240926
	277.5	0.112065	0.0691647	0.146538	0.0525346	0.12681	0.215134	0.179034
	282	0.0959438	0.120516	0.232495	0.143955	0.180564	0.286253	0.296465
	283.5	0.0942764	0.15433	0.188956	0.161658	0.136512	0.300639	0.24232
	285	0.0987782	0.260119	0.196187	0.248143	0.15918	0.352746	0.236716
	286.5	0.132957	0.447551	0.398429	0.368844	0.328299	0.518593	0.458422
	288	0.100573	0.370437	0.314799	0.317934	0.280856	0.451743	0.368354
	289.5	0.0575914	0.253256	0.208331	0.226342	0.193757	0.319975	0.250703
45	237	-0.0681311	0.313971	0.227814	0.325027	0.231342	0.400864	0.291914
	238.5	-0.0235889	0.348904	0.303743	0.352781	0.29278	0.437293	0.368745
	240	-0.0307476	0.301363	0.279179	0.325052	0.267204	0.388093	0.304302
	241.5	0.00133141	0.32715	0.309397	0.347742	0.299561	0.406675	0.332939
	243	0.0651322	0.434965	0.436995	0.406812	0.397108	0.558027	0.501702
	244.5	0.148382	0.453345	0.501537	0.396848	0.447683	0.582187	0.554055
	246	0.187668	0.189671	0.237482	0.197794	0.254684	0.385918	0.317672
	247.5	0.182667	0.0919015	0.0442881	0.0785425	0.0726208	0.247286	0.118093
	249	0.172567	0.0799959	0.0596788	0.0901989	0.0932171	0.233453	0.1242
	250.5	0.120631	0.0140255	0.05185	0.0303307	0.0759586	0.128139	0.0470821
	252	0.173487	0.106637	0.115541	0.118915	0.114103	0.279782	0.125445
	253.5	0.170918	0.162931	0.171946	0.153519	0.169514	0.305092	0.16987
	255	0.16558	0.16146	0.192846	0.173434	0.203071	0.289691	0.17532
	256.5	0.16755	0.168306	0.195847	0.167083	0.197396	0.281328	0.179284
	258	0.162852	0.148548	0.14977	0.146895	0.1562	0.283891	0.160869
	259.5	0.16684	0.205237	0.17324	0.182847	0.170136	0.328968	0.205672
	261	0.156605	0.25154	0.189091	0.22382	0.178618	0.354464	0.227286
	262.5	0.14956	0.234686	0.175205	0.200271	0.168512	0.337375	0.212765
	264	0.135639	0.191632	0.139617	0.173217	0.137958	0.278223	0.176522
	265.5	0.122136	0.176606	0.135678	0.153964	0.132215	0.260531	0.18418
	267	0.119078	0.185263	0.159538	0.170524	0.158316	0.271444	0.203039
	268.5	0.149348	0.163221	0.108703	0.145573	0.107289	0.257948	0.169616
	270	0.142681	0.143829	0.0714745	0.136493	0.0709543	0.231436	0.13589
	271.5	0.128244	0.177078	0.127204	0.155122	0.122489	0.272528	0.190882
	273	0.110957	-0.0263845	0.110138	-0.0106965	0.108609	0.113247	0.161437
	274.5	0.114573	0.0118113	0.138117	-1.36099e-05	0.120617	0.134278	0.189038
	276	0.139243	0.197345	0.165152	0.176685	0.140699	0.323062	0.237615
	286.5	0.0608058	0.265289	0.131338	0.245207	0.091342	0.301556	0.157038
	288	0.114903	0.377461	0.31101	0.314889	0.240188	0.456728	0.367534
	289.5	0.0926487	0.257355	0.14878	0.233484	0.120336	0.343393	0.192056
	291	0.135791	0.301479	0.140483	0.240102	0.0820123	0.375906	0.24344
	292.5	0.12299	0.286163	0.142177	0.232939	0.0800785	0.373765	0.239233
46.5	237	-0.0122986	0.270386	0.216307	0.282066	0.23488	0.338669	0.25992
	238.5	0.00825162	0.313269	0.33594	0.2961	0.324538	0.382666	0.379857
	240	0.0181238	0.299113	0.27444	0.331128	0.261995	0.36388	0.323948
	241.5	0.0161594	0.250551	0.213657	0.269473	0.220445	0.308727	0.235101
	243	0.0377075	0.249827	0.280866	0.268363	0.272542	0.356066	0.287818
	244.5	0.0828787	0.242507	0.306835	0.224111	0.287957	0.332964	0.312141
	246	0.161852	0.162718	0.18881	0.173527	0.215803	0.289631	0.230899
	247.5	0.176897	0.0559742	0.096478	0.0867988	0.143809	0.191081	0.10771
	249	0.141811	0.0156844	0.050947	0.0585398	0.0899718	0.13595	0.0237169
	250.5	0.119902	0.112715	0.0794062	0.117147	0.0923344	0.179327	0.0535614
	252	0.160901	0.149697	0.149635	0.137552	0.149778	0.275409	0.112953
	253.5	0.185978	0.199688	0.179276	0.177104	0.18489	0.303297	0.143162
	255	0.185719	0.202197	0.185175	0.187425	0.187205	0.314137	0.169589
	256.5	0.175616	0.169293	0.186491	0.141935	0.179199	0.310204	0.18856
	258	0.15526	0.164767	0.176904	0.150194	0.18013	0.290895	0.174268
	259.5	0.138135	0.227125	0.215045	0.211593	0.223474	0.307298	0.202169
	261	0.157733	0.258545	0.216531	0.212953	0.202174	0.332812	0.222136
	262.5	0.146974	0.234194	0.167448	0.207507	0.167751	0.313532	0.190535
	264	0.130621	0.214207	0.150023	0.208981	0.14596	0.296034	0.194782
	265.5	0.131501	0.15401	0.0995415	0.155952	0.106512	0.224873	0.157458
	267	0.139466	0.12825	0.0535883	0.122381	0.0515896	0.209763	0.143704
	268.5	0.0970471	0.116554	0.0632416	0.096409	0.0610116	0.225962	0.136571
	270	0.125502	0.145316	0.12159	0.113561	0.108657	0.268804	0.194122
	271.5	0.109712	0.187409	0.175033	0.157344	0.148495	0.309694	0.224344
	273	0.130812	0.0589706	0.158194	0.0448601	0.1158	0.210904	0.192244
	274.5	0.128797	0.0502123	0.17416	0.0396548	0.120338	0.237629	0.206661
	291	0.120583	0.292816	0.144943	0.238539	0.0912891	0.368666	0.221389
48	237	-0.0299045	0.246139	0.225765	0.219089	0.265442	0.282853	0.252683
	238.5	0.00516516	0.250738	0.260889	0.230779	0.272859	0.279036	0.308515
	240	0.0196999	0.17788	0.180823	0.201331	0.206208	0.246808	0.190016
	241.5	0.0419732	0.23631	0.217227	0.253556	0.22318	0.295349	0.248486
	243	0.0302215	0.215559	0.211206	0.198511	0.191542	0.316017	0.227212
	244.5	0.068846	0.12019	0.166376	0.0868524	0.130033	0.226471	0.176936
	246	0.115446	0.0937308	0.121345	0.0758392	0.126383	0.172859	0.0992716
	247.5	0.069783	-0.0252493	0.0353368	-0.0536239	0.0522003	0.0701655	-0.0378606
	249	0.0955997	0.0620614	0.0560893	0.0377831	0.044992	0.166475	0.0178437
	250.5	0.140223	0.141382	0.112417	0.105983	0.115504	0.207641	0.0689675
	252	0.151385	0.184811	0.16032	0.145183	0.159854	0.268866	0.113286
	253.5	0.159393	0.197672	0.197469	0.146795	0.199909	0.273887	0.142629
	255	0.170826	0.171486	0.183216	0.132564	0.181515	0.274586	0.161238
	256.5	0.167899	0.17379	0.189006	0.125173	0.18662	0.266076	0.174721
	258	0.136262	0.156666	0.171954	0.114668	0.177934	0.228122	0.146351
	259.5	0.122906	0.172259	0.167998	0.143748	0.172982	0.240758	0.149829
	261	0.133643	0.185299	0.150662	0.14589	0.150695	0.260573	0.158665
	262.5	0.15456	0.189217	0.125715	0.157814	0.121793	0.274264	0.169254
	264	0.144843	0.167	0.110175	0.149379	0.101886	0.242187	0.161491
	265.5	0.130782	0.14414	0.0945479	0.142393	0.0974313	0.220799	0.157574
	267	0.125359	0.148447	0.0969438	0.141381	0.0908702	0.237962	0.179614
	268.5	0.089879	0.179395	0.100094	0.151284	0.0778626	0.279831	0.208643
	270	0.1066	0.138841	0.13917	0.103626	0.101362	0.259202	0.198888
	271.5	0.103809	-0.109489	0.187746	-0.0917778	0.139754	0.0813015	0.213035
