# Supplementary material for: Adaptive bias correction for improved subseasonal forecasting
Source: Nat Commun. 2023 Jun 15;14:3482. doi: 10.1038/s41467-023-38874-y (PMC10272189; doi:10.1038/s41467-023-38874-y)
Supplement: Supplementary file 3 — Source data [file 41467_2023_38874_MOESM3_ESM.zip › fig_s5-fraction_above_skill_threshold.xlsx]

## Sheet: us_precip_1.5x1.5_34w
	lat	lon	lat_lon_skill	model	skill_threshold	above_threshold
0	25.5	279	0.160994	CFSv2	0	1
1	27	261	-0.103784	CFSv2	0	0
2	27	262.5	-0.132324	CFSv2	0	0
3	27	279	0.0235955	CFSv2	0	1
4	28.5	261	-0.112079	CFSv2	0	0
5	28.5	262.5	-0.132686	CFSv2	0	0
6	28.5	264	-0.176109	CFSv2	0	0
7	28.5	277.5	0.0775761	CFSv2	0	1
8	28.5	279	0.0712757	CFSv2	0	1
9	30	256.5	0.232703	CFSv2	0	1
10	30	258	0.144871	CFSv2	0	1
11	30	259.5	-0.0277111	CFSv2	0	0
12	30	261	-0.0276228	CFSv2	0	0
13	30	262.5	0.0323446	CFSv2	0	1
14	30	264	-0.0143808	CFSv2	0	0
15	30	265.5	-0.112018	CFSv2	0	0
16	30	267	-0.0864233	CFSv2	0	0
17	30	268.5	-0.0668504	CFSv2	0	0
18	30	270	-0.0619128	CFSv2	0	0
19	30	274.5	0.134663	CFSv2	0	1
20	30	276	0.0570841	CFSv2	0	1
21	30	277.5	0.159681	CFSv2	0	1
22	31.5	249	0.194247	CFSv2	0	1
23	31.5	250.5	0.230343	CFSv2	0	1
24	31.5	255	0.156247	CFSv2	0	1
25	31.5	256.5	0.253611	CFSv2	0	1
26	31.5	258	0.195287	CFSv2	0	1
27	31.5	259.5	0.031944	CFSv2	0	1
28	31.5	261	0.0472834	CFSv2	0	1
29	31.5	262.5	0.0611361	CFSv2	0	1
30	31.5	264	0.126341	CFSv2	0	1
31	31.5	265.5	0.1146	CFSv2	0	1
32	31.5	267	0.119083	CFSv2	0	1
33	31.5	268.5	0.13977	CFSv2	0	1
34	31.5	270	0.0842294	CFSv2	0	1
35	31.5	271.5	0.0896338	CFSv2	0	1
36	31.5	273	0.0646797	CFSv2	0	1
37	31.5	274.5	0.0462427	CFSv2	0	1
38	31.5	276	0.199585	CFSv2	0	1
39	31.5	277.5	0.195041	CFSv2	0	1
40	33	243	0.303355	CFSv2	0	1
41	33	244.5	0.12787	CFSv2	0	1
42	33	246	0.169259	CFSv2	0	1
43	33	247.5	0.141107	CFSv2	0	1
44	33	249	0.13245	CFSv2	0	1
45	33	250.5	0.170487	CFSv2	0	1
46	33	252	0.14628	CFSv2	0	1
47	33	253.5	0.0863878	CFSv2	0	1
48	33	255	0.216195	CFSv2	0	1
49	33	256.5	0.170281	CFSv2	0	1
50	33	258	0.127764	CFSv2	0	1
51	33	259.5	0.0710576	CFSv2	0	1
52	33	261	0.0776882	CFSv2	0	1
53	33	262.5	0.0518184	CFSv2	0	1
54	33	264	0.0722507	CFSv2	0	1
55	33	265.5	0.187344	CFSv2	0	1
56	33	267	0.210796	CFSv2	0	1
57	33	268.5	0.16136	CFSv2	0	1
58	33	270	0.236256	CFSv2	0	1
59	33	271.5	0.194471	CFSv2	0	1
60	33	273	0.216236	CFSv2	0	1
61	33	274.5	0.189756	CFSv2	0	1
62	33	276	0.20824	CFSv2	0	1
63	33	277.5	0.182227	CFSv2	0	1
64	33	279	0.198591	CFSv2	0	1
65	33	280.5	0.108659	CFSv2	0	1
66	34.5	240	0.347552	CFSv2	0	1
67	34.5	241.5	0.440811	CFSv2	0	1
68	34.5	243	0.360107	CFSv2	0	1
69	34.5	244.5	0.264884	CFSv2	0	1
70	34.5	246	0.265604	CFSv2	0	1
71	34.5	247.5	0.189782	CFSv2	0	1
72	34.5	249	0.237304	CFSv2	0	1
73	34.5	250.5	0.117323	CFSv2	0	1
74	34.5	252	-0.139642	CFSv2	0	0
75	34.5	253.5	0.0706639	CFSv2	0	1
76	34.5	255	0.103082	CFSv2	0	1
77	34.5	256.5	0.104995	CFSv2	0	1
78	34.5	258	0.102572	CFSv2	0	1
79	34.5	259.5	0.104954	CFSv2	0	1
80	34.5	261	0.118366	CFSv2	0	1
81	34.5	262.5	0.0608031	CFSv2	0	1
82	34.5	264	0.018139	CFSv2	0	1
83	34.5	265.5	0.068151	CFSv2	0	1
84	34.5	267	0.221755	CFSv2	0	1
85	34.5	268.5	0.20589	CFSv2	0	1
86	34.5	270	0.240078	CFSv2	0	1
87	34.5	271.5	0.236164	CFSv2	0	1
88	34.5	273	0.247079	CFSv2	0	1
89	34.5	274.5	0.214702	CFSv2	0	1
90	34.5	276	0.195241	CFSv2	0	1
91	34.5	277.5	0.200979	CFSv2	0	1
92	34.5	279	0.164693	CFSv2	0	1
93	34.5	280.5	0.0758352	CFSv2	0	1
94	34.5	282	-0.0173912	CFSv2	0	0
95	36	238.5	0.198381	CFSv2	0	1
96	36	240	0.187489	CFSv2	0	1
97	36	241.5	0.371591	CFSv2	0	1
98	36	243	0.275421	CFSv2	0	1
99	36	244.5	0.295328	CFSv2	0	1
100	36	246	0.254866	CFSv2	0	1
101	36	247.5	0.189148	CFSv2	0	1
102	36	249	0.127078	CFSv2	0	1
103	36	250.5	0.280342	CFSv2	0	1
104	36	252	0.0959997	CFSv2	0	1
105	36	253.5	0.0505013	CFSv2	0	1
106	36	255	-0.126026	CFSv2	0	0
107	36	256.5	-0.134248	CFSv2	0	0
108	36	258	0.0214873	CFSv2	0	1
109	36	259.5	-0.0827409	CFSv2	0	0
110	36	261	-0.0356951	CFSv2	0	0
111	36	262.5	-0.00115865	CFSv2	0	0
112	36	264	0.08164	CFSv2	0	1
113	36	265.5	0.142215	CFSv2	0	1
114	36	267	0.206346	CFSv2	0	1
115	36	268.5	0.171426	CFSv2	0	1
116	36	270	0.133328	CFSv2	0	1
117	36	271.5	0.214854	CFSv2	0	1
118	36	273	0.2422	CFSv2	0	1
119	36	274.5	0.185334	CFSv2	0	1
120	36	276	0.226937	CFSv2	0	1
121	36	277.5	0.232385	CFSv2	0	1
122	36	279	0.151389	CFSv2	0	1
123	36	280.5	0.16396	CFSv2	0	1
124	36	282	0.116474	CFSv2	0	1
125	36	283.5	0.0269504	CFSv2	0	1
126	37.5	238.5	0.231245	CFSv2	0	1
127	37.5	240	0.258435	CFSv2	0	1
128	37.5	241.5	0.179966	CFSv2	0	1
129	37.5	243	0.0461224	CFSv2	0	1
130	37.5	244.5	0.189324	CFSv2	0	1
131	37.5	246	0.212389	CFSv2	0	1
132	37.5	247.5	0.212101	CFSv2	0	1
133	37.5	249	0.0673113	CFSv2	0	1
134	37.5	250.5	0.187059	CFSv2	0	1
135	37.5	252	0.112886	CFSv2	0	1
136	37.5	253.5	-0.249977	CFSv2	0	0
137	37.5	255	-0.272472	CFSv2	0	0
138	37.5	256.5	-0.242992	CFSv2	0	0
139	37.5	258	-0.0950792	CFSv2	0	0
140	37.5	259.5	0.0166955	CFSv2	0	1
141	37.5	261	-0.0151361	CFSv2	0	0
142	37.5	262.5	0.0229078	CFSv2	0	1
143	37.5	264	0.0673969	CFSv2	0	1
144	37.5	265.5	0.160801	CFSv2	0	1
145	37.5	267	0.263841	CFSv2	0	1
146	37.5	268.5	0.253494	CFSv2	0	1
147	37.5	270	0.158136	CFSv2	0	1
148	37.5	271.5	0.150662	CFSv2	0	1
149	37.5	273	0.21593	CFSv2	0	1
150	37.5	274.5	0.205213	CFSv2	0	1
151	37.5	276	0.241608	CFSv2	0	1
152	37.5	277.5	0.191713	CFSv2	0	1
153	37.5	279	0.134409	CFSv2	0	1
154	37.5	280.5	0.0863948	CFSv2	0	1
155	37.5	282	0.128939	CFSv2	0	1
156	37.5	283.5	0.0176057	CFSv2	0	1
157	39	237	0.295515	CFSv2	0	1
158	39	238.5	0.273728	CFSv2	0	1
159	39	240	0.253747	CFSv2	0	1
160	39	241.5	-0.00101917	CFSv2	0	0
161	39	243	0.0657758	CFSv2	0	1
162	39	244.5	0.217324	CFSv2	0	1
163	39	246	0.224462	CFSv2	0	1
164	39	247.5	0.105858	CFSv2	0	1
165	39	249	-0.218234	CFSv2	0	0
166	39	250.5	0.0270768	CFSv2	0	1
167	39	252	0.205776	CFSv2	0	1
168	39	253.5	-0.136726	CFSv2	0	0
169	39	255	-0.172478	CFSv2	0	0
170	39	256.5	-0.0660213	CFSv2	0	0
171	39	258	-0.0932635	CFSv2	0	0
172	39	259.5	0.038212	CFSv2	0	1
173	39	261	-0.00428727	CFSv2	0	0
174	39	262.5	0.0235724	CFSv2	0	1
175	39	264	0.0797942	CFSv2	0	1
176	39	265.5	0.0826018	CFSv2	0	1
177	39	267	0.119002	CFSv2	0	1
178	39	268.5	0.18711	CFSv2	0	1
179	39	270	0.199601	CFSv2	0	1
180	39	271.5	0.132517	CFSv2	0	1
181	39	273	0.161423	CFSv2	0	1
182	39	274.5	0.146842	CFSv2	0	1
183	39	276	0.174923	CFSv2	0	1
184	39	277.5	0.1759	CFSv2	0	1
185	39	279	0.167364	CFSv2	0	1
186	39	280.5	0.0685827	CFSv2	0	1
187	39	282	0.0641795	CFSv2	0	1
188	39	283.5	0.0692467	CFSv2	0	1
189	39	285	0.129411	CFSv2	0	1
190	40.5	237	0.108433	CFSv2	0	1
191	40.5	238.5	0.296237	CFSv2	0	1
192	40.5	240	0.126167	CFSv2	0	1
193	40.5	241.5	0.131105	CFSv2	0	1
194	40.5	243	0.130863	CFSv2	0	1
195	40.5	244.5	0.0656714	CFSv2	0	1
196	40.5	246	0.117989	CFSv2	0	1
197	40.5	247.5	0.202379	CFSv2	0	1
198	40.5	249	-0.120684	CFSv2	0	0
199	40.5	250.5	-0.23924	CFSv2	0	0
200	40.5	252	0.329412	CFSv2	0	1
201	40.5	253.5	-0.0253524	CFSv2	0	0
202	40.5	255	-0.137527	CFSv2	0	0
203	40.5	256.5	0.0489787	CFSv2	0	1
204	40.5	258	-0.0160563	CFSv2	0	0
205	40.5	259.5	-0.00861254	CFSv2	0	0
206	40.5	261	-0.0181927	CFSv2	0	0
207	40.5	262.5	-0.0447825	CFSv2	0	0
208	40.5	264	-0.0525594	CFSv2	0	0
209	40.5	265.5	0.0253423	CFSv2	0	1
210	40.5	267	0.0418912	CFSv2	0	1
211	40.5	268.5	0.0499297	CFSv2	0	1
212	40.5	270	0.0853932	CFSv2	0	1
213	40.5	271.5	0.0959623	CFSv2	0	1
214	40.5	273	0.0583471	CFSv2	0	1
215	40.5	274.5	0.039819	CFSv2	0	1
216	40.5	276	0.0824695	CFSv2	0	1
217	40.5	277.5	0.119933	CFSv2	0	1
218	40.5	279	0.104992	CFSv2	0	1
219	40.5	280.5	0.0261554	CFSv2	0	1
220	40.5	282	0.0853268	CFSv2	0	1
221	40.5	283.5	0.179109	CFSv2	0	1
222	40.5	285	0.128351	CFSv2	0	1
223	40.5	286.5	0.0699197	CFSv2	0	1
224	42	237	-0.110166	CFSv2	0	0
225	42	238.5	-0.0970525	CFSv2	0	0
226	42	240	0.064465	CFSv2	0	1
227	42	241.5	0.0617239	CFSv2	0	1
228	42	243	0.0490127	CFSv2	0	1
229	42	244.5	0.0664337	CFSv2	0	1
230	42	246	0.130259	CFSv2	0	1
231	42	247.5	0.194867	CFSv2	0	1
232	42	249	-0.0160399	CFSv2	0	0
233	42	250.5	-0.121504	CFSv2	0	0
234	42	252	0.221579	CFSv2	0	1
235	42	253.5	0.197822	CFSv2	0	1
236	42	255	-0.0914048	CFSv2	0	0
237	42	256.5	0.00321493	CFSv2	0	1
238	42	258	0.124775	CFSv2	0	1
239	42	259.5	0.217987	CFSv2	0	1
240	42	261	0.101589	CFSv2	0	1
241	42	262.5	-0.0117144	CFSv2	0	0
242	42	264	0.0214549	CFSv2	0	1
243	42	265.5	0.0328853	CFSv2	0	1
244	42	267	0.0143713	CFSv2	0	1
245	42	268.5	0.0289771	CFSv2	0	1
246	42	270	0.0393703	CFSv2	0	1
247	42	271.5	0.0804058	CFSv2	0	1
248	42	273	0.0891709	CFSv2	0	1
249	42	274.5	0.060138	CFSv2	0	1
250	42	276	0.0418069	CFSv2	0	1
251	42	277.5	-0.052773	CFSv2	0	0
252	42	279	-0.0935139	CFSv2	0	0
253	42	280.5	0.0337707	CFSv2	0	1
254	42	282	0.0804071	CFSv2	0	1
255	42	283.5	0.155606	CFSv2	0	1
256	42	285	0.152769	CFSv2	0	1
257	42	286.5	0.0727021	CFSv2	0	1
258	42	288	0.105277	CFSv2	0	1
259	43.5	237	-0.121866	CFSv2	0	0
260	43.5	238.5	-0.166846	CFSv2	0	0
261	43.5	240	-0.218993	CFSv2	0	0
262	43.5	241.5	-0.178547	CFSv2	0	0
263	43.5	243	0.0463744	CFSv2	0	1
264	43.5	244.5	0.175126	CFSv2	0	1
265	43.5	246	0.093922	CFSv2	0	1
266	43.5	247.5	0.228147	CFSv2	0	1
267	43.5	249	0.136865	CFSv2	0	1
268	43.5	250.5	-0.0660463	CFSv2	0	0
269	43.5	252	0.0134219	CFSv2	0	1
270	43.5	253.5	0.00209201	CFSv2	0	1
271	43.5	255	0.0903919	CFSv2	0	1
272	43.5	256.5	0.160496	CFSv2	0	1
273	43.5	258	0.120836	CFSv2	0	1
274	43.5	259.5	0.236304	CFSv2	0	1
275	43.5	261	0.115227	CFSv2	0	1
276	43.5	262.5	0.0881398	CFSv2	0	1
277	43.5	264	0.144563	CFSv2	0	1
278	43.5	265.5	0.0924082	CFSv2	0	1
279	43.5	267	0.101905	CFSv2	0	1
280	43.5	268.5	0.113984	CFSv2	0	1
281	43.5	270	0.0798433	CFSv2	0	1
282	43.5	271.5	0.0871226	CFSv2	0	1
283	43.5	273	0.118189	CFSv2	0	1
284	43.5	274.5	0.0984837	CFSv2	0	1
285	43.5	276	0.105367	CFSv2	0	1
286	43.5	277.5	0.0539076	CFSv2	0	1
287	43.5	282	0.0765255	CFSv2	0	1
288	43.5	283.5	-0.00193474	CFSv2	0	0
289	43.5	285	-0.0272085	CFSv2	0	0
290	43.5	286.5	-0.0573732	CFSv2	0	0
291	43.5	288	0.0414929	CFSv2	0	1
292	43.5	289.5	0.0855704	CFSv2	0	1
293	45	237	0.154355	CFSv2	0	1
294	45	238.5	0.13421	CFSv2	0	1
295	45	240	-0.142835	CFSv2	0	0
296	45	241.5	-0.0241231	CFSv2	0	0
297	45	243	-0.0478452	CFSv2	0	0
298	45	244.5	-0.182585	CFSv2	0	0
299	45	246	-0.15458	CFSv2	0	0
300	45	247.5	-0.0219034	CFSv2	0	0
301	45	249	-0.0117541	CFSv2	0	0
302	45	250.5	-0.00785932	CFSv2	0	0
303	45	252	0.21923	CFSv2	0	1
304	45	253.5	0.103689	CFSv2	0	1
305	45	255	0.221104	CFSv2	0	1
306	45	256.5	0.193124	CFSv2	0	1
307	45	258	0.0690126	CFSv2	0	1
308	45	259.5	0.0464078	CFSv2	0	1
309	45	261	-0.0267897	CFSv2	0	0
310	45	262.5	0.0808547	CFSv2	0	1
311	45	264	0.0849741	CFSv2	0	1
312	45	265.5	0.0865645	CFSv2	0	1
313	45	267	0.160523	CFSv2	0	1
314	45	268.5	0.194556	CFSv2	0	1
315	45	270	0.204345	CFSv2	0	1
316	45	271.5	0.238003	CFSv2	0	1
317	45	273	0.170416	CFSv2	0	1
318	45	274.5	0.107134	CFSv2	0	1
319	45	276	0.0878894	CFSv2	0	1
320	45	286.5	-0.0995677	CFSv2	0	0
321	45	288	-0.106095	CFSv2	0	0
322	45	289.5	-0.0732975	CFSv2	0	0
323	45	291	0.0334027	CFSv2	0	1
324	45	292.5	0.131827	CFSv2	0	1
325	46.5	237	0.214743	CFSv2	0	1
326	46.5	238.5	0.271468	CFSv2	0	1
327	46.5	240	-0.29521	CFSv2	0	0
328	46.5	241.5	0.146656	CFSv2	0	1
329	46.5	243	0.0509432	CFSv2	0	1
330	46.5	244.5	0.0639612	CFSv2	0	1
331	46.5	246	0.167691	CFSv2	0	1
332	46.5	247.5	0.0961545	CFSv2	0	1
333	46.5	249	0.23201	CFSv2	0	1
334	46.5	250.5	0.112253	CFSv2	0	1
335	46.5	252	0.0755186	CFSv2	0	1
336	46.5	253.5	0.117902	CFSv2	0	1
337	46.5	255	0.0985925	CFSv2	0	1
338	46.5	256.5	-0.0193425	CFSv2	0	0
339	46.5	258	-0.0817967	CFSv2	0	0
340	46.5	259.5	-0.034646	CFSv2	0	0
341	46.5	261	-0.0358605	CFSv2	0	0
342	46.5	262.5	-0.00219765	CFSv2	0	0
343	46.5	264	-0.0731768	CFSv2	0	0
344	46.5	265.5	0.0188237	CFSv2	0	1
345	46.5	267	0.0250501	CFSv2	0	1
346	46.5	268.5	0.100985	CFSv2	0	1
347	46.5	270	0.165281	CFSv2	0	1
348	46.5	271.5	0.15998	CFSv2	0	1
349	46.5	273	0.135731	CFSv2	0	1
350	46.5	274.5	0.0447418	CFSv2	0	1
351	46.5	291	0.0164334	CFSv2	0	1
352	48	237	0.12475	CFSv2	0	1
353	48	238.5	0.0243684	CFSv2	0	1
354	48	240	-0.143146	CFSv2	0	0
355	48	241.5	0.0708228	CFSv2	0	1
356	48	243	0.24132	CFSv2	0	1
357	48	244.5	-0.0560566	CFSv2	0	0
358	48	246	0.0674445	CFSv2	0	1
359	48	247.5	0.053695	CFSv2	0	1
360	48	249	-0.00566717	CFSv2	0	0
361	48	250.5	-0.0529267	CFSv2	0	0
362	48	252	-0.018519	CFSv2	0	0
363	48	253.5	-0.0279173	CFSv2	0	0
364	48	255	0.0253396	CFSv2	0	1
365	48	256.5	-0.0424787	CFSv2	0	0
366	48	258	-0.0512847	CFSv2	0	0
367	48	259.5	-0.064993	CFSv2	0	0
368	48	261	-0.166797	CFSv2	0	0
369	48	262.5	-0.0703382	CFSv2	0	0
370	48	264	-0.0961765	CFSv2	0	0
371	48	265.5	-0.0656736	CFSv2	0	0
372	48	267	0.0580444	CFSv2	0	1
373	48	268.5	0.00632421	CFSv2	0	1
374	48	270	-0.0446029	CFSv2	0	0
375	48	271.5	-0.129337	CFSv2	0	0
376	25.5	279	0.160994	CFSv2	0.1	1
377	27	261	-0.103784	CFSv2	0.1	0
378	27	262.5	-0.132324	CFSv2	0.1	0
379	27	279	0.0235955	CFSv2	0.1	0
380	28.5	261	-0.112079	CFSv2	0.1	0
381	28.5	262.5	-0.132686	CFSv2	0.1	0
382	28.5	264	-0.176109	CFSv2	0.1	0
383	28.5	277.5	0.0775761	CFSv2	0.1	0
384	28.5	279	0.0712757	CFSv2	0.1	0
385	30	256.5	0.232703	CFSv2	0.1	1
386	30	258	0.144871	CFSv2	0.1	1
387	30	259.5	-0.0277111	CFSv2	0.1	0
388	30	261	-0.0276228	CFSv2	0.1	0
389	30	262.5	0.0323446	CFSv2	0.1	0
390	30	264	-0.0143808	CFSv2	0.1	0
391	30	265.5	-0.112018	CFSv2	0.1	0
392	30	267	-0.0864233	CFSv2	0.1	0
393	30	268.5	-0.0668504	CFSv2	0.1	0
394	30	270	-0.0619128	CFSv2	0.1	0
395	30	274.5	0.134663	CFSv2	0.1	1
396	30	276	0.0570841	CFSv2	0.1	0
397	30	277.5	0.159681	CFSv2	0.1	1
398	31.5	249	0.194247	CFSv2	0.1	1
399	31.5	250.5	0.230343	CFSv2	0.1	1
400	31.5	255	0.156247	CFSv2	0.1	1
401	31.5	256.5	0.253611	CFSv2	0.1	1
402	31.5	258	0.195287	CFSv2	0.1	1
403	31.5	259.5	0.031944	CFSv2	0.1	0
404	31.5	261	0.0472834	CFSv2	0.1	0
405	31.5	262.5	0.0611361	CFSv2	0.1	0
406	31.5	264	0.126341	CFSv2	0.1	1
407	31.5	265.5	0.1146	CFSv2	0.1	1
408	31.5	267	0.119083	CFSv2	0.1	1
409	31.5	268.5	0.13977	CFSv2	0.1	1
410	31.5	270	0.0842294	CFSv2	0.1	0
411	31.5	271.5	0.0896338	CFSv2	0.1	0
412	31.5	273	0.0646797	CFSv2	0.1	0
413	31.5	274.5	0.0462427	CFSv2	0.1	0
414	31.5	276	0.199585	CFSv2	0.1	1
415	31.5	277.5	0.195041	CFSv2	0.1	1
416	33	243	0.303355	CFSv2	0.1	1
417	33	244.5	0.12787	CFSv2	0.1	1
418	33	246	0.169259	CFSv2	0.1	1
419	33	247.5	0.141107	CFSv2	0.1	1
420	33	249	0.13245	CFSv2	0.1	1
421	33	250.5	0.170487	CFSv2	0.1	1
422	33	252	0.14628	CFSv2	0.1	1
423	33	253.5	0.0863878	CFSv2	0.1	0
424	33	255	0.216195	CFSv2	0.1	1
425	33	256.5	0.170281	CFSv2	0.1	1
426	33	258	0.127764	CFSv2	0.1	1
427	33	259.5	0.0710576	CFSv2	0.1	0
428	33	261	0.0776882	CFSv2	0.1	0
429	33	262.5	0.0518184	CFSv2	0.1	0
430	33	264	0.0722507	CFSv2	0.1	0
431	33	265.5	0.187344	CFSv2	0.1	1
432	33	267	0.210796	CFSv2	0.1	1
433	33	268.5	0.16136	CFSv2	0.1	1
434	33	270	0.236256	CFSv2	0.1	1
435	33	271.5	0.194471	CFSv2	0.1	1
436	33	273	0.216236	CFSv2	0.1	1
437	33	274.5	0.189756	CFSv2	0.1	1
438	33	276	0.20824	CFSv2	0.1	1
439	33	277.5	0.182227	CFSv2	0.1	1
440	33	279	0.198591	CFSv2	0.1	1
441	33	280.5	0.108659	CFSv2	0.1	1
442	34.5	240	0.347552	CFSv2	0.1	1
443	34.5	241.5	0.440811	CFSv2	0.1	1
444	34.5	243	0.360107	CFSv2	0.1	1
445	34.5	244.5	0.264884	CFSv2	0.1	1
446	34.5	246	0.265604	CFSv2	0.1	1
447	34.5	247.5	0.189782	CFSv2	0.1	1
448	34.5	249	0.237304	CFSv2	0.1	1
449	34.5	250.5	0.117323	CFSv2	0.1	1
450	34.5	252	-0.139642	CFSv2	0.1	0
451	34.5	253.5	0.0706639	CFSv2	0.1	0
452	34.5	255	0.103082	CFSv2	0.1	1
453	34.5	256.5	0.104995	CFSv2	0.1	1
454	34.5	258	0.102572	CFSv2	0.1	1
455	34.5	259.5	0.104954	CFSv2	0.1	1
456	34.5	261	0.118366	CFSv2	0.1	1
457	34.5	262.5	0.0608031	CFSv2	0.1	0
458	34.5	264	0.018139	CFSv2	0.1	0
459	34.5	265.5	0.068151	CFSv2	0.1	0
460	34.5	267	0.221755	CFSv2	0.1	1
461	34.5	268.5	0.20589	CFSv2	0.1	1
462	34.5	270	0.240078	CFSv2	0.1	1
463	34.5	271.5	0.236164	CFSv2	0.1	1
464	34.5	273	0.247079	CFSv2	0.1	1
465	34.5	274.5	0.214702	CFSv2	0.1	1
466	34.5	276	0.195241	CFSv2	0.1	1
467	34.5	277.5	0.200979	CFSv2	0.1	1
468	34.5	279	0.164693	CFSv2	0.1	1
469	34.5	280.5	0.0758352	CFSv2	0.1	0
470	34.5	282	-0.0173912	CFSv2	0.1	0
471	36	238.5	0.198381	CFSv2	0.1	1
472	36	240	0.187489	CFSv2	0.1	1
473	36	241.5	0.371591	CFSv2	0.1	1
474	36	243	0.275421	CFSv2	0.1	1
475	36	244.5	0.295328	CFSv2	0.1	1
476	36	246	0.254866	CFSv2	0.1	1
477	36	247.5	0.189148	CFSv2	0.1	1
478	36	249	0.127078	CFSv2	0.1	1
479	36	250.5	0.280342	CFSv2	0.1	1
480	36	252	0.0959997	CFSv2	0.1	0
481	36	253.5	0.0505013	CFSv2	0.1	0
482	36	255	-0.126026	CFSv2	0.1	0
483	36	256.5	-0.134248	CFSv2	0.1	0
484	36	258	0.0214873	CFSv2	0.1	0
485	36	259.5	-0.0827409	CFSv2	0.1	0
486	36	261	-0.0356951	CFSv2	0.1	0
487	36	262.5	-0.00115865	CFSv2	0.1	0
488	36	264	0.08164	CFSv2	0.1	0
489	36	265.5	0.142215	CFSv2	0.1	1
490	36	267	0.206346	CFSv2	0.1	1
491	36	268.5	0.171426	CFSv2	0.1	1
492	36	270	0.133328	CFSv2	0.1	1
493	36	271.5	0.214854	CFSv2	0.1	1
494	36	273	0.2422	CFSv2	0.1	1
495	36	274.5	0.185334	CFSv2	0.1	1
496	36	276	0.226937	CFSv2	0.1	1
497	36	277.5	0.232385	CFSv2	0.1	1
498	36	279	0.151389	CFSv2	0.1	1
499	36	280.5	0.16396	CFSv2	0.1	1
500	36	282	0.116474	CFSv2	0.1	1
501	36	283.5	0.0269504	CFSv2	0.1	0
502	37.5	238.5	0.231245	CFSv2	0.1	1
503	37.5	240	0.258435	CFSv2	0.1	1
504	37.5	241.5	0.179966	CFSv2	0.1	1
505	37.5	243	0.0461224	CFSv2	0.1	0
506	37.5	244.5	0.189324	CFSv2	0.1	1
507	37.5	246	0.212389	CFSv2	0.1	1
508	37.5	247.5	0.212101	CFSv2	0.1	1
509	37.5	249	0.0673113	CFSv2	0.1	0
510	37.5	250.5	0.187059	CFSv2	0.1	1
511	37.5	252	0.112886	CFSv2	0.1	1
512	37.5	253.5	-0.249977	CFSv2	0.1	0
513	37.5	255	-0.272472	CFSv2	0.1	0
514	37.5	256.5	-0.242992	CFSv2	0.1	0
515	37.5	258	-0.0950792	CFSv2	0.1	0
516	37.5	259.5	0.0166955	CFSv2	0.1	0
517	37.5	261	-0.0151361	CFSv2	0.1	0
518	37.5	262.5	0.0229078	CFSv2	0.1	0
519	37.5	264	0.0673969	CFSv2	0.1	0
520	37.5	265.5	0.160801	CFSv2	0.1	1
521	37.5	267	0.263841	CFSv2	0.1	1
522	37.5	268.5	0.253494	CFSv2	0.1	1
523	37.5	270	0.158136	CFSv2	0.1	1
524	37.5	271.5	0.150662	CFSv2	0.1	1
525	37.5	273	0.21593	CFSv2	0.1	1
526	37.5	274.5	0.205213	CFSv2	0.1	1
527	37.5	276	0.241608	CFSv2	0.1	1
528	37.5	277.5	0.191713	CFSv2	0.1	1
529	37.5	279	0.134409	CFSv2	0.1	1
530	37.5	280.5	0.0863948	CFSv2	0.1	0
531	37.5	282	0.128939	CFSv2	0.1	1
532	37.5	283.5	0.0176057	CFSv2	0.1	0
533	39	237	0.295515	CFSv2	0.1	1
534	39	238.5	0.273728	CFSv2	0.1	1
535	39	240	0.253747	CFSv2	0.1	1
536	39	241.5	-0.00101917	CFSv2	0.1	0
537	39	243	0.0657758	CFSv2	0.1	0
538	39	244.5	0.217324	CFSv2	0.1	1
539	39	246	0.224462	CFSv2	0.1	1
540	39	247.5	0.105858	CFSv2	0.1	1
541	39	249	-0.218234	CFSv2	0.1	0
542	39	250.5	0.0270768	CFSv2	0.1	0
543	39	252	0.205776	CFSv2	0.1	1
544	39	253.5	-0.136726	CFSv2	0.1	0
545	39	255	-0.172478	CFSv2	0.1	0
546	39	256.5	-0.0660213	CFSv2	0.1	0
547	39	258	-0.0932635	CFSv2	0.1	0
548	39	259.5	0.038212	CFSv2	0.1	0
549	39	261	-0.00428727	CFSv2	0.1	0
550	39	262.5	0.0235724	CFSv2	0.1	0
551	39	264	0.0797942	CFSv2	0.1	0
552	39	265.5	0.0826018	CFSv2	0.1	0
553	39	267	0.119002	CFSv2	0.1	1
554	39	268.5	0.18711	CFSv2	0.1	1
555	39	270	0.199601	CFSv2	0.1	1
556	39	271.5	0.132517	CFSv2	0.1	1
557	39	273	0.161423	CFSv2	0.1	1
558	39	274.5	0.146842	CFSv2	0.1	1
559	39	276	0.174923	CFSv2	0.1	1
560	39	277.5	0.1759	CFSv2	0.1	1
561	39	279	0.167364	CFSv2	0.1	1
562	39	280.5	0.0685827	CFSv2	0.1	0
563	39	282	0.0641795	CFSv2	0.1	0
564	39	283.5	0.0692467	CFSv2	0.1	0
565	39	285	0.129411	CFSv2	0.1	1
566	40.5	237	0.108433	CFSv2	0.1	1
567	40.5	238.5	0.296237	CFSv2	0.1	1
568	40.5	240	0.126167	CFSv2	0.1	1
569	40.5	241.5	0.131105	CFSv2	0.1	1
570	40.5	243	0.130863	CFSv2	0.1	1
571	40.5	244.5	0.0656714	CFSv2	0.1	0
572	40.5	246	0.117989	CFSv2	0.1	1
573	40.5	247.5	0.202379	CFSv2	0.1	1
574	40.5	249	-0.120684	CFSv2	0.1	0
575	40.5	250.5	-0.23924	CFSv2	0.1	0
576	40.5	252	0.329412	CFSv2	0.1	1
577	40.5	253.5	-0.0253524	CFSv2	0.1	0
578	40.5	255	-0.137527	CFSv2	0.1	0
579	40.5	256.5	0.0489787	CFSv2	0.1	0
580	40.5	258	-0.0160563	CFSv2	0.1	0
581	40.5	259.5	-0.00861254	CFSv2	0.1	0
582	40.5	261	-0.0181927	CFSv2	0.1	0
583	40.5	262.5	-0.0447825	CFSv2	0.1	0
584	40.5	264	-0.0525594	CFSv2	0.1	0
585	40.5	265.5	0.0253423	CFSv2	0.1	0
586	40.5	267	0.0418912	CFSv2	0.1	0
587	40.5	268.5	0.0499297	CFSv2	0.1	0
588	40.5	270	0.0853932	CFSv2	0.1	0
589	40.5	271.5	0.0959623	CFSv2	0.1	0
590	40.5	273	0.0583471	CFSv2	0.1	0
591	40.5	274.5	0.039819	CFSv2	0.1	0
592	40.5	276	0.0824695	CFSv2	0.1	0
593	40.5	277.5	0.119933	CFSv2	0.1	1
594	40.5	279	0.104992	CFSv2	0.1	1
595	40.5	280.5	0.0261554	CFSv2	0.1	0
596	40.5	282	0.0853268	CFSv2	0.1	0
597	40.5	283.5	0.179109	CFSv2	0.1	1
598	40.5	285	0.128351	CFSv2	0.1	1
599	40.5	286.5	0.0699197	CFSv2	0.1	0
600	42	237	-0.110166	CFSv2	0.1	0
601	42	238.5	-0.0970525	CFSv2	0.1	0
602	42	240	0.064465	CFSv2	0.1	0
603	42	241.5	0.0617239	CFSv2	0.1	0
604	42	243	0.0490127	CFSv2	0.1	0
605	42	244.5	0.0664337	CFSv2	0.1	0
606	42	246	0.130259	CFSv2	0.1	1
607	42	247.5	0.194867	CFSv2	0.1	1
608	42	249	-0.0160399	CFSv2	0.1	0
609	42	250.5	-0.121504	CFSv2	0.1	0
610	42	252	0.221579	CFSv2	0.1	1
611	42	253.5	0.197822	CFSv2	0.1	1
612	42	255	-0.0914048	CFSv2	0.1	0
613	42	256.5	0.00321493	CFSv2	0.1	0
614	42	258	0.124775	CFSv2	0.1	1
615	42	259.5	0.217987	CFSv2	0.1	1
616	42	261	0.101589	CFSv2	0.1	1
617	42	262.5	-0.0117144	CFSv2	0.1	0
618	42	264	0.0214549	CFSv2	0.1	0
619	42	265.5	0.0328853	CFSv2	0.1	0
620	42	267	0.0143713	CFSv2	0.1	0
621	42	268.5	0.0289771	CFSv2	0.1	0
622	42	270	0.0393703	CFSv2	0.1	0
623	42	271.5	0.0804058	CFSv2	0.1	0
624	42	273	0.0891709	CFSv2	0.1	0
625	42	274.5	0.060138	CFSv2	0.1	0
626	42	276	0.0418069	CFSv2	0.1	0
627	42	277.5	-0.052773	CFSv2	0.1	0
628	42	279	-0.0935139	CFSv2	0.1	0
629	42	280.5	0.0337707	CFSv2	0.1	0
630	42	282	0.0804071	CFSv2	0.1	0
631	42	283.5	0.155606	CFSv2	0.1	1
632	42	285	0.152769	CFSv2	0.1	1
633	42	286.5	0.0727021	CFSv2	0.1	0
634	42	288	0.105277	CFSv2	0.1	1
635	43.5	237	-0.121866	CFSv2	0.1	0
636	43.5	238.5	-0.166846	CFSv2	0.1	0
637	43.5	240	-0.218993	CFSv2	0.1	0
638	43.5	241.5	-0.178547	CFSv2	0.1	0
639	43.5	243	0.0463744	CFSv2	0.1	0
640	43.5	244.5	0.175126	CFSv2	0.1	1
641	43.5	246	0.093922	CFSv2	0.1	0
642	43.5	247.5	0.228147	CFSv2	0.1	1
643	43.5	249	0.136865	CFSv2	0.1	1
644	43.5	250.5	-0.0660463	CFSv2	0.1	0
645	43.5	252	0.0134219	CFSv2	0.1	0
646	43.5	253.5	0.00209201	CFSv2	0.1	0
647	43.5	255	0.0903919	CFSv2	0.1	0
648	43.5	256.5	0.160496	CFSv2	0.1	1
649	43.5	258	0.120836	CFSv2	0.1	1
650	43.5	259.5	0.236304	CFSv2	0.1	1
651	43.5	261	0.115227	CFSv2	0.1	1
652	43.5	262.5	0.0881398	CFSv2	0.1	0
653	43.5	264	0.144563	CFSv2	0.1	1
654	43.5	265.5	0.0924082	CFSv2	0.1	0
655	43.5	267	0.101905	CFSv2	0.1	1
656	43.5	268.5	0.113984	CFSv2	0.1	1
657	43.5	270	0.0798433	CFSv2	0.1	0
658	43.5	271.5	0.0871226	CFSv2	0.1	0
659	43.5	273	0.118189	CFSv2	0.1	1
660	43.5	274.5	0.0984837	CFSv2	0.1	0
661	43.5	276	0.105367	CFSv2	0.1	1
662	43.5	277.5	0.0539076	CFSv2	0.1	0
663	43.5	282	0.0765255	CFSv2	0.1	0
664	43.5	283.5	-0.00193474	CFSv2	0.1	0
665	43.5	285	-0.0272085	CFSv2	0.1	0
666	43.5	286.5	-0.0573732	CFSv2	0.1	0
667	43.5	288	0.0414929	CFSv2	0.1	0
668	43.5	289.5	0.0855704	CFSv2	0.1	0
669	45	237	0.154355	CFSv2	0.1	1
670	45	238.5	0.13421	CFSv2	0.1	1
671	45	240	-0.142835	CFSv2	0.1	0
672	45	241.5	-0.0241231	CFSv2	0.1	0
673	45	243	-0.0478452	CFSv2	0.1	0
674	45	244.5	-0.182585	CFSv2	0.1	0
675	45	246	-0.15458	CFSv2	0.1	0
676	45	247.5	-0.0219034	CFSv2	0.1	0
677	45	249	-0.0117541	CFSv2	0.1	0
678	45	250.5	-0.00785932	CFSv2	0.1	0
679	45	252	0.21923	CFSv2	0.1	1
680	45	253.5	0.103689	CFSv2	0.1	1
681	45	255	0.221104	CFSv2	0.1	1
682	45	256.5	0.193124	CFSv2	0.1	1
683	45	258	0.0690126	CFSv2	0.1	0
684	45	259.5	0.0464078	CFSv2	0.1	0
685	45	261	-0.0267897	CFSv2	0.1	0
686	45	262.5	0.0808547	CFSv2	0.1	0
687	45	264	0.0849741	CFSv2	0.1	0
688	45	265.5	0.0865645	CFSv2	0.1	0
689	45	267	0.160523	CFSv2	0.1	1
690	45	268.5	0.194556	CFSv2	0.1	1
691	45	270	0.204345	CFSv2	0.1	1
692	45	271.5	0.238003	CFSv2	0.1	1
693	45	273	0.170416	CFSv2	0.1	1
694	45	274.5	0.107134	CFSv2	0.1	1
695	45	276	0.0878894	CFSv2	0.1	0
696	45	286.5	-0.0995677	CFSv2	0.1	0
697	45	288	-0.106095	CFSv2	0.1	0
698	45	289.5	-0.0732975	CFSv2	0.1	0
699	45	291	0.0334027	CFSv2	0.1	0
700	45	292.5	0.131827	CFSv2	0.1	1
701	46.5	237	0.214743	CFSv2	0.1	1
702	46.5	238.5	0.271468	CFSv2	0.1	1
703	46.5	240	-0.29521	CFSv2	0.1	0
704	46.5	241.5	0.146656	CFSv2	0.1	1
705	46.5	243	0.0509432	CFSv2	0.1	0
706	46.5	244.5	0.0639612	CFSv2	0.1	0
707	46.5	246	0.167691	CFSv2	0.1	1
708	46.5	247.5	0.0961545	CFSv2	0.1	0
709	46.5	249	0.23201	CFSv2	0.1	1
710	46.5	250.5	0.112253	CFSv2	0.1	1
711	46.5	252	0.0755186	CFSv2	0.1	0
712	46.5	253.5	0.117902	CFSv2	0.1	1
713	46.5	255	0.0985925	CFSv2	0.1	0
714	46.5	256.5	-0.0193425	CFSv2	0.1	0
715	46.5	258	-0.0817967	CFSv2	0.1	0
716	46.5	259.5	-0.034646	CFSv2	0.1	0
717	46.5	261	-0.0358605	CFSv2	0.1	0
718	46.5	262.5	-0.00219765	CFSv2	0.1	0
719	46.5	264	-0.0731768	CFSv2	0.1	0
720	46.5	265.5	0.0188237	CFSv2	0.1	0
721	46.5	267	0.0250501	CFSv2	0.1	0
722	46.5	268.5	0.100985	CFSv2	0.1	1
723	46.5	270	0.165281	CFSv2	0.1	1
724	46.5	271.5	0.15998	CFSv2	0.1	1
725	46.5	273	0.135731	CFSv2	0.1	1
726	46.5	274.5	0.0447418	CFSv2	0.1	0
727	46.5	291	0.0164334	CFSv2	0.1	0
728	48	237	0.12475	CFSv2	0.1	1
729	48	238.5	0.0243684	CFSv2	0.1	0
730	48	240	-0.143146	CFSv2	0.1	0
731	48	241.5	0.0708228	CFSv2	0.1	0
732	48	243	0.24132	CFSv2	0.1	1
733	48	244.5	-0.0560566	CFSv2	0.1	0
734	48	246	0.0674445	CFSv2	0.1	0
735	48	247.5	0.053695	CFSv2	0.1	0
736	48	249	-0.00566717	CFSv2	0.1	0
737	48	250.5	-0.0529267	CFSv2	0.1	0
738	48	252	-0.018519	CFSv2	0.1	0
739	48	253.5	-0.0279173	CFSv2	0.1	0
740	48	255	0.0253396	CFSv2	0.1	0
741	48	256.5	-0.0424787	CFSv2	0.1	0
742	48	258	-0.0512847	CFSv2	0.1	0
743	48	259.5	-0.064993	CFSv2	0.1	0
744	48	261	-0.166797	CFSv2	0.1	0
745	48	262.5	-0.0703382	CFSv2	0.1	0
746	48	264	-0.0961765	CFSv2	0.1	0
747	48	265.5	-0.0656736	CFSv2	0.1	0
748	48	267	0.0580444	CFSv2	0.1	0
749	48	268.5	0.00632421	CFSv2	0.1	0
750	48	270	-0.0446029	CFSv2	0.1	0
751	48	271.5	-0.129337	CFSv2	0.1	0
752	25.5	279	0.160994	CFSv2	0.2	0
753	27	261	-0.103784	CFSv2	0.2	0
754	27	262.5	-0.132324	CFSv2	0.2	0
755	27	279	0.0235955	CFSv2	0.2	0
756	28.5	261	-0.112079	CFSv2	0.2	0
757	28.5	262.5	-0.132686	CFSv2	0.2	0
758	28.5	264	-0.176109	CFSv2	0.2	0
759	28.5	277.5	0.0775761	CFSv2	0.2	0
760	28.5	279	0.0712757	CFSv2	0.2	0
761	30	256.5	0.232703	CFSv2	0.2	1
762	30	258	0.144871	CFSv2	0.2	0
763	30	259.5	-0.0277111	CFSv2	0.2	0
764	30	261	-0.0276228	CFSv2	0.2	0
765	30	262.5	0.0323446	CFSv2	0.2	0
766	30	264	-0.0143808	CFSv2	0.2	0
767	30	265.5	-0.112018	CFSv2	0.2	0
768	30	267	-0.0864233	CFSv2	0.2	0
769	30	268.5	-0.0668504	CFSv2	0.2	0
770	30	270	-0.0619128	CFSv2	0.2	0
771	30	274.5	0.134663	CFSv2	0.2	0
772	30	276	0.0570841	CFSv2	0.2	0
773	30	277.5	0.159681	CFSv2	0.2	0
774	31.5	249	0.194247	CFSv2	0.2	0
775	31.5	250.5	0.230343	CFSv2	0.2	1
776	31.5	255	0.156247	CFSv2	0.2	0
777	31.5	256.5	0.253611	CFSv2	0.2	1
778	31.5	258	0.195287	CFSv2	0.2	0
779	31.5	259.5	0.031944	CFSv2	0.2	0
780	31.5	261	0.0472834	CFSv2	0.2	0
781	31.5	262.5	0.0611361	CFSv2	0.2	0
782	31.5	264	0.126341	CFSv2	0.2	0
783	31.5	265.5	0.1146	CFSv2	0.2	0
784	31.5	267	0.119083	CFSv2	0.2	0
785	31.5	268.5	0.13977	CFSv2	0.2	0
786	31.5	270	0.0842294	CFSv2	0.2	0
787	31.5	271.5	0.0896338	CFSv2	0.2	0
788	31.5	273	0.0646797	CFSv2	0.2	0
789	31.5	274.5	0.0462427	CFSv2	0.2	0
790	31.5	276	0.199585	CFSv2	0.2	0
791	31.5	277.5	0.195041	CFSv2	0.2	0
792	33	243	0.303355	CFSv2	0.2	1
793	33	244.5	0.12787	CFSv2	0.2	0
794	33	246	0.169259	CFSv2	0.2	0
795	33	247.5	0.141107	CFSv2	0.2	0
796	33	249	0.13245	CFSv2	0.2	0
797	33	250.5	0.170487	CFSv2	0.2	0
798	33	252	0.14628	CFSv2	0.2	0
799	33	253.5	0.0863878	CFSv2	0.2	0
800	33	255	0.216195	CFSv2	0.2	1
801	33	256.5	0.170281	CFSv2	0.2	0
802	33	258	0.127764	CFSv2	0.2	0
803	33	259.5	0.0710576	CFSv2	0.2	0
804	33	261	0.0776882	CFSv2	0.2	0
805	33	262.5	0.0518184	CFSv2	0.2	0
806	33	264	0.0722507	CFSv2	0.2	0
807	33	265.5	0.187344	CFSv2	0.2	0
808	33	267	0.210796	CFSv2	0.2	1
809	33	268.5	0.16136	CFSv2	0.2	0
810	33	270	0.236256	CFSv2	0.2	1
811	33	271.5	0.194471	CFSv2	0.2	0
812	33	273	0.216236	CFSv2	0.2	1
813	33	274.5	0.189756	CFSv2	0.2	0
814	33	276	0.20824	CFSv2	0.2	1
815	33	277.5	0.182227	CFSv2	0.2	0
816	33	279	0.198591	CFSv2	0.2	0
817	33	280.5	0.108659	CFSv2	0.2	0
818	34.5	240	0.347552	CFSv2	0.2	1
819	34.5	241.5	0.440811	CFSv2	0.2	1
820	34.5	243	0.360107	CFSv2	0.2	1
821	34.5	244.5	0.264884	CFSv2	0.2	1
822	34.5	246	0.265604	CFSv2	0.2	1
823	34.5	247.5	0.189782	CFSv2	0.2	0
824	34.5	249	0.237304	CFSv2	0.2	1
825	34.5	250.5	0.117323	CFSv2	0.2	0
826	34.5	252	-0.139642	CFSv2	0.2	0
827	34.5	253.5	0.0706639	CFSv2	0.2	0
828	34.5	255	0.103082	CFSv2	0.2	0
829	34.5	256.5	0.104995	CFSv2	0.2	0
830	34.5	258	0.102572	CFSv2	0.2	0
831	34.5	259.5	0.104954	CFSv2	0.2	0
832	34.5	261	0.118366	CFSv2	0.2	0
833	34.5	262.5	0.0608031	CFSv2	0.2	0
834	34.5	264	0.018139	CFSv2	0.2	0
835	34.5	265.5	0.068151	CFSv2	0.2	0
836	34.5	267	0.221755	CFSv2	0.2	1
837	34.5	268.5	0.20589	CFSv2	0.2	1
838	34.5	270	0.240078	CFSv2	0.2	1
839	34.5	271.5	0.236164	CFSv2	0.2	1
840	34.5	273	0.247079	CFSv2	0.2	1
841	34.5	274.5	0.214702	CFSv2	0.2	1
842	34.5	276	0.195241	CFSv2	0.2	0
843	34.5	277.5	0.200979	CFSv2	0.2	1
844	34.5	279	0.164693	CFSv2	0.2	0
845	34.5	280.5	0.0758352	CFSv2	0.2	0
846	34.5	282	-0.0173912	CFSv2	0.2	0
847	36	238.5	0.198381	CFSv2	0.2	0
848	36	240	0.187489	CFSv2	0.2	0
849	36	241.5	0.371591	CFSv2	0.2	1
850	36	243	0.275421	CFSv2	0.2	1
851	36	244.5	0.295328	CFSv2	0.2	1
852	36	246	0.254866	CFSv2	0.2	1
853	36	247.5	0.189148	CFSv2	0.2	0
854	36	249	0.127078	CFSv2	0.2	0
855	36	250.5	0.280342	CFSv2	0.2	1
856	36	252	0.0959997	CFSv2	0.2	0
857	36	253.5	0.0505013	CFSv2	0.2	0
858	36	255	-0.126026	CFSv2	0.2	0
859	36	256.5	-0.134248	CFSv2	0.2	0
860	36	258	0.0214873	CFSv2	0.2	0
861	36	259.5	-0.0827409	CFSv2	0.2	0
862	36	261	-0.0356951	CFSv2	0.2	0
863	36	262.5	-0.00115865	CFSv2	0.2	0
864	36	264	0.08164	CFSv2	0.2	0
865	36	265.5	0.142215	CFSv2	0.2	0
866	36	267	0.206346	CFSv2	0.2	1
867	36	268.5	0.171426	CFSv2	0.2	0
868	36	270	0.133328	CFSv2	0.2	0
869	36	271.5	0.214854	CFSv2	0.2	1
870	36	273	0.2422	CFSv2	0.2	1
871	36	274.5	0.185334	CFSv2	0.2	0
872	36	276	0.226937	CFSv2	0.2	1
873	36	277.5	0.232385	CFSv2	0.2	1
874	36	279	0.151389	CFSv2	0.2	0
875	36	280.5	0.16396	CFSv2	0.2	0
876	36	282	0.116474	CFSv2	0.2	0
877	36	283.5	0.0269504	CFSv2	0.2	0
878	37.5	238.5	0.231245	CFSv2	0.2	1
879	37.5	240	0.258435	CFSv2	0.2	1
880	37.5	241.5	0.179966	CFSv2	0.2	0
881	37.5	243	0.0461224	CFSv2	0.2	0
882	37.5	244.5	0.189324	CFSv2	0.2	0
883	37.5	246	0.212389	CFSv2	0.2	1
884	37.5	247.5	0.212101	CFSv2	0.2	1
885	37.5	249	0.0673113	CFSv2	0.2	0
886	37.5	250.5	0.187059	CFSv2	0.2	0
887	37.5	252	0.112886	CFSv2	0.2	0
888	37.5	253.5	-0.249977	CFSv2	0.2	0
889	37.5	255	-0.272472	CFSv2	0.2	0
890	37.5	256.5	-0.242992	CFSv2	0.2	0
891	37.5	258	-0.0950792	CFSv2	0.2	0
892	37.5	259.5	0.0166955	CFSv2	0.2	0
893	37.5	261	-0.0151361	CFSv2	0.2	0
894	37.5	262.5	0.0229078	CFSv2	0.2	0
895	37.5	264	0.0673969	CFSv2	0.2	0
896	37.5	265.5	0.160801	CFSv2	0.2	0
897	37.5	267	0.263841	CFSv2	0.2	1
898	37.5	268.5	0.253494	CFSv2	0.2	1
899	37.5	270	0.158136	CFSv2	0.2	0
900	37.5	271.5	0.150662	CFSv2	0.2	0
901	37.5	273	0.21593	CFSv2	0.2	1
902	37.5	274.5	0.205213	CFSv2	0.2	1
903	37.5	276	0.241608	CFSv2	0.2	1
904	37.5	277.5	0.191713	CFSv2	0.2	0
905	37.5	279	0.134409	CFSv2	0.2	0
906	37.5	280.5	0.0863948	CFSv2	0.2	0
907	37.5	282	0.128939	CFSv2	0.2	0
908	37.5	283.5	0.0176057	CFSv2	0.2	0
909	39	237	0.295515	CFSv2	0.2	1
910	39	238.5	0.273728	CFSv2	0.2	1
911	39	240	0.253747	CFSv2	0.2	1
912	39	241.5	-0.00101917	CFSv2	0.2	0
913	39	243	0.0657758	CFSv2	0.2	0
914	39	244.5	0.217324	CFSv2	0.2	1
915	39	246	0.224462	CFSv2	0.2	1
916	39	247.5	0.105858	CFSv2	0.2	0
917	39	249	-0.218234	CFSv2	0.2	0
918	39	250.5	0.0270768	CFSv2	0.2	0
919	39	252	0.205776	CFSv2	0.2	1
920	39	253.5	-0.136726	CFSv2	0.2	0
921	39	255	-0.172478	CFSv2	0.2	0
922	39	256.5	-0.0660213	CFSv2	0.2	0
923	39	258	-0.0932635	CFSv2	0.2	0
924	39	259.5	0.038212	CFSv2	0.2	0
925	39	261	-0.00428727	CFSv2	0.2	0
926	39	262.5	0.0235724	CFSv2	0.2	0
927	39	264	0.0797942	CFSv2	0.2	0
928	39	265.5	0.0826018	CFSv2	0.2	0
929	39	267	0.119002	CFSv2	0.2	0
930	39	268.5	0.18711	CFSv2	0.2	0
931	39	270	0.199601	CFSv2	0.2	0
932	39	271.5	0.132517	CFSv2	0.2	0
933	39	273	0.161423	CFSv2	0.2	0
934	39	274.5	0.146842	CFSv2	0.2	0
935	39	276	0.174923	CFSv2	0.2	0
936	39	277.5	0.1759	CFSv2	0.2	0
937	39	279	0.167364	CFSv2	0.2	0
938	39	280.5	0.0685827	CFSv2	0.2	0
939	39	282	0.0641795	CFSv2	0.2	0
940	39	283.5	0.0692467	CFSv2	0.2	0
941	39	285	0.129411	CFSv2	0.2	0
942	40.5	237	0.108433	CFSv2	0.2	0
943	40.5	238.5	0.296237	CFSv2	0.2	1
944	40.5	240	0.126167	CFSv2	0.2	0
945	40.5	241.5	0.131105	CFSv2	0.2	0
946	40.5	243	0.130863	CFSv2	0.2	0
947	40.5	244.5	0.0656714	CFSv2	0.2	0
948	40.5	246	0.117989	CFSv2	0.2	0
949	40.5	247.5	0.202379	CFSv2	0.2	1
950	40.5	249	-0.120684	CFSv2	0.2	0
951	40.5	250.5	-0.23924	CFSv2	0.2	0
952	40.5	252	0.329412	CFSv2	0.2	1
953	40.5	253.5	-0.0253524	CFSv2	0.2	0
954	40.5	255	-0.137527	CFSv2	0.2	0
955	40.5	256.5	0.0489787	CFSv2	0.2	0
956	40.5	258	-0.0160563	CFSv2	0.2	0
957	40.5	259.5	-0.00861254	CFSv2	0.2	0
958	40.5	261	-0.0181927	CFSv2	0.2	0
959	40.5	262.5	-0.0447825	CFSv2	0.2	0
960	40.5	264	-0.0525594	CFSv2	0.2	0
961	40.5	265.5	0.0253423	CFSv2	0.2	0
962	40.5	267	0.0418912	CFSv2	0.2	0
963	40.5	268.5	0.0499297	CFSv2	0.2	0
964	40.5	270	0.0853932	CFSv2	0.2	0
965	40.5	271.5	0.0959623	CFSv2	0.2	0
966	40.5	273	0.0583471	CFSv2	0.2	0
967	40.5	274.5	0.039819	CFSv2	0.2	0
968	40.5	276	0.0824695	CFSv2	0.2	0
969	40.5	277.5	0.119933	CFSv2	0.2	0
970	40.5	279	0.104992	CFSv2	0.2	0
971	40.5	280.5	0.0261554	CFSv2	0.2	0
972	40.5	282	0.0853268	CFSv2	0.2	0
973	40.5	283.5	0.179109	CFSv2	0.2	0
974	40.5	285	0.128351	CFSv2	0.2	0
975	40.5	286.5	0.0699197	CFSv2	0.2	0
976	42	237	-0.110166	CFSv2	0.2	0
977	42	238.5	-0.0970525	CFSv2	0.2	0
978	42	240	0.064465	CFSv2	0.2	0
979	42	241.5	0.0617239	CFSv2	0.2	0
980	42	243	0.0490127	CFSv2	0.2	0
981	42	244.5	0.0664337	CFSv2	0.2	0
982	42	246	0.130259	CFSv2	0.2	0
983	42	247.5	0.194867	CFSv2	0.2	0
984	42	249	-0.0160399	CFSv2	0.2	0
985	42	250.5	-0.121504	CFSv2	0.2	0
986	42	252	0.221579	CFSv2	0.2	1
987	42	253.5	0.197822	CFSv2	0.2	0
988	42	255	-0.0914048	CFSv2	0.2	0
989	42	256.5	0.00321493	CFSv2	0.2	0
990	42	258	0.124775	CFSv2	0.2	0
991	42	259.5	0.217987	CFSv2	0.2	1
992	42	261	0.101589	CFSv2	0.2	0
993	42	262.5	-0.0117144	CFSv2	0.2	0
994	42	264	0.0214549	CFSv2	0.2	0
995	42	265.5	0.0328853	CFSv2	0.2	0
996	42	267	0.0143713	CFSv2	0.2	0
997	42	268.5	0.0289771	CFSv2	0.2	0
998	42	270	0.0393703	CFSv2	0.2	0
999	42	271.5	0.0804058	CFSv2	0.2	0
1000	42	273	0.0891709	CFSv2	0.2	0
1001	42	274.5	0.060138	CFSv2	0.2	0
1002	42	276	0.0418069	CFSv2	0.2	0
1003	42	277.5	-0.052773	CFSv2	0.2	0
1004	42	279	-0.0935139	CFSv2	0.2	0
1005	42	280.5	0.0337707	CFSv2	0.2	0
1006	42	282	0.0804071	CFSv2	0.2	0
1007	42	283.5	0.155606	CFSv2	0.2	0
1008	42	285	0.152769	CFSv2	0.2	0
1009	42	286.5	0.0727021	CFSv2	0.2	0
1010	42	288	0.105277	CFSv2	0.2	0
1011	43.5	237	-0.121866	CFSv2	0.2	0
1012	43.5	238.5	-0.166846	CFSv2	0.2	0
1013	43.5	240	-0.218993	CFSv2	0.2	0
1014	43.5	241.5	-0.178547	CFSv2	0.2	0
1015	43.5	243	0.0463744	CFSv2	0.2	0
1016	43.5	244.5	0.175126	CFSv2	0.2	0
1017	43.5	246	0.093922	CFSv2	0.2	0
1018	43.5	247.5	0.228147	CFSv2	0.2	1
1019	43.5	249	0.136865	CFSv2	0.2	0
1020	43.5	250.5	-0.0660463	CFSv2	0.2	0
1021	43.5	252	0.0134219	CFSv2	0.2	0
1022	43.5	253.5	0.00209201	CFSv2	0.2	0
1023	43.5	255	0.0903919	CFSv2	0.2	0
1024	43.5	256.5	0.160496	CFSv2	0.2	0
1025	43.5	258	0.120836	CFSv2	0.2	0
1026	43.5	259.5	0.236304	CFSv2	0.2	1
1027	43.5	261	0.115227	CFSv2	0.2	0
1028	43.5	262.5	0.0881398	CFSv2	0.2	0
1029	43.5	264	0.144563	CFSv2	0.2	0
1030	43.5	265.5	0.0924082	CFSv2	0.2	0
1031	43.5	267	0.101905	CFSv2	0.2	0
1032	43.5	268.5	0.113984	CFSv2	0.2	0
1033	43.5	270	0.0798433	CFSv2	0.2	0
1034	43.5	271.5	0.0871226	CFSv2	0.2	0
1035	43.5	273	0.118189	CFSv2	0.2	0
1036	43.5	274.5	0.0984837	CFSv2	0.2	0
1037	43.5	276	0.105367	CFSv2	0.2	0
1038	43.5	277.5	0.0539076	CFSv2	0.2	0
1039	43.5	282	0.0765255	CFSv2	0.2	0
1040	43.5	283.5	-0.00193474	CFSv2	0.2	0
1041	43.5	285	-0.0272085	CFSv2	0.2	0
1042	43.5	286.5	-0.0573732	CFSv2	0.2	0
1043	43.5	288	0.0414929	CFSv2	0.2	0
1044	43.5	289.5	0.0855704	CFSv2	0.2	0
1045	45	237	0.154355	CFSv2	0.2	0
1046	45	238.5	0.13421	CFSv2	0.2	0
1047	45	240	-0.142835	CFSv2	0.2	0
1048	45	241.5	-0.0241231	CFSv2	0.2	0
1049	45	243	-0.0478452	CFSv2	0.2	0
1050	45	244.5	-0.182585	CFSv2	0.2	0
1051	45	246	-0.15458	CFSv2	0.2	0
1052	45	247.5	-0.0219034	CFSv2	0.2	0
1053	45	249	-0.0117541	CFSv2	0.2	0
1054	45	250.5	-0.00785932	CFSv2	0.2	0
1055	45	252	0.21923	CFSv2	0.2	1
1056	45	253.5	0.103689	CFSv2	0.2	0
1057	45	255	0.221104	CFSv2	0.2	1
1058	45	256.5	0.193124	CFSv2	0.2	0
1059	45	258	0.0690126	CFSv2	0.2	0
1060	45	259.5	0.0464078	CFSv2	0.2	0
1061	45	261	-0.0267897	CFSv2	0.2	0
1062	45	262.5	0.0808547	CFSv2	0.2	0
1063	45	264	0.0849741	CFSv2	0.2	0
1064	45	265.5	0.0865645	CFSv2	0.2	0
1065	45	267	0.160523	CFSv2	0.2	0
1066	45	268.5	0.194556	CFSv2	0.2	0
1067	45	270	0.204345	CFSv2	0.2	1
1068	45	271.5	0.238003	CFSv2	0.2	1
1069	45	273	0.170416	CFSv2	0.2	0
1070	45	274.5	0.107134	CFSv2	0.2	0
1071	45	276	0.0878894	CFSv2	0.2	0
1072	45	286.5	-0.0995677	CFSv2	0.2	0
1073	45	288	-0.106095	CFSv2	0.2	0
1074	45	289.5	-0.0732975	CFSv2	0.2	0
1075	45	291	0.0334027	CFSv2	0.2	0
1076	45	292.5	0.131827	CFSv2	0.2	0
1077	46.5	237	0.214743	CFSv2	0.2	1
1078	46.5	238.5	0.271468	CFSv2	0.2	1
1079	46.5	240	-0.29521	CFSv2	0.2	0
1080	46.5	241.5	0.146656	CFSv2	0.2	0
1081	46.5	243	0.0509432	CFSv2	0.2	0
1082	46.5	244.5	0.0639612	CFSv2	0.2	0
1083	46.5	246	0.167691	CFSv2	0.2	0
1084	46.5	247.5	0.0961545	CFSv2	0.2	0
1085	46.5	249	0.23201	CFSv2	0.2	1
1086	46.5	250.5	0.112253	CFSv2	0.2	0
1087	46.5	252	0.0755186	CFSv2	0.2	0
1088	46.5	253.5	0.117902	CFSv2	0.2	0
1089	46.5	255	0.0985925	CFSv2	0.2	0
1090	46.5	256.5	-0.0193425	CFSv2	0.2	0
1091	46.5	258	-0.0817967	CFSv2	0.2	0
1092	46.5	259.5	-0.034646	CFSv2	0.2	0
1093	46.5	261	-0.0358605	CFSv2	0.2	0
1094	46.5	262.5	-0.00219765	CFSv2	0.2	0
1095	46.5	264	-0.0731768	CFSv2	0.2	0
1096	46.5	265.5	0.0188237	CFSv2	0.2	0
1097	46.5	267	0.0250501	CFSv2	0.2	0
1098	46.5	268.5	0.100985	CFSv2	0.2	0
1099	46.5	270	0.165281	CFSv2	0.2	0
1100	46.5	271.5	0.15998	CFSv2	0.2	0
1101	46.5	273	0.135731	CFSv2	0.2	0
1102	46.5	274.5	0.0447418	CFSv2	0.2	0
1103	46.5	291	0.0164334	CFSv2	0.2	0
1104	48	237	0.12475	CFSv2	0.2	0
1105	48	238.5	0.0243684	CFSv2	0.2	0
1106	48	240	-0.143146	CFSv2	0.2	0
1107	48	241.5	0.0708228	CFSv2	0.2	0
1108	48	243	0.24132	CFSv2	0.2	1
1109	48	244.5	-0.0560566	CFSv2	0.2	0
1110	48	246	0.0674445	CFSv2	0.2	0
1111	48	247.5	0.053695	CFSv2	0.2	0
1112	48	249	-0.00566717	CFSv2	0.2	0
1113	48	250.5	-0.0529267	CFSv2	0.2	0
1114	48	252	-0.018519	CFSv2	0.2	0
1115	48	253.5	-0.0279173	CFSv2	0.2	0
1116	48	255	0.0253396	CFSv2	0.2	0
1117	48	256.5	-0.0424787	CFSv2	0.2	0
1118	48	258	-0.0512847	CFSv2	0.2	0
1119	48	259.5	-0.064993	CFSv2	0.2	0
1120	48	261	-0.166797	CFSv2	0.2	0
1121	48	262.5	-0.0703382	CFSv2	0.2	0
1122	48	264	-0.0961765	CFSv2	0.2	0
1123	48	265.5	-0.0656736	CFSv2	0.2	0
1124	48	267	0.0580444	CFSv2	0.2	0
1125	48	268.5	0.00632421	CFSv2	0.2	0
1126	48	270	-0.0446029	CFSv2	0.2	0
1127	48	271.5	-0.129337	CFSv2	0.2	0
1128	25.5	279	0.160994	CFSv2	0.3	0
1129	27	261	-0.103784	CFSv2	0.3	0
1130	27	262.5	-0.132324	CFSv2	0.3	0
1131	27	279	0.0235955	CFSv2	0.3	0
1132	28.5	261	-0.112079	CFSv2	0.3	0
1133	28.5	262.5	-0.132686	CFSv2	0.3	0
1134	28.5	264	-0.176109	CFSv2	0.3	0
1135	28.5	277.5	0.0775761	CFSv2	0.3	0
1136	28.5	279	0.0712757	CFSv2	0.3	0
1137	30	256.5	0.232703	CFSv2	0.3	0
1138	30	258	0.144871	CFSv2	0.3	0
1139	30	259.5	-0.0277111	CFSv2	0.3	0
1140	30	261	-0.0276228	CFSv2	0.3	0
1141	30	262.5	0.0323446	CFSv2	0.3	0
1142	30	264	-0.0143808	CFSv2	0.3	0
1143	30	265.5	-0.112018	CFSv2	0.3	0
1144	30	267	-0.0864233	CFSv2	0.3	0
1145	30	268.5	-0.0668504	CFSv2	0.3	0
1146	30	270	-0.0619128	CFSv2	0.3	0
1147	30	274.5	0.134663	CFSv2	0.3	0
1148	30	276	0.0570841	CFSv2	0.3	0
1149	30	277.5	0.159681	CFSv2	0.3	0
1150	31.5	249	0.194247	CFSv2	0.3	0
1151	31.5	250.5	0.230343	CFSv2	0.3	0
1152	31.5	255	0.156247	CFSv2	0.3	0
1153	31.5	256.5	0.253611	CFSv2	0.3	0
1154	31.5	258	0.195287	CFSv2	0.3	0
1155	31.5	259.5	0.031944	CFSv2	0.3	0
1156	31.5	261	0.0472834	CFSv2	0.3	0
1157	31.5	262.5	0.0611361	CFSv2	0.3	0
1158	31.5	264	0.126341	CFSv2	0.3	0
1159	31.5	265.5	0.1146	CFSv2	0.3	0
1160	31.5	267	0.119083	CFSv2	0.3	0
1161	31.5	268.5	0.13977	CFSv2	0.3	0
1162	31.5	270	0.0842294	CFSv2	0.3	0
1163	31.5	271.5	0.0896338	CFSv2	0.3	0
1164	31.5	273	0.0646797	CFSv2	0.3	0
1165	31.5	274.5	0.0462427	CFSv2	0.3	0
1166	31.5	276	0.199585	CFSv2	0.3	0
1167	31.5	277.5	0.195041	CFSv2	0.3	0
1168	33	243	0.303355	CFSv2	0.3	1
1169	33	244.5	0.12787	CFSv2	0.3	0
1170	33	246	0.169259	CFSv2	0.3	0
1171	33	247.5	0.141107	CFSv2	0.3	0
1172	33	249	0.13245	CFSv2	0.3	0
1173	33	250.5	0.170487	CFSv2	0.3	0
1174	33	252	0.14628	CFSv2	0.3	0
1175	33	253.5	0.0863878	CFSv2	0.3	0
1176	33	255	0.216195	CFSv2	0.3	0
1177	33	256.5	0.170281	CFSv2	0.3	0
1178	33	258	0.127764	CFSv2	0.3	0
1179	33	259.5	0.0710576	CFSv2	0.3	0
1180	33	261	0.0776882	CFSv2	0.3	0
1181	33	262.5	0.0518184	CFSv2	0.3	0
1182	33	264	0.0722507	CFSv2	0.3	0
1183	33	265.5	0.187344	CFSv2	0.3	0
1184	33	267	0.210796	CFSv2	0.3	0
1185	33	268.5	0.16136	CFSv2	0.3	0
1186	33	270	0.236256	CFSv2	0.3	0
1187	33	271.5	0.194471	CFSv2	0.3	0
1188	33	273	0.216236	CFSv2	0.3	0
1189	33	274.5	0.189756	CFSv2	0.3	0
1190	33	276	0.20824	CFSv2	0.3	0
1191	33	277.5	0.182227	CFSv2	0.3	0
1192	33	279	0.198591	CFSv2	0.3	0
1193	33	280.5	0.108659	CFSv2	0.3	0
1194	34.5	240	0.347552	CFSv2	0.3	1
1195	34.5	241.5	0.440811	CFSv2	0.3	1
1196	34.5	243	0.360107	CFSv2	0.3	1
1197	34.5	244.5	0.264884	CFSv2	0.3	0
1198	34.5	246	0.265604	CFSv2	0.3	0
1199	34.5	247.5	0.189782	CFSv2	0.3	0
1200	34.5	249	0.237304	CFSv2	0.3	0
1201	34.5	250.5	0.117323	CFSv2	0.3	0
1202	34.5	252	-0.139642	CFSv2	0.3	0
1203	34.5	253.5	0.0706639	CFSv2	0.3	0
1204	34.5	255	0.103082	CFSv2	0.3	0
1205	34.5	256.5	0.104995	CFSv2	0.3	0
1206	34.5	258	0.102572	CFSv2	0.3	0
1207	34.5	259.5	0.104954	CFSv2	0.3	0
1208	34.5	261	0.118366	CFSv2	0.3	0
1209	34.5	262.5	0.0608031	CFSv2	0.3	0
1210	34.5	264	0.018139	CFSv2	0.3	0
1211	34.5	265.5	0.068151	CFSv2	0.3	0
1212	34.5	267	0.221755	CFSv2	0.3	0
1213	34.5	268.5	0.20589	CFSv2	0.3	0
1214	34.5	270	0.240078	CFSv2	0.3	0
1215	34.5	271.5	0.236164	CFSv2	0.3	0
1216	34.5	273	0.247079	CFSv2	0.3	0
1217	34.5	274.5	0.214702	CFSv2	0.3	0
1218	34.5	276	0.195241	CFSv2	0.3	0
1219	34.5	277.5	0.200979	CFSv2	0.3	0
1220	34.5	279	0.164693	CFSv2	0.3	0
1221	34.5	280.5	0.0758352	CFSv2	0.3	0
1222	34.5	282	-0.0173912	CFSv2	0.3	0
1223	36	238.5	0.198381	CFSv2	0.3	0
1224	36	240	0.187489	CFSv2	0.3	0
1225	36	241.5	0.371591	CFSv2	0.3	1
1226	36	243	0.275421	CFSv2	0.3	0
1227	36	244.5	0.295328	CFSv2	0.3	0
1228	36	246	0.254866	CFSv2	0.3	0
1229	36	247.5	0.189148	CFSv2	0.3	0
1230	36	249	0.127078	CFSv2	0.3	0
1231	36	250.5	0.280342	CFSv2	0.3	0
1232	36	252	0.0959997	CFSv2	0.3	0
1233	36	253.5	0.0505013	CFSv2	0.3	0
1234	36	255	-0.126026	CFSv2	0.3	0
1235	36	256.5	-0.134248	CFSv2	0.3	0
1236	36	258	0.0214873	CFSv2	0.3	0
1237	36	259.5	-0.0827409	CFSv2	0.3	0
1238	36	261	-0.0356951	CFSv2	0.3	0
1239	36	262.5	-0.00115865	CFSv2	0.3	0
1240	36	264	0.08164	CFSv2	0.3	0
1241	36	265.5	0.142215	CFSv2	0.3	0
1242	36	267	0.206346	CFSv2	0.3	0
1243	36	268.5	0.171426	CFSv2	0.3	0
1244	36	270	0.133328	CFSv2	0.3	0
1245	36	271.5	0.214854	CFSv2	0.3	0
1246	36	273	0.2422	CFSv2	0.3	0
1247	36	274.5	0.185334	CFSv2	0.3	0
1248	36	276	0.226937	CFSv2	0.3	0
1249	36	277.5	0.232385	CFSv2	0.3	0
1250	36	279	0.151389	CFSv2	0.3	0
1251	36	280.5	0.16396	CFSv2	0.3	0
1252	36	282	0.116474	CFSv2	0.3	0
1253	36	283.5	0.0269504	CFSv2	0.3	0
1254	37.5	238.5	0.231245	CFSv2	0.3	0
1255	37.5	240	0.258435	CFSv2	0.3	0
1256	37.5	241.5	0.179966	CFSv2	0.3	0
1257	37.5	243	0.0461224	CFSv2	0.3	0
1258	37.5	244.5	0.189324	CFSv2	0.3	0
1259	37.5	246	0.212389	CFSv2	0.3	0
1260	37.5	247.5	0.212101	CFSv2	0.3	0
1261	37.5	249	0.0673113	CFSv2	0.3	0
1262	37.5	250.5	0.187059	CFSv2	0.3	0
1263	37.5	252	0.112886	CFSv2	0.3	0
1264	37.5	253.5	-0.249977	CFSv2	0.3	0
1265	37.5	255	-0.272472	CFSv2	0.3	0
1266	37.5	256.5	-0.242992	CFSv2	0.3	0
1267	37.5	258	-0.0950792	CFSv2	0.3	0
1268	37.5	259.5	0.0166955	CFSv2	0.3	0
1269	37.5	261	-0.0151361	CFSv2	0.3	0
1270	37.5	262.5	0.0229078	CFSv2	0.3	0
1271	37.5	264	0.0673969	CFSv2	0.3	0
1272	37.5	265.5	0.160801	CFSv2	0.3	0
1273	37.5	267	0.263841	CFSv2	0.3	0
1274	37.5	268.5	0.253494	CFSv2	0.3	0
1275	37.5	270	0.158136	CFSv2	0.3	0
1276	37.5	271.5	0.150662	CFSv2	0.3	0
1277	37.5	273	0.21593	CFSv2	0.3	0
1278	37.5	274.5	0.205213	CFSv2	0.3	0
1279	37.5	276	0.241608	CFSv2	0.3	0
1280	37.5	277.5	0.191713	CFSv2	0.3	0
1281	37.5	279	0.134409	CFSv2	0.3	0
1282	37.5	280.5	0.0863948	CFSv2	0.3	0
1283	37.5	282	0.128939	CFSv2	0.3	0
1284	37.5	283.5	0.0176057	CFSv2	0.3	0
1285	39	237	0.295515	CFSv2	0.3	0
1286	39	238.5	0.273728	CFSv2	0.3	0
1287	39	240	0.253747	CFSv2	0.3	0
1288	39	241.5	-0.00101917	CFSv2	0.3	0
1289	39	243	0.0657758	CFSv2	0.3	0
1290	39	244.5	0.217324	CFSv2	0.3	0
1291	39	246	0.224462	CFSv2	0.3	0
1292	39	247.5	0.105858	CFSv2	0.3	0
1293	39	249	-0.218234	CFSv2	0.3	0
1294	39	250.5	0.0270768	CFSv2	0.3	0
1295	39	252	0.205776	CFSv2	0.3	0
1296	39	253.5	-0.136726	CFSv2	0.3	0
1297	39	255	-0.172478	CFSv2	0.3	0
1298	39	256.5	-0.0660213	CFSv2	0.3	0
1299	39	258	-0.0932635	CFSv2	0.3	0
1300	39	259.5	0.038212	CFSv2	0.3	0
1301	39	261	-0.00428727	CFSv2	0.3	0
1302	39	262.5	0.0235724	CFSv2	0.3	0
1303	39	264	0.0797942	CFSv2	0.3	0
1304	39	265.5	0.0826018	CFSv2	0.3	0
1305	39	267	0.119002	CFSv2	0.3	0
1306	39	268.5	0.18711	CFSv2	0.3	0
1307	39	270	0.199601	CFSv2	0.3	0
1308	39	271.5	0.132517	CFSv2	0.3	0
1309	39	273	0.161423	CFSv2	0.3	0
1310	39	274.5	0.146842	CFSv2	0.3	0
1311	39	276	0.174923	CFSv2	0.3	0
1312	39	277.5	0.1759	CFSv2	0.3	0
1313	39	279	0.167364	CFSv2	0.3	0
1314	39	280.5	0.0685827	CFSv2	0.3	0
1315	39	282	0.0641795	CFSv2	0.3	0
1316	39	283.5	0.0692467	CFSv2	0.3	0
1317	39	285	0.129411	CFSv2	0.3	0
1318	40.5	237	0.108433	CFSv2	0.3	0
1319	40.5	238.5	0.296237	CFSv2	0.3	0
1320	40.5	240	0.126167	CFSv2	0.3	0
1321	40.5	241.5	0.131105	CFSv2	0.3	0
1322	40.5	243	0.130863	CFSv2	0.3	0
1323	40.5	244.5	0.0656714	CFSv2	0.3	0
1324	40.5	246	0.117989	CFSv2	0.3	0
1325	40.5	247.5	0.202379	CFSv2	0.3	0
1326	40.5	249	-0.120684	CFSv2	0.3	0
1327	40.5	250.5	-0.23924	CFSv2	0.3	0
1328	40.5	252	0.329412	CFSv2	0.3	1
1329	40.5	253.5	-0.0253524	CFSv2	0.3	0
1330	40.5	255	-0.137527	CFSv2	0.3	0
1331	40.5	256.5	0.0489787	CFSv2	0.3	0
1332	40.5	258	-0.0160563	CFSv2	0.3	0
1333	40.5	259.5	-0.00861254	CFSv2	0.3	0
1334	40.5	261	-0.0181927	CFSv2	0.3	0
1335	40.5	262.5	-0.0447825	CFSv2	0.3	0
1336	40.5	264	-0.0525594	CFSv2	0.3	0
1337	40.5	265.5	0.0253423	CFSv2	0.3	0
1338	40.5	267	0.0418912	CFSv2	0.3	0
1339	40.5	268.5	0.0499297	CFSv2	0.3	0
1340	40.5	270	0.0853932	CFSv2	0.3	0
1341	40.5	271.5	0.0959623	CFSv2	0.3	0
1342	40.5	273	0.0583471	CFSv2	0.3	0
1343	40.5	274.5	0.039819	CFSv2	0.3	0
1344	40.5	276	0.0824695	CFSv2	0.3	0
1345	40.5	277.5	0.119933	CFSv2	0.3	0
1346	40.5	279	0.104992	CFSv2	0.3	0
1347	40.5	280.5	0.0261554	CFSv2	0.3	0
1348	40.5	282	0.0853268	CFSv2	0.3	0
1349	40.5	283.5	0.179109	CFSv2	0.3	0
1350	40.5	285	0.128351	CFSv2	0.3	0
1351	40.5	286.5	0.0699197	CFSv2	0.3	0
1352	42	237	-0.110166	CFSv2	0.3	0
1353	42	238.5	-0.0970525	CFSv2	0.3	0
1354	42	240	0.064465	CFSv2	0.3	0
1355	42	241.5	0.0617239	CFSv2	0.3	0
1356	42	243	0.0490127	CFSv2	0.3	0
1357	42	244.5	0.0664337	CFSv2	0.3	0
1358	42	246	0.130259	CFSv2	0.3	0
1359	42	247.5	0.194867	CFSv2	0.3	0
1360	42	249	-0.0160399	CFSv2	0.3	0
1361	42	250.5	-0.121504	CFSv2	0.3	0
1362	42	252	0.221579	CFSv2	0.3	0
1363	42	253.5	0.197822	CFSv2	0.3	0
1364	42	255	-0.0914048	CFSv2	0.3	0
1365	42	256.5	0.00321493	CFSv2	0.3	0
1366	42	258	0.124775	CFSv2	0.3	0
1367	42	259.5	0.217987	CFSv2	0.3	0
1368	42	261	0.101589	CFSv2	0.3	0
1369	42	262.5	-0.0117144	CFSv2	0.3	0
1370	42	264	0.0214549	CFSv2	0.3	0
1371	42	265.5	0.0328853	CFSv2	0.3	0
1372	42	267	0.0143713	CFSv2	0.3	0
1373	42	268.5	0.0289771	CFSv2	0.3	0
1374	42	270	0.0393703	CFSv2	0.3	0
1375	42	271.5	0.0804058	CFSv2	0.3	0
1376	42	273	0.0891709	CFSv2	0.3	0
1377	42	274.5	0.060138	CFSv2	0.3	0
1378	42	276	0.0418069	CFSv2	0.3	0
1379	42	277.5	-0.052773	CFSv2	0.3	0
1380	42	279	-0.0935139	CFSv2	0.3	0
1381	42	280.5	0.0337707	CFSv2	0.3	0
1382	42	282	0.0804071	CFSv2	0.3	0
1383	42	283.5	0.155606	CFSv2	0.3	0
1384	42	285	0.152769	CFSv2	0.3	0
1385	42	286.5	0.0727021	CFSv2	0.3	0
1386	42	288	0.105277	CFSv2	0.3	0
1387	43.5	237	-0.121866	CFSv2	0.3	0
1388	43.5	238.5	-0.166846	CFSv2	0.3	0
1389	43.5	240	-0.218993	CFSv2	0.3	0
1390	43.5	241.5	-0.178547	CFSv2	0.3	0
1391	43.5	243	0.0463744	CFSv2	0.3	0
1392	43.5	244.5	0.175126	CFSv2	0.3	0
1393	43.5	246	0.093922	CFSv2	0.3	0
1394	43.5	247.5	0.228147	CFSv2	0.3	0
1395	43.5	249	0.136865	CFSv2	0.3	0
1396	43.5	250.5	-0.0660463	CFSv2	0.3	0
1397	43.5	252	0.0134219	CFSv2	0.3	0
1398	43.5	253.5	0.00209201	CFSv2	0.3	0
1399	43.5	255	0.0903919	CFSv2	0.3	0
1400	43.5	256.5	0.160496	CFSv2	0.3	0
1401	43.5	258	0.120836	CFSv2	0.3	0
1402	43.5	259.5	0.236304	CFSv2	0.3	0
1403	43.5	261	0.115227	CFSv2	0.3	0
1404	43.5	262.5	0.0881398	CFSv2	0.3	0
1405	43.5	264	0.144563	CFSv2	0.3	0
1406	43.5	265.5	0.0924082	CFSv2	0.3	0
1407	43.5	267	0.101905	CFSv2	0.3	0
1408	43.5	268.5	0.113984	CFSv2	0.3	0
1409	43.5	270	0.0798433	CFSv2	0.3	0
1410	43.5	271.5	0.0871226	CFSv2	0.3	0
1411	43.5	273	0.118189	CFSv2	0.3	0
1412	43.5	274.5	0.0984837	CFSv2	0.3	0
1413	43.5	276	0.105367	CFSv2	0.3	0
1414	43.5	277.5	0.0539076	CFSv2	0.3	0
1415	43.5	282	0.0765255	CFSv2	0.3	0
1416	43.5	283.5	-0.00193474	CFSv2	0.3	0
1417	43.5	285	-0.0272085	CFSv2	0.3	0
1418	43.5	286.5	-0.0573732	CFSv2	0.3	0
1419	43.5	288	0.0414929	CFSv2	0.3	0
1420	43.5	289.5	0.0855704	CFSv2	0.3	0
1421	45	237	0.154355	CFSv2	0.3	0
1422	45	238.5	0.13421	CFSv2	0.3	0
1423	45	240	-0.142835	CFSv2	0.3	0
1424	45	241.5	-0.0241231	CFSv2	0.3	0
1425	45	243	-0.0478452	CFSv2	0.3	0
1426	45	244.5	-0.182585	CFSv2	0.3	0
1427	45	246	-0.15458	CFSv2	0.3	0
1428	45	247.5	-0.0219034	CFSv2	0.3	0
1429	45	249	-0.0117541	CFSv2	0.3	0
1430	45	250.5	-0.00785932	CFSv2	0.3	0
1431	45	252	0.21923	CFSv2	0.3	0
1432	45	253.5	0.103689	CFSv2	0.3	0
1433	45	255	0.221104	CFSv2	0.3	0
1434	45	256.5	0.193124	CFSv2	0.3	0
1435	45	258	0.0690126	CFSv2	0.3	0
1436	45	259.5	0.0464078	CFSv2	0.3	0
1437	45	261	-0.0267897	CFSv2	0.3	0
1438	45	262.5	0.0808547	CFSv2	0.3	0
1439	45	264	0.0849741	CFSv2	0.3	0
1440	45	265.5	0.0865645	CFSv2	0.3	0
1441	45	267	0.160523	CFSv2	0.3	0
1442	45	268.5	0.194556	CFSv2	0.3	0
1443	45	270	0.204345	CFSv2	0.3	0
1444	45	271.5	0.238003	CFSv2	0.3	0
1445	45	273	0.170416	CFSv2	0.3	0
1446	45	274.5	0.107134	CFSv2	0.3	0
1447	45	276	0.0878894	CFSv2	0.3	0
1448	45	286.5	-0.0995677	CFSv2	0.3	0
1449	45	288	-0.106095	CFSv2	0.3	0
1450	45	289.5	-0.0732975	CFSv2	0.3	0
1451	45	291	0.0334027	CFSv2	0.3	0
1452	45	292.5	0.131827	CFSv2	0.3	0
1453	46.5	237	0.214743	CFSv2	0.3	0
1454	46.5	238.5	0.271468	CFSv2	0.3	0
1455	46.5	240	-0.29521	CFSv2	0.3	0
1456	46.5	241.5	0.146656	CFSv2	0.3	0
1457	46.5	243	0.0509432	CFSv2	0.3	0
1458	46.5	244.5	0.0639612	CFSv2	0.3	0
1459	46.5	246	0.167691	CFSv2	0.3	0
1460	46.5	247.5	0.0961545	CFSv2	0.3	0
1461	46.5	249	0.23201	CFSv2	0.3	0
1462	46.5	250.5	0.112253	CFSv2	0.3	0
1463	46.5	252	0.0755186	CFSv2	0.3	0
1464	46.5	253.5	0.117902	CFSv2	0.3	0
1465	46.5	255	0.0985925	CFSv2	0.3	0
1466	46.5	256.5	-0.0193425	CFSv2	0.3	0
1467	46.5	258	-0.0817967	CFSv2	0.3	0
1468	46.5	259.5	-0.034646	CFSv2	0.3	0
1469	46.5	261	-0.0358605	CFSv2	0.3	0
1470	46.5	262.5	-0.00219765	CFSv2	0.3	0
1471	46.5	264	-0.0731768	CFSv2	0.3	0
1472	46.5	265.5	0.0188237	CFSv2	0.3	0
1473	46.5	267	0.0250501	CFSv2	0.3	0
1474	46.5	268.5	0.100985	CFSv2	0.3	0
1475	46.5	270	0.165281	CFSv2	0.3	0
1476	46.5	271.5	0.15998	CFSv2	0.3	0
1477	46.5	273	0.135731	CFSv2	0.3	0
1478	46.5	274.5	0.0447418	CFSv2	0.3	0
1479	46.5	291	0.0164334	CFSv2	0.3	0
1480	48	237	0.12475	CFSv2	0.3	0
1481	48	238.5	0.0243684	CFSv2	0.3	0
1482	48	240	-0.143146	CFSv2	0.3	0
1483	48	241.5	0.0708228	CFSv2	0.3	0
1484	48	243	0.24132	CFSv2	0.3	0
1485	48	244.5	-0.0560566	CFSv2	0.3	0
1486	48	246	0.0674445	CFSv2	0.3	0
1487	48	247.5	0.053695	CFSv2	0.3	0
1488	48	249	-0.00566717	CFSv2	0.3	0
1489	48	250.5	-0.0529267	CFSv2	0.3	0
1490	48	252	-0.018519	CFSv2	0.3	0
1491	48	253.5	-0.0279173	CFSv2	0.3	0
1492	48	255	0.0253396	CFSv2	0.3	0
1493	48	256.5	-0.0424787	CFSv2	0.3	0
1494	48	258	-0.0512847	CFSv2	0.3	0
1495	48	259.5	-0.064993	CFSv2	0.3	0
1496	48	261	-0.166797	CFSv2	0.3	0
1497	48	262.5	-0.0703382	CFSv2	0.3	0
1498	48	264	-0.0961765	CFSv2	0.3	0
1499	48	265.5	-0.0656736	CFSv2	0.3	0
1500	48	267	0.0580444	CFSv2	0.3	0
1501	48	268.5	0.00632421	CFSv2	0.3	0
1502	48	270	-0.0446029	CFSv2	0.3	0
1503	48	271.5	-0.129337	CFSv2	0.3	0
1504	25.5	279	0.160994	CFSv2	0.4	0
1505	27	261	-0.103784	CFSv2	0.4	0
1506	27	262.5	-0.132324	CFSv2	0.4	0
1507	27	279	0.0235955	CFSv2	0.4	0
1508	28.5	261	-0.112079	CFSv2	0.4	0
1509	28.5	262.5	-0.132686	CFSv2	0.4	0
1510	28.5	264	-0.176109	CFSv2	0.4	0
1511	28.5	277.5	0.0775761	CFSv2	0.4	0
1512	28.5	279	0.0712757	CFSv2	0.4	0
1513	30	256.5	0.232703	CFSv2	0.4	0
1514	30	258	0.144871	CFSv2	0.4	0
1515	30	259.5	-0.0277111	CFSv2	0.4	0
1516	30	261	-0.0276228	CFSv2	0.4	0
1517	30	262.5	0.0323446	CFSv2	0.4	0
1518	30	264	-0.0143808	CFSv2	0.4	0
1519	30	265.5	-0.112018	CFSv2	0.4	0
1520	30	267	-0.0864233	CFSv2	0.4	0
1521	30	268.5	-0.0668504	CFSv2	0.4	0
1522	30	270	-0.0619128	CFSv2	0.4	0
1523	30	274.5	0.134663	CFSv2	0.4	0
1524	30	276	0.0570841	CFSv2	0.4	0
1525	30	277.5	0.159681	CFSv2	0.4	0
1526	31.5	249	0.194247	CFSv2	0.4	0
1527	31.5	250.5	0.230343	CFSv2	0.4	0
1528	31.5	255	0.156247	CFSv2	0.4	0
1529	31.5	256.5	0.253611	CFSv2	0.4	0
1530	31.5	258	0.195287	CFSv2	0.4	0
1531	31.5	259.5	0.031944	CFSv2	0.4	0
1532	31.5	261	0.0472834	CFSv2	0.4	0
1533	31.5	262.5	0.0611361	CFSv2	0.4	0
1534	31.5	264	0.126341	CFSv2	0.4	0
1535	31.5	265.5	0.1146	CFSv2	0.4	0
1536	31.5	267	0.119083	CFSv2	0.4	0
1537	31.5	268.5	0.13977	CFSv2	0.4	0
1538	31.5	270	0.0842294	CFSv2	0.4	0
1539	31.5	271.5	0.0896338	CFSv2	0.4	0
1540	31.5	273	0.0646797	CFSv2	0.4	0
1541	31.5	274.5	0.0462427	CFSv2	0.4	0
1542	31.5	276	0.199585	CFSv2	0.4	0
1543	31.5	277.5	0.195041	CFSv2	0.4	0
1544	33	243	0.303355	CFSv2	0.4	0
1545	33	244.5	0.12787	CFSv2	0.4	0
1546	33	246	0.169259	CFSv2	0.4	0
1547	33	247.5	0.141107	CFSv2	0.4	0
1548	33	249	0.13245	CFSv2	0.4	0
1549	33	250.5	0.170487	CFSv2	0.4	0
1550	33	252	0.14628	CFSv2	0.4	0
1551	33	253.5	0.0863878	CFSv2	0.4	0
1552	33	255	0.216195	CFSv2	0.4	0
1553	33	256.5	0.170281	CFSv2	0.4	0
1554	33	258	0.127764	CFSv2	0.4	0
1555	33	259.5	0.0710576	CFSv2	0.4	0
1556	33	261	0.0776882	CFSv2	0.4	0
1557	33	262.5	0.0518184	CFSv2	0.4	0
1558	33	264	0.0722507	CFSv2	0.4	0
1559	33	265.5	0.187344	CFSv2	0.4	0
1560	33	267	0.210796	CFSv2	0.4	0
1561	33	268.5	0.16136	CFSv2	0.4	0
1562	33	270	0.236256	CFSv2	0.4	0
1563	33	271.5	0.194471	CFSv2	0.4	0
1564	33	273	0.216236	CFSv2	0.4	0
1565	33	274.5	0.189756	CFSv2	0.4	0
1566	33	276	0.20824	CFSv2	0.4	0
1567	33	277.5	0.182227	CFSv2	0.4	0
1568	33	279	0.198591	CFSv2	0.4	0
1569	33	280.5	0.108659	CFSv2	0.4	0
1570	34.5	240	0.347552	CFSv2	0.4	0
1571	34.5	241.5	0.440811	CFSv2	0.4	1
1572	34.5	243	0.360107	CFSv2	0.4	0
1573	34.5	244.5	0.264884	CFSv2	0.4	0
1574	34.5	246	0.265604	CFSv2	0.4	0
1575	34.5	247.5	0.189782	CFSv2	0.4	0
1576	34.5	249	0.237304	CFSv2	0.4	0
1577	34.5	250.5	0.117323	CFSv2	0.4	0
1578	34.5	252	-0.139642	CFSv2	0.4	0
1579	34.5	253.5	0.0706639	CFSv2	0.4	0
1580	34.5	255	0.103082	CFSv2	0.4	0
1581	34.5	256.5	0.104995	CFSv2	0.4	0
1582	34.5	258	0.102572	CFSv2	0.4	0
1583	34.5	259.5	0.104954	CFSv2	0.4	0
1584	34.5	261	0.118366	CFSv2	0.4	0
1585	34.5	262.5	0.0608031	CFSv2	0.4	0
1586	34.5	264	0.018139	CFSv2	0.4	0
1587	34.5	265.5	0.068151	CFSv2	0.4	0
1588	34.5	267	0.221755	CFSv2	0.4	0
1589	34.5	268.5	0.20589	CFSv2	0.4	0
1590	34.5	270	0.240078	CFSv2	0.4	0
1591	34.5	271.5	0.236164	CFSv2	0.4	0
1592	34.5	273	0.247079	CFSv2	0.4	0
1593	34.5	274.5	0.214702	CFSv2	0.4	0
1594	34.5	276	0.195241	CFSv2	0.4	0
1595	34.5	277.5	0.200979	CFSv2	0.4	0
1596	34.5	279	0.164693	CFSv2	0.4	0
1597	34.5	280.5	0.0758352	CFSv2	0.4	0
1598	34.5	282	-0.0173912	CFSv2	0.4	0
1599	36	238.5	0.198381	CFSv2	0.4	0
1600	36	240	0.187489	CFSv2	0.4	0
1601	36	241.5	0.371591	CFSv2	0.4	0
1602	36	243	0.275421	CFSv2	0.4	0
1603	36	244.5	0.295328	CFSv2	0.4	0
1604	36	246	0.254866	CFSv2	0.4	0
1605	36	247.5	0.189148	CFSv2	0.4	0
1606	36	249	0.127078	CFSv2	0.4	0
1607	36	250.5	0.280342	CFSv2	0.4	0
1608	36	252	0.0959997	CFSv2	0.4	0
1609	36	253.5	0.0505013	CFSv2	0.4	0
1610	36	255	-0.126026	CFSv2	0.4	0
1611	36	256.5	-0.134248	CFSv2	0.4	0
1612	36	258	0.0214873	CFSv2	0.4	0
1613	36	259.5	-0.0827409	CFSv2	0.4	0
1614	36	261	-0.0356951	CFSv2	0.4	0
1615	36	262.5	-0.00115865	CFSv2	0.4	0
1616	36	264	0.08164	CFSv2	0.4	0
1617	36	265.5	0.142215	CFSv2	0.4	0
1618	36	267	0.206346	CFSv2	0.4	0
1619	36	268.5	0.171426	CFSv2	0.4	0
1620	36	270	0.133328	CFSv2	0.4	0
1621	36	271.5	0.214854	CFSv2	0.4	0
1622	36	273	0.2422	CFSv2	0.4	0
1623	36	274.5	0.185334	CFSv2	0.4	0
1624	36	276	0.226937	CFSv2	0.4	0
1625	36	277.5	0.232385	CFSv2	0.4	0
1626	36	279	0.151389	CFSv2	0.4	0
1627	36	280.5	0.16396	CFSv2	0.4	0
1628	36	282	0.116474	CFSv2	0.4	0
1629	36	283.5	0.0269504	CFSv2	0.4	0
1630	37.5	238.5	0.231245	CFSv2	0.4	0
1631	37.5	240	0.258435	CFSv2	0.4	0
1632	37.5	241.5	0.179966	CFSv2	0.4	0
1633	37.5	243	0.0461224	CFSv2	0.4	0
1634	37.5	244.5	0.189324	CFSv2	0.4	0
1635	37.5	246	0.212389	CFSv2	0.4	0
1636	37.5	247.5	0.212101	CFSv2	0.4	0
1637	37.5	249	0.0673113	CFSv2	0.4	0
1638	37.5	250.5	0.187059	CFSv2	0.4	0
1639	37.5	252	0.112886	CFSv2	0.4	0
1640	37.5	253.5	-0.249977	CFSv2	0.4	0
1641	37.5	255	-0.272472	CFSv2	0.4	0
1642	37.5	256.5	-0.242992	CFSv2	0.4	0
1643	37.5	258	-0.0950792	CFSv2	0.4	0
1644	37.5	259.5	0.0166955	CFSv2	0.4	0
1645	37.5	261	-0.0151361	CFSv2	0.4	0
1646	37.5	262.5	0.0229078	CFSv2	0.4	0
1647	37.5	264	0.0673969	CFSv2	0.4	0
1648	37.5	265.5	0.160801	CFSv2	0.4	0
1649	37.5	267	0.263841	CFSv2	0.4	0
1650	37.5	268.5	0.253494	CFSv2	0.4	0
1651	37.5	270	0.158136	CFSv2	0.4	0
1652	37.5	271.5	0.150662	CFSv2	0.4	0
1653	37.5	273	0.21593	CFSv2	0.4	0
1654	37.5	274.5	0.205213	CFSv2	0.4	0
1655	37.5	276	0.241608	CFSv2	0.4	0
1656	37.5	277.5	0.191713	CFSv2	0.4	0
1657	37.5	279	0.134409	CFSv2	0.4	0
1658	37.5	280.5	0.0863948	CFSv2	0.4	0
1659	37.5	282	0.128939	CFSv2	0.4	0
1660	37.5	283.5	0.0176057	CFSv2	0.4	0
1661	39	237	0.295515	CFSv2	0.4	0
1662	39	238.5	0.273728	CFSv2	0.4	0
1663	39	240	0.253747	CFSv2	0.4	0
1664	39	241.5	-0.00101917	CFSv2	0.4	0
1665	39	243	0.0657758	CFSv2	0.4	0
1666	39	244.5	0.217324	CFSv2	0.4	0
1667	39	246	0.224462	CFSv2	0.4	0
1668	39	247.5	0.105858	CFSv2	0.4	0
1669	39	249	-0.218234	CFSv2	0.4	0
1670	39	250.5	0.0270768	CFSv2	0.4	0
1671	39	252	0.205776	CFSv2	0.4	0
1672	39	253.5	-0.136726	CFSv2	0.4	0
1673	39	255	-0.172478	CFSv2	0.4	0
1674	39	256.5	-0.0660213	CFSv2	0.4	0
1675	39	258	-0.0932635	CFSv2	0.4	0
1676	39	259.5	0.038212	CFSv2	0.4	0
1677	39	261	-0.00428727	CFSv2	0.4	0
1678	39	262.5	0.0235724	CFSv2	0.4	0
1679	39	264	0.0797942	CFSv2	0.4	0
1680	39	265.5	0.0826018	CFSv2	0.4	0
1681	39	267	0.119002	CFSv2	0.4	0
1682	39	268.5	0.18711	CFSv2	0.4	0
1683	39	270	0.199601	CFSv2	0.4	0
1684	39	271.5	0.132517	CFSv2	0.4	0
1685	39	273	0.161423	CFSv2	0.4	0
1686	39	274.5	0.146842	CFSv2	0.4	0
1687	39	276	0.174923	CFSv2	0.4	0
1688	39	277.5	0.1759	CFSv2	0.4	0
1689	39	279	0.167364	CFSv2	0.4	0
1690	39	280.5	0.0685827	CFSv2	0.4	0
1691	39	282	0.0641795	CFSv2	0.4	0
1692	39	283.5	0.0692467	CFSv2	0.4	0
1693	39	285	0.129411	CFSv2	0.4	0
1694	40.5	237	0.108433	CFSv2	0.4	0
1695	40.5	238.5	0.296237	CFSv2	0.4	0
1696	40.5	240	0.126167	CFSv2	0.4	0
1697	40.5	241.5	0.131105	CFSv2	0.4	0
1698	40.5	243	0.130863	CFSv2	0.4	0
1699	40.5	244.5	0.0656714	CFSv2	0.4	0
1700	40.5	246	0.117989	CFSv2	0.4	0
1701	40.5	247.5	0.202379	CFSv2	0.4	0
1702	40.5	249	-0.120684	CFSv2	0.4	0
1703	40.5	250.5	-0.23924	CFSv2	0.4	0
1704	40.5	252	0.329412	CFSv2	0.4	0
1705	40.5	253.5	-0.0253524	CFSv2	0.4	0
1706	40.5	255	-0.137527	CFSv2	0.4	0
1707	40.5	256.5	0.0489787	CFSv2	0.4	0
1708	40.5	258	-0.0160563	CFSv2	0.4	0
1709	40.5	259.5	-0.00861254	CFSv2	0.4	0
1710	40.5	261	-0.0181927	CFSv2	0.4	0
1711	40.5	262.5	-0.0447825	CFSv2	0.4	0
1712	40.5	264	-0.0525594	CFSv2	0.4	0
1713	40.5	265.5	0.0253423	CFSv2	0.4	0
1714	40.5	267	0.0418912	CFSv2	0.4	0
1715	40.5	268.5	0.0499297	CFSv2	0.4	0
1716	40.5	270	0.0853932	CFSv2	0.4	0
1717	40.5	271.5	0.0959623	CFSv2	0.4	0
1718	40.5	273	0.0583471	CFSv2	0.4	0
1719	40.5	274.5	0.039819	CFSv2	0.4	0
1720	40.5	276	0.0824695	CFSv2	0.4	0
1721	40.5	277.5	0.119933	CFSv2	0.4	0
1722	40.5	279	0.104992	CFSv2	0.4	0
1723	40.5	280.5	0.0261554	CFSv2	0.4	0
1724	40.5	282	0.0853268	CFSv2	0.4	0
1725	40.5	283.5	0.179109	CFSv2	0.4	0
1726	40.5	285	0.128351	CFSv2	0.4	0
1727	40.5	286.5	0.0699197	CFSv2	0.4	0
1728	42	237	-0.110166	CFSv2	0.4	0
1729	42	238.5	-0.0970525	CFSv2	0.4	0
1730	42	240	0.064465	CFSv2	0.4	0
1731	42	241.5	0.0617239	CFSv2	0.4	0
1732	42	243	0.0490127	CFSv2	0.4	0
1733	42	244.5	0.0664337	CFSv2	0.4	0
1734	42	246	0.130259	CFSv2	0.4	0
1735	42	247.5	0.194867	CFSv2	0.4	0
1736	42	249	-0.0160399	CFSv2	0.4	0
1737	42	250.5	-0.121504	CFSv2	0.4	0
1738	42	252	0.221579	CFSv2	0.4	0
1739	42	253.5	0.197822	CFSv2	0.4	0
1740	42	255	-0.0914048	CFSv2	0.4	0
1741	42	256.5	0.00321493	CFSv2	0.4	0
1742	42	258	0.124775	CFSv2	0.4	0
1743	42	259.5	0.217987	CFSv2	0.4	0
1744	42	261	0.101589	CFSv2	0.4	0
1745	42	262.5	-0.0117144	CFSv2	0.4	0
1746	42	264	0.0214549	CFSv2	0.4	0
1747	42	265.5	0.0328853	CFSv2	0.4	0
1748	42	267	0.0143713	CFSv2	0.4	0
1749	42	268.5	0.0289771	CFSv2	0.4	0
1750	42	270	0.0393703	CFSv2	0.4	0
1751	42	271.5	0.0804058	CFSv2	0.4	0
1752	42	273	0.0891709	CFSv2	0.4	0
1753	42	274.5	0.060138	CFSv2	0.4	0
1754	42	276	0.0418069	CFSv2	0.4	0
1755	42	277.5	-0.052773	CFSv2	0.4	0
1756	42	279	-0.0935139	CFSv2	0.4	0
1757	42	280.5	0.0337707	CFSv2	0.4	0
1758	42	282	0.0804071	CFSv2	0.4	0
1759	42	283.5	0.155606	CFSv2	0.4	0
1760	42	285	0.152769	CFSv2	0.4	0
1761	42	286.5	0.0727021	CFSv2	0.4	0
1762	42	288	0.105277	CFSv2	0.4	0
1763	43.5	237	-0.121866	CFSv2	0.4	0
1764	43.5	238.5	-0.166846	CFSv2	0.4	0
1765	43.5	240	-0.218993	CFSv2	0.4	0
1766	43.5	241.5	-0.178547	CFSv2	0.4	0
1767	43.5	243	0.0463744	CFSv2	0.4	0
1768	43.5	244.5	0.175126	CFSv2	0.4	0
1769	43.5	246	0.093922	CFSv2	0.4	0
1770	43.5	247.5	0.228147	CFSv2	0.4	0
1771	43.5	249	0.136865	CFSv2	0.4	0
1772	43.5	250.5	-0.0660463	CFSv2	0.4	0
1773	43.5	252	0.0134219	CFSv2	0.4	0
1774	43.5	253.5	0.00209201	CFSv2	0.4	0
1775	43.5	255	0.0903919	CFSv2	0.4	0
1776	43.5	256.5	0.160496	CFSv2	0.4	0
1777	43.5	258	0.120836	CFSv2	0.4	0
1778	43.5	259.5	0.236304	CFSv2	0.4	0
1779	43.5	261	0.115227	CFSv2	0.4	0
1780	43.5	262.5	0.0881398	CFSv2	0.4	0
1781	43.5	264	0.144563	CFSv2	0.4	0
1782	43.5	265.5	0.0924082	CFSv2	0.4	0
1783	43.5	267	0.101905	CFSv2	0.4	0
1784	43.5	268.5	0.113984	CFSv2	0.4	0
1785	43.5	270	0.0798433	CFSv2	0.4	0
1786	43.5	271.5	0.0871226	CFSv2	0.4	0
1787	43.5	273	0.118189	CFSv2	0.4	0
1788	43.5	274.5	0.0984837	CFSv2	0.4	0
1789	43.5	276	0.105367	CFSv2	0.4	0
1790	43.5	277.5	0.0539076	CFSv2	0.4	0
1791	43.5	282	0.0765255	CFSv2	0.4	0
1792	43.5	283.5	-0.00193474	CFSv2	0.4	0
1793	43.5	285	-0.0272085	CFSv2	0.4	0
1794	43.5	286.5	-0.0573732	CFSv2	0.4	0
1795	43.5	288	0.0414929	CFSv2	0.4	0
1796	43.5	289.5	0.0855704	CFSv2	0.4	0
1797	45	237	0.154355	CFSv2	0.4	0
1798	45	238.5	0.13421	CFSv2	0.4	0
1799	45	240	-0.142835	CFSv2	0.4	0
1800	45	241.5	-0.0241231	CFSv2	0.4	0
1801	45	243	-0.0478452	CFSv2	0.4	0
1802	45	244.5	-0.182585	CFSv2	0.4	0
1803	45	246	-0.15458	CFSv2	0.4	0
1804	45	247.5	-0.0219034	CFSv2	0.4	0
1805	45	249	-0.0117541	CFSv2	0.4	0
1806	45	250.5	-0.00785932	CFSv2	0.4	0
1807	45	252	0.21923	CFSv2	0.4	0
1808	45	253.5	0.103689	CFSv2	0.4	0
1809	45	255	0.221104	CFSv2	0.4	0
1810	45	256.5	0.193124	CFSv2	0.4	0
1811	45	258	0.0690126	CFSv2	0.4	0
1812	45	259.5	0.0464078	CFSv2	0.4	0
1813	45	261	-0.0267897	CFSv2	0.4	0
1814	45	262.5	0.0808547	CFSv2	0.4	0
1815	45	264	0.0849741	CFSv2	0.4	0
1816	45	265.5	0.0865645	CFSv2	0.4	0
1817	45	267	0.160523	CFSv2	0.4	0
1818	45	268.5	0.194556	CFSv2	0.4	0
1819	45	270	0.204345	CFSv2	0.4	0
1820	45	271.5	0.238003	CFSv2	0.4	0
1821	45	273	0.170416	CFSv2	0.4	0
1822	45	274.5	0.107134	CFSv2	0.4	0
1823	45	276	0.0878894	CFSv2	0.4	0
1824	45	286.5	-0.0995677	CFSv2	0.4	0
1825	45	288	-0.106095	CFSv2	0.4	0
1826	45	289.5	-0.0732975	CFSv2	0.4	0
1827	45	291	0.0334027	CFSv2	0.4	0
1828	45	292.5	0.131827	CFSv2	0.4	0
1829	46.5	237	0.214743	CFSv2	0.4	0
1830	46.5	238.5	0.271468	CFSv2	0.4	0
1831	46.5	240	-0.29521	CFSv2	0.4	0
1832	46.5	241.5	0.146656	CFSv2	0.4	0
1833	46.5	243	0.0509432	CFSv2	0.4	0
1834	46.5	244.5	0.0639612	CFSv2	0.4	0
1835	46.5	246	0.167691	CFSv2	0.4	0
1836	46.5	247.5	0.0961545	CFSv2	0.4	0
1837	46.5	249	0.23201	CFSv2	0.4	0
1838	46.5	250.5	0.112253	CFSv2	0.4	0
1839	46.5	252	0.0755186	CFSv2	0.4	0
1840	46.5	253.5	0.117902	CFSv2	0.4	0
1841	46.5	255	0.0985925	CFSv2	0.4	0
1842	46.5	256.5	-0.0193425	CFSv2	0.4	0
1843	46.5	258	-0.0817967	CFSv2	0.4	0
1844	46.5	259.5	-0.034646	CFSv2	0.4	0
1845	46.5	261	-0.0358605	CFSv2	0.4	0
1846	46.5	262.5	-0.00219765	CFSv2	0.4	0
1847	46.5	264	-0.0731768	CFSv2	0.4	0
1848	46.5	265.5	0.0188237	CFSv2	0.4	0
1849	46.5	267	0.0250501	CFSv2	0.4	0
1850	46.5	268.5	0.100985	CFSv2	0.4	0
1851	46.5	270	0.165281	CFSv2	0.4	0
1852	46.5	271.5	0.15998	CFSv2	0.4	0
1853	46.5	273	0.135731	CFSv2	0.4	0
1854	46.5	274.5	0.0447418	CFSv2	0.4	0
1855	46.5	291	0.0164334	CFSv2	0.4	0
1856	48	237	0.12475	CFSv2	0.4	0
1857	48	238.5	0.0243684	CFSv2	0.4	0
1858	48	240	-0.143146	CFSv2	0.4	0
1859	48	241.5	0.0708228	CFSv2	0.4	0
1860	48	243	0.24132	CFSv2	0.4	0
1861	48	244.5	-0.0560566	CFSv2	0.4	0
1862	48	246	0.0674445	CFSv2	0.4	0
1863	48	247.5	0.053695	CFSv2	0.4	0
1864	48	249	-0.00566717	CFSv2	0.4	0
1865	48	250.5	-0.0529267	CFSv2	0.4	0
1866	48	252	-0.018519	CFSv2	0.4	0
1867	48	253.5	-0.0279173	CFSv2	0.4	0
1868	48	255	0.0253396	CFSv2	0.4	0
1869	48	256.5	-0.0424787	CFSv2	0.4	0
1870	48	258	-0.0512847	CFSv2	0.4	0
1871	48	259.5	-0.064993	CFSv2	0.4	0
1872	48	261	-0.166797	CFSv2	0.4	0
1873	48	262.5	-0.0703382	CFSv2	0.4	0
1874	48	264	-0.0961765	CFSv2	0.4	0
1875	48	265.5	-0.0656736	CFSv2	0.4	0
1876	48	267	0.0580444	CFSv2	0.4	0
1877	48	268.5	0.00632421	CFSv2	0.4	0
1878	48	270	-0.0446029	CFSv2	0.4	0
1879	48	271.5	-0.129337	CFSv2	0.4	0
1880	25.5	279	0.160994	CFSv2	0.5	0
1881	27	261	-0.103784	CFSv2	0.5	0
1882	27	262.5	-0.132324	CFSv2	0.5	0
1883	27	279	0.0235955	CFSv2	0.5	0
1884	28.5	261	-0.112079	CFSv2	0.5	0
1885	28.5	262.5	-0.132686	CFSv2	0.5	0
1886	28.5	264	-0.176109	CFSv2	0.5	0
1887	28.5	277.5	0.0775761	CFSv2	0.5	0
1888	28.5	279	0.0712757	CFSv2	0.5	0
1889	30	256.5	0.232703	CFSv2	0.5	0
1890	30	258	0.144871	CFSv2	0.5	0
1891	30	259.5	-0.0277111	CFSv2	0.5	0
1892	30	261	-0.0276228	CFSv2	0.5	0
1893	30	262.5	0.0323446	CFSv2	0.5	0
1894	30	264	-0.0143808	CFSv2	0.5	0
1895	30	265.5	-0.112018	CFSv2	0.5	0
1896	30	267	-0.0864233	CFSv2	0.5	0
1897	30	268.5	-0.0668504	CFSv2	0.5	0
1898	30	270	-0.0619128	CFSv2	0.5	0
1899	30	274.5	0.134663	CFSv2	0.5	0
1900	30	276	0.0570841	CFSv2	0.5	0
1901	30	277.5	0.159681	CFSv2	0.5	0
1902	31.5	249	0.194247	CFSv2	0.5	0
1903	31.5	250.5	0.230343	CFSv2	0.5	0
1904	31.5	255	0.156247	CFSv2	0.5	0
1905	31.5	256.5	0.253611	CFSv2	0.5	0
1906	31.5	258	0.195287	CFSv2	0.5	0
1907	31.5	259.5	0.031944	CFSv2	0.5	0
1908	31.5	261	0.0472834	CFSv2	0.5	0
1909	31.5	262.5	0.0611361	CFSv2	0.5	0
1910	31.5	264	0.126341	CFSv2	0.5	0
1911	31.5	265.5	0.1146	CFSv2	0.5	0
1912	31.5	267	0.119083	CFSv2	0.5	0
1913	31.5	268.5	0.13977	CFSv2	0.5	0
1914	31.5	270	0.0842294	CFSv2	0.5	0
1915	31.5	271.5	0.0896338	CFSv2	0.5	0
1916	31.5	273	0.0646797	CFSv2	0.5	0
1917	31.5	274.5	0.0462427	CFSv2	0.5	0
1918	31.5	276	0.199585	CFSv2	0.5	0
1919	31.5	277.5	0.195041	CFSv2	0.5	0
1920	33	243	0.303355	CFSv2	0.5	0
1921	33	244.5	0.12787	CFSv2	0.5	0
1922	33	246	0.169259	CFSv2	0.5	0
1923	33	247.5	0.141107	CFSv2	0.5	0
1924	33	249	0.13245	CFSv2	0.5	0
1925	33	250.5	0.170487	CFSv2	0.5	0
1926	33	252	0.14628	CFSv2	0.5	0
1927	33	253.5	0.0863878	CFSv2	0.5	0
1928	33	255	0.216195	CFSv2	0.5	0
1929	33	256.5	0.170281	CFSv2	0.5	0
1930	33	258	0.127764	CFSv2	0.5	0
1931	33	259.5	0.0710576	CFSv2	0.5	0
1932	33	261	0.0776882	CFSv2	0.5	0
1933	33	262.5	0.0518184	CFSv2	0.5	0
1934	33	264	0.0722507	CFSv2	0.5	0
1935	33	265.5	0.187344	CFSv2	0.5	0
1936	33	267	0.210796	CFSv2	0.5	0
1937	33	268.5	0.16136	CFSv2	0.5	0
1938	33	270	0.236256	CFSv2	0.5	0
1939	33	271.5	0.194471	CFSv2	0.5	0
1940	33	273	0.216236	CFSv2	0.5	0
1941	33	274.5	0.189756	CFSv2	0.5	0
1942	33	276	0.20824	CFSv2	0.5	0
1943	33	277.5	0.182227	CFSv2	0.5	0
1944	33	279	0.198591	CFSv2	0.5	0
1945	33	280.5	0.108659	CFSv2	0.5	0
1946	34.5	240	0.347552	CFSv2	0.5	0
1947	34.5	241.5	0.440811	CFSv2	0.5	0
1948	34.5	243	0.360107	CFSv2	0.5	0
1949	34.5	244.5	0.264884	CFSv2	0.5	0
1950	34.5	246	0.265604	CFSv2	0.5	0
1951	34.5	247.5	0.189782	CFSv2	0.5	0
1952	34.5	249	0.237304	CFSv2	0.5	0
1953	34.5	250.5	0.117323	CFSv2	0.5	0
1954	34.5	252	-0.139642	CFSv2	0.5	0
1955	34.5	253.5	0.0706639	CFSv2	0.5	0
1956	34.5	255	0.103082	CFSv2	0.5	0
1957	34.5	256.5	0.104995	CFSv2	0.5	0
1958	34.5	258	0.102572	CFSv2	0.5	0
1959	34.5	259.5	0.104954	CFSv2	0.5	0
1960	34.5	261	0.118366	CFSv2	0.5	0
1961	34.5	262.5	0.0608031	CFSv2	0.5	0
1962	34.5	264	0.018139	CFSv2	0.5	0
1963	34.5	265.5	0.068151	CFSv2	0.5	0
1964	34.5	267	0.221755	CFSv2	0.5	0
1965	34.5	268.5	0.20589	CFSv2	0.5	0
1966	34.5	270	0.240078	CFSv2	0.5	0
1967	34.5	271.5	0.236164	CFSv2	0.5	0
1968	34.5	273	0.247079	CFSv2	0.5	0
1969	34.5	274.5	0.214702	CFSv2	0.5	0
1970	34.5	276	0.195241	CFSv2	0.5	0
1971	34.5	277.5	0.200979	CFSv2	0.5	0
1972	34.5	279	0.164693	CFSv2	0.5	0
1973	34.5	280.5	0.0758352	CFSv2	0.5	0
1974	34.5	282	-0.0173912	CFSv2	0.5	0
1975	36	238.5	0.198381	CFSv2	0.5	0
1976	36	240	0.187489	CFSv2	0.5	0
1977	36	241.5	0.371591	CFSv2	0.5	0
1978	36	243	0.275421	CFSv2	0.5	0
1979	36	244.5	0.295328	CFSv2	0.5	0
1980	36	246	0.254866	CFSv2	0.5	0
1981	36	247.5	0.189148	CFSv2	0.5	0
1982	36	249	0.127078	CFSv2	0.5	0
1983	36	250.5	0.280342	CFSv2	0.5	0
1984	36	252	0.0959997	CFSv2	0.5	0
1985	36	253.5	0.0505013	CFSv2	0.5	0
1986	36	255	-0.126026	CFSv2	0.5	0
1987	36	256.5	-0.134248	CFSv2	0.5	0
1988	36	258	0.0214873	CFSv2	0.5	0
1989	36	259.5	-0.0827409	CFSv2	0.5	0
1990	36	261	-0.0356951	CFSv2	0.5	0
1991	36	262.5	-0.00115865	CFSv2	0.5	0
1992	36	264	0.08164	CFSv2	0.5	0
1993	36	265.5	0.142215	CFSv2	0.5	0
1994	36	267	0.206346	CFSv2	0.5	0
1995	36	268.5	0.171426	CFSv2	0.5	0
1996	36	270	0.133328	CFSv2	0.5	0
1997	36	271.5	0.214854	CFSv2	0.5	0
1998	36	273	0.2422	CFSv2	0.5	0
[truncated: 5,897 more rows]

## Sheet: us_precip_1.5x1.5_34w1
	lat	lon	lat_lon_skill	model	skill_threshold	above_threshold
0	25.5	279	0.299661	ECMWF	0	1
1	27	261	0.0847095	ECMWF	0	1
2	27	262.5	-0.0771853	ECMWF	0	0
3	27	279	0.475484	ECMWF	0	1
4	28.5	261	0.079042	ECMWF	0	1
5	28.5	262.5	-0.0361687	ECMWF	0	0
6	28.5	264	-0.00420521	ECMWF	0	0
7	28.5	277.5	0.190526	ECMWF	0	1
8	28.5	279	0.199026	ECMWF	0	1
9	30	256.5	0.395638	ECMWF	0	1
10	30	258	0.267915	ECMWF	0	1
11	30	259.5	0.0829808	ECMWF	0	1
12	30	261	0.0954346	ECMWF	0	1
13	30	262.5	0.134528	ECMWF	0	1
14	30	264	0.0782565	ECMWF	0	1
15	30	265.5	0.0112429	ECMWF	0	1
16	30	267	-0.00535995	ECMWF	0	0
17	30	268.5	0.00139125	ECMWF	0	1
18	30	270	0.00899722	ECMWF	0	1
19	30	274.5	0.240833	ECMWF	0	1
20	30	276	0.223659	ECMWF	0	1
21	30	277.5	0.175508	ECMWF	0	1
22	31.5	249	0.208465	ECMWF	0	1
23	31.5	250.5	0.253054	ECMWF	0	1
24	31.5	255	0.32219	ECMWF	0	1
25	31.5	256.5	0.430932	ECMWF	0	1
26	31.5	258	0.210264	ECMWF	0	1
27	31.5	259.5	0.0382024	ECMWF	0	1
28	31.5	261	0.13425	ECMWF	0	1
29	31.5	262.5	0.109497	ECMWF	0	1
30	31.5	264	0.155221	ECMWF	0	1
31	31.5	265.5	0.176266	ECMWF	0	1
32	31.5	267	0.0531141	ECMWF	0	1
33	31.5	268.5	0.0848181	ECMWF	0	1
34	31.5	270	-0.0326562	ECMWF	0	0
35	31.5	271.5	0.00810145	ECMWF	0	1
36	31.5	273	0.299665	ECMWF	0	1
37	31.5	274.5	0.296916	ECMWF	0	1
38	31.5	276	0.20268	ECMWF	0	1
39	31.5	277.5	0.268944	ECMWF	0	1
40	33	243	0.298226	ECMWF	0	1
41	33	244.5	0.229853	ECMWF	0	1
42	33	246	0.139735	ECMWF	0	1
43	33	247.5	0.167033	ECMWF	0	1
44	33	249	0.26489	ECMWF	0	1
45	33	250.5	0.24812	ECMWF	0	1
46	33	252	0.175368	ECMWF	0	1
47	33	253.5	0.289554	ECMWF	0	1
48	33	255	-0.212056	ECMWF	0	0
49	33	256.5	0.192928	ECMWF	0	1
50	33	258	0.140473	ECMWF	0	1
51	33	259.5	0.129899	ECMWF	0	1
52	33	261	0.109993	ECMWF	0	1
53	33	262.5	0.109849	ECMWF	0	1
54	33	264	0.151448	ECMWF	0	1
55	33	265.5	0.196335	ECMWF	0	1
56	33	267	0.137967	ECMWF	0	1
57	33	268.5	0.134001	ECMWF	0	1
58	33	270	0.0702273	ECMWF	0	1
59	33	271.5	0.112068	ECMWF	0	1
60	33	273	0.293479	ECMWF	0	1
61	33	274.5	0.302265	ECMWF	0	1
62	33	276	0.278634	ECMWF	0	1
63	33	277.5	0.182603	ECMWF	0	1
64	33	279	0.20829	ECMWF	0	1
65	33	280.5	0.283619	ECMWF	0	1
66	34.5	240	0.296851	ECMWF	0	1
67	34.5	241.5	0.406006	ECMWF	0	1
68	34.5	243	0.385996	ECMWF	0	1
69	34.5	244.5	0.362451	ECMWF	0	1
70	34.5	246	0.197061	ECMWF	0	1
71	34.5	247.5	0.21165	ECMWF	0	1
72	34.5	249	0.105028	ECMWF	0	1
73	34.5	250.5	0.243959	ECMWF	0	1
74	34.5	252	-0.0224793	ECMWF	0	0
75	34.5	253.5	0.435357	ECMWF	0	1
76	34.5	255	0.181292	ECMWF	0	1
77	34.5	256.5	0.223224	ECMWF	0	1
78	34.5	258	0.212101	ECMWF	0	1
79	34.5	259.5	0.228287	ECMWF	0	1
80	34.5	261	0.160087	ECMWF	0	1
81	34.5	262.5	0.0627684	ECMWF	0	1
82	34.5	264	0.0824998	ECMWF	0	1
83	34.5	265.5	0.156044	ECMWF	0	1
84	34.5	267	0.144286	ECMWF	0	1
85	34.5	268.5	0.151837	ECMWF	0	1
86	34.5	270	0.21378	ECMWF	0	1
87	34.5	271.5	0.204647	ECMWF	0	1
88	34.5	273	0.225967	ECMWF	0	1
89	34.5	274.5	0.263328	ECMWF	0	1
90	34.5	276	0.327629	ECMWF	0	1
91	34.5	277.5	0.24206	ECMWF	0	1
92	34.5	279	0.240845	ECMWF	0	1
93	34.5	280.5	0.124566	ECMWF	0	1
94	34.5	282	0.0270897	ECMWF	0	1
95	36	238.5	0.265449	ECMWF	0	1
96	36	240	0.339554	ECMWF	0	1
97	36	241.5	0.140191	ECMWF	0	1
98	36	243	0.275434	ECMWF	0	1
99	36	244.5	0.185805	ECMWF	0	1
100	36	246	0.265823	ECMWF	0	1
101	36	247.5	0.335897	ECMWF	0	1
102	36	249	0.378418	ECMWF	0	1
103	36	250.5	0.0292641	ECMWF	0	1
104	36	252	0.403745	ECMWF	0	1
105	36	253.5	0.371837	ECMWF	0	1
106	36	255	-0.271551	ECMWF	0	0
107	36	256.5	0.139094	ECMWF	0	1
108	36	258	0.100233	ECMWF	0	1
109	36	259.5	0.0761406	ECMWF	0	1
110	36	261	0.0416441	ECMWF	0	1
111	36	262.5	-0.0139945	ECMWF	0	0
112	36	264	0.0933473	ECMWF	0	1
113	36	265.5	0.183722	ECMWF	0	1
114	36	267	0.185333	ECMWF	0	1
115	36	268.5	0.147804	ECMWF	0	1
116	36	270	0.212363	ECMWF	0	1
117	36	271.5	0.213734	ECMWF	0	1
118	36	273	0.212145	ECMWF	0	1
119	36	274.5	0.21903	ECMWF	0	1
120	36	276	0.127377	ECMWF	0	1
121	36	277.5	0.130377	ECMWF	0	1
122	36	279	0.232022	ECMWF	0	1
123	36	280.5	0.221045	ECMWF	0	1
124	36	282	0.181334	ECMWF	0	1
125	36	283.5	0.152933	ECMWF	0	1
126	37.5	238.5	0.358221	ECMWF	0	1
127	37.5	240	0.224619	ECMWF	0	1
128	37.5	241.5	0.223443	ECMWF	0	1
129	37.5	243	0.181038	ECMWF	0	1
130	37.5	244.5	0.310779	ECMWF	0	1
131	37.5	246	0.165429	ECMWF	0	1
132	37.5	247.5	0.217843	ECMWF	0	1
133	37.5	249	0.370105	ECMWF	0	1
134	37.5	250.5	0.235004	ECMWF	0	1
135	37.5	252	-0.0812875	ECMWF	0	0
136	37.5	253.5	-0.142761	ECMWF	0	0
137	37.5	255	-0.0329249	ECMWF	0	0
138	37.5	256.5	0.20148	ECMWF	0	1
139	37.5	258	0.0840071	ECMWF	0	1
140	37.5	259.5	-0.0673647	ECMWF	0	0
141	37.5	261	-0.00204448	ECMWF	0	0
142	37.5	262.5	0.0839065	ECMWF	0	1
143	37.5	264	0.125554	ECMWF	0	1
144	37.5	265.5	0.161793	ECMWF	0	1
145	37.5	267	0.224604	ECMWF	0	1
146	37.5	268.5	0.169341	ECMWF	0	1
147	37.5	270	0.135698	ECMWF	0	1
148	37.5	271.5	0.147107	ECMWF	0	1
149	37.5	273	0.201655	ECMWF	0	1
150	37.5	274.5	0.236243	ECMWF	0	1
151	37.5	276	0.253329	ECMWF	0	1
152	37.5	277.5	0.21817	ECMWF	0	1
153	37.5	279	0.219556	ECMWF	0	1
154	37.5	280.5	0.106522	ECMWF	0	1
155	37.5	282	0.117928	ECMWF	0	1
156	37.5	283.5	0.160911	ECMWF	0	1
157	39	237	0.275002	ECMWF	0	1
158	39	238.5	0.30608	ECMWF	0	1
159	39	240	0.258685	ECMWF	0	1
160	39	241.5	0.166725	ECMWF	0	1
161	39	243	0.0221044	ECMWF	0	1
162	39	244.5	0.329623	ECMWF	0	1
163	39	246	0.352107	ECMWF	0	1
164	39	247.5	0.215037	ECMWF	0	1
165	39	249	0.265313	ECMWF	0	1
166	39	250.5	0.214795	ECMWF	0	1
167	39	252	0.288047	ECMWF	0	1
168	39	253.5	-0.0831849	ECMWF	0	0
169	39	255	-0.214585	ECMWF	0	0
170	39	256.5	0.159737	ECMWF	0	1
171	39	258	0.079498	ECMWF	0	1
172	39	259.5	-0.0724954	ECMWF	0	0
173	39	261	-0.0187427	ECMWF	0	0
174	39	262.5	0.0443948	ECMWF	0	1
175	39	264	0.117633	ECMWF	0	1
176	39	265.5	0.126493	ECMWF	0	1
177	39	267	0.140853	ECMWF	0	1
178	39	268.5	0.203312	ECMWF	0	1
179	39	270	0.16085	ECMWF	0	1
180	39	271.5	0.179278	ECMWF	0	1
181	39	273	0.24876	ECMWF	0	1
182	39	274.5	0.244015	ECMWF	0	1
183	39	276	0.291216	ECMWF	0	1
184	39	277.5	0.254612	ECMWF	0	1
185	39	279	0.182792	ECMWF	0	1
186	39	280.5	0.207434	ECMWF	0	1
187	39	282	0.141151	ECMWF	0	1
188	39	283.5	0.213224	ECMWF	0	1
189	39	285	0.244138	ECMWF	0	1
190	40.5	237	0.365852	ECMWF	0	1
191	40.5	238.5	0.328844	ECMWF	0	1
192	40.5	240	0.190007	ECMWF	0	1
193	40.5	241.5	0.195285	ECMWF	0	1
194	40.5	243	0.135651	ECMWF	0	1
195	40.5	244.5	0.235103	ECMWF	0	1
196	40.5	246	0.323722	ECMWF	0	1
197	40.5	247.5	0.288086	ECMWF	0	1
198	40.5	249	-0.0289828	ECMWF	0	0
199	40.5	250.5	0.261477	ECMWF	0	1
200	40.5	252	0.3606	ECMWF	0	1
201	40.5	253.5	0.231994	ECMWF	0	1
202	40.5	255	-0.00341999	ECMWF	0	0
203	40.5	256.5	0.295487	ECMWF	0	1
204	40.5	258	0.159459	ECMWF	0	1
205	40.5	259.5	0.0293786	ECMWF	0	1
206	40.5	261	-0.0225859	ECMWF	0	0
207	40.5	262.5	0.0064103	ECMWF	0	1
208	40.5	264	0.0318026	ECMWF	0	1
209	40.5	265.5	0.14398	ECMWF	0	1
210	40.5	267	0.156093	ECMWF	0	1
211	40.5	268.5	0.103392	ECMWF	0	1
212	40.5	270	0.164709	ECMWF	0	1
213	40.5	271.5	0.1423	ECMWF	0	1
214	40.5	273	0.169607	ECMWF	0	1
215	40.5	274.5	0.156836	ECMWF	0	1
216	40.5	276	0.213672	ECMWF	0	1
217	40.5	277.5	0.187875	ECMWF	0	1
218	40.5	279	0.123571	ECMWF	0	1
219	40.5	280.5	0.106456	ECMWF	0	1
220	40.5	282	0.229741	ECMWF	0	1
221	40.5	283.5	0.287877	ECMWF	0	1
222	40.5	285	0.323378	ECMWF	0	1
223	40.5	286.5	0.175482	ECMWF	0	1
224	42	237	0.306871	ECMWF	0	1
225	42	238.5	0.263248	ECMWF	0	1
226	42	240	0.0923839	ECMWF	0	1
227	42	241.5	0.152359	ECMWF	0	1
228	42	243	0.26506	ECMWF	0	1
229	42	244.5	0.179804	ECMWF	0	1
230	42	246	0.140503	ECMWF	0	1
231	42	247.5	0.220418	ECMWF	0	1
232	42	249	0.3181	ECMWF	0	1
233	42	250.5	0.360889	ECMWF	0	1
234	42	252	0.37519	ECMWF	0	1
235	42	253.5	0.248614	ECMWF	0	1
236	42	255	0.162693	ECMWF	0	1
237	42	256.5	0.249746	ECMWF	0	1
238	42	258	0.177041	ECMWF	0	1
239	42	259.5	0.155756	ECMWF	0	1
240	42	261	0.145398	ECMWF	0	1
241	42	262.5	0.0855809	ECMWF	0	1
242	42	264	0.103655	ECMWF	0	1
243	42	265.5	0.160755	ECMWF	0	1
244	42	267	0.175057	ECMWF	0	1
245	42	268.5	0.119273	ECMWF	0	1
246	42	270	0.101739	ECMWF	0	1
247	42	271.5	0.129325	ECMWF	0	1
248	42	273	0.0777073	ECMWF	0	1
249	42	274.5	0.105976	ECMWF	0	1
250	42	276	0.0816048	ECMWF	0	1
251	42	277.5	0.0573178	ECMWF	0	1
252	42	279	-0.012968	ECMWF	0	0
253	42	280.5	0.082506	ECMWF	0	1
254	42	282	0.149539	ECMWF	0	1
255	42	283.5	0.250804	ECMWF	0	1
256	42	285	0.300327	ECMWF	0	1
257	42	286.5	0.272305	ECMWF	0	1
258	42	288	0.308061	ECMWF	0	1
259	43.5	237	0.163825	ECMWF	0	1
260	43.5	238.5	0.173519	ECMWF	0	1
261	43.5	240	0.0129291	ECMWF	0	1
262	43.5	241.5	0.0175374	ECMWF	0	1
263	43.5	243	0.0965922	ECMWF	0	1
264	43.5	244.5	0.155893	ECMWF	0	1
265	43.5	246	0.195195	ECMWF	0	1
266	43.5	247.5	0.124363	ECMWF	0	1
267	43.5	249	0.0719042	ECMWF	0	1
268	43.5	250.5	-0.0228841	ECMWF	0	0
269	43.5	252	0.254216	ECMWF	0	1
270	43.5	253.5	0.238754	ECMWF	0	1
271	43.5	255	0.170787	ECMWF	0	1
272	43.5	256.5	0.270624	ECMWF	0	1
273	43.5	258	0.310255	ECMWF	0	1
274	43.5	259.5	0.251084	ECMWF	0	1
275	43.5	261	0.191187	ECMWF	0	1
276	43.5	262.5	0.113097	ECMWF	0	1
277	43.5	264	0.116217	ECMWF	0	1
278	43.5	265.5	0.180479	ECMWF	0	1
279	43.5	267	0.209726	ECMWF	0	1
280	43.5	268.5	0.131639	ECMWF	0	1
281	43.5	270	0.0397713	ECMWF	0	1
282	43.5	271.5	0.046529	ECMWF	0	1
283	43.5	273	0.0221957	ECMWF	0	1
284	43.5	274.5	0.104107	ECMWF	0	1
285	43.5	276	0.0359032	ECMWF	0	1
286	43.5	277.5	0.107713	ECMWF	0	1
287	43.5	282	0.144888	ECMWF	0	1
288	43.5	283.5	0.0681135	ECMWF	0	1
289	43.5	285	0.0829058	ECMWF	0	1
290	43.5	286.5	0.101867	ECMWF	0	1
291	43.5	288	0.270253	ECMWF	0	1
292	43.5	289.5	0.182618	ECMWF	0	1
293	45	237	0.247436	ECMWF	0	1
294	45	238.5	0.421632	ECMWF	0	1
295	45	240	0.0345813	ECMWF	0	1
296	45	241.5	0.119115	ECMWF	0	1
297	45	243	0.0766433	ECMWF	0	1
298	45	244.5	0.0230405	ECMWF	0	1
299	45	246	-0.0327727	ECMWF	0	0
300	45	247.5	0.058639	ECMWF	0	1
301	45	249	0.183083	ECMWF	0	1
302	45	250.5	0.182529	ECMWF	0	1
303	45	252	0.212267	ECMWF	0	1
304	45	253.5	0.22092	ECMWF	0	1
305	45	255	0.287509	ECMWF	0	1
306	45	256.5	0.168758	ECMWF	0	1
307	45	258	0.257529	ECMWF	0	1
308	45	259.5	0.253254	ECMWF	0	1
309	45	261	0.150938	ECMWF	0	1
310	45	262.5	0.0708793	ECMWF	0	1
311	45	264	0.0801738	ECMWF	0	1
312	45	265.5	0.140458	ECMWF	0	1
313	45	267	0.233551	ECMWF	0	1
314	45	268.5	0.257436	ECMWF	0	1
315	45	270	0.164809	ECMWF	0	1
316	45	271.5	0.156691	ECMWF	0	1
317	45	273	0.127124	ECMWF	0	1
318	45	274.5	0.156679	ECMWF	0	1
319	45	276	0.150886	ECMWF	0	1
320	45	286.5	-0.108602	ECMWF	0	0
321	45	288	-0.248772	ECMWF	0	0
322	45	289.5	-0.00305526	ECMWF	0	0
323	45	291	0.066688	ECMWF	0	1
324	45	292.5	0.0777294	ECMWF	0	1
325	46.5	237	0.175318	ECMWF	0	1
326	46.5	238.5	0.242964	ECMWF	0	1
327	46.5	240	0.304718	ECMWF	0	1
328	46.5	241.5	0.268749	ECMWF	0	1
329	46.5	243	0.18337	ECMWF	0	1
330	46.5	244.5	0.20119	ECMWF	0	1
331	46.5	246	0.177484	ECMWF	0	1
332	46.5	247.5	0.157733	ECMWF	0	1
333	46.5	249	0.25615	ECMWF	0	1
334	46.5	250.5	0.16631	ECMWF	0	1
335	46.5	252	0.199353	ECMWF	0	1
336	46.5	253.5	0.237308	ECMWF	0	1
337	46.5	255	0.199043	ECMWF	0	1
338	46.5	256.5	0.144539	ECMWF	0	1
339	46.5	258	0.0479561	ECMWF	0	1
340	46.5	259.5	0.0598654	ECMWF	0	1
341	46.5	261	-0.00407689	ECMWF	0	0
342	46.5	262.5	0.0220724	ECMWF	0	1
343	46.5	264	-0.0275043	ECMWF	0	0
344	46.5	265.5	0.0391766	ECMWF	0	1
345	46.5	267	0.0467858	ECMWF	0	1
346	46.5	268.5	0.117951	ECMWF	0	1
347	46.5	270	0.182234	ECMWF	0	1
348	46.5	271.5	0.162285	ECMWF	0	1
349	46.5	273	0.10883	ECMWF	0	1
350	46.5	274.5	0.039854	ECMWF	0	1
351	46.5	291	-0.0210341	ECMWF	0	0
352	48	237	0.253011	ECMWF	0	1
353	48	238.5	0.264607	ECMWF	0	1
354	48	240	-0.0222711	ECMWF	0	0
355	48	241.5	0.142903	ECMWF	0	1
356	48	243	0.217851	ECMWF	0	1
357	48	244.5	0.109171	ECMWF	0	1
358	48	246	0.203614	ECMWF	0	1
359	48	247.5	0.159023	ECMWF	0	1
360	48	249	0.314569	ECMWF	0	1
361	48	250.5	0.246314	ECMWF	0	1
362	48	252	0.229088	ECMWF	0	1
363	48	253.5	0.200084	ECMWF	0	1
364	48	255	0.179039	ECMWF	0	1
365	48	256.5	0.0811547	ECMWF	0	1
366	48	258	0.0104928	ECMWF	0	1
367	48	259.5	0.014983	ECMWF	0	1
368	48	261	-0.0697597	ECMWF	0	0
369	48	262.5	-0.00881601	ECMWF	0	0
370	48	264	0.0286106	ECMWF	0	1
371	48	265.5	0.0579607	ECMWF	0	1
372	48	267	0.101875	ECMWF	0	1
373	48	268.5	0.0450555	ECMWF	0	1
374	48	270	0.0830676	ECMWF	0	1
375	48	271.5	0.0222932	ECMWF	0	1
376	25.5	279	0.299661	ECMWF	0.1	1
377	27	261	0.0847095	ECMWF	0.1	0
378	27	262.5	-0.0771853	ECMWF	0.1	0
379	27	279	0.475484	ECMWF	0.1	1
380	28.5	261	0.079042	ECMWF	0.1	0
381	28.5	262.5	-0.0361687	ECMWF	0.1	0
382	28.5	264	-0.00420521	ECMWF	0.1	0
383	28.5	277.5	0.190526	ECMWF	0.1	1
384	28.5	279	0.199026	ECMWF	0.1	1
385	30	256.5	0.395638	ECMWF	0.1	1
386	30	258	0.267915	ECMWF	0.1	1
387	30	259.5	0.0829808	ECMWF	0.1	0
388	30	261	0.0954346	ECMWF	0.1	0
389	30	262.5	0.134528	ECMWF	0.1	1
390	30	264	0.0782565	ECMWF	0.1	0
391	30	265.5	0.0112429	ECMWF	0.1	0
392	30	267	-0.00535995	ECMWF	0.1	0
393	30	268.5	0.00139125	ECMWF	0.1	0
394	30	270	0.00899722	ECMWF	0.1	0
395	30	274.5	0.240833	ECMWF	0.1	1
396	30	276	0.223659	ECMWF	0.1	1
397	30	277.5	0.175508	ECMWF	0.1	1
398	31.5	249	0.208465	ECMWF	0.1	1
399	31.5	250.5	0.253054	ECMWF	0.1	1
400	31.5	255	0.32219	ECMWF	0.1	1
401	31.5	256.5	0.430932	ECMWF	0.1	1
402	31.5	258	0.210264	ECMWF	0.1	1
403	31.5	259.5	0.0382024	ECMWF	0.1	0
404	31.5	261	0.13425	ECMWF	0.1	1
405	31.5	262.5	0.109497	ECMWF	0.1	1
406	31.5	264	0.155221	ECMWF	0.1	1
407	31.5	265.5	0.176266	ECMWF	0.1	1
408	31.5	267	0.0531141	ECMWF	0.1	0
409	31.5	268.5	0.0848181	ECMWF	0.1	0
410	31.5	270	-0.0326562	ECMWF	0.1	0
411	31.5	271.5	0.00810145	ECMWF	0.1	0
412	31.5	273	0.299665	ECMWF	0.1	1
413	31.5	274.5	0.296916	ECMWF	0.1	1
414	31.5	276	0.20268	ECMWF	0.1	1
415	31.5	277.5	0.268944	ECMWF	0.1	1
416	33	243	0.298226	ECMWF	0.1	1
417	33	244.5	0.229853	ECMWF	0.1	1
418	33	246	0.139735	ECMWF	0.1	1
419	33	247.5	0.167033	ECMWF	0.1	1
420	33	249	0.26489	ECMWF	0.1	1
421	33	250.5	0.24812	ECMWF	0.1	1
422	33	252	0.175368	ECMWF	0.1	1
423	33	253.5	0.289554	ECMWF	0.1	1
424	33	255	-0.212056	ECMWF	0.1	0
425	33	256.5	0.192928	ECMWF	0.1	1
426	33	258	0.140473	ECMWF	0.1	1
427	33	259.5	0.129899	ECMWF	0.1	1
428	33	261	0.109993	ECMWF	0.1	1
429	33	262.5	0.109849	ECMWF	0.1	1
430	33	264	0.151448	ECMWF	0.1	1
431	33	265.5	0.196335	ECMWF	0.1	1
432	33	267	0.137967	ECMWF	0.1	1
433	33	268.5	0.134001	ECMWF	0.1	1
434	33	270	0.0702273	ECMWF	0.1	0
435	33	271.5	0.112068	ECMWF	0.1	1
436	33	273	0.293479	ECMWF	0.1	1
437	33	274.5	0.302265	ECMWF	0.1	1
438	33	276	0.278634	ECMWF	0.1	1
439	33	277.5	0.182603	ECMWF	0.1	1
440	33	279	0.20829	ECMWF	0.1	1
441	33	280.5	0.283619	ECMWF	0.1	1
442	34.5	240	0.296851	ECMWF	0.1	1
443	34.5	241.5	0.406006	ECMWF	0.1	1
444	34.5	243	0.385996	ECMWF	0.1	1
445	34.5	244.5	0.362451	ECMWF	0.1	1
446	34.5	246	0.197061	ECMWF	0.1	1
447	34.5	247.5	0.21165	ECMWF	0.1	1
448	34.5	249	0.105028	ECMWF	0.1	1
449	34.5	250.5	0.243959	ECMWF	0.1	1
450	34.5	252	-0.0224793	ECMWF	0.1	0
451	34.5	253.5	0.435357	ECMWF	0.1	1
452	34.5	255	0.181292	ECMWF	0.1	1
453	34.5	256.5	0.223224	ECMWF	0.1	1
454	34.5	258	0.212101	ECMWF	0.1	1
455	34.5	259.5	0.228287	ECMWF	0.1	1
456	34.5	261	0.160087	ECMWF	0.1	1
457	34.5	262.5	0.0627684	ECMWF	0.1	0
458	34.5	264	0.0824998	ECMWF	0.1	0
459	34.5	265.5	0.156044	ECMWF	0.1	1
460	34.5	267	0.144286	ECMWF	0.1	1
461	34.5	268.5	0.151837	ECMWF	0.1	1
462	34.5	270	0.21378	ECMWF	0.1	1
463	34.5	271.5	0.204647	ECMWF	0.1	1
464	34.5	273	0.225967	ECMWF	0.1	1
465	34.5	274.5	0.263328	ECMWF	0.1	1
466	34.5	276	0.327629	ECMWF	0.1	1
467	34.5	277.5	0.24206	ECMWF	0.1	1
468	34.5	279	0.240845	ECMWF	0.1	1
469	34.5	280.5	0.124566	ECMWF	0.1	1
470	34.5	282	0.0270897	ECMWF	0.1	0
471	36	238.5	0.265449	ECMWF	0.1	1
472	36	240	0.339554	ECMWF	0.1	1
473	36	241.5	0.140191	ECMWF	0.1	1
474	36	243	0.275434	ECMWF	0.1	1
475	36	244.5	0.185805	ECMWF	0.1	1
476	36	246	0.265823	ECMWF	0.1	1
477	36	247.5	0.335897	ECMWF	0.1	1
478	36	249	0.378418	ECMWF	0.1	1
479	36	250.5	0.0292641	ECMWF	0.1	0
480	36	252	0.403745	ECMWF	0.1	1
481	36	253.5	0.371837	ECMWF	0.1	1
482	36	255	-0.271551	ECMWF	0.1	0
483	36	256.5	0.139094	ECMWF	0.1	1
484	36	258	0.100233	ECMWF	0.1	1
485	36	259.5	0.0761406	ECMWF	0.1	0
486	36	261	0.0416441	ECMWF	0.1	0
487	36	262.5	-0.0139945	ECMWF	0.1	0
488	36	264	0.0933473	ECMWF	0.1	0
489	36	265.5	0.183722	ECMWF	0.1	1
490	36	267	0.185333	ECMWF	0.1	1
491	36	268.5	0.147804	ECMWF	0.1	1
492	36	270	0.212363	ECMWF	0.1	1
493	36	271.5	0.213734	ECMWF	0.1	1
494	36	273	0.212145	ECMWF	0.1	1
495	36	274.5	0.21903	ECMWF	0.1	1
496	36	276	0.127377	ECMWF	0.1	1
497	36	277.5	0.130377	ECMWF	0.1	1
498	36	279	0.232022	ECMWF	0.1	1
499	36	280.5	0.221045	ECMWF	0.1	1
500	36	282	0.181334	ECMWF	0.1	1
501	36	283.5	0.152933	ECMWF	0.1	1
502	37.5	238.5	0.358221	ECMWF	0.1	1
503	37.5	240	0.224619	ECMWF	0.1	1
504	37.5	241.5	0.223443	ECMWF	0.1	1
505	37.5	243	0.181038	ECMWF	0.1	1
506	37.5	244.5	0.310779	ECMWF	0.1	1
507	37.5	246	0.165429	ECMWF	0.1	1
508	37.5	247.5	0.217843	ECMWF	0.1	1
509	37.5	249	0.370105	ECMWF	0.1	1
510	37.5	250.5	0.235004	ECMWF	0.1	1
511	37.5	252	-0.0812875	ECMWF	0.1	0
512	37.5	253.5	-0.142761	ECMWF	0.1	0
513	37.5	255	-0.0329249	ECMWF	0.1	0
514	37.5	256.5	0.20148	ECMWF	0.1	1
515	37.5	258	0.0840071	ECMWF	0.1	0
516	37.5	259.5	-0.0673647	ECMWF	0.1	0
517	37.5	261	-0.00204448	ECMWF	0.1	0
518	37.5	262.5	0.0839065	ECMWF	0.1	0
519	37.5	264	0.125554	ECMWF	0.1	1
520	37.5	265.5	0.161793	ECMWF	0.1	1
521	37.5	267	0.224604	ECMWF	0.1	1
522	37.5	268.5	0.169341	ECMWF	0.1	1
523	37.5	270	0.135698	ECMWF	0.1	1
524	37.5	271.5	0.147107	ECMWF	0.1	1
525	37.5	273	0.201655	ECMWF	0.1	1
526	37.5	274.5	0.236243	ECMWF	0.1	1
527	37.5	276	0.253329	ECMWF	0.1	1
528	37.5	277.5	0.21817	ECMWF	0.1	1
529	37.5	279	0.219556	ECMWF	0.1	1
530	37.5	280.5	0.106522	ECMWF	0.1	1
531	37.5	282	0.117928	ECMWF	0.1	1
532	37.5	283.5	0.160911	ECMWF	0.1	1
533	39	237	0.275002	ECMWF	0.1	1
534	39	238.5	0.30608	ECMWF	0.1	1
535	39	240	0.258685	ECMWF	0.1	1
536	39	241.5	0.166725	ECMWF	0.1	1
537	39	243	0.0221044	ECMWF	0.1	0
538	39	244.5	0.329623	ECMWF	0.1	1
539	39	246	0.352107	ECMWF	0.1	1
540	39	247.5	0.215037	ECMWF	0.1	1
541	39	249	0.265313	ECMWF	0.1	1
542	39	250.5	0.214795	ECMWF	0.1	1
543	39	252	0.288047	ECMWF	0.1	1
544	39	253.5	-0.0831849	ECMWF	0.1	0
545	39	255	-0.214585	ECMWF	0.1	0
546	39	256.5	0.159737	ECMWF	0.1	1
547	39	258	0.079498	ECMWF	0.1	0
548	39	259.5	-0.0724954	ECMWF	0.1	0
549	39	261	-0.0187427	ECMWF	0.1	0
550	39	262.5	0.0443948	ECMWF	0.1	0
551	39	264	0.117633	ECMWF	0.1	1
552	39	265.5	0.126493	ECMWF	0.1	1
553	39	267	0.140853	ECMWF	0.1	1
554	39	268.5	0.203312	ECMWF	0.1	1
555	39	270	0.16085	ECMWF	0.1	1
556	39	271.5	0.179278	ECMWF	0.1	1
557	39	273	0.24876	ECMWF	0.1	1
558	39	274.5	0.244015	ECMWF	0.1	1
559	39	276	0.291216	ECMWF	0.1	1
560	39	277.5	0.254612	ECMWF	0.1	1
561	39	279	0.182792	ECMWF	0.1	1
562	39	280.5	0.207434	ECMWF	0.1	1
563	39	282	0.141151	ECMWF	0.1	1
564	39	283.5	0.213224	ECMWF	0.1	1
565	39	285	0.244138	ECMWF	0.1	1
566	40.5	237	0.365852	ECMWF	0.1	1
567	40.5	238.5	0.328844	ECMWF	0.1	1
568	40.5	240	0.190007	ECMWF	0.1	1
569	40.5	241.5	0.195285	ECMWF	0.1	1
570	40.5	243	0.135651	ECMWF	0.1	1
571	40.5	244.5	0.235103	ECMWF	0.1	1
572	40.5	246	0.323722	ECMWF	0.1	1
573	40.5	247.5	0.288086	ECMWF	0.1	1
574	40.5	249	-0.0289828	ECMWF	0.1	0
575	40.5	250.5	0.261477	ECMWF	0.1	1
576	40.5	252	0.3606	ECMWF	0.1	1
577	40.5	253.5	0.231994	ECMWF	0.1	1
578	40.5	255	-0.00341999	ECMWF	0.1	0
579	40.5	256.5	0.295487	ECMWF	0.1	1
580	40.5	258	0.159459	ECMWF	0.1	1
581	40.5	259.5	0.0293786	ECMWF	0.1	0
582	40.5	261	-0.0225859	ECMWF	0.1	0
583	40.5	262.5	0.0064103	ECMWF	0.1	0
584	40.5	264	0.0318026	ECMWF	0.1	0
585	40.5	265.5	0.14398	ECMWF	0.1	1
586	40.5	267	0.156093	ECMWF	0.1	1
587	40.5	268.5	0.103392	ECMWF	0.1	1
588	40.5	270	0.164709	ECMWF	0.1	1
589	40.5	271.5	0.1423	ECMWF	0.1	1
590	40.5	273	0.169607	ECMWF	0.1	1
591	40.5	274.5	0.156836	ECMWF	0.1	1
592	40.5	276	0.213672	ECMWF	0.1	1
593	40.5	277.5	0.187875	ECMWF	0.1	1
594	40.5	279	0.123571	ECMWF	0.1	1
595	40.5	280.5	0.106456	ECMWF	0.1	1
596	40.5	282	0.229741	ECMWF	0.1	1
597	40.5	283.5	0.287877	ECMWF	0.1	1
598	40.5	285	0.323378	ECMWF	0.1	1
599	40.5	286.5	0.175482	ECMWF	0.1	1
600	42	237	0.306871	ECMWF	0.1	1
601	42	238.5	0.263248	ECMWF	0.1	1
602	42	240	0.0923839	ECMWF	0.1	0
603	42	241.5	0.152359	ECMWF	0.1	1
604	42	243	0.26506	ECMWF	0.1	1
605	42	244.5	0.179804	ECMWF	0.1	1
606	42	246	0.140503	ECMWF	0.1	1
607	42	247.5	0.220418	ECMWF	0.1	1
608	42	249	0.3181	ECMWF	0.1	1
609	42	250.5	0.360889	ECMWF	0.1	1
610	42	252	0.37519	ECMWF	0.1	1
611	42	253.5	0.248614	ECMWF	0.1	1
612	42	255	0.162693	ECMWF	0.1	1
613	42	256.5	0.249746	ECMWF	0.1	1
614	42	258	0.177041	ECMWF	0.1	1
615	42	259.5	0.155756	ECMWF	0.1	1
616	42	261	0.145398	ECMWF	0.1	1
617	42	262.5	0.0855809	ECMWF	0.1	0
618	42	264	0.103655	ECMWF	0.1	1
619	42	265.5	0.160755	ECMWF	0.1	1
620	42	267	0.175057	ECMWF	0.1	1
621	42	268.5	0.119273	ECMWF	0.1	1
622	42	270	0.101739	ECMWF	0.1	1
623	42	271.5	0.129325	ECMWF	0.1	1
624	42	273	0.0777073	ECMWF	0.1	0
625	42	274.5	0.105976	ECMWF	0.1	1
626	42	276	0.0816048	ECMWF	0.1	0
627	42	277.5	0.0573178	ECMWF	0.1	0
628	42	279	-0.012968	ECMWF	0.1	0
629	42	280.5	0.082506	ECMWF	0.1	0
630	42	282	0.149539	ECMWF	0.1	1
631	42	283.5	0.250804	ECMWF	0.1	1
632	42	285	0.300327	ECMWF	0.1	1
633	42	286.5	0.272305	ECMWF	0.1	1
634	42	288	0.308061	ECMWF	0.1	1
635	43.5	237	0.163825	ECMWF	0.1	1
636	43.5	238.5	0.173519	ECMWF	0.1	1
637	43.5	240	0.0129291	ECMWF	0.1	0
638	43.5	241.5	0.0175374	ECMWF	0.1	0
639	43.5	243	0.0965922	ECMWF	0.1	0
640	43.5	244.5	0.155893	ECMWF	0.1	1
641	43.5	246	0.195195	ECMWF	0.1	1
642	43.5	247.5	0.124363	ECMWF	0.1	1
643	43.5	249	0.0719042	ECMWF	0.1	0
644	43.5	250.5	-0.0228841	ECMWF	0.1	0
645	43.5	252	0.254216	ECMWF	0.1	1
646	43.5	253.5	0.238754	ECMWF	0.1	1
647	43.5	255	0.170787	ECMWF	0.1	1
648	43.5	256.5	0.270624	ECMWF	0.1	1
649	43.5	258	0.310255	ECMWF	0.1	1
650	43.5	259.5	0.251084	ECMWF	0.1	1
651	43.5	261	0.191187	ECMWF	0.1	1
652	43.5	262.5	0.113097	ECMWF	0.1	1
653	43.5	264	0.116217	ECMWF	0.1	1
654	43.5	265.5	0.180479	ECMWF	0.1	1
655	43.5	267	0.209726	ECMWF	0.1	1
656	43.5	268.5	0.131639	ECMWF	0.1	1
657	43.5	270	0.0397713	ECMWF	0.1	0
658	43.5	271.5	0.046529	ECMWF	0.1	0
659	43.5	273	0.0221957	ECMWF	0.1	0
660	43.5	274.5	0.104107	ECMWF	0.1	1
661	43.5	276	0.0359032	ECMWF	0.1	0
662	43.5	277.5	0.107713	ECMWF	0.1	1
663	43.5	282	0.144888	ECMWF	0.1	1
664	43.5	283.5	0.0681135	ECMWF	0.1	0
665	43.5	285	0.0829058	ECMWF	0.1	0
666	43.5	286.5	0.101867	ECMWF	0.1	1
667	43.5	288	0.270253	ECMWF	0.1	1
668	43.5	289.5	0.182618	ECMWF	0.1	1
669	45	237	0.247436	ECMWF	0.1	1
670	45	238.5	0.421632	ECMWF	0.1	1
671	45	240	0.0345813	ECMWF	0.1	0
672	45	241.5	0.119115	ECMWF	0.1	1
673	45	243	0.0766433	ECMWF	0.1	0
674	45	244.5	0.0230405	ECMWF	0.1	0
675	45	246	-0.0327727	ECMWF	0.1	0
676	45	247.5	0.058639	ECMWF	0.1	0
677	45	249	0.183083	ECMWF	0.1	1
678	45	250.5	0.182529	ECMWF	0.1	1
679	45	252	0.212267	ECMWF	0.1	1
680	45	253.5	0.22092	ECMWF	0.1	1
681	45	255	0.287509	ECMWF	0.1	1
682	45	256.5	0.168758	ECMWF	0.1	1
683	45	258	0.257529	ECMWF	0.1	1
684	45	259.5	0.253254	ECMWF	0.1	1
685	45	261	0.150938	ECMWF	0.1	1
686	45	262.5	0.0708793	ECMWF	0.1	0
687	45	264	0.0801738	ECMWF	0.1	0
688	45	265.5	0.140458	ECMWF	0.1	1
689	45	267	0.233551	ECMWF	0.1	1
690	45	268.5	0.257436	ECMWF	0.1	1
691	45	270	0.164809	ECMWF	0.1	1
692	45	271.5	0.156691	ECMWF	0.1	1
693	45	273	0.127124	ECMWF	0.1	1
694	45	274.5	0.156679	ECMWF	0.1	1
695	45	276	0.150886	ECMWF	0.1	1
696	45	286.5	-0.108602	ECMWF	0.1	0
697	45	288	-0.248772	ECMWF	0.1	0
698	45	289.5	-0.00305526	ECMWF	0.1	0
699	45	291	0.066688	ECMWF	0.1	0
700	45	292.5	0.0777294	ECMWF	0.1	0
701	46.5	237	0.175318	ECMWF	0.1	1
702	46.5	238.5	0.242964	ECMWF	0.1	1
703	46.5	240	0.304718	ECMWF	0.1	1
704	46.5	241.5	0.268749	ECMWF	0.1	1
705	46.5	243	0.18337	ECMWF	0.1	1
706	46.5	244.5	0.20119	ECMWF	0.1	1
707	46.5	246	0.177484	ECMWF	0.1	1
708	46.5	247.5	0.157733	ECMWF	0.1	1
709	46.5	249	0.25615	ECMWF	0.1	1
710	46.5	250.5	0.16631	ECMWF	0.1	1
711	46.5	252	0.199353	ECMWF	0.1	1
712	46.5	253.5	0.237308	ECMWF	0.1	1
713	46.5	255	0.199043	ECMWF	0.1	1
714	46.5	256.5	0.144539	ECMWF	0.1	1
715	46.5	258	0.0479561	ECMWF	0.1	0
716	46.5	259.5	0.0598654	ECMWF	0.1	0
717	46.5	261	-0.00407689	ECMWF	0.1	0
718	46.5	262.5	0.0220724	ECMWF	0.1	0
719	46.5	264	-0.0275043	ECMWF	0.1	0
720	46.5	265.5	0.0391766	ECMWF	0.1	0
721	46.5	267	0.0467858	ECMWF	0.1	0
722	46.5	268.5	0.117951	ECMWF	0.1	1
723	46.5	270	0.182234	ECMWF	0.1	1
724	46.5	271.5	0.162285	ECMWF	0.1	1
725	46.5	273	0.10883	ECMWF	0.1	1
726	46.5	274.5	0.039854	ECMWF	0.1	0
727	46.5	291	-0.0210341	ECMWF	0.1	0
728	48	237	0.253011	ECMWF	0.1	1
729	48	238.5	0.264607	ECMWF	0.1	1
730	48	240	-0.0222711	ECMWF	0.1	0
731	48	241.5	0.142903	ECMWF	0.1	1
732	48	243	0.217851	ECMWF	0.1	1
733	48	244.5	0.109171	ECMWF	0.1	1
734	48	246	0.203614	ECMWF	0.1	1
735	48	247.5	0.159023	ECMWF	0.1	1
736	48	249	0.314569	ECMWF	0.1	1
737	48	250.5	0.246314	ECMWF	0.1	1
738	48	252	0.229088	ECMWF	0.1	1
739	48	253.5	0.200084	ECMWF	0.1	1
740	48	255	0.179039	ECMWF	0.1	1
741	48	256.5	0.0811547	ECMWF	0.1	0
742	48	258	0.0104928	ECMWF	0.1	0
743	48	259.5	0.014983	ECMWF	0.1	0
744	48	261	-0.0697597	ECMWF	0.1	0
745	48	262.5	-0.00881601	ECMWF	0.1	0
746	48	264	0.0286106	ECMWF	0.1	0
747	48	265.5	0.0579607	ECMWF	0.1	0
748	48	267	0.101875	ECMWF	0.1	1
749	48	268.5	0.0450555	ECMWF	0.1	0
750	48	270	0.0830676	ECMWF	0.1	0
751	48	271.5	0.0222932	ECMWF	0.1	0
752	25.5	279	0.299661	ECMWF	0.2	1
753	27	261	0.0847095	ECMWF	0.2	0
754	27	262.5	-0.0771853	ECMWF	0.2	0
755	27	279	0.475484	ECMWF	0.2	1
756	28.5	261	0.079042	ECMWF	0.2	0
757	28.5	262.5	-0.0361687	ECMWF	0.2	0
758	28.5	264	-0.00420521	ECMWF	0.2	0
759	28.5	277.5	0.190526	ECMWF	0.2	0
760	28.5	279	0.199026	ECMWF	0.2	0
761	30	256.5	0.395638	ECMWF	0.2	1
762	30	258	0.267915	ECMWF	0.2	1
763	30	259.5	0.0829808	ECMWF	0.2	0
764	30	261	0.0954346	ECMWF	0.2	0
765	30	262.5	0.134528	ECMWF	0.2	0
766	30	264	0.0782565	ECMWF	0.2	0
767	30	265.5	0.0112429	ECMWF	0.2	0
768	30	267	-0.00535995	ECMWF	0.2	0
769	30	268.5	0.00139125	ECMWF	0.2	0
770	30	270	0.00899722	ECMWF	0.2	0
771	30	274.5	0.240833	ECMWF	0.2	1
772	30	276	0.223659	ECMWF	0.2	1
773	30	277.5	0.175508	ECMWF	0.2	0
774	31.5	249	0.208465	ECMWF	0.2	1
775	31.5	250.5	0.253054	ECMWF	0.2	1
776	31.5	255	0.32219	ECMWF	0.2	1
777	31.5	256.5	0.430932	ECMWF	0.2	1
778	31.5	258	0.210264	ECMWF	0.2	1
779	31.5	259.5	0.0382024	ECMWF	0.2	0
780	31.5	261	0.13425	ECMWF	0.2	0
781	31.5	262.5	0.109497	ECMWF	0.2	0
782	31.5	264	0.155221	ECMWF	0.2	0
783	31.5	265.5	0.176266	ECMWF	0.2	0
784	31.5	267	0.0531141	ECMWF	0.2	0
785	31.5	268.5	0.0848181	ECMWF	0.2	0
786	31.5	270	-0.0326562	ECMWF	0.2	0
787	31.5	271.5	0.00810145	ECMWF	0.2	0
788	31.5	273	0.299665	ECMWF	0.2	1
789	31.5	274.5	0.296916	ECMWF	0.2	1
790	31.5	276	0.20268	ECMWF	0.2	1
791	31.5	277.5	0.268944	ECMWF	0.2	1
792	33	243	0.298226	ECMWF	0.2	1
793	33	244.5	0.229853	ECMWF	0.2	1
794	33	246	0.139735	ECMWF	0.2	0
795	33	247.5	0.167033	ECMWF	0.2	0
796	33	249	0.26489	ECMWF	0.2	1
797	33	250.5	0.24812	ECMWF	0.2	1
798	33	252	0.175368	ECMWF	0.2	0
799	33	253.5	0.289554	ECMWF	0.2	1
800	33	255	-0.212056	ECMWF	0.2	0
801	33	256.5	0.192928	ECMWF	0.2	0
802	33	258	0.140473	ECMWF	0.2	0
803	33	259.5	0.129899	ECMWF	0.2	0
804	33	261	0.109993	ECMWF	0.2	0
805	33	262.5	0.109849	ECMWF	0.2	0
806	33	264	0.151448	ECMWF	0.2	0
807	33	265.5	0.196335	ECMWF	0.2	0
808	33	267	0.137967	ECMWF	0.2	0
809	33	268.5	0.134001	ECMWF	0.2	0
810	33	270	0.0702273	ECMWF	0.2	0
811	33	271.5	0.112068	ECMWF	0.2	0
812	33	273	0.293479	ECMWF	0.2	1
813	33	274.5	0.302265	ECMWF	0.2	1
814	33	276	0.278634	ECMWF	0.2	1
815	33	277.5	0.182603	ECMWF	0.2	0
816	33	279	0.20829	ECMWF	0.2	1
817	33	280.5	0.283619	ECMWF	0.2	1
818	34.5	240	0.296851	ECMWF	0.2	1
819	34.5	241.5	0.406006	ECMWF	0.2	1
820	34.5	243	0.385996	ECMWF	0.2	1
821	34.5	244.5	0.362451	ECMWF	0.2	1
822	34.5	246	0.197061	ECMWF	0.2	0
823	34.5	247.5	0.21165	ECMWF	0.2	1
824	34.5	249	0.105028	ECMWF	0.2	0
825	34.5	250.5	0.243959	ECMWF	0.2	1
826	34.5	252	-0.0224793	ECMWF	0.2	0
827	34.5	253.5	0.435357	ECMWF	0.2	1
828	34.5	255	0.181292	ECMWF	0.2	0
829	34.5	256.5	0.223224	ECMWF	0.2	1
830	34.5	258	0.212101	ECMWF	0.2	1
831	34.5	259.5	0.228287	ECMWF	0.2	1
832	34.5	261	0.160087	ECMWF	0.2	0
833	34.5	262.5	0.0627684	ECMWF	0.2	0
834	34.5	264	0.0824998	ECMWF	0.2	0
835	34.5	265.5	0.156044	ECMWF	0.2	0
836	34.5	267	0.144286	ECMWF	0.2	0
837	34.5	268.5	0.151837	ECMWF	0.2	0
838	34.5	270	0.21378	ECMWF	0.2	1
839	34.5	271.5	0.204647	ECMWF	0.2	1
840	34.5	273	0.225967	ECMWF	0.2	1
841	34.5	274.5	0.263328	ECMWF	0.2	1
842	34.5	276	0.327629	ECMWF	0.2	1
843	34.5	277.5	0.24206	ECMWF	0.2	1
844	34.5	279	0.240845	ECMWF	0.2	1
845	34.5	280.5	0.124566	ECMWF	0.2	0
846	34.5	282	0.0270897	ECMWF	0.2	0
847	36	238.5	0.265449	ECMWF	0.2	1
848	36	240	0.339554	ECMWF	0.2	1
849	36	241.5	0.140191	ECMWF	0.2	0
850	36	243	0.275434	ECMWF	0.2	1
851	36	244.5	0.185805	ECMWF	0.2	0
852	36	246	0.265823	ECMWF	0.2	1
853	36	247.5	0.335897	ECMWF	0.2	1
854	36	249	0.378418	ECMWF	0.2	1
855	36	250.5	0.0292641	ECMWF	0.2	0
856	36	252	0.403745	ECMWF	0.2	1
857	36	253.5	0.371837	ECMWF	0.2	1
858	36	255	-0.271551	ECMWF	0.2	0
859	36	256.5	0.139094	ECMWF	0.2	0
860	36	258	0.100233	ECMWF	0.2	0
861	36	259.5	0.0761406	ECMWF	0.2	0
862	36	261	0.0416441	ECMWF	0.2	0
863	36	262.5	-0.0139945	ECMWF	0.2	0
864	36	264	0.0933473	ECMWF	0.2	0
865	36	265.5	0.183722	ECMWF	0.2	0
866	36	267	0.185333	ECMWF	0.2	0
867	36	268.5	0.147804	ECMWF	0.2	0
868	36	270	0.212363	ECMWF	0.2	1
869	36	271.5	0.213734	ECMWF	0.2	1
870	36	273	0.212145	ECMWF	0.2	1
871	36	274.5	0.21903	ECMWF	0.2	1
872	36	276	0.127377	ECMWF	0.2	0
873	36	277.5	0.130377	ECMWF	0.2	0
874	36	279	0.232022	ECMWF	0.2	1
875	36	280.5	0.221045	ECMWF	0.2	1
876	36	282	0.181334	ECMWF	0.2	0
877	36	283.5	0.152933	ECMWF	0.2	0
878	37.5	238.5	0.358221	ECMWF	0.2	1
879	37.5	240	0.224619	ECMWF	0.2	1
880	37.5	241.5	0.223443	ECMWF	0.2	1
881	37.5	243	0.181038	ECMWF	0.2	0
882	37.5	244.5	0.310779	ECMWF	0.2	1
883	37.5	246	0.165429	ECMWF	0.2	0
884	37.5	247.5	0.217843	ECMWF	0.2	1
885	37.5	249	0.370105	ECMWF	0.2	1
886	37.5	250.5	0.235004	ECMWF	0.2	1
887	37.5	252	-0.0812875	ECMWF	0.2	0
888	37.5	253.5	-0.142761	ECMWF	0.2	0
889	37.5	255	-0.0329249	ECMWF	0.2	0
890	37.5	256.5	0.20148	ECMWF	0.2	1
891	37.5	258	0.0840071	ECMWF	0.2	0
892	37.5	259.5	-0.0673647	ECMWF	0.2	0
893	37.5	261	-0.00204448	ECMWF	0.2	0
894	37.5	262.5	0.0839065	ECMWF	0.2	0
895	37.5	264	0.125554	ECMWF	0.2	0
896	37.5	265.5	0.161793	ECMWF	0.2	0
897	37.5	267	0.224604	ECMWF	0.2	1
898	37.5	268.5	0.169341	ECMWF	0.2	0
899	37.5	270	0.135698	ECMWF	0.2	0
900	37.5	271.5	0.147107	ECMWF	0.2	0
901	37.5	273	0.201655	ECMWF	0.2	1
902	37.5	274.5	0.236243	ECMWF	0.2	1
903	37.5	276	0.253329	ECMWF	0.2	1
904	37.5	277.5	0.21817	ECMWF	0.2	1
905	37.5	279	0.219556	ECMWF	0.2	1
906	37.5	280.5	0.106522	ECMWF	0.2	0
907	37.5	282	0.117928	ECMWF	0.2	0
908	37.5	283.5	0.160911	ECMWF	0.2	0
909	39	237	0.275002	ECMWF	0.2	1
910	39	238.5	0.30608	ECMWF	0.2	1
911	39	240	0.258685	ECMWF	0.2	1
912	39	241.5	0.166725	ECMWF	0.2	0
913	39	243	0.0221044	ECMWF	0.2	0
914	39	244.5	0.329623	ECMWF	0.2	1
915	39	246	0.352107	ECMWF	0.2	1
916	39	247.5	0.215037	ECMWF	0.2	1
917	39	249	0.265313	ECMWF	0.2	1
918	39	250.5	0.214795	ECMWF	0.2	1
919	39	252	0.288047	ECMWF	0.2	1
920	39	253.5	-0.0831849	ECMWF	0.2	0
921	39	255	-0.214585	ECMWF	0.2	0
922	39	256.5	0.159737	ECMWF	0.2	0
923	39	258	0.079498	ECMWF	0.2	0
924	39	259.5	-0.0724954	ECMWF	0.2	0
925	39	261	-0.0187427	ECMWF	0.2	0
926	39	262.5	0.0443948	ECMWF	0.2	0
927	39	264	0.117633	ECMWF	0.2	0
928	39	265.5	0.126493	ECMWF	0.2	0
929	39	267	0.140853	ECMWF	0.2	0
930	39	268.5	0.203312	ECMWF	0.2	1
931	39	270	0.16085	ECMWF	0.2	0
932	39	271.5	0.179278	ECMWF	0.2	0
933	39	273	0.24876	ECMWF	0.2	1
934	39	274.5	0.244015	ECMWF	0.2	1
935	39	276	0.291216	ECMWF	0.2	1
936	39	277.5	0.254612	ECMWF	0.2	1
937	39	279	0.182792	ECMWF	0.2	0
938	39	280.5	0.207434	ECMWF	0.2	1
939	39	282	0.141151	ECMWF	0.2	0
940	39	283.5	0.213224	ECMWF	0.2	1
941	39	285	0.244138	ECMWF	0.2	1
942	40.5	237	0.365852	ECMWF	0.2	1
943	40.5	238.5	0.328844	ECMWF	0.2	1
944	40.5	240	0.190007	ECMWF	0.2	0
945	40.5	241.5	0.195285	ECMWF	0.2	0
946	40.5	243	0.135651	ECMWF	0.2	0
947	40.5	244.5	0.235103	ECMWF	0.2	1
948	40.5	246	0.323722	ECMWF	0.2	1
949	40.5	247.5	0.288086	ECMWF	0.2	1
950	40.5	249	-0.0289828	ECMWF	0.2	0
951	40.5	250.5	0.261477	ECMWF	0.2	1
952	40.5	252	0.3606	ECMWF	0.2	1
953	40.5	253.5	0.231994	ECMWF	0.2	1
954	40.5	255	-0.00341999	ECMWF	0.2	0
955	40.5	256.5	0.295487	ECMWF	0.2	1
956	40.5	258	0.159459	ECMWF	0.2	0
957	40.5	259.5	0.0293786	ECMWF	0.2	0
958	40.5	261	-0.0225859	ECMWF	0.2	0
959	40.5	262.5	0.0064103	ECMWF	0.2	0
960	40.5	264	0.0318026	ECMWF	0.2	0
961	40.5	265.5	0.14398	ECMWF	0.2	0
962	40.5	267	0.156093	ECMWF	0.2	0
963	40.5	268.5	0.103392	ECMWF	0.2	0
964	40.5	270	0.164709	ECMWF	0.2	0
965	40.5	271.5	0.1423	ECMWF	0.2	0
966	40.5	273	0.169607	ECMWF	0.2	0
967	40.5	274.5	0.156836	ECMWF	0.2	0
968	40.5	276	0.213672	ECMWF	0.2	1
969	40.5	277.5	0.187875	ECMWF	0.2	0
970	40.5	279	0.123571	ECMWF	0.2	0
971	40.5	280.5	0.106456	ECMWF	0.2	0
972	40.5	282	0.229741	ECMWF	0.2	1
973	40.5	283.5	0.287877	ECMWF	0.2	1
974	40.5	285	0.323378	ECMWF	0.2	1
975	40.5	286.5	0.175482	ECMWF	0.2	0
976	42	237	0.306871	ECMWF	0.2	1
977	42	238.5	0.263248	ECMWF	0.2	1
978	42	240	0.0923839	ECMWF	0.2	0
979	42	241.5	0.152359	ECMWF	0.2	0
980	42	243	0.26506	ECMWF	0.2	1
981	42	244.5	0.179804	ECMWF	0.2	0
982	42	246	0.140503	ECMWF	0.2	0
983	42	247.5	0.220418	ECMWF	0.2	1
984	42	249	0.3181	ECMWF	0.2	1
985	42	250.5	0.360889	ECMWF	0.2	1
986	42	252	0.37519	ECMWF	0.2	1
987	42	253.5	0.248614	ECMWF	0.2	1
988	42	255	0.162693	ECMWF	0.2	0
989	42	256.5	0.249746	ECMWF	0.2	1
990	42	258	0.177041	ECMWF	0.2	0
991	42	259.5	0.155756	ECMWF	0.2	0
992	42	261	0.145398	ECMWF	0.2	0
993	42	262.5	0.0855809	ECMWF	0.2	0
994	42	264	0.103655	ECMWF	0.2	0
995	42	265.5	0.160755	ECMWF	0.2	0
996	42	267	0.175057	ECMWF	0.2	0
997	42	268.5	0.119273	ECMWF	0.2	0
998	42	270	0.101739	ECMWF	0.2	0
999	42	271.5	0.129325	ECMWF	0.2	0
1000	42	273	0.0777073	ECMWF	0.2	0
1001	42	274.5	0.105976	ECMWF	0.2	0
1002	42	276	0.0816048	ECMWF	0.2	0
1003	42	277.5	0.0573178	ECMWF	0.2	0
1004	42	279	-0.012968	ECMWF	0.2	0
1005	42	280.5	0.082506	ECMWF	0.2	0
1006	42	282	0.149539	ECMWF	0.2	0
1007	42	283.5	0.250804	ECMWF	0.2	1
1008	42	285	0.300327	ECMWF	0.2	1
1009	42	286.5	0.272305	ECMWF	0.2	1
1010	42	288	0.308061	ECMWF	0.2	1
1011	43.5	237	0.163825	ECMWF	0.2	0
1012	43.5	238.5	0.173519	ECMWF	0.2	0
1013	43.5	240	0.0129291	ECMWF	0.2	0
1014	43.5	241.5	0.0175374	ECMWF	0.2	0
1015	43.5	243	0.0965922	ECMWF	0.2	0
1016	43.5	244.5	0.155893	ECMWF	0.2	0
1017	43.5	246	0.195195	ECMWF	0.2	0
1018	43.5	247.5	0.124363	ECMWF	0.2	0
1019	43.5	249	0.0719042	ECMWF	0.2	0
1020	43.5	250.5	-0.0228841	ECMWF	0.2	0
1021	43.5	252	0.254216	ECMWF	0.2	1
1022	43.5	253.5	0.238754	ECMWF	0.2	1
1023	43.5	255	0.170787	ECMWF	0.2	0
1024	43.5	256.5	0.270624	ECMWF	0.2	1
1025	43.5	258	0.310255	ECMWF	0.2	1
1026	43.5	259.5	0.251084	ECMWF	0.2	1
1027	43.5	261	0.191187	ECMWF	0.2	0
1028	43.5	262.5	0.113097	ECMWF	0.2	0
1029	43.5	264	0.116217	ECMWF	0.2	0
1030	43.5	265.5	0.180479	ECMWF	0.2	0
1031	43.5	267	0.209726	ECMWF	0.2	1
1032	43.5	268.5	0.131639	ECMWF	0.2	0
1033	43.5	270	0.0397713	ECMWF	0.2	0
1034	43.5	271.5	0.046529	ECMWF	0.2	0
1035	43.5	273	0.0221957	ECMWF	0.2	0
1036	43.5	274.5	0.104107	ECMWF	0.2	0
1037	43.5	276	0.0359032	ECMWF	0.2	0
1038	43.5	277.5	0.107713	ECMWF	0.2	0
1039	43.5	282	0.144888	ECMWF	0.2	0
1040	43.5	283.5	0.0681135	ECMWF	0.2	0
1041	43.5	285	0.0829058	ECMWF	0.2	0
1042	43.5	286.5	0.101867	ECMWF	0.2	0
1043	43.5	288	0.270253	ECMWF	0.2	1
1044	43.5	289.5	0.182618	ECMWF	0.2	0
1045	45	237	0.247436	ECMWF	0.2	1
1046	45	238.5	0.421632	ECMWF	0.2	1
1047	45	240	0.0345813	ECMWF	0.2	0
1048	45	241.5	0.119115	ECMWF	0.2	0
1049	45	243	0.0766433	ECMWF	0.2	0
1050	45	244.5	0.0230405	ECMWF	0.2	0
1051	45	246	-0.0327727	ECMWF	0.2	0
1052	45	247.5	0.058639	ECMWF	0.2	0
1053	45	249	0.183083	ECMWF	0.2	0
1054	45	250.5	0.182529	ECMWF	0.2	0
1055	45	252	0.212267	ECMWF	0.2	1
1056	45	253.5	0.22092	ECMWF	0.2	1
1057	45	255	0.287509	ECMWF	0.2	1
1058	45	256.5	0.168758	ECMWF	0.2	0
1059	45	258	0.257529	ECMWF	0.2	1
1060	45	259.5	0.253254	ECMWF	0.2	1
1061	45	261	0.150938	ECMWF	0.2	0
1062	45	262.5	0.0708793	ECMWF	0.2	0
1063	45	264	0.0801738	ECMWF	0.2	0
1064	45	265.5	0.140458	ECMWF	0.2	0
1065	45	267	0.233551	ECMWF	0.2	1
1066	45	268.5	0.257436	ECMWF	0.2	1
1067	45	270	0.164809	ECMWF	0.2	0
1068	45	271.5	0.156691	ECMWF	0.2	0
1069	45	273	0.127124	ECMWF	0.2	0
1070	45	274.5	0.156679	ECMWF	0.2	0
1071	45	276	0.150886	ECMWF	0.2	0
1072	45	286.5	-0.108602	ECMWF	0.2	0
1073	45	288	-0.248772	ECMWF	0.2	0
1074	45	289.5	-0.00305526	ECMWF	0.2	0
1075	45	291	0.066688	ECMWF	0.2	0
1076	45	292.5	0.0777294	ECMWF	0.2	0
1077	46.5	237	0.175318	ECMWF	0.2	0
1078	46.5	238.5	0.242964	ECMWF	0.2	1
1079	46.5	240	0.304718	ECMWF	0.2	1
1080	46.5	241.5	0.268749	ECMWF	0.2	1
1081	46.5	243	0.18337	ECMWF	0.2	0
1082	46.5	244.5	0.20119	ECMWF	0.2	1
1083	46.5	246	0.177484	ECMWF	0.2	0
1084	46.5	247.5	0.157733	ECMWF	0.2	0
1085	46.5	249	0.25615	ECMWF	0.2	1
1086	46.5	250.5	0.16631	ECMWF	0.2	0
1087	46.5	252	0.199353	ECMWF	0.2	0
1088	46.5	253.5	0.237308	ECMWF	0.2	1
1089	46.5	255	0.199043	ECMWF	0.2	0
1090	46.5	256.5	0.144539	ECMWF	0.2	0
1091	46.5	258	0.0479561	ECMWF	0.2	0
1092	46.5	259.5	0.0598654	ECMWF	0.2	0
1093	46.5	261	-0.00407689	ECMWF	0.2	0
1094	46.5	262.5	0.0220724	ECMWF	0.2	0
1095	46.5	264	-0.0275043	ECMWF	0.2	0
1096	46.5	265.5	0.0391766	ECMWF	0.2	0
1097	46.5	267	0.0467858	ECMWF	0.2	0
1098	46.5	268.5	0.117951	ECMWF	0.2	0
1099	46.5	270	0.182234	ECMWF	0.2	0
1100	46.5	271.5	0.162285	ECMWF	0.2	0
1101	46.5	273	0.10883	ECMWF	0.2	0
1102	46.5	274.5	0.039854	ECMWF	0.2	0
1103	46.5	291	-0.0210341	ECMWF	0.2	0
1104	48	237	0.253011	ECMWF	0.2	1
1105	48	238.5	0.264607	ECMWF	0.2	1
1106	48	240	-0.0222711	ECMWF	0.2	0
1107	48	241.5	0.142903	ECMWF	0.2	0
1108	48	243	0.217851	ECMWF	0.2	1
1109	48	244.5	0.109171	ECMWF	0.2	0
1110	48	246	0.203614	ECMWF	0.2	1
1111	48	247.5	0.159023	ECMWF	0.2	0
1112	48	249	0.314569	ECMWF	0.2	1
1113	48	250.5	0.246314	ECMWF	0.2	1
1114	48	252	0.229088	ECMWF	0.2	1
1115	48	253.5	0.200084	ECMWF	0.2	1
1116	48	255	0.179039	ECMWF	0.2	0
1117	48	256.5	0.0811547	ECMWF	0.2	0
1118	48	258	0.0104928	ECMWF	0.2	0
1119	48	259.5	0.014983	ECMWF	0.2	0
1120	48	261	-0.0697597	ECMWF	0.2	0
1121	48	262.5	-0.00881601	ECMWF	0.2	0
1122	48	264	0.0286106	ECMWF	0.2	0
1123	48	265.5	0.0579607	ECMWF	0.2	0
1124	48	267	0.101875	ECMWF	0.2	0
1125	48	268.5	0.0450555	ECMWF	0.2	0
1126	48	270	0.0830676	ECMWF	0.2	0
1127	48	271.5	0.0222932	ECMWF	0.2	0
1128	25.5	279	0.299661	ECMWF	0.3	0
1129	27	261	0.0847095	ECMWF	0.3	0
1130	27	262.5	-0.0771853	ECMWF	0.3	0
1131	27	279	0.475484	ECMWF	0.3	1
1132	28.5	261	0.079042	ECMWF	0.3	0
1133	28.5	262.5	-0.0361687	ECMWF	0.3	0
1134	28.5	264	-0.00420521	ECMWF	0.3	0
1135	28.5	277.5	0.190526	ECMWF	0.3	0
1136	28.5	279	0.199026	ECMWF	0.3	0
1137	30	256.5	0.395638	ECMWF	0.3	1
1138	30	258	0.267915	ECMWF	0.3	0
1139	30	259.5	0.0829808	ECMWF	0.3	0
1140	30	261	0.0954346	ECMWF	0.3	0
1141	30	262.5	0.134528	ECMWF	0.3	0
1142	30	264	0.0782565	ECMWF	0.3	0
1143	30	265.5	0.0112429	ECMWF	0.3	0
1144	30	267	-0.00535995	ECMWF	0.3	0
1145	30	268.5	0.00139125	ECMWF	0.3	0
1146	30	270	0.00899722	ECMWF	0.3	0
1147	30	274.5	0.240833	ECMWF	0.3	0
1148	30	276	0.223659	ECMWF	0.3	0
1149	30	277.5	0.175508	ECMWF	0.3	0
1150	31.5	249	0.208465	ECMWF	0.3	0
1151	31.5	250.5	0.253054	ECMWF	0.3	0
1152	31.5	255	0.32219	ECMWF	0.3	1
1153	31.5	256.5	0.430932	ECMWF	0.3	1
1154	31.5	258	0.210264	ECMWF	0.3	0
1155	31.5	259.5	0.0382024	ECMWF	0.3	0
1156	31.5	261	0.13425	ECMWF	0.3	0
1157	31.5	262.5	0.109497	ECMWF	0.3	0
1158	31.5	264	0.155221	ECMWF	0.3	0
1159	31.5	265.5	0.176266	ECMWF	0.3	0
1160	31.5	267	0.0531141	ECMWF	0.3	0
1161	31.5	268.5	0.0848181	ECMWF	0.3	0
1162	31.5	270	-0.0326562	ECMWF	0.3	0
1163	31.5	271.5	0.00810145	ECMWF	0.3	0
1164	31.5	273	0.299665	ECMWF	0.3	0
1165	31.5	274.5	0.296916	ECMWF	0.3	0
1166	31.5	276	0.20268	ECMWF	0.3	0
1167	31.5	277.5	0.268944	ECMWF	0.3	0
1168	33	243	0.298226	ECMWF	0.3	0
1169	33	244.5	0.229853	ECMWF	0.3	0
1170	33	246	0.139735	ECMWF	0.3	0
1171	33	247.5	0.167033	ECMWF	0.3	0
1172	33	249	0.26489	ECMWF	0.3	0
1173	33	250.5	0.24812	ECMWF	0.3	0
1174	33	252	0.175368	ECMWF	0.3	0
1175	33	253.5	0.289554	ECMWF	0.3	0
1176	33	255	-0.212056	ECMWF	0.3	0
1177	33	256.5	0.192928	ECMWF	0.3	0
1178	33	258	0.140473	ECMWF	0.3	0
1179	33	259.5	0.129899	ECMWF	0.3	0
1180	33	261	0.109993	ECMWF	0.3	0
1181	33	262.5	0.109849	ECMWF	0.3	0
1182	33	264	0.151448	ECMWF	0.3	0
1183	33	265.5	0.196335	ECMWF	0.3	0
1184	33	267	0.137967	ECMWF	0.3	0
1185	33	268.5	0.134001	ECMWF	0.3	0
1186	33	270	0.0702273	ECMWF	0.3	0
1187	33	271.5	0.112068	ECMWF	0.3	0
1188	33	273	0.293479	ECMWF	0.3	0
1189	33	274.5	0.302265	ECMWF	0.3	1
1190	33	276	0.278634	ECMWF	0.3	0
1191	33	277.5	0.182603	ECMWF	0.3	0
1192	33	279	0.20829	ECMWF	0.3	0
1193	33	280.5	0.283619	ECMWF	0.3	0
1194	34.5	240	0.296851	ECMWF	0.3	0
1195	34.5	241.5	0.406006	ECMWF	0.3	1
1196	34.5	243	0.385996	ECMWF	0.3	1
1197	34.5	244.5	0.362451	ECMWF	0.3	1
1198	34.5	246	0.197061	ECMWF	0.3	0
1199	34.5	247.5	0.21165	ECMWF	0.3	0
1200	34.5	249	0.105028	ECMWF	0.3	0
1201	34.5	250.5	0.243959	ECMWF	0.3	0
1202	34.5	252	-0.0224793	ECMWF	0.3	0
1203	34.5	253.5	0.435357	ECMWF	0.3	1
1204	34.5	255	0.181292	ECMWF	0.3	0
1205	34.5	256.5	0.223224	ECMWF	0.3	0
1206	34.5	258	0.212101	ECMWF	0.3	0
1207	34.5	259.5	0.228287	ECMWF	0.3	0
1208	34.5	261	0.160087	ECMWF	0.3	0
1209	34.5	262.5	0.0627684	ECMWF	0.3	0
1210	34.5	264	0.0824998	ECMWF	0.3	0
1211	34.5	265.5	0.156044	ECMWF	0.3	0
1212	34.5	267	0.144286	ECMWF	0.3	0
1213	34.5	268.5	0.151837	ECMWF	0.3	0
1214	34.5	270	0.21378	ECMWF	0.3	0
1215	34.5	271.5	0.204647	ECMWF	0.3	0
1216	34.5	273	0.225967	ECMWF	0.3	0
1217	34.5	274.5	0.263328	ECMWF	0.3	0
1218	34.5	276	0.327629	ECMWF	0.3	1
1219	34.5	277.5	0.24206	ECMWF	0.3	0
1220	34.5	279	0.240845	ECMWF	0.3	0
1221	34.5	280.5	0.124566	ECMWF	0.3	0
1222	34.5	282	0.0270897	ECMWF	0.3	0
1223	36	238.5	0.265449	ECMWF	0.3	0
1224	36	240	0.339554	ECMWF	0.3	1
1225	36	241.5	0.140191	ECMWF	0.3	0
1226	36	243	0.275434	ECMWF	0.3	0
1227	36	244.5	0.185805	ECMWF	0.3	0
1228	36	246	0.265823	ECMWF	0.3	0
1229	36	247.5	0.335897	ECMWF	0.3	1
1230	36	249	0.378418	ECMWF	0.3	1
1231	36	250.5	0.0292641	ECMWF	0.3	0
1232	36	252	0.403745	ECMWF	0.3	1
1233	36	253.5	0.371837	ECMWF	0.3	1
1234	36	255	-0.271551	ECMWF	0.3	0
1235	36	256.5	0.139094	ECMWF	0.3	0
1236	36	258	0.100233	ECMWF	0.3	0
1237	36	259.5	0.0761406	ECMWF	0.3	0
1238	36	261	0.0416441	ECMWF	0.3	0
1239	36	262.5	-0.0139945	ECMWF	0.3	0
1240	36	264	0.0933473	ECMWF	0.3	0
1241	36	265.5	0.183722	ECMWF	0.3	0
1242	36	267	0.185333	ECMWF	0.3	0
1243	36	268.5	0.147804	ECMWF	0.3	0
1244	36	270	0.212363	ECMWF	0.3	0
1245	36	271.5	0.213734	ECMWF	0.3	0
1246	36	273	0.212145	ECMWF	0.3	0
1247	36	274.5	0.21903	ECMWF	0.3	0
1248	36	276	0.127377	ECMWF	0.3	0
1249	36	277.5	0.130377	ECMWF	0.3	0
1250	36	279	0.232022	ECMWF	0.3	0
1251	36	280.5	0.221045	ECMWF	0.3	0
1252	36	282	0.181334	ECMWF	0.3	0
1253	36	283.5	0.152933	ECMWF	0.3	0
1254	37.5	238.5	0.358221	ECMWF	0.3	1
1255	37.5	240	0.224619	ECMWF	0.3	0
1256	37.5	241.5	0.223443	ECMWF	0.3	0
1257	37.5	243	0.181038	ECMWF	0.3	0
1258	37.5	244.5	0.310779	ECMWF	0.3	1
1259	37.5	246	0.165429	ECMWF	0.3	0
1260	37.5	247.5	0.217843	ECMWF	0.3	0
1261	37.5	249	0.370105	ECMWF	0.3	1
1262	37.5	250.5	0.235004	ECMWF	0.3	0
1263	37.5	252	-0.0812875	ECMWF	0.3	0
1264	37.5	253.5	-0.142761	ECMWF	0.3	0
1265	37.5	255	-0.0329249	ECMWF	0.3	0
1266	37.5	256.5	0.20148	ECMWF	0.3	0
1267	37.5	258	0.0840071	ECMWF	0.3	0
1268	37.5	259.5	-0.0673647	ECMWF	0.3	0
1269	37.5	261	-0.00204448	ECMWF	0.3	0
1270	37.5	262.5	0.0839065	ECMWF	0.3	0
1271	37.5	264	0.125554	ECMWF	0.3	0
1272	37.5	265.5	0.161793	ECMWF	0.3	0
1273	37.5	267	0.224604	ECMWF	0.3	0
1274	37.5	268.5	0.169341	ECMWF	0.3	0
1275	37.5	270	0.135698	ECMWF	0.3	0
1276	37.5	271.5	0.147107	ECMWF	0.3	0
1277	37.5	273	0.201655	ECMWF	0.3	0
1278	37.5	274.5	0.236243	ECMWF	0.3	0
1279	37.5	276	0.253329	ECMWF	0.3	0
1280	37.5	277.5	0.21817	ECMWF	0.3	0
1281	37.5	279	0.219556	ECMWF	0.3	0
1282	37.5	280.5	0.106522	ECMWF	0.3	0
1283	37.5	282	0.117928	ECMWF	0.3	0
1284	37.5	283.5	0.160911	ECMWF	0.3	0
1285	39	237	0.275002	ECMWF	0.3	0
1286	39	238.5	0.30608	ECMWF	0.3	1
1287	39	240	0.258685	ECMWF	0.3	0
1288	39	241.5	0.166725	ECMWF	0.3	0
1289	39	243	0.0221044	ECMWF	0.3	0
1290	39	244.5	0.329623	ECMWF	0.3	1
1291	39	246	0.352107	ECMWF	0.3	1
1292	39	247.5	0.215037	ECMWF	0.3	0
1293	39	249	0.265313	ECMWF	0.3	0
1294	39	250.5	0.214795	ECMWF	0.3	0
1295	39	252	0.288047	ECMWF	0.3	0
1296	39	253.5	-0.0831849	ECMWF	0.3	0
1297	39	255	-0.214585	ECMWF	0.3	0
1298	39	256.5	0.159737	ECMWF	0.3	0
1299	39	258	0.079498	ECMWF	0.3	0
1300	39	259.5	-0.0724954	ECMWF	0.3	0
1301	39	261	-0.0187427	ECMWF	0.3	0
1302	39	262.5	0.0443948	ECMWF	0.3	0
1303	39	264	0.117633	ECMWF	0.3	0
1304	39	265.5	0.126493	ECMWF	0.3	0
1305	39	267	0.140853	ECMWF	0.3	0
1306	39	268.5	0.203312	ECMWF	0.3	0
1307	39	270	0.16085	ECMWF	0.3	0
1308	39	271.5	0.179278	ECMWF	0.3	0
1309	39	273	0.24876	ECMWF	0.3	0
1310	39	274.5	0.244015	ECMWF	0.3	0
1311	39	276	0.291216	ECMWF	0.3	0
1312	39	277.5	0.254612	ECMWF	0.3	0
1313	39	279	0.182792	ECMWF	0.3	0
1314	39	280.5	0.207434	ECMWF	0.3	0
1315	39	282	0.141151	ECMWF	0.3	0
1316	39	283.5	0.213224	ECMWF	0.3	0
1317	39	285	0.244138	ECMWF	0.3	0
1318	40.5	237	0.365852	ECMWF	0.3	1
1319	40.5	238.5	0.328844	ECMWF	0.3	1
1320	40.5	240	0.190007	ECMWF	0.3	0
1321	40.5	241.5	0.195285	ECMWF	0.3	0
1322	40.5	243	0.135651	ECMWF	0.3	0
1323	40.5	244.5	0.235103	ECMWF	0.3	0
1324	40.5	246	0.323722	ECMWF	0.3	1
1325	40.5	247.5	0.288086	ECMWF	0.3	0
1326	40.5	249	-0.0289828	ECMWF	0.3	0
1327	40.5	250.5	0.261477	ECMWF	0.3	0
1328	40.5	252	0.3606	ECMWF	0.3	1
1329	40.5	253.5	0.231994	ECMWF	0.3	0
1330	40.5	255	-0.00341999	ECMWF	0.3	0
1331	40.5	256.5	0.295487	ECMWF	0.3	0
1332	40.5	258	0.159459	ECMWF	0.3	0
1333	40.5	259.5	0.0293786	ECMWF	0.3	0
1334	40.5	261	-0.0225859	ECMWF	0.3	0
1335	40.5	262.5	0.0064103	ECMWF	0.3	0
1336	40.5	264	0.0318026	ECMWF	0.3	0
1337	40.5	265.5	0.14398	ECMWF	0.3	0
1338	40.5	267	0.156093	ECMWF	0.3	0
1339	40.5	268.5	0.103392	ECMWF	0.3	0
1340	40.5	270	0.164709	ECMWF	0.3	0
1341	40.5	271.5	0.1423	ECMWF	0.3	0
1342	40.5	273	0.169607	ECMWF	0.3	0
1343	40.5	274.5	0.156836	ECMWF	0.3	0
1344	40.5	276	0.213672	ECMWF	0.3	0
1345	40.5	277.5	0.187875	ECMWF	0.3	0
1346	40.5	279	0.123571	ECMWF	0.3	0
1347	40.5	280.5	0.106456	ECMWF	0.3	0
1348	40.5	282	0.229741	ECMWF	0.3	0
1349	40.5	283.5	0.287877	ECMWF	0.3	0
1350	40.5	285	0.323378	ECMWF	0.3	1
1351	40.5	286.5	0.175482	ECMWF	0.3	0
1352	42	237	0.306871	ECMWF	0.3	1
1353	42	238.5	0.263248	ECMWF	0.3	0
1354	42	240	0.0923839	ECMWF	0.3	0
1355	42	241.5	0.152359	ECMWF	0.3	0
1356	42	243	0.26506	ECMWF	0.3	0
1357	42	244.5	0.179804	ECMWF	0.3	0
1358	42	246	0.140503	ECMWF	0.3	0
1359	42	247.5	0.220418	ECMWF	0.3	0
1360	42	249	0.3181	ECMWF	0.3	1
1361	42	250.5	0.360889	ECMWF	0.3	1
1362	42	252	0.37519	ECMWF	0.3	1
1363	42	253.5	0.248614	ECMWF	0.3	0
1364	42	255	0.162693	ECMWF	0.3	0
1365	42	256.5	0.249746	ECMWF	0.3	0
1366	42	258	0.177041	ECMWF	0.3	0
1367	42	259.5	0.155756	ECMWF	0.3	0
1368	42	261	0.145398	ECMWF	0.3	0
1369	42	262.5	0.0855809	ECMWF	0.3	0
1370	42	264	0.103655	ECMWF	0.3	0
1371	42	265.5	0.160755	ECMWF	0.3	0
1372	42	267	0.175057	ECMWF	0.3	0
1373	42	268.5	0.119273	ECMWF	0.3	0
1374	42	270	0.101739	ECMWF	0.3	0
1375	42	271.5	0.129325	ECMWF	0.3	0
1376	42	273	0.0777073	ECMWF	0.3	0
1377	42	274.5	0.105976	ECMWF	0.3	0
1378	42	276	0.0816048	ECMWF	0.3	0
1379	42	277.5	0.0573178	ECMWF	0.3	0
1380	42	279	-0.012968	ECMWF	0.3	0
1381	42	280.5	0.082506	ECMWF	0.3	0
1382	42	282	0.149539	ECMWF	0.3	0
1383	42	283.5	0.250804	ECMWF	0.3	0
1384	42	285	0.300327	ECMWF	0.3	1
1385	42	286.5	0.272305	ECMWF	0.3	0
1386	42	288	0.308061	ECMWF	0.3	1
1387	43.5	237	0.163825	ECMWF	0.3	0
1388	43.5	238.5	0.173519	ECMWF	0.3	0
1389	43.5	240	0.0129291	ECMWF	0.3	0
1390	43.5	241.5	0.0175374	ECMWF	0.3	0
1391	43.5	243	0.0965922	ECMWF	0.3	0
1392	43.5	244.5	0.155893	ECMWF	0.3	0
1393	43.5	246	0.195195	ECMWF	0.3	0
1394	43.5	247.5	0.124363	ECMWF	0.3	0
1395	43.5	249	0.0719042	ECMWF	0.3	0
1396	43.5	250.5	-0.0228841	ECMWF	0.3	0
1397	43.5	252	0.254216	ECMWF	0.3	0
1398	43.5	253.5	0.238754	ECMWF	0.3	0
1399	43.5	255	0.170787	ECMWF	0.3	0
1400	43.5	256.5	0.270624	ECMWF	0.3	0
1401	43.5	258	0.310255	ECMWF	0.3	1
1402	43.5	259.5	0.251084	ECMWF	0.3	0
1403	43.5	261	0.191187	ECMWF	0.3	0
1404	43.5	262.5	0.113097	ECMWF	0.3	0
1405	43.5	264	0.116217	ECMWF	0.3	0
1406	43.5	265.5	0.180479	ECMWF	0.3	0
1407	43.5	267	0.209726	ECMWF	0.3	0
1408	43.5	268.5	0.131639	ECMWF	0.3	0
1409	43.5	270	0.0397713	ECMWF	0.3	0
1410	43.5	271.5	0.046529	ECMWF	0.3	0
1411	43.5	273	0.0221957	ECMWF	0.3	0
1412	43.5	274.5	0.104107	ECMWF	0.3	0
1413	43.5	276	0.0359032	ECMWF	0.3	0
1414	43.5	277.5	0.107713	ECMWF	0.3	0
1415	43.5	282	0.144888	ECMWF	0.3	0
1416	43.5	283.5	0.0681135	ECMWF	0.3	0
1417	43.5	285	0.0829058	ECMWF	0.3	0
1418	43.5	286.5	0.101867	ECMWF	0.3	0
1419	43.5	288	0.270253	ECMWF	0.3	0
1420	43.5	289.5	0.182618	ECMWF	0.3	0
1421	45	237	0.247436	ECMWF	0.3	0
1422	45	238.5	0.421632	ECMWF	0.3	1
1423	45	240	0.0345813	ECMWF	0.3	0
1424	45	241.5	0.119115	ECMWF	0.3	0
1425	45	243	0.0766433	ECMWF	0.3	0
1426	45	244.5	0.0230405	ECMWF	0.3	0
1427	45	246	-0.0327727	ECMWF	0.3	0
1428	45	247.5	0.058639	ECMWF	0.3	0
1429	45	249	0.183083	ECMWF	0.3	0
1430	45	250.5	0.182529	ECMWF	0.3	0
1431	45	252	0.212267	ECMWF	0.3	0
1432	45	253.5	0.22092	ECMWF	0.3	0
1433	45	255	0.287509	ECMWF	0.3	0
1434	45	256.5	0.168758	ECMWF	0.3	0
1435	45	258	0.257529	ECMWF	0.3	0
1436	45	259.5	0.253254	ECMWF	0.3	0
1437	45	261	0.150938	ECMWF	0.3	0
1438	45	262.5	0.0708793	ECMWF	0.3	0
1439	45	264	0.0801738	ECMWF	0.3	0
1440	45	265.5	0.140458	ECMWF	0.3	0
1441	45	267	0.233551	ECMWF	0.3	0
1442	45	268.5	0.257436	ECMWF	0.3	0
1443	45	270	0.164809	ECMWF	0.3	0
1444	45	271.5	0.156691	ECMWF	0.3	0
1445	45	273	0.127124	ECMWF	0.3	0
1446	45	274.5	0.156679	ECMWF	0.3	0
1447	45	276	0.150886	ECMWF	0.3	0
1448	45	286.5	-0.108602	ECMWF	0.3	0
1449	45	288	-0.248772	ECMWF	0.3	0
1450	45	289.5	-0.00305526	ECMWF	0.3	0
1451	45	291	0.066688	ECMWF	0.3	0
1452	45	292.5	0.0777294	ECMWF	0.3	0
1453	46.5	237	0.175318	ECMWF	0.3	0
1454	46.5	238.5	0.242964	ECMWF	0.3	0
1455	46.5	240	0.304718	ECMWF	0.3	1
1456	46.5	241.5	0.268749	ECMWF	0.3	0
1457	46.5	243	0.18337	ECMWF	0.3	0
1458	46.5	244.5	0.20119	ECMWF	0.3	0
1459	46.5	246	0.177484	ECMWF	0.3	0
1460	46.5	247.5	0.157733	ECMWF	0.3	0
1461	46.5	249	0.25615	ECMWF	0.3	0
1462	46.5	250.5	0.16631	ECMWF	0.3	0
1463	46.5	252	0.199353	ECMWF	0.3	0
1464	46.5	253.5	0.237308	ECMWF	0.3	0
1465	46.5	255	0.199043	ECMWF	0.3	0
1466	46.5	256.5	0.144539	ECMWF	0.3	0
1467	46.5	258	0.0479561	ECMWF	0.3	0
1468	46.5	259.5	0.0598654	ECMWF	0.3	0
1469	46.5	261	-0.00407689	ECMWF	0.3	0
1470	46.5	262.5	0.0220724	ECMWF	0.3	0
1471	46.5	264	-0.0275043	ECMWF	0.3	0
1472	46.5	265.5	0.0391766	ECMWF	0.3	0
1473	46.5	267	0.0467858	ECMWF	0.3	0
1474	46.5	268.5	0.117951	ECMWF	0.3	0
1475	46.5	270	0.182234	ECMWF	0.3	0
1476	46.5	271.5	0.162285	ECMWF	0.3	0
1477	46.5	273	0.10883	ECMWF	0.3	0
1478	46.5	274.5	0.039854	ECMWF	0.3	0
1479	46.5	291	-0.0210341	ECMWF	0.3	0
1480	48	237	0.253011	ECMWF	0.3	0
1481	48	238.5	0.264607	ECMWF	0.3	0
1482	48	240	-0.0222711	ECMWF	0.3	0
1483	48	241.5	0.142903	ECMWF	0.3	0
1484	48	243	0.217851	ECMWF	0.3	0
1485	48	244.5	0.109171	ECMWF	0.3	0
1486	48	246	0.203614	ECMWF	0.3	0
1487	48	247.5	0.159023	ECMWF	0.3	0
1488	48	249	0.314569	ECMWF	0.3	1
1489	48	250.5	0.246314	ECMWF	0.3	0
1490	48	252	0.229088	ECMWF	0.3	0
1491	48	253.5	0.200084	ECMWF	0.3	0
1492	48	255	0.179039	ECMWF	0.3	0
1493	48	256.5	0.0811547	ECMWF	0.3	0
1494	48	258	0.0104928	ECMWF	0.3	0
1495	48	259.5	0.014983	ECMWF	0.3	0
1496	48	261	-0.0697597	ECMWF	0.3	0
1497	48	262.5	-0.00881601	ECMWF	0.3	0
1498	48	264	0.0286106	ECMWF	0.3	0
1499	48	265.5	0.0579607	ECMWF	0.3	0
1500	48	267	0.101875	ECMWF	0.3	0
1501	48	268.5	0.0450555	ECMWF	0.3	0
1502	48	270	0.0830676	ECMWF	0.3	0
1503	48	271.5	0.0222932	ECMWF	0.3	0
1504	25.5	279	0.299661	ECMWF	0.4	0
1505	27	261	0.0847095	ECMWF	0.4	0
1506	27	262.5	-0.0771853	ECMWF	0.4	0
1507	27	279	0.475484	ECMWF	0.4	1
1508	28.5	261	0.079042	ECMWF	0.4	0
1509	28.5	262.5	-0.0361687	ECMWF	0.4	0
1510	28.5	264	-0.00420521	ECMWF	0.4	0
1511	28.5	277.5	0.190526	ECMWF	0.4	0
1512	28.5	279	0.199026	ECMWF	0.4	0
1513	30	256.5	0.395638	ECMWF	0.4	0
1514	30	258	0.267915	ECMWF	0.4	0
1515	30	259.5	0.0829808	ECMWF	0.4	0
1516	30	261	0.0954346	ECMWF	0.4	0
1517	30	262.5	0.134528	ECMWF	0.4	0
1518	30	264	0.0782565	ECMWF	0.4	0
1519	30	265.5	0.0112429	ECMWF	0.4	0
1520	30	267	-0.00535995	ECMWF	0.4	0
1521	30	268.5	0.00139125	ECMWF	0.4	0
1522	30	270	0.00899722	ECMWF	0.4	0
1523	30	274.5	0.240833	ECMWF	0.4	0
1524	30	276	0.223659	ECMWF	0.4	0
1525	30	277.5	0.175508	ECMWF	0.4	0
1526	31.5	249	0.208465	ECMWF	0.4	0
1527	31.5	250.5	0.253054	ECMWF	0.4	0
1528	31.5	255	0.32219	ECMWF	0.4	0
1529	31.5	256.5	0.430932	ECMWF	0.4	1
1530	31.5	258	0.210264	ECMWF	0.4	0
1531	31.5	259.5	0.0382024	ECMWF	0.4	0
1532	31.5	261	0.13425	ECMWF	0.4	0
1533	31.5	262.5	0.109497	ECMWF	0.4	0
1534	31.5	264	0.155221	ECMWF	0.4	0
1535	31.5	265.5	0.176266	ECMWF	0.4	0
1536	31.5	267	0.0531141	ECMWF	0.4	0
1537	31.5	268.5	0.0848181	ECMWF	0.4	0
1538	31.5	270	-0.0326562	ECMWF	0.4	0
1539	31.5	271.5	0.00810145	ECMWF	0.4	0
1540	31.5	273	0.299665	ECMWF	0.4	0
1541	31.5	274.5	0.296916	ECMWF	0.4	0
1542	31.5	276	0.20268	ECMWF	0.4	0
1543	31.5	277.5	0.268944	ECMWF	0.4	0
1544	33	243	0.298226	ECMWF	0.4	0
1545	33	244.5	0.229853	ECMWF	0.4	0
1546	33	246	0.139735	ECMWF	0.4	0
1547	33	247.5	0.167033	ECMWF	0.4	0
1548	33	249	0.26489	ECMWF	0.4	0
1549	33	250.5	0.24812	ECMWF	0.4	0
1550	33	252	0.175368	ECMWF	0.4	0
1551	33	253.5	0.289554	ECMWF	0.4	0
1552	33	255	-0.212056	ECMWF	0.4	0
1553	33	256.5	0.192928	ECMWF	0.4	0
1554	33	258	0.140473	ECMWF	0.4	0
1555	33	259.5	0.129899	ECMWF	0.4	0
1556	33	261	0.109993	ECMWF	0.4	0
1557	33	262.5	0.109849	ECMWF	0.4	0
1558	33	264	0.151448	ECMWF	0.4	0
1559	33	265.5	0.196335	ECMWF	0.4	0
1560	33	267	0.137967	ECMWF	0.4	0
1561	33	268.5	0.134001	ECMWF	0.4	0
1562	33	270	0.0702273	ECMWF	0.4	0
1563	33	271.5	0.112068	ECMWF	0.4	0
1564	33	273	0.293479	ECMWF	0.4	0
1565	33	274.5	0.302265	ECMWF	0.4	0
1566	33	276	0.278634	ECMWF	0.4	0
1567	33	277.5	0.182603	ECMWF	0.4	0
1568	33	279	0.20829	ECMWF	0.4	0
1569	33	280.5	0.283619	ECMWF	0.4	0
1570	34.5	240	0.296851	ECMWF	0.4	0
1571	34.5	241.5	0.406006	ECMWF	0.4	1
1572	34.5	243	0.385996	ECMWF	0.4	0
1573	34.5	244.5	0.362451	ECMWF	0.4	0
1574	34.5	246	0.197061	ECMWF	0.4	0
1575	34.5	247.5	0.21165	ECMWF	0.4	0
1576	34.5	249	0.105028	ECMWF	0.4	0
1577	34.5	250.5	0.243959	ECMWF	0.4	0
1578	34.5	252	-0.0224793	ECMWF	0.4	0
1579	34.5	253.5	0.435357	ECMWF	0.4	1
1580	34.5	255	0.181292	ECMWF	0.4	0
1581	34.5	256.5	0.223224	ECMWF	0.4	0
1582	34.5	258	0.212101	ECMWF	0.4	0
1583	34.5	259.5	0.228287	ECMWF	0.4	0
1584	34.5	261	0.160087	ECMWF	0.4	0
1585	34.5	262.5	0.0627684	ECMWF	0.4	0
1586	34.5	264	0.0824998	ECMWF	0.4	0
1587	34.5	265.5	0.156044	ECMWF	0.4	0
1588	34.5	267	0.144286	ECMWF	0.4	0
1589	34.5	268.5	0.151837	ECMWF	0.4	0
1590	34.5	270	0.21378	ECMWF	0.4	0
1591	34.5	271.5	0.204647	ECMWF	0.4	0
1592	34.5	273	0.225967	ECMWF	0.4	0
1593	34.5	274.5	0.263328	ECMWF	0.4	0
1594	34.5	276	0.327629	ECMWF	0.4	0
1595	34.5	277.5	0.24206	ECMWF	0.4	0
1596	34.5	279	0.240845	ECMWF	0.4	0
1597	34.5	280.5	0.124566	ECMWF	0.4	0
1598	34.5	282	0.0270897	ECMWF	0.4	0
1599	36	238.5	0.265449	ECMWF	0.4	0
1600	36	240	0.339554	ECMWF	0.4	0
1601	36	241.5	0.140191	ECMWF	0.4	0
1602	36	243	0.275434	ECMWF	0.4	0
1603	36	244.5	0.185805	ECMWF	0.4	0
1604	36	246	0.265823	ECMWF	0.4	0
1605	36	247.5	0.335897	ECMWF	0.4	0
1606	36	249	0.378418	ECMWF	0.4	0
1607	36	250.5	0.0292641	ECMWF	0.4	0
1608	36	252	0.403745	ECMWF	0.4	1
1609	36	253.5	0.371837	ECMWF	0.4	0
1610	36	255	-0.271551	ECMWF	0.4	0
1611	36	256.5	0.139094	ECMWF	0.4	0
1612	36	258	0.100233	ECMWF	0.4	0
1613	36	259.5	0.0761406	ECMWF	0.4	0
1614	36	261	0.0416441	ECMWF	0.4	0
1615	36	262.5	-0.0139945	ECMWF	0.4	0
1616	36	264	0.0933473	ECMWF	0.4	0
1617	36	265.5	0.183722	ECMWF	0.4	0
1618	36	267	0.185333	ECMWF	0.4	0
1619	36	268.5	0.147804	ECMWF	0.4	0
1620	36	270	0.212363	ECMWF	0.4	0
1621	36	271.5	0.213734	ECMWF	0.4	0
1622	36	273	0.212145	ECMWF	0.4	0
1623	36	274.5	0.21903	ECMWF	0.4	0
1624	36	276	0.127377	ECMWF	0.4	0
1625	36	277.5	0.130377	ECMWF	0.4	0
1626	36	279	0.232022	ECMWF	0.4	0
1627	36	280.5	0.221045	ECMWF	0.4	0
1628	36	282	0.181334	ECMWF	0.4	0
1629	36	283.5	0.152933	ECMWF	0.4	0
1630	37.5	238.5	0.358221	ECMWF	0.4	0
1631	37.5	240	0.224619	ECMWF	0.4	0
1632	37.5	241.5	0.223443	ECMWF	0.4	0
1633	37.5	243	0.181038	ECMWF	0.4	0
1634	37.5	244.5	0.310779	ECMWF	0.4	0
1635	37.5	246	0.165429	ECMWF	0.4	0
1636	37.5	247.5	0.217843	ECMWF	0.4	0
1637	37.5	249	0.370105	ECMWF	0.4	0
1638	37.5	250.5	0.235004	ECMWF	0.4	0
1639	37.5	252	-0.0812875	ECMWF	0.4	0
1640	37.5	253.5	-0.142761	ECMWF	0.4	0
1641	37.5	255	-0.0329249	ECMWF	0.4	0
1642	37.5	256.5	0.20148	ECMWF	0.4	0
1643	37.5	258	0.0840071	ECMWF	0.4	0
1644	37.5	259.5	-0.0673647	ECMWF	0.4	0
1645	37.5	261	-0.00204448	ECMWF	0.4	0
1646	37.5	262.5	0.0839065	ECMWF	0.4	0
1647	37.5	264	0.125554	ECMWF	0.4	0
1648	37.5	265.5	0.161793	ECMWF	0.4	0
1649	37.5	267	0.224604	ECMWF	0.4	0
1650	37.5	268.5	0.169341	ECMWF	0.4	0
1651	37.5	270	0.135698	ECMWF	0.4	0
1652	37.5	271.5	0.147107	ECMWF	0.4	0
1653	37.5	273	0.201655	ECMWF	0.4	0
1654	37.5	274.5	0.236243	ECMWF	0.4	0
1655	37.5	276	0.253329	ECMWF	0.4	0
1656	37.5	277.5	0.21817	ECMWF	0.4	0
1657	37.5	279	0.219556	ECMWF	0.4	0
1658	37.5	280.5	0.106522	ECMWF	0.4	0
1659	37.5	282	0.117928	ECMWF	0.4	0
1660	37.5	283.5	0.160911	ECMWF	0.4	0
1661	39	237	0.275002	ECMWF	0.4	0
1662	39	238.5	0.30608	ECMWF	0.4	0
1663	39	240	0.258685	ECMWF	0.4	0
1664	39	241.5	0.166725	ECMWF	0.4	0
1665	39	243	0.0221044	ECMWF	0.4	0
1666	39	244.5	0.329623	ECMWF	0.4	0
1667	39	246	0.352107	ECMWF	0.4	0
1668	39	247.5	0.215037	ECMWF	0.4	0
1669	39	249	0.265313	ECMWF	0.4	0
1670	39	250.5	0.214795	ECMWF	0.4	0
1671	39	252	0.288047	ECMWF	0.4	0
1672	39	253.5	-0.0831849	ECMWF	0.4	0
1673	39	255	-0.214585	ECMWF	0.4	0
1674	39	256.5	0.159737	ECMWF	0.4	0
1675	39	258	0.079498	ECMWF	0.4	0
1676	39	259.5	-0.0724954	ECMWF	0.4	0
1677	39	261	-0.0187427	ECMWF	0.4	0
1678	39	262.5	0.0443948	ECMWF	0.4	0
1679	39	264	0.117633	ECMWF	0.4	0
1680	39	265.5	0.126493	ECMWF	0.4	0
1681	39	267	0.140853	ECMWF	0.4	0
1682	39	268.5	0.203312	ECMWF	0.4	0
1683	39	270	0.16085	ECMWF	0.4	0
1684	39	271.5	0.179278	ECMWF	0.4	0
1685	39	273	0.24876	ECMWF	0.4	0
1686	39	274.5	0.244015	ECMWF	0.4	0
1687	39	276	0.291216	ECMWF	0.4	0
1688	39	277.5	0.254612	ECMWF	0.4	0
1689	39	279	0.182792	ECMWF	0.4	0
1690	39	280.5	0.207434	ECMWF	0.4	0
1691	39	282	0.141151	ECMWF	0.4	0
1692	39	283.5	0.213224	ECMWF	0.4	0
1693	39	285	0.244138	ECMWF	0.4	0
1694	40.5	237	0.365852	ECMWF	0.4	0
1695	40.5	238.5	0.328844	ECMWF	0.4	0
1696	40.5	240	0.190007	ECMWF	0.4	0
1697	40.5	241.5	0.195285	ECMWF	0.4	0
1698	40.5	243	0.135651	ECMWF	0.4	0
1699	40.5	244.5	0.235103	ECMWF	0.4	0
1700	40.5	246	0.323722	ECMWF	0.4	0
1701	40.5	247.5	0.288086	ECMWF	0.4	0
1702	40.5	249	-0.0289828	ECMWF	0.4	0
1703	40.5	250.5	0.261477	ECMWF	0.4	0
1704	40.5	252	0.3606	ECMWF	0.4	0
1705	40.5	253.5	0.231994	ECMWF	0.4	0
1706	40.5	255	-0.00341999	ECMWF	0.4	0
1707	40.5	256.5	0.295487	ECMWF	0.4	0
1708	40.5	258	0.159459	ECMWF	0.4	0
1709	40.5	259.5	0.0293786	ECMWF	0.4	0
1710	40.5	261	-0.0225859	ECMWF	0.4	0
1711	40.5	262.5	0.0064103	ECMWF	0.4	0
1712	40.5	264	0.0318026	ECMWF	0.4	0
1713	40.5	265.5	0.14398	ECMWF	0.4	0
1714	40.5	267	0.156093	ECMWF	0.4	0
1715	40.5	268.5	0.103392	ECMWF	0.4	0
1716	40.5	270	0.164709	ECMWF	0.4	0
1717	40.5	271.5	0.1423	ECMWF	0.4	0
1718	40.5	273	0.169607	ECMWF	0.4	0
1719	40.5	274.5	0.156836	ECMWF	0.4	0
1720	40.5	276	0.213672	ECMWF	0.4	0
1721	40.5	277.5	0.187875	ECMWF	0.4	0
1722	40.5	279	0.123571	ECMWF	0.4	0
1723	40.5	280.5	0.106456	ECMWF	0.4	0
1724	40.5	282	0.229741	ECMWF	0.4	0
1725	40.5	283.5	0.287877	ECMWF	0.4	0
1726	40.5	285	0.323378	ECMWF	0.4	0
1727	40.5	286.5	0.175482	ECMWF	0.4	0
1728	42	237	0.306871	ECMWF	0.4	0
1729	42	238.5	0.263248	ECMWF	0.4	0
1730	42	240	0.0923839	ECMWF	0.4	0
1731	42	241.5	0.152359	ECMWF	0.4	0
1732	42	243	0.26506	ECMWF	0.4	0
1733	42	244.5	0.179804	ECMWF	0.4	0
1734	42	246	0.140503	ECMWF	0.4	0
1735	42	247.5	0.220418	ECMWF	0.4	0
1736	42	249	0.3181	ECMWF	0.4	0
1737	42	250.5	0.360889	ECMWF	0.4	0
1738	42	252	0.37519	ECMWF	0.4	0
1739	42	253.5	0.248614	ECMWF	0.4	0
1740	42	255	0.162693	ECMWF	0.4	0
1741	42	256.5	0.249746	ECMWF	0.4	0
1742	42	258	0.177041	ECMWF	0.4	0
1743	42	259.5	0.155756	ECMWF	0.4	0
1744	42	261	0.145398	ECMWF	0.4	0
1745	42	262.5	0.0855809	ECMWF	0.4	0
1746	42	264	0.103655	ECMWF	0.4	0
1747	42	265.5	0.160755	ECMWF	0.4	0
1748	42	267	0.175057	ECMWF	0.4	0
1749	42	268.5	0.119273	ECMWF	0.4	0
1750	42	270	0.101739	ECMWF	0.4	0
1751	42	271.5	0.129325	ECMWF	0.4	0
1752	42	273	0.0777073	ECMWF	0.4	0
1753	42	274.5	0.105976	ECMWF	0.4	0
1754	42	276	0.0816048	ECMWF	0.4	0
1755	42	277.5	0.0573178	ECMWF	0.4	0
1756	42	279	-0.012968	ECMWF	0.4	0
1757	42	280.5	0.082506	ECMWF	0.4	0
1758	42	282	0.149539	ECMWF	0.4	0
1759	42	283.5	0.250804	ECMWF	0.4	0
1760	42	285	0.300327	ECMWF	0.4	0
1761	42	286.5	0.272305	ECMWF	0.4	0
1762	42	288	0.308061	ECMWF	0.4	0
1763	43.5	237	0.163825	ECMWF	0.4	0
1764	43.5	238.5	0.173519	ECMWF	0.4	0
1765	43.5	240	0.0129291	ECMWF	0.4	0
1766	43.5	241.5	0.0175374	ECMWF	0.4	0
1767	43.5	243	0.0965922	ECMWF	0.4	0
1768	43.5	244.5	0.155893	ECMWF	0.4	0
1769	43.5	246	0.195195	ECMWF	0.4	0
1770	43.5	247.5	0.124363	ECMWF	0.4	0
1771	43.5	249	0.0719042	ECMWF	0.4	0
1772	43.5	250.5	-0.0228841	ECMWF	0.4	0
1773	43.5	252	0.254216	ECMWF	0.4	0
1774	43.5	253.5	0.238754	ECMWF	0.4	0
1775	43.5	255	0.170787	ECMWF	0.4	0
1776	43.5	256.5	0.270624	ECMWF	0.4	0
1777	43.5	258	0.310255	ECMWF	0.4	0
1778	43.5	259.5	0.251084	ECMWF	0.4	0
1779	43.5	261	0.191187	ECMWF	0.4	0
1780	43.5	262.5	0.113097	ECMWF	0.4	0
1781	43.5	264	0.116217	ECMWF	0.4	0
1782	43.5	265.5	0.180479	ECMWF	0.4	0
1783	43.5	267	0.209726	ECMWF	0.4	0
1784	43.5	268.5	0.131639	ECMWF	0.4	0
1785	43.5	270	0.0397713	ECMWF	0.4	0
1786	43.5	271.5	0.046529	ECMWF	0.4	0
1787	43.5	273	0.0221957	ECMWF	0.4	0
1788	43.5	274.5	0.104107	ECMWF	0.4	0
1789	43.5	276	0.0359032	ECMWF	0.4	0
1790	43.5	277.5	0.107713	ECMWF	0.4	0
1791	43.5	282	0.144888	ECMWF	0.4	0
1792	43.5	283.5	0.0681135	ECMWF	0.4	0
1793	43.5	285	0.0829058	ECMWF	0.4	0
1794	43.5	286.5	0.101867	ECMWF	0.4	0
1795	43.5	288	0.270253	ECMWF	0.4	0
1796	43.5	289.5	0.182618	ECMWF	0.4	0
1797	45	237	0.247436	ECMWF	0.4	0
1798	45	238.5	0.421632	ECMWF	0.4	1
1799	45	240	0.0345813	ECMWF	0.4	0
1800	45	241.5	0.119115	ECMWF	0.4	0
1801	45	243	0.0766433	ECMWF	0.4	0
1802	45	244.5	0.0230405	ECMWF	0.4	0
1803	45	246	-0.0327727	ECMWF	0.4	0
1804	45	247.5	0.058639	ECMWF	0.4	0
1805	45	249	0.183083	ECMWF	0.4	0
1806	45	250.5	0.182529	ECMWF	0.4	0
1807	45	252	0.212267	ECMWF	0.4	0
1808	45	253.5	0.22092	ECMWF	0.4	0
1809	45	255	0.287509	ECMWF	0.4	0
1810	45	256.5	0.168758	ECMWF	0.4	0
1811	45	258	0.257529	ECMWF	0.4	0
1812	45	259.5	0.253254	ECMWF	0.4	0
1813	45	261	0.150938	ECMWF	0.4	0
1814	45	262.5	0.0708793	ECMWF	0.4	0
1815	45	264	0.0801738	ECMWF	0.4	0
1816	45	265.5	0.140458	ECMWF	0.4	0
1817	45	267	0.233551	ECMWF	0.4	0
1818	45	268.5	0.257436	ECMWF	0.4	0
1819	45	270	0.164809	ECMWF	0.4	0
1820	45	271.5	0.156691	ECMWF	0.4	0
1821	45	273	0.127124	ECMWF	0.4	0
1822	45	274.5	0.156679	ECMWF	0.4	0
1823	45	276	0.150886	ECMWF	0.4	0
1824	45	286.5	-0.108602	ECMWF	0.4	0
1825	45	288	-0.248772	ECMWF	0.4	0
1826	45	289.5	-0.00305526	ECMWF	0.4	0
1827	45	291	0.066688	ECMWF	0.4	0
1828	45	292.5	0.0777294	ECMWF	0.4	0
1829	46.5	237	0.175318	ECMWF	0.4	0
1830	46.5	238.5	0.242964	ECMWF	0.4	0
1831	46.5	240	0.304718	ECMWF	0.4	0
1832	46.5	241.5	0.268749	ECMWF	0.4	0
1833	46.5	243	0.18337	ECMWF	0.4	0
1834	46.5	244.5	0.20119	ECMWF	0.4	0
1835	46.5	246	0.177484	ECMWF	0.4	0
1836	46.5	247.5	0.157733	ECMWF	0.4	0
1837	46.5	249	0.25615	ECMWF	0.4	0
1838	46.5	250.5	0.16631	ECMWF	0.4	0
1839	46.5	252	0.199353	ECMWF	0.4	0
1840	46.5	253.5	0.237308	ECMWF	0.4	0
1841	46.5	255	0.199043	ECMWF	0.4	0
1842	46.5	256.5	0.144539	ECMWF	0.4	0
1843	46.5	258	0.0479561	ECMWF	0.4	0
1844	46.5	259.5	0.0598654	ECMWF	0.4	0
1845	46.5	261	-0.00407689	ECMWF	0.4	0
1846	46.5	262.5	0.0220724	ECMWF	0.4	0
1847	46.5	264	-0.0275043	ECMWF	0.4	0
1848	46.5	265.5	0.0391766	ECMWF	0.4	0
1849	46.5	267	0.0467858	ECMWF	0.4	0
1850	46.5	268.5	0.117951	ECMWF	0.4	0
1851	46.5	270	0.182234	ECMWF	0.4	0
1852	46.5	271.5	0.162285	ECMWF	0.4	0
1853	46.5	273	0.10883	ECMWF	0.4	0
1854	46.5	274.5	0.039854	ECMWF	0.4	0
1855	46.5	291	-0.0210341	ECMWF	0.4	0
1856	48	237	0.253011	ECMWF	0.4	0
1857	48	238.5	0.264607	ECMWF	0.4	0
1858	48	240	-0.0222711	ECMWF	0.4	0
1859	48	241.5	0.142903	ECMWF	0.4	0
1860	48	243	0.217851	ECMWF	0.4	0
1861	48	244.5	0.109171	ECMWF	0.4	0
1862	48	246	0.203614	ECMWF	0.4	0
1863	48	247.5	0.159023	ECMWF	0.4	0
1864	48	249	0.314569	ECMWF	0.4	0
1865	48	250.5	0.246314	ECMWF	0.4	0
1866	48	252	0.229088	ECMWF	0.4	0
1867	48	253.5	0.200084	ECMWF	0.4	0
1868	48	255	0.179039	ECMWF	0.4	0
1869	48	256.5	0.0811547	ECMWF	0.4	0
1870	48	258	0.0104928	ECMWF	0.4	0
1871	48	259.5	0.014983	ECMWF	0.4	0
1872	48	261	-0.0697597	ECMWF	0.4	0
1873	48	262.5	-0.00881601	ECMWF	0.4	0
1874	48	264	0.0286106	ECMWF	0.4	0
1875	48	265.5	0.0579607	ECMWF	0.4	0
1876	48	267	0.101875	ECMWF	0.4	0
1877	48	268.5	0.0450555	ECMWF	0.4	0
1878	48	270	0.0830676	ECMWF	0.4	0
1879	48	271.5	0.0222932	ECMWF	0.4	0
1880	25.5	279	0.299661	ECMWF	0.5	0
1881	27	261	0.0847095	ECMWF	0.5	0
1882	27	262.5	-0.0771853	ECMWF	0.5	0
1883	27	279	0.475484	ECMWF	0.5	0
1884	28.5	261	0.079042	ECMWF	0.5	0
1885	28.5	262.5	-0.0361687	ECMWF	0.5	0
1886	28.5	264	-0.00420521	ECMWF	0.5	0
1887	28.5	277.5	0.190526	ECMWF	0.5	0
1888	28.5	279	0.199026	ECMWF	0.5	0
1889	30	256.5	0.395638	ECMWF	0.5	0
1890	30	258	0.267915	ECMWF	0.5	0
1891	30	259.5	0.0829808	ECMWF	0.5	0
1892	30	261	0.0954346	ECMWF	0.5	0
1893	30	262.5	0.134528	ECMWF	0.5	0
1894	30	264	0.0782565	ECMWF	0.5	0
1895	30	265.5	0.0112429	ECMWF	0.5	0
1896	30	267	-0.00535995	ECMWF	0.5	0
1897	30	268.5	0.00139125	ECMWF	0.5	0
1898	30	270	0.00899722	ECMWF	0.5	0
1899	30	274.5	0.240833	ECMWF	0.5	0
1900	30	276	0.223659	ECMWF	0.5	0
1901	30	277.5	0.175508	ECMWF	0.5	0
1902	31.5	249	0.208465	ECMWF	0.5	0
1903	31.5	250.5	0.253054	ECMWF	0.5	0
1904	31.5	255	0.32219	ECMWF	0.5	0
1905	31.5	256.5	0.430932	ECMWF	0.5	0
1906	31.5	258	0.210264	ECMWF	0.5	0
1907	31.5	259.5	0.0382024	ECMWF	0.5	0
1908	31.5	261	0.13425	ECMWF	0.5	0
1909	31.5	262.5	0.109497	ECMWF	0.5	0
1910	31.5	264	0.155221	ECMWF	0.5	0
1911	31.5	265.5	0.176266	ECMWF	0.5	0
1912	31.5	267	0.0531141	ECMWF	0.5	0
1913	31.5	268.5	0.0848181	ECMWF	0.5	0
1914	31.5	270	-0.0326562	ECMWF	0.5	0
1915	31.5	271.5	0.00810145	ECMWF	0.5	0
1916	31.5	273	0.299665	ECMWF	0.5	0
1917	31.5	274.5	0.296916	ECMWF	0.5	0
1918	31.5	276	0.20268	ECMWF	0.5	0
1919	31.5	277.5	0.268944	ECMWF	0.5	0
1920	33	243	0.298226	ECMWF	0.5	0
1921	33	244.5	0.229853	ECMWF	0.5	0
1922	33	246	0.139735	ECMWF	0.5	0
1923	33	247.5	0.167033	ECMWF	0.5	0
1924	33	249	0.26489	ECMWF	0.5	0
1925	33	250.5	0.24812	ECMWF	0.5	0
1926	33	252	0.175368	ECMWF	0.5	0
1927	33	253.5	0.289554	ECMWF	0.5	0
1928	33	255	-0.212056	ECMWF	0.5	0
1929	33	256.5	0.192928	ECMWF	0.5	0
1930	33	258	0.140473	ECMWF	0.5	0
1931	33	259.5	0.129899	ECMWF	0.5	0
1932	33	261	0.109993	ECMWF	0.5	0
1933	33	262.5	0.109849	ECMWF	0.5	0
1934	33	264	0.151448	ECMWF	0.5	0
1935	33	265.5	0.196335	ECMWF	0.5	0
1936	33	267	0.137967	ECMWF	0.5	0
1937	33	268.5	0.134001	ECMWF	0.5	0
1938	33	270	0.0702273	ECMWF	0.5	0
1939	33	271.5	0.112068	ECMWF	0.5	0
1940	33	273	0.293479	ECMWF	0.5	0
1941	33	274.5	0.302265	ECMWF	0.5	0
1942	33	276	0.278634	ECMWF	0.5	0
1943	33	277.5	0.182603	ECMWF	0.5	0
1944	33	279	0.20829	ECMWF	0.5	0
1945	33	280.5	0.283619	ECMWF	0.5	0
1946	34.5	240	0.296851	ECMWF	0.5	0
1947	34.5	241.5	0.406006	ECMWF	0.5	0
1948	34.5	243	0.385996	ECMWF	0.5	0
1949	34.5	244.5	0.362451	ECMWF	0.5	0
1950	34.5	246	0.197061	ECMWF	0.5	0
1951	34.5	247.5	0.21165	ECMWF	0.5	0
1952	34.5	249	0.105028	ECMWF	0.5	0
1953	34.5	250.5	0.243959	ECMWF	0.5	0
1954	34.5	252	-0.0224793	ECMWF	0.5	0
1955	34.5	253.5	0.435357	ECMWF	0.5	0
1956	34.5	255	0.181292	ECMWF	0.5	0
1957	34.5	256.5	0.223224	ECMWF	0.5	0
1958	34.5	258	0.212101	ECMWF	0.5	0
1959	34.5	259.5	0.228287	ECMWF	0.5	0
1960	34.5	261	0.160087	ECMWF	0.5	0
1961	34.5	262.5	0.0627684	ECMWF	0.5	0
1962	34.5	264	0.0824998	ECMWF	0.5	0
1963	34.5	265.5	0.156044	ECMWF	0.5	0
1964	34.5	267	0.144286	ECMWF	0.5	0
1965	34.5	268.5	0.151837	ECMWF	0.5	0
1966	34.5	270	0.21378	ECMWF	0.5	0
1967	34.5	271.5	0.204647	ECMWF	0.5	0
1968	34.5	273	0.225967	ECMWF	0.5	0
1969	34.5	274.5	0.263328	ECMWF	0.5	0
1970	34.5	276	0.327629	ECMWF	0.5	0
1971	34.5	277.5	0.24206	ECMWF	0.5	0
1972	34.5	279	0.240845	ECMWF	0.5	0
1973	34.5	280.5	0.124566	ECMWF	0.5	0
1974	34.5	282	0.0270897	ECMWF	0.5	0
1975	36	238.5	0.265449	ECMWF	0.5	0
1976	36	240	0.339554	ECMWF	0.5	0
1977	36	241.5	0.140191	ECMWF	0.5	0
1978	36	243	0.275434	ECMWF	0.5	0
1979	36	244.5	0.185805	ECMWF	0.5	0
1980	36	246	0.265823	ECMWF	0.5	0
1981	36	247.5	0.335897	ECMWF	0.5	0
1982	36	249	0.378418	ECMWF	0.5	0
1983	36	250.5	0.0292641	ECMWF	0.5	0
1984	36	252	0.403745	ECMWF	0.5	0
1985	36	253.5	0.371837	ECMWF	0.5	0
1986	36	255	-0.271551	ECMWF	0.5	0
1987	36	256.5	0.139094	ECMWF	0.5	0
1988	36	258	0.100233	ECMWF	0.5	0
1989	36	259.5	0.0761406	ECMWF	0.5	0
1990	36	261	0.0416441	ECMWF	0.5	0
1991	36	262.5	-0.0139945	ECMWF	0.5	0
1992	36	264	0.0933473	ECMWF	0.5	0
1993	36	265.5	0.183722	ECMWF	0.5	0
1994	36	267	0.185333	ECMWF	0.5	0
1995	36	268.5	0.147804	ECMWF	0.5	0
1996	36	270	0.212363	ECMWF	0.5	0
1997	36	271.5	0.213734	ECMWF	0.5	0
1998	36	273	0.212145	ECMWF	0.5	0
[truncated: 5,897 more rows]

## Sheet: us_tmp2m_1.5x1.5_34w
	lat	lon	lat_lon_skill	model	skill_threshold	above_threshold
0	25.5	279	0.366324	CFSv2	0	1
1	27	261	0.177407	CFSv2	0	1
2	27	262.5	0.129826	CFSv2	0	1
3	27	279	-0.0423053	CFSv2	0	0
4	28.5	261	-0.0804524	CFSv2	0	0
5	28.5	262.5	0.0145375	CFSv2	0	1
6	28.5	264	0.227747	CFSv2	0	1
7	28.5	277.5	0.176512	CFSv2	0	1
8	28.5	279	0.194074	CFSv2	0	1
9	30	256.5	0.454508	CFSv2	0	1
10	30	258	0.104961	CFSv2	0	1
11	30	259.5	-0.0546542	CFSv2	0	0
12	30	261	-0.0477883	CFSv2	0	0
13	30	262.5	-0.110062	CFSv2	0	0
14	30	264	-0.153527	CFSv2	0	0
15	30	265.5	0.0175823	CFSv2	0	1
16	30	267	0.0932729	CFSv2	0	1
17	30	268.5	-0.093205	CFSv2	0	0
18	30	270	0.0953645	CFSv2	0	1
19	30	274.5	0.369506	CFSv2	0	1
20	30	276	0.283087	CFSv2	0	1
21	30	277.5	0.191081	CFSv2	0	1
22	31.5	249	0.434077	CFSv2	0	1
23	31.5	250.5	0.241823	CFSv2	0	1
24	31.5	255	0.483764	CFSv2	0	1
25	31.5	256.5	0.277437	CFSv2	0	1
26	31.5	258	0.302591	CFSv2	0	1
27	31.5	259.5	0.187994	CFSv2	0	1
28	31.5	261	0.125088	CFSv2	0	1
29	31.5	262.5	0.083444	CFSv2	0	1
30	31.5	264	0.0408946	CFSv2	0	1
31	31.5	265.5	0.0537772	CFSv2	0	1
32	31.5	267	-0.0171943	CFSv2	0	0
33	31.5	268.5	-0.103838	CFSv2	0	0
34	31.5	270	-0.131834	CFSv2	0	0
35	31.5	271.5	-0.183334	CFSv2	0	0
36	31.5	273	-0.241202	CFSv2	0	0
37	31.5	274.5	-0.234461	CFSv2	0	0
38	31.5	276	-0.284788	CFSv2	0	0
39	31.5	277.5	-0.105178	CFSv2	0	0
40	33	243	0.0607977	CFSv2	0	1
41	33	244.5	-0.293971	CFSv2	0	0
42	33	246	0.25134	CFSv2	0	1
43	33	247.5	0.0457155	CFSv2	0	1
44	33	249	-0.154786	CFSv2	0	0
45	33	250.5	0.177051	CFSv2	0	1
46	33	252	0.483985	CFSv2	0	1
47	33	253.5	0.179143	CFSv2	0	1
48	33	255	0.47655	CFSv2	0	1
49	33	256.5	0.280368	CFSv2	0	1
50	33	258	0.26066	CFSv2	0	1
51	33	259.5	0.204629	CFSv2	0	1
52	33	261	0.252359	CFSv2	0	1
53	33	262.5	0.167526	CFSv2	0	1
54	33	264	0.137591	CFSv2	0	1
55	33	265.5	0.111116	CFSv2	0	1
56	33	267	0.0624453	CFSv2	0	1
57	33	268.5	-0.00967031	CFSv2	0	0
58	33	270	-0.0783636	CFSv2	0	0
59	33	271.5	-0.144375	CFSv2	0	0
60	33	273	-0.248085	CFSv2	0	0
61	33	274.5	-0.216511	CFSv2	0	0
62	33	276	-0.251844	CFSv2	0	0
63	33	277.5	-0.316224	CFSv2	0	0
64	33	279	-0.160525	CFSv2	0	0
65	33	280.5	0.299061	CFSv2	0	1
66	34.5	240	0.484887	CFSv2	0	1
67	34.5	241.5	0.285378	CFSv2	0	1
68	34.5	243	-0.0593941	CFSv2	0	0
69	34.5	244.5	-0.269563	CFSv2	0	0
70	34.5	246	0.169183	CFSv2	0	1
71	34.5	247.5	0.547971	CFSv2	0	1
72	34.5	249	0.596327	CFSv2	0	1
73	34.5	250.5	0.464913	CFSv2	0	1
74	34.5	252	0.56621	CFSv2	0	1
75	34.5	253.5	0.18288	CFSv2	0	1
76	34.5	255	0.383175	CFSv2	0	1
77	34.5	256.5	0.275002	CFSv2	0	1
78	34.5	258	0.256838	CFSv2	0	1
79	34.5	259.5	0.226658	CFSv2	0	1
80	34.5	261	0.232366	CFSv2	0	1
81	34.5	262.5	0.228233	CFSv2	0	1
82	34.5	264	0.202156	CFSv2	0	1
83	34.5	265.5	0.147273	CFSv2	0	1
84	34.5	267	0.0275264	CFSv2	0	1
85	34.5	268.5	0.060932	CFSv2	0	1
86	34.5	270	0.0449283	CFSv2	0	1
87	34.5	271.5	-0.129263	CFSv2	0	0
88	34.5	273	-0.19517	CFSv2	0	0
89	34.5	274.5	-0.27124	CFSv2	0	0
90	34.5	276	-0.253568	CFSv2	0	0
91	34.5	277.5	-0.378325	CFSv2	0	0
92	34.5	279	-0.297156	CFSv2	0	0
93	34.5	280.5	-0.217293	CFSv2	0	0
94	34.5	282	0.0798346	CFSv2	0	1
95	36	238.5	0.476104	CFSv2	0	1
96	36	240	-0.080897	CFSv2	0	0
97	36	241.5	0.415515	CFSv2	0	1
98	36	243	0.00134565	CFSv2	0	1
99	36	244.5	0.137279	CFSv2	0	1
100	36	246	0.144845	CFSv2	0	1
101	36	247.5	0.374765	CFSv2	0	1
102	36	249	0.445631	CFSv2	0	1
103	36	250.5	0.474107	CFSv2	0	1
104	36	252	0.427116	CFSv2	0	1
105	36	253.5	0.397761	CFSv2	0	1
106	36	255	0.351628	CFSv2	0	1
107	36	256.5	0.25841	CFSv2	0	1
108	36	258	0.415507	CFSv2	0	1
109	36	259.5	0.358265	CFSv2	0	1
110	36	261	0.237299	CFSv2	0	1
111	36	262.5	0.220104	CFSv2	0	1
112	36	264	0.190496	CFSv2	0	1
113	36	265.5	0.17734	CFSv2	0	1
114	36	267	0.102295	CFSv2	0	1
115	36	268.5	0.111847	CFSv2	0	1
116	36	270	0.031434	CFSv2	0	1
117	36	271.5	0.0261617	CFSv2	0	1
118	36	273	-0.11695	CFSv2	0	0
119	36	274.5	-0.169742	CFSv2	0	0
120	36	276	-0.303075	CFSv2	0	0
121	36	277.5	-0.280143	CFSv2	0	0
122	36	279	-0.25092	CFSv2	0	0
123	36	280.5	-0.207459	CFSv2	0	0
124	36	282	-0.156642	CFSv2	0	0
125	36	283.5	0.133119	CFSv2	0	1
126	37.5	238.5	0.177935	CFSv2	0	1
127	37.5	240	-0.106362	CFSv2	0	0
128	37.5	241.5	0.292925	CFSv2	0	1
129	37.5	243	-0.0830097	CFSv2	0	0
130	37.5	244.5	0.323351	CFSv2	0	1
131	37.5	246	0.284049	CFSv2	0	1
132	37.5	247.5	0.300849	CFSv2	0	1
133	37.5	249	0.366752	CFSv2	0	1
134	37.5	250.5	0.424753	CFSv2	0	1
135	37.5	252	0.515669	CFSv2	0	1
136	37.5	253.5	0.372538	CFSv2	0	1
137	37.5	255	0.305825	CFSv2	0	1
138	37.5	256.5	0.225074	CFSv2	0	1
139	37.5	258	0.289522	CFSv2	0	1
140	37.5	259.5	0.254044	CFSv2	0	1
141	37.5	261	0.267417	CFSv2	0	1
142	37.5	262.5	0.259114	CFSv2	0	1
143	37.5	264	0.259053	CFSv2	0	1
144	37.5	265.5	0.221842	CFSv2	0	1
145	37.5	267	0.217442	CFSv2	0	1
146	37.5	268.5	0.239165	CFSv2	0	1
147	37.5	270	0.151422	CFSv2	0	1
148	37.5	271.5	0.0859404	CFSv2	0	1
149	37.5	273	-0.00213601	CFSv2	0	0
150	37.5	274.5	-0.059105	CFSv2	0	0
151	37.5	276	-0.116334	CFSv2	0	0
152	37.5	277.5	-0.181909	CFSv2	0	0
153	37.5	279	-0.0723914	CFSv2	0	0
154	37.5	280.5	-0.185731	CFSv2	0	0
155	37.5	282	-0.352155	CFSv2	0	0
156	37.5	283.5	-0.0625639	CFSv2	0	0
157	39	237	0.127862	CFSv2	0	1
158	39	238.5	-0.0775892	CFSv2	0	0
159	39	240	0.409422	CFSv2	0	1
160	39	241.5	-0.124775	CFSv2	0	0
161	39	243	0.334623	CFSv2	0	1
162	39	244.5	0.337758	CFSv2	0	1
163	39	246	0.356013	CFSv2	0	1
164	39	247.5	0.376131	CFSv2	0	1
165	39	249	0.420937	CFSv2	0	1
166	39	250.5	0.20509	CFSv2	0	1
167	39	252	0.0497683	CFSv2	0	1
168	39	253.5	0.366809	CFSv2	0	1
169	39	255	0.0911833	CFSv2	0	1
170	39	256.5	0.231698	CFSv2	0	1
171	39	258	0.272889	CFSv2	0	1
172	39	259.5	0.275361	CFSv2	0	1
173	39	261	0.300308	CFSv2	0	1
174	39	262.5	0.260756	CFSv2	0	1
175	39	264	0.225735	CFSv2	0	1
176	39	265.5	0.233324	CFSv2	0	1
177	39	267	0.217325	CFSv2	0	1
178	39	268.5	0.19846	CFSv2	0	1
179	39	270	0.155141	CFSv2	0	1
180	39	271.5	0.132738	CFSv2	0	1
181	39	273	0.0412057	CFSv2	0	1
182	39	274.5	-0.0674761	CFSv2	0	0
183	39	276	-0.0802887	CFSv2	0	0
184	39	277.5	-0.110876	CFSv2	0	0
185	39	279	-0.191601	CFSv2	0	0
186	39	280.5	-0.0941065	CFSv2	0	0
187	39	282	-0.211145	CFSv2	0	0
188	39	283.5	-0.237249	CFSv2	0	0
189	39	285	0.249869	CFSv2	0	1
190	40.5	237	0.197396	CFSv2	0	1
191	40.5	238.5	0.0426377	CFSv2	0	1
192	40.5	240	0.352298	CFSv2	0	1
193	40.5	241.5	0.374454	CFSv2	0	1
194	40.5	243	0.365039	CFSv2	0	1
195	40.5	244.5	0.461381	CFSv2	0	1
196	40.5	246	0.247081	CFSv2	0	1
197	40.5	247.5	0.112415	CFSv2	0	1
198	40.5	249	0.397668	CFSv2	0	1
199	40.5	250.5	0.330768	CFSv2	0	1
200	40.5	252	0.26544	CFSv2	0	1
201	40.5	253.5	0.327368	CFSv2	0	1
202	40.5	255	0.0810148	CFSv2	0	1
203	40.5	256.5	0.218152	CFSv2	0	1
204	40.5	258	0.256432	CFSv2	0	1
205	40.5	259.5	0.273484	CFSv2	0	1
206	40.5	261	0.304768	CFSv2	0	1
207	40.5	262.5	0.288695	CFSv2	0	1
208	40.5	264	0.244955	CFSv2	0	1
209	40.5	265.5	0.264677	CFSv2	0	1
210	40.5	267	0.271708	CFSv2	0	1
211	40.5	268.5	0.251391	CFSv2	0	1
212	40.5	270	0.190952	CFSv2	0	1
213	40.5	271.5	0.156859	CFSv2	0	1
214	40.5	273	0.120943	CFSv2	0	1
215	40.5	274.5	0.00926075	CFSv2	0	1
216	40.5	276	-0.107915	CFSv2	0	0
217	40.5	277.5	-0.0120336	CFSv2	0	0
218	40.5	279	0.0178331	CFSv2	0	1
219	40.5	280.5	-0.0432264	CFSv2	0	0
220	40.5	282	-0.180795	CFSv2	0	0
221	40.5	283.5	-0.238052	CFSv2	0	0
222	40.5	285	-0.156922	CFSv2	0	0
223	40.5	286.5	0.189222	CFSv2	0	1
224	42	237	0.221405	CFSv2	0	1
225	42	238.5	0.288226	CFSv2	0	1
226	42	240	0.250967	CFSv2	0	1
227	42	241.5	0.339641	CFSv2	0	1
228	42	243	0.419066	CFSv2	0	1
229	42	244.5	0.44479	CFSv2	0	1
230	42	246	0.296316	CFSv2	0	1
231	42	247.5	0.163595	CFSv2	0	1
232	42	249	0.193022	CFSv2	0	1
233	42	250.5	0.331487	CFSv2	0	1
234	42	252	0.310985	CFSv2	0	1
235	42	253.5	0.170453	CFSv2	0	1
236	42	255	0.218769	CFSv2	0	1
237	42	256.5	0.235283	CFSv2	0	1
238	42	258	0.270047	CFSv2	0	1
239	42	259.5	0.337533	CFSv2	0	1
240	42	261	0.295007	CFSv2	0	1
241	42	262.5	0.287671	CFSv2	0	1
242	42	264	0.277384	CFSv2	0	1
243	42	265.5	0.297831	CFSv2	0	1
244	42	267	0.315053	CFSv2	0	1
245	42	268.5	0.308759	CFSv2	0	1
246	42	270	0.278081	CFSv2	0	1
247	42	271.5	0.157647	CFSv2	0	1
248	42	273	0.0805934	CFSv2	0	1
249	42	274.5	0.0671642	CFSv2	0	1
250	42	276	0.0173602	CFSv2	0	1
251	42	277.5	0.00842956	CFSv2	0	1
252	42	279	0.0176541	CFSv2	0	1
253	42	280.5	0.00176954	CFSv2	0	1
254	42	282	0.148322	CFSv2	0	1
255	42	283.5	-0.118829	CFSv2	0	0
256	42	285	-0.0256789	CFSv2	0	0
257	42	286.5	-0.15021	CFSv2	0	0
258	42	288	0.020845	CFSv2	0	1
259	43.5	237	0.16722	CFSv2	0	1
260	43.5	238.5	0.369709	CFSv2	0	1
261	43.5	240	0.243293	CFSv2	0	1
262	43.5	241.5	0.365191	CFSv2	0	1
263	43.5	243	0.342973	CFSv2	0	1
264	43.5	244.5	0.360319	CFSv2	0	1
265	43.5	246	0.228309	CFSv2	0	1
266	43.5	247.5	0.157247	CFSv2	0	1
267	43.5	249	0.202297	CFSv2	0	1
268	43.5	250.5	0.192546	CFSv2	0	1
269	43.5	252	0.296723	CFSv2	0	1
270	43.5	253.5	0.237551	CFSv2	0	1
271	43.5	255	0.244157	CFSv2	0	1
272	43.5	256.5	0.298514	CFSv2	0	1
273	43.5	258	0.316039	CFSv2	0	1
274	43.5	259.5	0.367886	CFSv2	0	1
275	43.5	261	0.332075	CFSv2	0	1
276	43.5	262.5	0.310079	CFSv2	0	1
277	43.5	264	0.306653	CFSv2	0	1
278	43.5	265.5	0.319791	CFSv2	0	1
279	43.5	267	0.340851	CFSv2	0	1
280	43.5	268.5	0.302082	CFSv2	0	1
281	43.5	270	0.297262	CFSv2	0	1
282	43.5	271.5	0.259004	CFSv2	0	1
283	43.5	273	0.139813	CFSv2	0	1
284	43.5	274.5	0.166505	CFSv2	0	1
285	43.5	276	0.0790054	CFSv2	0	1
286	43.5	277.5	0.165236	CFSv2	0	1
287	43.5	282	0.0191517	CFSv2	0	1
288	43.5	283.5	0.0353847	CFSv2	0	1
289	43.5	285	0.312622	CFSv2	0	1
290	43.5	286.5	-0.122869	CFSv2	0	0
291	43.5	288	-0.0078704	CFSv2	0	0
292	43.5	289.5	0.233529	CFSv2	0	1
293	45	237	0.0562738	CFSv2	0	1
294	45	238.5	0.296043	CFSv2	0	1
295	45	240	0.223877	CFSv2	0	1
296	45	241.5	0.465254	CFSv2	0	1
297	45	243	0.445407	CFSv2	0	1
298	45	244.5	-0.0263277	CFSv2	0	0
299	45	246	-0.0536903	CFSv2	0	0
300	45	247.5	0.268996	CFSv2	0	1
301	45	249	0.21489	CFSv2	0	1
302	45	250.5	0.183942	CFSv2	0	1
303	45	252	0.27073	CFSv2	0	1
304	45	253.5	0.356251	CFSv2	0	1
305	45	255	0.344509	CFSv2	0	1
306	45	256.5	0.366158	CFSv2	0	1
307	45	258	0.326425	CFSv2	0	1
308	45	259.5	0.390635	CFSv2	0	1
309	45	261	0.334676	CFSv2	0	1
310	45	262.5	0.290317	CFSv2	0	1
311	45	264	0.304236	CFSv2	0	1
312	45	265.5	0.332791	CFSv2	0	1
313	45	267	0.331952	CFSv2	0	1
314	45	268.5	0.359263	CFSv2	0	1
315	45	270	0.363604	CFSv2	0	1
316	45	271.5	0.349876	CFSv2	0	1
317	45	273	0.274315	CFSv2	0	1
318	45	274.5	0.250496	CFSv2	0	1
319	45	276	0.378602	CFSv2	0	1
320	45	286.5	-0.0378708	CFSv2	0	0
321	45	288	0.104926	CFSv2	0	1
322	45	289.5	0.141508	CFSv2	0	1
323	45	291	0.0346588	CFSv2	0	1
324	45	292.5	0.281357	CFSv2	0	1
325	46.5	237	0.073304	CFSv2	0	1
326	46.5	238.5	0.499579	CFSv2	0	1
327	46.5	240	0.104877	CFSv2	0	1
328	46.5	241.5	0.262636	CFSv2	0	1
329	46.5	243	0.299104	CFSv2	0	1
330	46.5	244.5	-0.0135513	CFSv2	0	0
331	46.5	246	0.0749222	CFSv2	0	1
332	46.5	247.5	0.274003	CFSv2	0	1
333	46.5	249	0.345391	CFSv2	0	1
334	46.5	250.5	0.347463	CFSv2	0	1
335	46.5	252	0.400354	CFSv2	0	1
336	46.5	253.5	0.394293	CFSv2	0	1
337	46.5	255	0.387753	CFSv2	0	1
338	46.5	256.5	0.35525	CFSv2	0	1
339	46.5	258	0.362763	CFSv2	0	1
340	46.5	259.5	0.382523	CFSv2	0	1
341	46.5	261	0.355342	CFSv2	0	1
342	46.5	262.5	0.329145	CFSv2	0	1
343	46.5	264	0.353232	CFSv2	0	1
344	46.5	265.5	0.353887	CFSv2	0	1
345	46.5	267	0.315913	CFSv2	0	1
346	46.5	268.5	0.32774	CFSv2	0	1
347	46.5	270	0.357405	CFSv2	0	1
348	46.5	271.5	0.379198	CFSv2	0	1
349	46.5	273	0.312328	CFSv2	0	1
350	46.5	274.5	0.218731	CFSv2	0	1
351	46.5	291	0.00575587	CFSv2	0	1
352	48	237	0.120063	CFSv2	0	1
353	48	238.5	0.366602	CFSv2	0	1
354	48	240	0.192863	CFSv2	0	1
355	48	241.5	0.19237	CFSv2	0	1
356	48	243	0.218988	CFSv2	0	1
357	48	244.5	0.348369	CFSv2	0	1
358	48	246	0.282977	CFSv2	0	1
359	48	247.5	0.36934	CFSv2	0	1
360	48	249	0.424559	CFSv2	0	1
361	48	250.5	0.388887	CFSv2	0	1
362	48	252	0.382933	CFSv2	0	1
363	48	253.5	0.385318	CFSv2	0	1
364	48	255	0.362167	CFSv2	0	1
365	48	256.5	0.363821	CFSv2	0	1
366	48	258	0.348171	CFSv2	0	1
367	48	259.5	0.351997	CFSv2	0	1
368	48	261	0.300038	CFSv2	0	1
369	48	262.5	0.314443	CFSv2	0	1
370	48	264	0.340694	CFSv2	0	1
371	48	265.5	0.360169	CFSv2	0	1
372	48	267	0.36569	CFSv2	0	1
373	48	268.5	0.353403	CFSv2	0	1
374	48	270	0.23559	CFSv2	0	1
375	48	271.5	0.159236	CFSv2	0	1
376	25.5	279	0.366324	CFSv2	0.1	1
377	27	261	0.177407	CFSv2	0.1	1
378	27	262.5	0.129826	CFSv2	0.1	1
379	27	279	-0.0423053	CFSv2	0.1	0
380	28.5	261	-0.0804524	CFSv2	0.1	0
381	28.5	262.5	0.0145375	CFSv2	0.1	0
382	28.5	264	0.227747	CFSv2	0.1	1
383	28.5	277.5	0.176512	CFSv2	0.1	1
384	28.5	279	0.194074	CFSv2	0.1	1
385	30	256.5	0.454508	CFSv2	0.1	1
386	30	258	0.104961	CFSv2	0.1	1
387	30	259.5	-0.0546542	CFSv2	0.1	0
388	30	261	-0.0477883	CFSv2	0.1	0
389	30	262.5	-0.110062	CFSv2	0.1	0
390	30	264	-0.153527	CFSv2	0.1	0
391	30	265.5	0.0175823	CFSv2	0.1	0
392	30	267	0.0932729	CFSv2	0.1	0
393	30	268.5	-0.093205	CFSv2	0.1	0
394	30	270	0.0953645	CFSv2	0.1	0
395	30	274.5	0.369506	CFSv2	0.1	1
396	30	276	0.283087	CFSv2	0.1	1
397	30	277.5	0.191081	CFSv2	0.1	1
398	31.5	249	0.434077	CFSv2	0.1	1
399	31.5	250.5	0.241823	CFSv2	0.1	1
400	31.5	255	0.483764	CFSv2	0.1	1
401	31.5	256.5	0.277437	CFSv2	0.1	1
402	31.5	258	0.302591	CFSv2	0.1	1
403	31.5	259.5	0.187994	CFSv2	0.1	1
404	31.5	261	0.125088	CFSv2	0.1	1
405	31.5	262.5	0.083444	CFSv2	0.1	0
406	31.5	264	0.0408946	CFSv2	0.1	0
407	31.5	265.5	0.0537772	CFSv2	0.1	0
408	31.5	267	-0.0171943	CFSv2	0.1	0
409	31.5	268.5	-0.103838	CFSv2	0.1	0
410	31.5	270	-0.131834	CFSv2	0.1	0
411	31.5	271.5	-0.183334	CFSv2	0.1	0
412	31.5	273	-0.241202	CFSv2	0.1	0
413	31.5	274.5	-0.234461	CFSv2	0.1	0
414	31.5	276	-0.284788	CFSv2	0.1	0
415	31.5	277.5	-0.105178	CFSv2	0.1	0
416	33	243	0.0607977	CFSv2	0.1	0
417	33	244.5	-0.293971	CFSv2	0.1	0
418	33	246	0.25134	CFSv2	0.1	1
419	33	247.5	0.0457155	CFSv2	0.1	0
420	33	249	-0.154786	CFSv2	0.1	0
421	33	250.5	0.177051	CFSv2	0.1	1
422	33	252	0.483985	CFSv2	0.1	1
423	33	253.5	0.179143	CFSv2	0.1	1
424	33	255	0.47655	CFSv2	0.1	1
425	33	256.5	0.280368	CFSv2	0.1	1
426	33	258	0.26066	CFSv2	0.1	1
427	33	259.5	0.204629	CFSv2	0.1	1
428	33	261	0.252359	CFSv2	0.1	1
429	33	262.5	0.167526	CFSv2	0.1	1
430	33	264	0.137591	CFSv2	0.1	1
431	33	265.5	0.111116	CFSv2	0.1	1
432	33	267	0.0624453	CFSv2	0.1	0
433	33	268.5	-0.00967031	CFSv2	0.1	0
434	33	270	-0.0783636	CFSv2	0.1	0
435	33	271.5	-0.144375	CFSv2	0.1	0
436	33	273	-0.248085	CFSv2	0.1	0
437	33	274.5	-0.216511	CFSv2	0.1	0
438	33	276	-0.251844	CFSv2	0.1	0
439	33	277.5	-0.316224	CFSv2	0.1	0
440	33	279	-0.160525	CFSv2	0.1	0
441	33	280.5	0.299061	CFSv2	0.1	1
442	34.5	240	0.484887	CFSv2	0.1	1
443	34.5	241.5	0.285378	CFSv2	0.1	1
444	34.5	243	-0.0593941	CFSv2	0.1	0
445	34.5	244.5	-0.269563	CFSv2	0.1	0
446	34.5	246	0.169183	CFSv2	0.1	1
447	34.5	247.5	0.547971	CFSv2	0.1	1
448	34.5	249	0.596327	CFSv2	0.1	1
449	34.5	250.5	0.464913	CFSv2	0.1	1
450	34.5	252	0.56621	CFSv2	0.1	1
451	34.5	253.5	0.18288	CFSv2	0.1	1
452	34.5	255	0.383175	CFSv2	0.1	1
453	34.5	256.5	0.275002	CFSv2	0.1	1
454	34.5	258	0.256838	CFSv2	0.1	1
455	34.5	259.5	0.226658	CFSv2	0.1	1
456	34.5	261	0.232366	CFSv2	0.1	1
457	34.5	262.5	0.228233	CFSv2	0.1	1
458	34.5	264	0.202156	CFSv2	0.1	1
459	34.5	265.5	0.147273	CFSv2	0.1	1
460	34.5	267	0.0275264	CFSv2	0.1	0
461	34.5	268.5	0.060932	CFSv2	0.1	0
462	34.5	270	0.0449283	CFSv2	0.1	0
463	34.5	271.5	-0.129263	CFSv2	0.1	0
464	34.5	273	-0.19517	CFSv2	0.1	0
465	34.5	274.5	-0.27124	CFSv2	0.1	0
466	34.5	276	-0.253568	CFSv2	0.1	0
467	34.5	277.5	-0.378325	CFSv2	0.1	0
468	34.5	279	-0.297156	CFSv2	0.1	0
469	34.5	280.5	-0.217293	CFSv2	0.1	0
470	34.5	282	0.0798346	CFSv2	0.1	0
471	36	238.5	0.476104	CFSv2	0.1	1
472	36	240	-0.080897	CFSv2	0.1	0
473	36	241.5	0.415515	CFSv2	0.1	1
474	36	243	0.00134565	CFSv2	0.1	0
475	36	244.5	0.137279	CFSv2	0.1	1
476	36	246	0.144845	CFSv2	0.1	1
477	36	247.5	0.374765	CFSv2	0.1	1
478	36	249	0.445631	CFSv2	0.1	1
479	36	250.5	0.474107	CFSv2	0.1	1
480	36	252	0.427116	CFSv2	0.1	1
481	36	253.5	0.397761	CFSv2	0.1	1
482	36	255	0.351628	CFSv2	0.1	1
483	36	256.5	0.25841	CFSv2	0.1	1
484	36	258	0.415507	CFSv2	0.1	1
485	36	259.5	0.358265	CFSv2	0.1	1
486	36	261	0.237299	CFSv2	0.1	1
487	36	262.5	0.220104	CFSv2	0.1	1
488	36	264	0.190496	CFSv2	0.1	1
489	36	265.5	0.17734	CFSv2	0.1	1
490	36	267	0.102295	CFSv2	0.1	1
491	36	268.5	0.111847	CFSv2	0.1	1
492	36	270	0.031434	CFSv2	0.1	0
493	36	271.5	0.0261617	CFSv2	0.1	0
494	36	273	-0.11695	CFSv2	0.1	0
495	36	274.5	-0.169742	CFSv2	0.1	0
496	36	276	-0.303075	CFSv2	0.1	0
497	36	277.5	-0.280143	CFSv2	0.1	0
498	36	279	-0.25092	CFSv2	0.1	0
499	36	280.5	-0.207459	CFSv2	0.1	0
500	36	282	-0.156642	CFSv2	0.1	0
501	36	283.5	0.133119	CFSv2	0.1	1
502	37.5	238.5	0.177935	CFSv2	0.1	1
503	37.5	240	-0.106362	CFSv2	0.1	0
504	37.5	241.5	0.292925	CFSv2	0.1	1
505	37.5	243	-0.0830097	CFSv2	0.1	0
506	37.5	244.5	0.323351	CFSv2	0.1	1
507	37.5	246	0.284049	CFSv2	0.1	1
508	37.5	247.5	0.300849	CFSv2	0.1	1
509	37.5	249	0.366752	CFSv2	0.1	1
510	37.5	250.5	0.424753	CFSv2	0.1	1
511	37.5	252	0.515669	CFSv2	0.1	1
512	37.5	253.5	0.372538	CFSv2	0.1	1
513	37.5	255	0.305825	CFSv2	0.1	1
514	37.5	256.5	0.225074	CFSv2	0.1	1
515	37.5	258	0.289522	CFSv2	0.1	1
516	37.5	259.5	0.254044	CFSv2	0.1	1
517	37.5	261	0.267417	CFSv2	0.1	1
518	37.5	262.5	0.259114	CFSv2	0.1	1
519	37.5	264	0.259053	CFSv2	0.1	1
520	37.5	265.5	0.221842	CFSv2	0.1	1
521	37.5	267	0.217442	CFSv2	0.1	1
522	37.5	268.5	0.239165	CFSv2	0.1	1
523	37.5	270	0.151422	CFSv2	0.1	1
524	37.5	271.5	0.0859404	CFSv2	0.1	0
525	37.5	273	-0.00213601	CFSv2	0.1	0
526	37.5	274.5	-0.059105	CFSv2	0.1	0
527	37.5	276	-0.116334	CFSv2	0.1	0
528	37.5	277.5	-0.181909	CFSv2	0.1	0
529	37.5	279	-0.0723914	CFSv2	0.1	0
530	37.5	280.5	-0.185731	CFSv2	0.1	0
531	37.5	282	-0.352155	CFSv2	0.1	0
532	37.5	283.5	-0.0625639	CFSv2	0.1	0
533	39	237	0.127862	CFSv2	0.1	1
534	39	238.5	-0.0775892	CFSv2	0.1	0
535	39	240	0.409422	CFSv2	0.1	1
536	39	241.5	-0.124775	CFSv2	0.1	0
537	39	243	0.334623	CFSv2	0.1	1
538	39	244.5	0.337758	CFSv2	0.1	1
539	39	246	0.356013	CFSv2	0.1	1
540	39	247.5	0.376131	CFSv2	0.1	1
541	39	249	0.420937	CFSv2	0.1	1
542	39	250.5	0.20509	CFSv2	0.1	1
543	39	252	0.0497683	CFSv2	0.1	0
544	39	253.5	0.366809	CFSv2	0.1	1
545	39	255	0.0911833	CFSv2	0.1	0
546	39	256.5	0.231698	CFSv2	0.1	1
547	39	258	0.272889	CFSv2	0.1	1
548	39	259.5	0.275361	CFSv2	0.1	1
549	39	261	0.300308	CFSv2	0.1	1
550	39	262.5	0.260756	CFSv2	0.1	1
551	39	264	0.225735	CFSv2	0.1	1
552	39	265.5	0.233324	CFSv2	0.1	1
553	39	267	0.217325	CFSv2	0.1	1
554	39	268.5	0.19846	CFSv2	0.1	1
555	39	270	0.155141	CFSv2	0.1	1
556	39	271.5	0.132738	CFSv2	0.1	1
557	39	273	0.0412057	CFSv2	0.1	0
558	39	274.5	-0.0674761	CFSv2	0.1	0
559	39	276	-0.0802887	CFSv2	0.1	0
560	39	277.5	-0.110876	CFSv2	0.1	0
561	39	279	-0.191601	CFSv2	0.1	0
562	39	280.5	-0.0941065	CFSv2	0.1	0
563	39	282	-0.211145	CFSv2	0.1	0
564	39	283.5	-0.237249	CFSv2	0.1	0
565	39	285	0.249869	CFSv2	0.1	1
566	40.5	237	0.197396	CFSv2	0.1	1
567	40.5	238.5	0.0426377	CFSv2	0.1	0
568	40.5	240	0.352298	CFSv2	0.1	1
569	40.5	241.5	0.374454	CFSv2	0.1	1
570	40.5	243	0.365039	CFSv2	0.1	1
571	40.5	244.5	0.461381	CFSv2	0.1	1
572	40.5	246	0.247081	CFSv2	0.1	1
573	40.5	247.5	0.112415	CFSv2	0.1	1
574	40.5	249	0.397668	CFSv2	0.1	1
575	40.5	250.5	0.330768	CFSv2	0.1	1
576	40.5	252	0.26544	CFSv2	0.1	1
577	40.5	253.5	0.327368	CFSv2	0.1	1
578	40.5	255	0.0810148	CFSv2	0.1	0
579	40.5	256.5	0.218152	CFSv2	0.1	1
580	40.5	258	0.256432	CFSv2	0.1	1
581	40.5	259.5	0.273484	CFSv2	0.1	1
582	40.5	261	0.304768	CFSv2	0.1	1
583	40.5	262.5	0.288695	CFSv2	0.1	1
584	40.5	264	0.244955	CFSv2	0.1	1
585	40.5	265.5	0.264677	CFSv2	0.1	1
586	40.5	267	0.271708	CFSv2	0.1	1
587	40.5	268.5	0.251391	CFSv2	0.1	1
588	40.5	270	0.190952	CFSv2	0.1	1
589	40.5	271.5	0.156859	CFSv2	0.1	1
590	40.5	273	0.120943	CFSv2	0.1	1
591	40.5	274.5	0.00926075	CFSv2	0.1	0
592	40.5	276	-0.107915	CFSv2	0.1	0
593	40.5	277.5	-0.0120336	CFSv2	0.1	0
594	40.5	279	0.0178331	CFSv2	0.1	0
595	40.5	280.5	-0.0432264	CFSv2	0.1	0
596	40.5	282	-0.180795	CFSv2	0.1	0
597	40.5	283.5	-0.238052	CFSv2	0.1	0
598	40.5	285	-0.156922	CFSv2	0.1	0
599	40.5	286.5	0.189222	CFSv2	0.1	1
600	42	237	0.221405	CFSv2	0.1	1
601	42	238.5	0.288226	CFSv2	0.1	1
602	42	240	0.250967	CFSv2	0.1	1
603	42	241.5	0.339641	CFSv2	0.1	1
604	42	243	0.419066	CFSv2	0.1	1
605	42	244.5	0.44479	CFSv2	0.1	1
606	42	246	0.296316	CFSv2	0.1	1
607	42	247.5	0.163595	CFSv2	0.1	1
608	42	249	0.193022	CFSv2	0.1	1
609	42	250.5	0.331487	CFSv2	0.1	1
610	42	252	0.310985	CFSv2	0.1	1
611	42	253.5	0.170453	CFSv2	0.1	1
612	42	255	0.218769	CFSv2	0.1	1
613	42	256.5	0.235283	CFSv2	0.1	1
614	42	258	0.270047	CFSv2	0.1	1
615	42	259.5	0.337533	CFSv2	0.1	1
616	42	261	0.295007	CFSv2	0.1	1
617	42	262.5	0.287671	CFSv2	0.1	1
618	42	264	0.277384	CFSv2	0.1	1
619	42	265.5	0.297831	CFSv2	0.1	1
620	42	267	0.315053	CFSv2	0.1	1
621	42	268.5	0.308759	CFSv2	0.1	1
622	42	270	0.278081	CFSv2	0.1	1
623	42	271.5	0.157647	CFSv2	0.1	1
624	42	273	0.0805934	CFSv2	0.1	0
625	42	274.5	0.0671642	CFSv2	0.1	0
626	42	276	0.0173602	CFSv2	0.1	0
627	42	277.5	0.00842956	CFSv2	0.1	0
628	42	279	0.0176541	CFSv2	0.1	0
629	42	280.5	0.00176954	CFSv2	0.1	0
630	42	282	0.148322	CFSv2	0.1	1
631	42	283.5	-0.118829	CFSv2	0.1	0
632	42	285	-0.0256789	CFSv2	0.1	0
633	42	286.5	-0.15021	CFSv2	0.1	0
634	42	288	0.020845	CFSv2	0.1	0
635	43.5	237	0.16722	CFSv2	0.1	1
636	43.5	238.5	0.369709	CFSv2	0.1	1
637	43.5	240	0.243293	CFSv2	0.1	1
638	43.5	241.5	0.365191	CFSv2	0.1	1
639	43.5	243	0.342973	CFSv2	0.1	1
640	43.5	244.5	0.360319	CFSv2	0.1	1
641	43.5	246	0.228309	CFSv2	0.1	1
642	43.5	247.5	0.157247	CFSv2	0.1	1
643	43.5	249	0.202297	CFSv2	0.1	1
644	43.5	250.5	0.192546	CFSv2	0.1	1
645	43.5	252	0.296723	CFSv2	0.1	1
646	43.5	253.5	0.237551	CFSv2	0.1	1
647	43.5	255	0.244157	CFSv2	0.1	1
648	43.5	256.5	0.298514	CFSv2	0.1	1
649	43.5	258	0.316039	CFSv2	0.1	1
650	43.5	259.5	0.367886	CFSv2	0.1	1
651	43.5	261	0.332075	CFSv2	0.1	1
652	43.5	262.5	0.310079	CFSv2	0.1	1
653	43.5	264	0.306653	CFSv2	0.1	1
654	43.5	265.5	0.319791	CFSv2	0.1	1
655	43.5	267	0.340851	CFSv2	0.1	1
656	43.5	268.5	0.302082	CFSv2	0.1	1
657	43.5	270	0.297262	CFSv2	0.1	1
658	43.5	271.5	0.259004	CFSv2	0.1	1
659	43.5	273	0.139813	CFSv2	0.1	1
660	43.5	274.5	0.166505	CFSv2	0.1	1
661	43.5	276	0.0790054	CFSv2	0.1	0
662	43.5	277.5	0.165236	CFSv2	0.1	1
663	43.5	282	0.0191517	CFSv2	0.1	0
664	43.5	283.5	0.0353847	CFSv2	0.1	0
665	43.5	285	0.312622	CFSv2	0.1	1
666	43.5	286.5	-0.122869	CFSv2	0.1	0
667	43.5	288	-0.0078704	CFSv2	0.1	0
668	43.5	289.5	0.233529	CFSv2	0.1	1
669	45	237	0.0562738	CFSv2	0.1	0
670	45	238.5	0.296043	CFSv2	0.1	1
671	45	240	0.223877	CFSv2	0.1	1
672	45	241.5	0.465254	CFSv2	0.1	1
673	45	243	0.445407	CFSv2	0.1	1
674	45	244.5	-0.0263277	CFSv2	0.1	0
675	45	246	-0.0536903	CFSv2	0.1	0
676	45	247.5	0.268996	CFSv2	0.1	1
677	45	249	0.21489	CFSv2	0.1	1
678	45	250.5	0.183942	CFSv2	0.1	1
679	45	252	0.27073	CFSv2	0.1	1
680	45	253.5	0.356251	CFSv2	0.1	1
681	45	255	0.344509	CFSv2	0.1	1
682	45	256.5	0.366158	CFSv2	0.1	1
683	45	258	0.326425	CFSv2	0.1	1
684	45	259.5	0.390635	CFSv2	0.1	1
685	45	261	0.334676	CFSv2	0.1	1
686	45	262.5	0.290317	CFSv2	0.1	1
687	45	264	0.304236	CFSv2	0.1	1
688	45	265.5	0.332791	CFSv2	0.1	1
689	45	267	0.331952	CFSv2	0.1	1
690	45	268.5	0.359263	CFSv2	0.1	1
691	45	270	0.363604	CFSv2	0.1	1
692	45	271.5	0.349876	CFSv2	0.1	1
693	45	273	0.274315	CFSv2	0.1	1
694	45	274.5	0.250496	CFSv2	0.1	1
695	45	276	0.378602	CFSv2	0.1	1
696	45	286.5	-0.0378708	CFSv2	0.1	0
697	45	288	0.104926	CFSv2	0.1	1
698	45	289.5	0.141508	CFSv2	0.1	1
699	45	291	0.0346588	CFSv2	0.1	0
700	45	292.5	0.281357	CFSv2	0.1	1
701	46.5	237	0.073304	CFSv2	0.1	0
702	46.5	238.5	0.499579	CFSv2	0.1	1
703	46.5	240	0.104877	CFSv2	0.1	1
704	46.5	241.5	0.262636	CFSv2	0.1	1
705	46.5	243	0.299104	CFSv2	0.1	1
706	46.5	244.5	-0.0135513	CFSv2	0.1	0
707	46.5	246	0.0749222	CFSv2	0.1	0
708	46.5	247.5	0.274003	CFSv2	0.1	1
709	46.5	249	0.345391	CFSv2	0.1	1
710	46.5	250.5	0.347463	CFSv2	0.1	1
711	46.5	252	0.400354	CFSv2	0.1	1
712	46.5	253.5	0.394293	CFSv2	0.1	1
713	46.5	255	0.387753	CFSv2	0.1	1
714	46.5	256.5	0.35525	CFSv2	0.1	1
715	46.5	258	0.362763	CFSv2	0.1	1
716	46.5	259.5	0.382523	CFSv2	0.1	1
717	46.5	261	0.355342	CFSv2	0.1	1
718	46.5	262.5	0.329145	CFSv2	0.1	1
719	46.5	264	0.353232	CFSv2	0.1	1
720	46.5	265.5	0.353887	CFSv2	0.1	1
721	46.5	267	0.315913	CFSv2	0.1	1
722	46.5	268.5	0.32774	CFSv2	0.1	1
723	46.5	270	0.357405	CFSv2	0.1	1
724	46.5	271.5	0.379198	CFSv2	0.1	1
725	46.5	273	0.312328	CFSv2	0.1	1
726	46.5	274.5	0.218731	CFSv2	0.1	1
727	46.5	291	0.00575587	CFSv2	0.1	0
728	48	237	0.120063	CFSv2	0.1	1
729	48	238.5	0.366602	CFSv2	0.1	1
730	48	240	0.192863	CFSv2	0.1	1
731	48	241.5	0.19237	CFSv2	0.1	1
732	48	243	0.218988	CFSv2	0.1	1
733	48	244.5	0.348369	CFSv2	0.1	1
734	48	246	0.282977	CFSv2	0.1	1
735	48	247.5	0.36934	CFSv2	0.1	1
736	48	249	0.424559	CFSv2	0.1	1
737	48	250.5	0.388887	CFSv2	0.1	1
738	48	252	0.382933	CFSv2	0.1	1
739	48	253.5	0.385318	CFSv2	0.1	1
740	48	255	0.362167	CFSv2	0.1	1
741	48	256.5	0.363821	CFSv2	0.1	1
742	48	258	0.348171	CFSv2	0.1	1
743	48	259.5	0.351997	CFSv2	0.1	1
744	48	261	0.300038	CFSv2	0.1	1
745	48	262.5	0.314443	CFSv2	0.1	1
746	48	264	0.340694	CFSv2	0.1	1
747	48	265.5	0.360169	CFSv2	0.1	1
748	48	267	0.36569	CFSv2	0.1	1
749	48	268.5	0.353403	CFSv2	0.1	1
750	48	270	0.23559	CFSv2	0.1	1
751	48	271.5	0.159236	CFSv2	0.1	1
752	25.5	279	0.366324	CFSv2	0.2	1
753	27	261	0.177407	CFSv2	0.2	0
754	27	262.5	0.129826	CFSv2	0.2	0
755	27	279	-0.0423053	CFSv2	0.2	0
756	28.5	261	-0.0804524	CFSv2	0.2	0
757	28.5	262.5	0.0145375	CFSv2	0.2	0
758	28.5	264	0.227747	CFSv2	0.2	1
759	28.5	277.5	0.176512	CFSv2	0.2	0
760	28.5	279	0.194074	CFSv2	0.2	0
761	30	256.5	0.454508	CFSv2	0.2	1
762	30	258	0.104961	CFSv2	0.2	0
763	30	259.5	-0.0546542	CFSv2	0.2	0
764	30	261	-0.0477883	CFSv2	0.2	0
765	30	262.5	-0.110062	CFSv2	0.2	0
766	30	264	-0.153527	CFSv2	0.2	0
767	30	265.5	0.0175823	CFSv2	0.2	0
768	30	267	0.0932729	CFSv2	0.2	0
769	30	268.5	-0.093205	CFSv2	0.2	0
770	30	270	0.0953645	CFSv2	0.2	0
771	30	274.5	0.369506	CFSv2	0.2	1
772	30	276	0.283087	CFSv2	0.2	1
773	30	277.5	0.191081	CFSv2	0.2	0
774	31.5	249	0.434077	CFSv2	0.2	1
775	31.5	250.5	0.241823	CFSv2	0.2	1
776	31.5	255	0.483764	CFSv2	0.2	1
777	31.5	256.5	0.277437	CFSv2	0.2	1
778	31.5	258	0.302591	CFSv2	0.2	1
779	31.5	259.5	0.187994	CFSv2	0.2	0
780	31.5	261	0.125088	CFSv2	0.2	0
781	31.5	262.5	0.083444	CFSv2	0.2	0
782	31.5	264	0.0408946	CFSv2	0.2	0
783	31.5	265.5	0.0537772	CFSv2	0.2	0
784	31.5	267	-0.0171943	CFSv2	0.2	0
785	31.5	268.5	-0.103838	CFSv2	0.2	0
786	31.5	270	-0.131834	CFSv2	0.2	0
787	31.5	271.5	-0.183334	CFSv2	0.2	0
788	31.5	273	-0.241202	CFSv2	0.2	0
789	31.5	274.5	-0.234461	CFSv2	0.2	0
790	31.5	276	-0.284788	CFSv2	0.2	0
791	31.5	277.5	-0.105178	CFSv2	0.2	0
792	33	243	0.0607977	CFSv2	0.2	0
793	33	244.5	-0.293971	CFSv2	0.2	0
794	33	246	0.25134	CFSv2	0.2	1
795	33	247.5	0.0457155	CFSv2	0.2	0
796	33	249	-0.154786	CFSv2	0.2	0
797	33	250.5	0.177051	CFSv2	0.2	0
798	33	252	0.483985	CFSv2	0.2	1
799	33	253.5	0.179143	CFSv2	0.2	0
800	33	255	0.47655	CFSv2	0.2	1
801	33	256.5	0.280368	CFSv2	0.2	1
802	33	258	0.26066	CFSv2	0.2	1
803	33	259.5	0.204629	CFSv2	0.2	1
804	33	261	0.252359	CFSv2	0.2	1
805	33	262.5	0.167526	CFSv2	0.2	0
806	33	264	0.137591	CFSv2	0.2	0
807	33	265.5	0.111116	CFSv2	0.2	0
808	33	267	0.0624453	CFSv2	0.2	0
809	33	268.5	-0.00967031	CFSv2	0.2	0
810	33	270	-0.0783636	CFSv2	0.2	0
811	33	271.5	-0.144375	CFSv2	0.2	0
812	33	273	-0.248085	CFSv2	0.2	0
813	33	274.5	-0.216511	CFSv2	0.2	0
814	33	276	-0.251844	CFSv2	0.2	0
815	33	277.5	-0.316224	CFSv2	0.2	0
816	33	279	-0.160525	CFSv2	0.2	0
817	33	280.5	0.299061	CFSv2	0.2	1
818	34.5	240	0.484887	CFSv2	0.2	1
819	34.5	241.5	0.285378	CFSv2	0.2	1
820	34.5	243	-0.0593941	CFSv2	0.2	0
821	34.5	244.5	-0.269563	CFSv2	0.2	0
822	34.5	246	0.169183	CFSv2	0.2	0
823	34.5	247.5	0.547971	CFSv2	0.2	1
824	34.5	249	0.596327	CFSv2	0.2	1
825	34.5	250.5	0.464913	CFSv2	0.2	1
826	34.5	252	0.56621	CFSv2	0.2	1
827	34.5	253.5	0.18288	CFSv2	0.2	0
828	34.5	255	0.383175	CFSv2	0.2	1
829	34.5	256.5	0.275002	CFSv2	0.2	1
830	34.5	258	0.256838	CFSv2	0.2	1
831	34.5	259.5	0.226658	CFSv2	0.2	1
832	34.5	261	0.232366	CFSv2	0.2	1
833	34.5	262.5	0.228233	CFSv2	0.2	1
834	34.5	264	0.202156	CFSv2	0.2	1
835	34.5	265.5	0.147273	CFSv2	0.2	0
836	34.5	267	0.0275264	CFSv2	0.2	0
837	34.5	268.5	0.060932	CFSv2	0.2	0
838	34.5	270	0.0449283	CFSv2	0.2	0
839	34.5	271.5	-0.129263	CFSv2	0.2	0
840	34.5	273	-0.19517	CFSv2	0.2	0
841	34.5	274.5	-0.27124	CFSv2	0.2	0
842	34.5	276	-0.253568	CFSv2	0.2	0
843	34.5	277.5	-0.378325	CFSv2	0.2	0
844	34.5	279	-0.297156	CFSv2	0.2	0
845	34.5	280.5	-0.217293	CFSv2	0.2	0
846	34.5	282	0.0798346	CFSv2	0.2	0
847	36	238.5	0.476104	CFSv2	0.2	1
848	36	240	-0.080897	CFSv2	0.2	0
849	36	241.5	0.415515	CFSv2	0.2	1
850	36	243	0.00134565	CFSv2	0.2	0
851	36	244.5	0.137279	CFSv2	0.2	0
852	36	246	0.144845	CFSv2	0.2	0
853	36	247.5	0.374765	CFSv2	0.2	1
854	36	249	0.445631	CFSv2	0.2	1
855	36	250.5	0.474107	CFSv2	0.2	1
856	36	252	0.427116	CFSv2	0.2	1
857	36	253.5	0.397761	CFSv2	0.2	1
858	36	255	0.351628	CFSv2	0.2	1
859	36	256.5	0.25841	CFSv2	0.2	1
860	36	258	0.415507	CFSv2	0.2	1
861	36	259.5	0.358265	CFSv2	0.2	1
862	36	261	0.237299	CFSv2	0.2	1
863	36	262.5	0.220104	CFSv2	0.2	1
864	36	264	0.190496	CFSv2	0.2	0
865	36	265.5	0.17734	CFSv2	0.2	0
866	36	267	0.102295	CFSv2	0.2	0
867	36	268.5	0.111847	CFSv2	0.2	0
868	36	270	0.031434	CFSv2	0.2	0
869	36	271.5	0.0261617	CFSv2	0.2	0
870	36	273	-0.11695	CFSv2	0.2	0
871	36	274.5	-0.169742	CFSv2	0.2	0
872	36	276	-0.303075	CFSv2	0.2	0
873	36	277.5	-0.280143	CFSv2	0.2	0
874	36	279	-0.25092	CFSv2	0.2	0
875	36	280.5	-0.207459	CFSv2	0.2	0
876	36	282	-0.156642	CFSv2	0.2	0
877	36	283.5	0.133119	CFSv2	0.2	0
878	37.5	238.5	0.177935	CFSv2	0.2	0
879	37.5	240	-0.106362	CFSv2	0.2	0
880	37.5	241.5	0.292925	CFSv2	0.2	1
881	37.5	243	-0.0830097	CFSv2	0.2	0
882	37.5	244.5	0.323351	CFSv2	0.2	1
883	37.5	246	0.284049	CFSv2	0.2	1
884	37.5	247.5	0.300849	CFSv2	0.2	1
885	37.5	249	0.366752	CFSv2	0.2	1
886	37.5	250.5	0.424753	CFSv2	0.2	1
887	37.5	252	0.515669	CFSv2	0.2	1
888	37.5	253.5	0.372538	CFSv2	0.2	1
889	37.5	255	0.305825	CFSv2	0.2	1
890	37.5	256.5	0.225074	CFSv2	0.2	1
891	37.5	258	0.289522	CFSv2	0.2	1
892	37.5	259.5	0.254044	CFSv2	0.2	1
893	37.5	261	0.267417	CFSv2	0.2	1
894	37.5	262.5	0.259114	CFSv2	0.2	1
895	37.5	264	0.259053	CFSv2	0.2	1
896	37.5	265.5	0.221842	CFSv2	0.2	1
897	37.5	267	0.217442	CFSv2	0.2	1
898	37.5	268.5	0.239165	CFSv2	0.2	1
899	37.5	270	0.151422	CFSv2	0.2	0
900	37.5	271.5	0.0859404	CFSv2	0.2	0
901	37.5	273	-0.00213601	CFSv2	0.2	0
902	37.5	274.5	-0.059105	CFSv2	0.2	0
903	37.5	276	-0.116334	CFSv2	0.2	0
904	37.5	277.5	-0.181909	CFSv2	0.2	0
905	37.5	279	-0.0723914	CFSv2	0.2	0
906	37.5	280.5	-0.185731	CFSv2	0.2	0
907	37.5	282	-0.352155	CFSv2	0.2	0
908	37.5	283.5	-0.0625639	CFSv2	0.2	0
909	39	237	0.127862	CFSv2	0.2	0
910	39	238.5	-0.0775892	CFSv2	0.2	0
911	39	240	0.409422	CFSv2	0.2	1
912	39	241.5	-0.124775	CFSv2	0.2	0
913	39	243	0.334623	CFSv2	0.2	1
914	39	244.5	0.337758	CFSv2	0.2	1
915	39	246	0.356013	CFSv2	0.2	1
916	39	247.5	0.376131	CFSv2	0.2	1
917	39	249	0.420937	CFSv2	0.2	1
918	39	250.5	0.20509	CFSv2	0.2	1
919	39	252	0.0497683	CFSv2	0.2	0
920	39	253.5	0.366809	CFSv2	0.2	1
921	39	255	0.0911833	CFSv2	0.2	0
922	39	256.5	0.231698	CFSv2	0.2	1
923	39	258	0.272889	CFSv2	0.2	1
924	39	259.5	0.275361	CFSv2	0.2	1
925	39	261	0.300308	CFSv2	0.2	1
926	39	262.5	0.260756	CFSv2	0.2	1
927	39	264	0.225735	CFSv2	0.2	1
928	39	265.5	0.233324	CFSv2	0.2	1
929	39	267	0.217325	CFSv2	0.2	1
930	39	268.5	0.19846	CFSv2	0.2	0
931	39	270	0.155141	CFSv2	0.2	0
932	39	271.5	0.132738	CFSv2	0.2	0
933	39	273	0.0412057	CFSv2	0.2	0
934	39	274.5	-0.0674761	CFSv2	0.2	0
935	39	276	-0.0802887	CFSv2	0.2	0
936	39	277.5	-0.110876	CFSv2	0.2	0
937	39	279	-0.191601	CFSv2	0.2	0
938	39	280.5	-0.0941065	CFSv2	0.2	0
939	39	282	-0.211145	CFSv2	0.2	0
940	39	283.5	-0.237249	CFSv2	0.2	0
941	39	285	0.249869	CFSv2	0.2	1
942	40.5	237	0.197396	CFSv2	0.2	0
943	40.5	238.5	0.0426377	CFSv2	0.2	0
944	40.5	240	0.352298	CFSv2	0.2	1
945	40.5	241.5	0.374454	CFSv2	0.2	1
946	40.5	243	0.365039	CFSv2	0.2	1
947	40.5	244.5	0.461381	CFSv2	0.2	1
948	40.5	246	0.247081	CFSv2	0.2	1
949	40.5	247.5	0.112415	CFSv2	0.2	0
950	40.5	249	0.397668	CFSv2	0.2	1
951	40.5	250.5	0.330768	CFSv2	0.2	1
952	40.5	252	0.26544	CFSv2	0.2	1
953	40.5	253.5	0.327368	CFSv2	0.2	1
954	40.5	255	0.0810148	CFSv2	0.2	0
955	40.5	256.5	0.218152	CFSv2	0.2	1
956	40.5	258	0.256432	CFSv2	0.2	1
957	40.5	259.5	0.273484	CFSv2	0.2	1
958	40.5	261	0.304768	CFSv2	0.2	1
959	40.5	262.5	0.288695	CFSv2	0.2	1
960	40.5	264	0.244955	CFSv2	0.2	1
961	40.5	265.5	0.264677	CFSv2	0.2	1
962	40.5	267	0.271708	CFSv2	0.2	1
963	40.5	268.5	0.251391	CFSv2	0.2	1
964	40.5	270	0.190952	CFSv2	0.2	0
965	40.5	271.5	0.156859	CFSv2	0.2	0
966	40.5	273	0.120943	CFSv2	0.2	0
967	40.5	274.5	0.00926075	CFSv2	0.2	0
968	40.5	276	-0.107915	CFSv2	0.2	0
969	40.5	277.5	-0.0120336	CFSv2	0.2	0
970	40.5	279	0.0178331	CFSv2	0.2	0
971	40.5	280.5	-0.0432264	CFSv2	0.2	0
972	40.5	282	-0.180795	CFSv2	0.2	0
973	40.5	283.5	-0.238052	CFSv2	0.2	0
974	40.5	285	-0.156922	CFSv2	0.2	0
975	40.5	286.5	0.189222	CFSv2	0.2	0
976	42	237	0.221405	CFSv2	0.2	1
977	42	238.5	0.288226	CFSv2	0.2	1
978	42	240	0.250967	CFSv2	0.2	1
979	42	241.5	0.339641	CFSv2	0.2	1
980	42	243	0.419066	CFSv2	0.2	1
981	42	244.5	0.44479	CFSv2	0.2	1
982	42	246	0.296316	CFSv2	0.2	1
983	42	247.5	0.163595	CFSv2	0.2	0
984	42	249	0.193022	CFSv2	0.2	0
985	42	250.5	0.331487	CFSv2	0.2	1
986	42	252	0.310985	CFSv2	0.2	1
987	42	253.5	0.170453	CFSv2	0.2	0
988	42	255	0.218769	CFSv2	0.2	1
989	42	256.5	0.235283	CFSv2	0.2	1
990	42	258	0.270047	CFSv2	0.2	1
991	42	259.5	0.337533	CFSv2	0.2	1
992	42	261	0.295007	CFSv2	0.2	1
993	42	262.5	0.287671	CFSv2	0.2	1
994	42	264	0.277384	CFSv2	0.2	1
995	42	265.5	0.297831	CFSv2	0.2	1
996	42	267	0.315053	CFSv2	0.2	1
997	42	268.5	0.308759	CFSv2	0.2	1
998	42	270	0.278081	CFSv2	0.2	1
999	42	271.5	0.157647	CFSv2	0.2	0
1000	42	273	0.0805934	CFSv2	0.2	0
1001	42	274.5	0.0671642	CFSv2	0.2	0
1002	42	276	0.0173602	CFSv2	0.2	0
1003	42	277.5	0.00842956	CFSv2	0.2	0
1004	42	279	0.0176541	CFSv2	0.2	0
1005	42	280.5	0.00176954	CFSv2	0.2	0
1006	42	282	0.148322	CFSv2	0.2	0
1007	42	283.5	-0.118829	CFSv2	0.2	0
1008	42	285	-0.0256789	CFSv2	0.2	0
1009	42	286.5	-0.15021	CFSv2	0.2	0
1010	42	288	0.020845	CFSv2	0.2	0
1011	43.5	237	0.16722	CFSv2	0.2	0
1012	43.5	238.5	0.369709	CFSv2	0.2	1
1013	43.5	240	0.243293	CFSv2	0.2	1
1014	43.5	241.5	0.365191	CFSv2	0.2	1
1015	43.5	243	0.342973	CFSv2	0.2	1
1016	43.5	244.5	0.360319	CFSv2	0.2	1
1017	43.5	246	0.228309	CFSv2	0.2	1
1018	43.5	247.5	0.157247	CFSv2	0.2	0
1019	43.5	249	0.202297	CFSv2	0.2	1
1020	43.5	250.5	0.192546	CFSv2	0.2	0
1021	43.5	252	0.296723	CFSv2	0.2	1
1022	43.5	253.5	0.237551	CFSv2	0.2	1
1023	43.5	255	0.244157	CFSv2	0.2	1
1024	43.5	256.5	0.298514	CFSv2	0.2	1
1025	43.5	258	0.316039	CFSv2	0.2	1
1026	43.5	259.5	0.367886	CFSv2	0.2	1
1027	43.5	261	0.332075	CFSv2	0.2	1
1028	43.5	262.5	0.310079	CFSv2	0.2	1
1029	43.5	264	0.306653	CFSv2	0.2	1
1030	43.5	265.5	0.319791	CFSv2	0.2	1
1031	43.5	267	0.340851	CFSv2	0.2	1
1032	43.5	268.5	0.302082	CFSv2	0.2	1
1033	43.5	270	0.297262	CFSv2	0.2	1
1034	43.5	271.5	0.259004	CFSv2	0.2	1
1035	43.5	273	0.139813	CFSv2	0.2	0
1036	43.5	274.5	0.166505	CFSv2	0.2	0
1037	43.5	276	0.0790054	CFSv2	0.2	0
1038	43.5	277.5	0.165236	CFSv2	0.2	0
1039	43.5	282	0.0191517	CFSv2	0.2	0
1040	43.5	283.5	0.0353847	CFSv2	0.2	0
1041	43.5	285	0.312622	CFSv2	0.2	1
1042	43.5	286.5	-0.122869	CFSv2	0.2	0
1043	43.5	288	-0.0078704	CFSv2	0.2	0
1044	43.5	289.5	0.233529	CFSv2	0.2	1
1045	45	237	0.0562738	CFSv2	0.2	0
1046	45	238.5	0.296043	CFSv2	0.2	1
1047	45	240	0.223877	CFSv2	0.2	1
1048	45	241.5	0.465254	CFSv2	0.2	1
1049	45	243	0.445407	CFSv2	0.2	1
1050	45	244.5	-0.0263277	CFSv2	0.2	0
1051	45	246	-0.0536903	CFSv2	0.2	0
1052	45	247.5	0.268996	CFSv2	0.2	1
1053	45	249	0.21489	CFSv2	0.2	1
1054	45	250.5	0.183942	CFSv2	0.2	0
1055	45	252	0.27073	CFSv2	0.2	1
1056	45	253.5	0.356251	CFSv2	0.2	1
1057	45	255	0.344509	CFSv2	0.2	1
1058	45	256.5	0.366158	CFSv2	0.2	1
1059	45	258	0.326425	CFSv2	0.2	1
1060	45	259.5	0.390635	CFSv2	0.2	1
1061	45	261	0.334676	CFSv2	0.2	1
1062	45	262.5	0.290317	CFSv2	0.2	1
1063	45	264	0.304236	CFSv2	0.2	1
1064	45	265.5	0.332791	CFSv2	0.2	1
1065	45	267	0.331952	CFSv2	0.2	1
1066	45	268.5	0.359263	CFSv2	0.2	1
1067	45	270	0.363604	CFSv2	0.2	1
1068	45	271.5	0.349876	CFSv2	0.2	1
1069	45	273	0.274315	CFSv2	0.2	1
1070	45	274.5	0.250496	CFSv2	0.2	1
1071	45	276	0.378602	CFSv2	0.2	1
1072	45	286.5	-0.0378708	CFSv2	0.2	0
1073	45	288	0.104926	CFSv2	0.2	0
1074	45	289.5	0.141508	CFSv2	0.2	0
1075	45	291	0.0346588	CFSv2	0.2	0
1076	45	292.5	0.281357	CFSv2	0.2	1
1077	46.5	237	0.073304	CFSv2	0.2	0
1078	46.5	238.5	0.499579	CFSv2	0.2	1
1079	46.5	240	0.104877	CFSv2	0.2	0
1080	46.5	241.5	0.262636	CFSv2	0.2	1
1081	46.5	243	0.299104	CFSv2	0.2	1
1082	46.5	244.5	-0.0135513	CFSv2	0.2	0
1083	46.5	246	0.0749222	CFSv2	0.2	0
1084	46.5	247.5	0.274003	CFSv2	0.2	1
1085	46.5	249	0.345391	CFSv2	0.2	1
1086	46.5	250.5	0.347463	CFSv2	0.2	1
1087	46.5	252	0.400354	CFSv2	0.2	1
1088	46.5	253.5	0.394293	CFSv2	0.2	1
1089	46.5	255	0.387753	CFSv2	0.2	1
1090	46.5	256.5	0.35525	CFSv2	0.2	1
1091	46.5	258	0.362763	CFSv2	0.2	1
1092	46.5	259.5	0.382523	CFSv2	0.2	1
1093	46.5	261	0.355342	CFSv2	0.2	1
1094	46.5	262.5	0.329145	CFSv2	0.2	1
1095	46.5	264	0.353232	CFSv2	0.2	1
1096	46.5	265.5	0.353887	CFSv2	0.2	1
1097	46.5	267	0.315913	CFSv2	0.2	1
1098	46.5	268.5	0.32774	CFSv2	0.2	1
1099	46.5	270	0.357405	CFSv2	0.2	1
1100	46.5	271.5	0.379198	CFSv2	0.2	1
1101	46.5	273	0.312328	CFSv2	0.2	1
1102	46.5	274.5	0.218731	CFSv2	0.2	1
1103	46.5	291	0.00575587	CFSv2	0.2	0
1104	48	237	0.120063	CFSv2	0.2	0
1105	48	238.5	0.366602	CFSv2	0.2	1
1106	48	240	0.192863	CFSv2	0.2	0
1107	48	241.5	0.19237	CFSv2	0.2	0
1108	48	243	0.218988	CFSv2	0.2	1
1109	48	244.5	0.348369	CFSv2	0.2	1
1110	48	246	0.282977	CFSv2	0.2	1
1111	48	247.5	0.36934	CFSv2	0.2	1
1112	48	249	0.424559	CFSv2	0.2	1
1113	48	250.5	0.388887	CFSv2	0.2	1
1114	48	252	0.382933	CFSv2	0.2	1
1115	48	253.5	0.385318	CFSv2	0.2	1
1116	48	255	0.362167	CFSv2	0.2	1
1117	48	256.5	0.363821	CFSv2	0.2	1
1118	48	258	0.348171	CFSv2	0.2	1
1119	48	259.5	0.351997	CFSv2	0.2	1
1120	48	261	0.300038	CFSv2	0.2	1
1121	48	262.5	0.314443	CFSv2	0.2	1
1122	48	264	0.340694	CFSv2	0.2	1
1123	48	265.5	0.360169	CFSv2	0.2	1
1124	48	267	0.36569	CFSv2	0.2	1
1125	48	268.5	0.353403	CFSv2	0.2	1
1126	48	270	0.23559	CFSv2	0.2	1
1127	48	271.5	0.159236	CFSv2	0.2	0
1128	25.5	279	0.366324	CFSv2	0.3	1
1129	27	261	0.177407	CFSv2	0.3	0
1130	27	262.5	0.129826	CFSv2	0.3	0
1131	27	279	-0.0423053	CFSv2	0.3	0
1132	28.5	261	-0.0804524	CFSv2	0.3	0
1133	28.5	262.5	0.0145375	CFSv2	0.3	0
1134	28.5	264	0.227747	CFSv2	0.3	0
1135	28.5	277.5	0.176512	CFSv2	0.3	0
1136	28.5	279	0.194074	CFSv2	0.3	0
1137	30	256.5	0.454508	CFSv2	0.3	1
1138	30	258	0.104961	CFSv2	0.3	0
1139	30	259.5	-0.0546542	CFSv2	0.3	0
1140	30	261	-0.0477883	CFSv2	0.3	0
1141	30	262.5	-0.110062	CFSv2	0.3	0
1142	30	264	-0.153527	CFSv2	0.3	0
1143	30	265.5	0.0175823	CFSv2	0.3	0
1144	30	267	0.0932729	CFSv2	0.3	0
1145	30	268.5	-0.093205	CFSv2	0.3	0
1146	30	270	0.0953645	CFSv2	0.3	0
1147	30	274.5	0.369506	CFSv2	0.3	1
1148	30	276	0.283087	CFSv2	0.3	0
1149	30	277.5	0.191081	CFSv2	0.3	0
1150	31.5	249	0.434077	CFSv2	0.3	1
1151	31.5	250.5	0.241823	CFSv2	0.3	0
1152	31.5	255	0.483764	CFSv2	0.3	1
1153	31.5	256.5	0.277437	CFSv2	0.3	0
1154	31.5	258	0.302591	CFSv2	0.3	1
1155	31.5	259.5	0.187994	CFSv2	0.3	0
1156	31.5	261	0.125088	CFSv2	0.3	0
1157	31.5	262.5	0.083444	CFSv2	0.3	0
1158	31.5	264	0.0408946	CFSv2	0.3	0
1159	31.5	265.5	0.0537772	CFSv2	0.3	0
1160	31.5	267	-0.0171943	CFSv2	0.3	0
1161	31.5	268.5	-0.103838	CFSv2	0.3	0
1162	31.5	270	-0.131834	CFSv2	0.3	0
1163	31.5	271.5	-0.183334	CFSv2	0.3	0
1164	31.5	273	-0.241202	CFSv2	0.3	0
1165	31.5	274.5	-0.234461	CFSv2	0.3	0
1166	31.5	276	-0.284788	CFSv2	0.3	0
1167	31.5	277.5	-0.105178	CFSv2	0.3	0
1168	33	243	0.0607977	CFSv2	0.3	0
1169	33	244.5	-0.293971	CFSv2	0.3	0
1170	33	246	0.25134	CFSv2	0.3	0
1171	33	247.5	0.0457155	CFSv2	0.3	0
1172	33	249	-0.154786	CFSv2	0.3	0
1173	33	250.5	0.177051	CFSv2	0.3	0
1174	33	252	0.483985	CFSv2	0.3	1
1175	33	253.5	0.179143	CFSv2	0.3	0
1176	33	255	0.47655	CFSv2	0.3	1
1177	33	256.5	0.280368	CFSv2	0.3	0
1178	33	258	0.26066	CFSv2	0.3	0
1179	33	259.5	0.204629	CFSv2	0.3	0
1180	33	261	0.252359	CFSv2	0.3	0
1181	33	262.5	0.167526	CFSv2	0.3	0
1182	33	264	0.137591	CFSv2	0.3	0
1183	33	265.5	0.111116	CFSv2	0.3	0
1184	33	267	0.0624453	CFSv2	0.3	0
1185	33	268.5	-0.00967031	CFSv2	0.3	0
1186	33	270	-0.0783636	CFSv2	0.3	0
1187	33	271.5	-0.144375	CFSv2	0.3	0
1188	33	273	-0.248085	CFSv2	0.3	0
1189	33	274.5	-0.216511	CFSv2	0.3	0
1190	33	276	-0.251844	CFSv2	0.3	0
1191	33	277.5	-0.316224	CFSv2	0.3	0
1192	33	279	-0.160525	CFSv2	0.3	0
1193	33	280.5	0.299061	CFSv2	0.3	0
1194	34.5	240	0.484887	CFSv2	0.3	1
1195	34.5	241.5	0.285378	CFSv2	0.3	0
1196	34.5	243	-0.0593941	CFSv2	0.3	0
1197	34.5	244.5	-0.269563	CFSv2	0.3	0
1198	34.5	246	0.169183	CFSv2	0.3	0
1199	34.5	247.5	0.547971	CFSv2	0.3	1
1200	34.5	249	0.596327	CFSv2	0.3	1
1201	34.5	250.5	0.464913	CFSv2	0.3	1
1202	34.5	252	0.56621	CFSv2	0.3	1
1203	34.5	253.5	0.18288	CFSv2	0.3	0
1204	34.5	255	0.383175	CFSv2	0.3	1
1205	34.5	256.5	0.275002	CFSv2	0.3	0
1206	34.5	258	0.256838	CFSv2	0.3	0
1207	34.5	259.5	0.226658	CFSv2	0.3	0
1208	34.5	261	0.232366	CFSv2	0.3	0
1209	34.5	262.5	0.228233	CFSv2	0.3	0
1210	34.5	264	0.202156	CFSv2	0.3	0
1211	34.5	265.5	0.147273	CFSv2	0.3	0
1212	34.5	267	0.0275264	CFSv2	0.3	0
1213	34.5	268.5	0.060932	CFSv2	0.3	0
1214	34.5	270	0.0449283	CFSv2	0.3	0
1215	34.5	271.5	-0.129263	CFSv2	0.3	0
1216	34.5	273	-0.19517	CFSv2	0.3	0
1217	34.5	274.5	-0.27124	CFSv2	0.3	0
1218	34.5	276	-0.253568	CFSv2	0.3	0
1219	34.5	277.5	-0.378325	CFSv2	0.3	0
1220	34.5	279	-0.297156	CFSv2	0.3	0
1221	34.5	280.5	-0.217293	CFSv2	0.3	0
1222	34.5	282	0.0798346	CFSv2	0.3	0
1223	36	238.5	0.476104	CFSv2	0.3	1
1224	36	240	-0.080897	CFSv2	0.3	0
1225	36	241.5	0.415515	CFSv2	0.3	1
1226	36	243	0.00134565	CFSv2	0.3	0
1227	36	244.5	0.137279	CFSv2	0.3	0
1228	36	246	0.144845	CFSv2	0.3	0
1229	36	247.5	0.374765	CFSv2	0.3	1
1230	36	249	0.445631	CFSv2	0.3	1
1231	36	250.5	0.474107	CFSv2	0.3	1
1232	36	252	0.427116	CFSv2	0.3	1
1233	36	253.5	0.397761	CFSv2	0.3	1
1234	36	255	0.351628	CFSv2	0.3	1
1235	36	256.5	0.25841	CFSv2	0.3	0
1236	36	258	0.415507	CFSv2	0.3	1
1237	36	259.5	0.358265	CFSv2	0.3	1
1238	36	261	0.237299	CFSv2	0.3	0
1239	36	262.5	0.220104	CFSv2	0.3	0
1240	36	264	0.190496	CFSv2	0.3	0
1241	36	265.5	0.17734	CFSv2	0.3	0
1242	36	267	0.102295	CFSv2	0.3	0
1243	36	268.5	0.111847	CFSv2	0.3	0
1244	36	270	0.031434	CFSv2	0.3	0
1245	36	271.5	0.0261617	CFSv2	0.3	0
1246	36	273	-0.11695	CFSv2	0.3	0
1247	36	274.5	-0.169742	CFSv2	0.3	0
1248	36	276	-0.303075	CFSv2	0.3	0
1249	36	277.5	-0.280143	CFSv2	0.3	0
1250	36	279	-0.25092	CFSv2	0.3	0
1251	36	280.5	-0.207459	CFSv2	0.3	0
1252	36	282	-0.156642	CFSv2	0.3	0
1253	36	283.5	0.133119	CFSv2	0.3	0
1254	37.5	238.5	0.177935	CFSv2	0.3	0
1255	37.5	240	-0.106362	CFSv2	0.3	0
1256	37.5	241.5	0.292925	CFSv2	0.3	0
1257	37.5	243	-0.0830097	CFSv2	0.3	0
1258	37.5	244.5	0.323351	CFSv2	0.3	1
1259	37.5	246	0.284049	CFSv2	0.3	0
1260	37.5	247.5	0.300849	CFSv2	0.3	1
1261	37.5	249	0.366752	CFSv2	0.3	1
1262	37.5	250.5	0.424753	CFSv2	0.3	1
1263	37.5	252	0.515669	CFSv2	0.3	1
1264	37.5	253.5	0.372538	CFSv2	0.3	1
1265	37.5	255	0.305825	CFSv2	0.3	1
1266	37.5	256.5	0.225074	CFSv2	0.3	0
1267	37.5	258	0.289522	CFSv2	0.3	0
1268	37.5	259.5	0.254044	CFSv2	0.3	0
1269	37.5	261	0.267417	CFSv2	0.3	0
1270	37.5	262.5	0.259114	CFSv2	0.3	0
1271	37.5	264	0.259053	CFSv2	0.3	0
1272	37.5	265.5	0.221842	CFSv2	0.3	0
1273	37.5	267	0.217442	CFSv2	0.3	0
1274	37.5	268.5	0.239165	CFSv2	0.3	0
1275	37.5	270	0.151422	CFSv2	0.3	0
1276	37.5	271.5	0.0859404	CFSv2	0.3	0
1277	37.5	273	-0.00213601	CFSv2	0.3	0
1278	37.5	274.5	-0.059105	CFSv2	0.3	0
1279	37.5	276	-0.116334	CFSv2	0.3	0
1280	37.5	277.5	-0.181909	CFSv2	0.3	0
1281	37.5	279	-0.0723914	CFSv2	0.3	0
1282	37.5	280.5	-0.185731	CFSv2	0.3	0
1283	37.5	282	-0.352155	CFSv2	0.3	0
1284	37.5	283.5	-0.0625639	CFSv2	0.3	0
1285	39	237	0.127862	CFSv2	0.3	0
1286	39	238.5	-0.0775892	CFSv2	0.3	0
1287	39	240	0.409422	CFSv2	0.3	1
1288	39	241.5	-0.124775	CFSv2	0.3	0
1289	39	243	0.334623	CFSv2	0.3	1
1290	39	244.5	0.337758	CFSv2	0.3	1
1291	39	246	0.356013	CFSv2	0.3	1
1292	39	247.5	0.376131	CFSv2	0.3	1
1293	39	249	0.420937	CFSv2	0.3	1
1294	39	250.5	0.20509	CFSv2	0.3	0
1295	39	252	0.0497683	CFSv2	0.3	0
1296	39	253.5	0.366809	CFSv2	0.3	1
1297	39	255	0.0911833	CFSv2	0.3	0
1298	39	256.5	0.231698	CFSv2	0.3	0
1299	39	258	0.272889	CFSv2	0.3	0
1300	39	259.5	0.275361	CFSv2	0.3	0
1301	39	261	0.300308	CFSv2	0.3	1
1302	39	262.5	0.260756	CFSv2	0.3	0
1303	39	264	0.225735	CFSv2	0.3	0
1304	39	265.5	0.233324	CFSv2	0.3	0
1305	39	267	0.217325	CFSv2	0.3	0
1306	39	268.5	0.19846	CFSv2	0.3	0
1307	39	270	0.155141	CFSv2	0.3	0
1308	39	271.5	0.132738	CFSv2	0.3	0
1309	39	273	0.0412057	CFSv2	0.3	0
1310	39	274.5	-0.0674761	CFSv2	0.3	0
1311	39	276	-0.0802887	CFSv2	0.3	0
1312	39	277.5	-0.110876	CFSv2	0.3	0
1313	39	279	-0.191601	CFSv2	0.3	0
1314	39	280.5	-0.0941065	CFSv2	0.3	0
1315	39	282	-0.211145	CFSv2	0.3	0
1316	39	283.5	-0.237249	CFSv2	0.3	0
1317	39	285	0.249869	CFSv2	0.3	0
1318	40.5	237	0.197396	CFSv2	0.3	0
1319	40.5	238.5	0.0426377	CFSv2	0.3	0
1320	40.5	240	0.352298	CFSv2	0.3	1
1321	40.5	241.5	0.374454	CFSv2	0.3	1
1322	40.5	243	0.365039	CFSv2	0.3	1
1323	40.5	244.5	0.461381	CFSv2	0.3	1
1324	40.5	246	0.247081	CFSv2	0.3	0
1325	40.5	247.5	0.112415	CFSv2	0.3	0
1326	40.5	249	0.397668	CFSv2	0.3	1
1327	40.5	250.5	0.330768	CFSv2	0.3	1
1328	40.5	252	0.26544	CFSv2	0.3	0
1329	40.5	253.5	0.327368	CFSv2	0.3	1
1330	40.5	255	0.0810148	CFSv2	0.3	0
1331	40.5	256.5	0.218152	CFSv2	0.3	0
1332	40.5	258	0.256432	CFSv2	0.3	0
1333	40.5	259.5	0.273484	CFSv2	0.3	0
1334	40.5	261	0.304768	CFSv2	0.3	1
1335	40.5	262.5	0.288695	CFSv2	0.3	0
1336	40.5	264	0.244955	CFSv2	0.3	0
1337	40.5	265.5	0.264677	CFSv2	0.3	0
1338	40.5	267	0.271708	CFSv2	0.3	0
1339	40.5	268.5	0.251391	CFSv2	0.3	0
1340	40.5	270	0.190952	CFSv2	0.3	0
1341	40.5	271.5	0.156859	CFSv2	0.3	0
1342	40.5	273	0.120943	CFSv2	0.3	0
1343	40.5	274.5	0.00926075	CFSv2	0.3	0
1344	40.5	276	-0.107915	CFSv2	0.3	0
1345	40.5	277.5	-0.0120336	CFSv2	0.3	0
1346	40.5	279	0.0178331	CFSv2	0.3	0
1347	40.5	280.5	-0.0432264	CFSv2	0.3	0
1348	40.5	282	-0.180795	CFSv2	0.3	0
1349	40.5	283.5	-0.238052	CFSv2	0.3	0
1350	40.5	285	-0.156922	CFSv2	0.3	0
1351	40.5	286.5	0.189222	CFSv2	0.3	0
1352	42	237	0.221405	CFSv2	0.3	0
1353	42	238.5	0.288226	CFSv2	0.3	0
1354	42	240	0.250967	CFSv2	0.3	0
1355	42	241.5	0.339641	CFSv2	0.3	1
1356	42	243	0.419066	CFSv2	0.3	1
1357	42	244.5	0.44479	CFSv2	0.3	1
1358	42	246	0.296316	CFSv2	0.3	0
1359	42	247.5	0.163595	CFSv2	0.3	0
1360	42	249	0.193022	CFSv2	0.3	0
1361	42	250.5	0.331487	CFSv2	0.3	1
1362	42	252	0.310985	CFSv2	0.3	1
1363	42	253.5	0.170453	CFSv2	0.3	0
1364	42	255	0.218769	CFSv2	0.3	0
1365	42	256.5	0.235283	CFSv2	0.3	0
1366	42	258	0.270047	CFSv2	0.3	0
1367	42	259.5	0.337533	CFSv2	0.3	1
1368	42	261	0.295007	CFSv2	0.3	0
1369	42	262.5	0.287671	CFSv2	0.3	0
1370	42	264	0.277384	CFSv2	0.3	0
1371	42	265.5	0.297831	CFSv2	0.3	0
1372	42	267	0.315053	CFSv2	0.3	1
1373	42	268.5	0.308759	CFSv2	0.3	1
1374	42	270	0.278081	CFSv2	0.3	0
1375	42	271.5	0.157647	CFSv2	0.3	0
1376	42	273	0.0805934	CFSv2	0.3	0
1377	42	274.5	0.0671642	CFSv2	0.3	0
1378	42	276	0.0173602	CFSv2	0.3	0
1379	42	277.5	0.00842956	CFSv2	0.3	0
1380	42	279	0.0176541	CFSv2	0.3	0
1381	42	280.5	0.00176954	CFSv2	0.3	0
1382	42	282	0.148322	CFSv2	0.3	0
1383	42	283.5	-0.118829	CFSv2	0.3	0
1384	42	285	-0.0256789	CFSv2	0.3	0
1385	42	286.5	-0.15021	CFSv2	0.3	0
1386	42	288	0.020845	CFSv2	0.3	0
1387	43.5	237	0.16722	CFSv2	0.3	0
1388	43.5	238.5	0.369709	CFSv2	0.3	1
1389	43.5	240	0.243293	CFSv2	0.3	0
1390	43.5	241.5	0.365191	CFSv2	0.3	1
1391	43.5	243	0.342973	CFSv2	0.3	1
1392	43.5	244.5	0.360319	CFSv2	0.3	1
1393	43.5	246	0.228309	CFSv2	0.3	0
1394	43.5	247.5	0.157247	CFSv2	0.3	0
1395	43.5	249	0.202297	CFSv2	0.3	0
1396	43.5	250.5	0.192546	CFSv2	0.3	0
1397	43.5	252	0.296723	CFSv2	0.3	0
1398	43.5	253.5	0.237551	CFSv2	0.3	0
1399	43.5	255	0.244157	CFSv2	0.3	0
1400	43.5	256.5	0.298514	CFSv2	0.3	0
1401	43.5	258	0.316039	CFSv2	0.3	1
1402	43.5	259.5	0.367886	CFSv2	0.3	1
1403	43.5	261	0.332075	CFSv2	0.3	1
1404	43.5	262.5	0.310079	CFSv2	0.3	1
1405	43.5	264	0.306653	CFSv2	0.3	1
1406	43.5	265.5	0.319791	CFSv2	0.3	1
1407	43.5	267	0.340851	CFSv2	0.3	1
1408	43.5	268.5	0.302082	CFSv2	0.3	1
1409	43.5	270	0.297262	CFSv2	0.3	0
1410	43.5	271.5	0.259004	CFSv2	0.3	0
1411	43.5	273	0.139813	CFSv2	0.3	0
1412	43.5	274.5	0.166505	CFSv2	0.3	0
1413	43.5	276	0.0790054	CFSv2	0.3	0
1414	43.5	277.5	0.165236	CFSv2	0.3	0
1415	43.5	282	0.0191517	CFSv2	0.3	0
1416	43.5	283.5	0.0353847	CFSv2	0.3	0
1417	43.5	285	0.312622	CFSv2	0.3	1
1418	43.5	286.5	-0.122869	CFSv2	0.3	0
1419	43.5	288	-0.0078704	CFSv2	0.3	0
1420	43.5	289.5	0.233529	CFSv2	0.3	0
1421	45	237	0.0562738	CFSv2	0.3	0
1422	45	238.5	0.296043	CFSv2	0.3	0
1423	45	240	0.223877	CFSv2	0.3	0
1424	45	241.5	0.465254	CFSv2	0.3	1
1425	45	243	0.445407	CFSv2	0.3	1
1426	45	244.5	-0.0263277	CFSv2	0.3	0
1427	45	246	-0.0536903	CFSv2	0.3	0
1428	45	247.5	0.268996	CFSv2	0.3	0
1429	45	249	0.21489	CFSv2	0.3	0
1430	45	250.5	0.183942	CFSv2	0.3	0
1431	45	252	0.27073	CFSv2	0.3	0
1432	45	253.5	0.356251	CFSv2	0.3	1
1433	45	255	0.344509	CFSv2	0.3	1
1434	45	256.5	0.366158	CFSv2	0.3	1
1435	45	258	0.326425	CFSv2	0.3	1
1436	45	259.5	0.390635	CFSv2	0.3	1
1437	45	261	0.334676	CFSv2	0.3	1
1438	45	262.5	0.290317	CFSv2	0.3	0
1439	45	264	0.304236	CFSv2	0.3	1
1440	45	265.5	0.332791	CFSv2	0.3	1
1441	45	267	0.331952	CFSv2	0.3	1
1442	45	268.5	0.359263	CFSv2	0.3	1
1443	45	270	0.363604	CFSv2	0.3	1
1444	45	271.5	0.349876	CFSv2	0.3	1
1445	45	273	0.274315	CFSv2	0.3	0
1446	45	274.5	0.250496	CFSv2	0.3	0
1447	45	276	0.378602	CFSv2	0.3	1
1448	45	286.5	-0.0378708	CFSv2	0.3	0
1449	45	288	0.104926	CFSv2	0.3	0
1450	45	289.5	0.141508	CFSv2	0.3	0
1451	45	291	0.0346588	CFSv2	0.3	0
1452	45	292.5	0.281357	CFSv2	0.3	0
1453	46.5	237	0.073304	CFSv2	0.3	0
1454	46.5	238.5	0.499579	CFSv2	0.3	1
1455	46.5	240	0.104877	CFSv2	0.3	0
1456	46.5	241.5	0.262636	CFSv2	0.3	0
1457	46.5	243	0.299104	CFSv2	0.3	0
1458	46.5	244.5	-0.0135513	CFSv2	0.3	0
1459	46.5	246	0.0749222	CFSv2	0.3	0
1460	46.5	247.5	0.274003	CFSv2	0.3	0
1461	46.5	249	0.345391	CFSv2	0.3	1
1462	46.5	250.5	0.347463	CFSv2	0.3	1
1463	46.5	252	0.400354	CFSv2	0.3	1
1464	46.5	253.5	0.394293	CFSv2	0.3	1
1465	46.5	255	0.387753	CFSv2	0.3	1
1466	46.5	256.5	0.35525	CFSv2	0.3	1
1467	46.5	258	0.362763	CFSv2	0.3	1
1468	46.5	259.5	0.382523	CFSv2	0.3	1
1469	46.5	261	0.355342	CFSv2	0.3	1
1470	46.5	262.5	0.329145	CFSv2	0.3	1
1471	46.5	264	0.353232	CFSv2	0.3	1
1472	46.5	265.5	0.353887	CFSv2	0.3	1
1473	46.5	267	0.315913	CFSv2	0.3	1
1474	46.5	268.5	0.32774	CFSv2	0.3	1
1475	46.5	270	0.357405	CFSv2	0.3	1
1476	46.5	271.5	0.379198	CFSv2	0.3	1
1477	46.5	273	0.312328	CFSv2	0.3	1
1478	46.5	274.5	0.218731	CFSv2	0.3	0
1479	46.5	291	0.00575587	CFSv2	0.3	0
1480	48	237	0.120063	CFSv2	0.3	0
1481	48	238.5	0.366602	CFSv2	0.3	1
1482	48	240	0.192863	CFSv2	0.3	0
1483	48	241.5	0.19237	CFSv2	0.3	0
1484	48	243	0.218988	CFSv2	0.3	0
1485	48	244.5	0.348369	CFSv2	0.3	1
1486	48	246	0.282977	CFSv2	0.3	0
1487	48	247.5	0.36934	CFSv2	0.3	1
1488	48	249	0.424559	CFSv2	0.3	1
1489	48	250.5	0.388887	CFSv2	0.3	1
1490	48	252	0.382933	CFSv2	0.3	1
1491	48	253.5	0.385318	CFSv2	0.3	1
1492	48	255	0.362167	CFSv2	0.3	1
1493	48	256.5	0.363821	CFSv2	0.3	1
1494	48	258	0.348171	CFSv2	0.3	1
1495	48	259.5	0.351997	CFSv2	0.3	1
1496	48	261	0.300038	CFSv2	0.3	1
1497	48	262.5	0.314443	CFSv2	0.3	1
1498	48	264	0.340694	CFSv2	0.3	1
1499	48	265.5	0.360169	CFSv2	0.3	1
1500	48	267	0.36569	CFSv2	0.3	1
1501	48	268.5	0.353403	CFSv2	0.3	1
1502	48	270	0.23559	CFSv2	0.3	0
1503	48	271.5	0.159236	CFSv2	0.3	0
1504	25.5	279	0.366324	CFSv2	0.4	0
1505	27	261	0.177407	CFSv2	0.4	0
1506	27	262.5	0.129826	CFSv2	0.4	0
1507	27	279	-0.0423053	CFSv2	0.4	0
1508	28.5	261	-0.0804524	CFSv2	0.4	0
1509	28.5	262.5	0.0145375	CFSv2	0.4	0
1510	28.5	264	0.227747	CFSv2	0.4	0
1511	28.5	277.5	0.176512	CFSv2	0.4	0
1512	28.5	279	0.194074	CFSv2	0.4	0
1513	30	256.5	0.454508	CFSv2	0.4	1
1514	30	258	0.104961	CFSv2	0.4	0
1515	30	259.5	-0.0546542	CFSv2	0.4	0
1516	30	261	-0.0477883	CFSv2	0.4	0
1517	30	262.5	-0.110062	CFSv2	0.4	0
1518	30	264	-0.153527	CFSv2	0.4	0
1519	30	265.5	0.0175823	CFSv2	0.4	0
1520	30	267	0.0932729	CFSv2	0.4	0
1521	30	268.5	-0.093205	CFSv2	0.4	0
1522	30	270	0.0953645	CFSv2	0.4	0
1523	30	274.5	0.369506	CFSv2	0.4	0
1524	30	276	0.283087	CFSv2	0.4	0
1525	30	277.5	0.191081	CFSv2	0.4	0
1526	31.5	249	0.434077	CFSv2	0.4	1
1527	31.5	250.5	0.241823	CFSv2	0.4	0
1528	31.5	255	0.483764	CFSv2	0.4	1
1529	31.5	256.5	0.277437	CFSv2	0.4	0
1530	31.5	258	0.302591	CFSv2	0.4	0
1531	31.5	259.5	0.187994	CFSv2	0.4	0
1532	31.5	261	0.125088	CFSv2	0.4	0
1533	31.5	262.5	0.083444	CFSv2	0.4	0
1534	31.5	264	0.0408946	CFSv2	0.4	0
1535	31.5	265.5	0.0537772	CFSv2	0.4	0
1536	31.5	267	-0.0171943	CFSv2	0.4	0
1537	31.5	268.5	-0.103838	CFSv2	0.4	0
1538	31.5	270	-0.131834	CFSv2	0.4	0
1539	31.5	271.5	-0.183334	CFSv2	0.4	0
1540	31.5	273	-0.241202	CFSv2	0.4	0
1541	31.5	274.5	-0.234461	CFSv2	0.4	0
1542	31.5	276	-0.284788	CFSv2	0.4	0
1543	31.5	277.5	-0.105178	CFSv2	0.4	0
1544	33	243	0.0607977	CFSv2	0.4	0
1545	33	244.5	-0.293971	CFSv2	0.4	0
1546	33	246	0.25134	CFSv2	0.4	0
1547	33	247.5	0.0457155	CFSv2	0.4	0
1548	33	249	-0.154786	CFSv2	0.4	0
1549	33	250.5	0.177051	CFSv2	0.4	0
1550	33	252	0.483985	CFSv2	0.4	1
1551	33	253.5	0.179143	CFSv2	0.4	0
1552	33	255	0.47655	CFSv2	0.4	1
1553	33	256.5	0.280368	CFSv2	0.4	0
1554	33	258	0.26066	CFSv2	0.4	0
1555	33	259.5	0.204629	CFSv2	0.4	0
1556	33	261	0.252359	CFSv2	0.4	0
1557	33	262.5	0.167526	CFSv2	0.4	0
1558	33	264	0.137591	CFSv2	0.4	0
1559	33	265.5	0.111116	CFSv2	0.4	0
1560	33	267	0.0624453	CFSv2	0.4	0
1561	33	268.5	-0.00967031	CFSv2	0.4	0
1562	33	270	-0.0783636	CFSv2	0.4	0
1563	33	271.5	-0.144375	CFSv2	0.4	0
1564	33	273	-0.248085	CFSv2	0.4	0
1565	33	274.5	-0.216511	CFSv2	0.4	0
1566	33	276	-0.251844	CFSv2	0.4	0
1567	33	277.5	-0.316224	CFSv2	0.4	0
1568	33	279	-0.160525	CFSv2	0.4	0
1569	33	280.5	0.299061	CFSv2	0.4	0
1570	34.5	240	0.484887	CFSv2	0.4	1
1571	34.5	241.5	0.285378	CFSv2	0.4	0
1572	34.5	243	-0.0593941	CFSv2	0.4	0
1573	34.5	244.5	-0.269563	CFSv2	0.4	0
1574	34.5	246	0.169183	CFSv2	0.4	0
1575	34.5	247.5	0.547971	CFSv2	0.4	1
1576	34.5	249	0.596327	CFSv2	0.4	1
1577	34.5	250.5	0.464913	CFSv2	0.4	1
1578	34.5	252	0.56621	CFSv2	0.4	1
1579	34.5	253.5	0.18288	CFSv2	0.4	0
1580	34.5	255	0.383175	CFSv2	0.4	0
1581	34.5	256.5	0.275002	CFSv2	0.4	0
1582	34.5	258	0.256838	CFSv2	0.4	0
1583	34.5	259.5	0.226658	CFSv2	0.4	0
1584	34.5	261	0.232366	CFSv2	0.4	0
1585	34.5	262.5	0.228233	CFSv2	0.4	0
1586	34.5	264	0.202156	CFSv2	0.4	0
1587	34.5	265.5	0.147273	CFSv2	0.4	0
1588	34.5	267	0.0275264	CFSv2	0.4	0
1589	34.5	268.5	0.060932	CFSv2	0.4	0
1590	34.5	270	0.0449283	CFSv2	0.4	0
1591	34.5	271.5	-0.129263	CFSv2	0.4	0
1592	34.5	273	-0.19517	CFSv2	0.4	0
1593	34.5	274.5	-0.27124	CFSv2	0.4	0
1594	34.5	276	-0.253568	CFSv2	0.4	0
1595	34.5	277.5	-0.378325	CFSv2	0.4	0
1596	34.5	279	-0.297156	CFSv2	0.4	0
1597	34.5	280.5	-0.217293	CFSv2	0.4	0
1598	34.5	282	0.0798346	CFSv2	0.4	0
1599	36	238.5	0.476104	CFSv2	0.4	1
1600	36	240	-0.080897	CFSv2	0.4	0
1601	36	241.5	0.415515	CFSv2	0.4	1
1602	36	243	0.00134565	CFSv2	0.4	0
1603	36	244.5	0.137279	CFSv2	0.4	0
1604	36	246	0.144845	CFSv2	0.4	0
1605	36	247.5	0.374765	CFSv2	0.4	0
1606	36	249	0.445631	CFSv2	0.4	1
1607	36	250.5	0.474107	CFSv2	0.4	1
1608	36	252	0.427116	CFSv2	0.4	1
1609	36	253.5	0.397761	CFSv2	0.4	0
1610	36	255	0.351628	CFSv2	0.4	0
1611	36	256.5	0.25841	CFSv2	0.4	0
1612	36	258	0.415507	CFSv2	0.4	1
1613	36	259.5	0.358265	CFSv2	0.4	0
1614	36	261	0.237299	CFSv2	0.4	0
1615	36	262.5	0.220104	CFSv2	0.4	0
1616	36	264	0.190496	CFSv2	0.4	0
1617	36	265.5	0.17734	CFSv2	0.4	0
1618	36	267	0.102295	CFSv2	0.4	0
1619	36	268.5	0.111847	CFSv2	0.4	0
1620	36	270	0.031434	CFSv2	0.4	0
1621	36	271.5	0.0261617	CFSv2	0.4	0
1622	36	273	-0.11695	CFSv2	0.4	0
1623	36	274.5	-0.169742	CFSv2	0.4	0
1624	36	276	-0.303075	CFSv2	0.4	0
1625	36	277.5	-0.280143	CFSv2	0.4	0
1626	36	279	-0.25092	CFSv2	0.4	0
1627	36	280.5	-0.207459	CFSv2	0.4	0
1628	36	282	-0.156642	CFSv2	0.4	0
1629	36	283.5	0.133119	CFSv2	0.4	0
1630	37.5	238.5	0.177935	CFSv2	0.4	0
1631	37.5	240	-0.106362	CFSv2	0.4	0
1632	37.5	241.5	0.292925	CFSv2	0.4	0
1633	37.5	243	-0.0830097	CFSv2	0.4	0
1634	37.5	244.5	0.323351	CFSv2	0.4	0
1635	37.5	246	0.284049	CFSv2	0.4	0
1636	37.5	247.5	0.300849	CFSv2	0.4	0
1637	37.5	249	0.366752	CFSv2	0.4	0
1638	37.5	250.5	0.424753	CFSv2	0.4	1
1639	37.5	252	0.515669	CFSv2	0.4	1
1640	37.5	253.5	0.372538	CFSv2	0.4	0
1641	37.5	255	0.305825	CFSv2	0.4	0
1642	37.5	256.5	0.225074	CFSv2	0.4	0
1643	37.5	258	0.289522	CFSv2	0.4	0
1644	37.5	259.5	0.254044	CFSv2	0.4	0
1645	37.5	261	0.267417	CFSv2	0.4	0
1646	37.5	262.5	0.259114	CFSv2	0.4	0
1647	37.5	264	0.259053	CFSv2	0.4	0
1648	37.5	265.5	0.221842	CFSv2	0.4	0
1649	37.5	267	0.217442	CFSv2	0.4	0
1650	37.5	268.5	0.239165	CFSv2	0.4	0
1651	37.5	270	0.151422	CFSv2	0.4	0
1652	37.5	271.5	0.0859404	CFSv2	0.4	0
1653	37.5	273	-0.00213601	CFSv2	0.4	0
1654	37.5	274.5	-0.059105	CFSv2	0.4	0
1655	37.5	276	-0.116334	CFSv2	0.4	0
1656	37.5	277.5	-0.181909	CFSv2	0.4	0
1657	37.5	279	-0.0723914	CFSv2	0.4	0
1658	37.5	280.5	-0.185731	CFSv2	0.4	0
1659	37.5	282	-0.352155	CFSv2	0.4	0
1660	37.5	283.5	-0.0625639	CFSv2	0.4	0
1661	39	237	0.127862	CFSv2	0.4	0
1662	39	238.5	-0.0775892	CFSv2	0.4	0
1663	39	240	0.409422	CFSv2	0.4	1
1664	39	241.5	-0.124775	CFSv2	0.4	0
1665	39	243	0.334623	CFSv2	0.4	0
1666	39	244.5	0.337758	CFSv2	0.4	0
1667	39	246	0.356013	CFSv2	0.4	0
1668	39	247.5	0.376131	CFSv2	0.4	0
1669	39	249	0.420937	CFSv2	0.4	1
1670	39	250.5	0.20509	CFSv2	0.4	0
1671	39	252	0.0497683	CFSv2	0.4	0
1672	39	253.5	0.366809	CFSv2	0.4	0
1673	39	255	0.0911833	CFSv2	0.4	0
1674	39	256.5	0.231698	CFSv2	0.4	0
1675	39	258	0.272889	CFSv2	0.4	0
1676	39	259.5	0.275361	CFSv2	0.4	0
1677	39	261	0.300308	CFSv2	0.4	0
1678	39	262.5	0.260756	CFSv2	0.4	0
1679	39	264	0.225735	CFSv2	0.4	0
1680	39	265.5	0.233324	CFSv2	0.4	0
1681	39	267	0.217325	CFSv2	0.4	0
1682	39	268.5	0.19846	CFSv2	0.4	0
1683	39	270	0.155141	CFSv2	0.4	0
1684	39	271.5	0.132738	CFSv2	0.4	0
1685	39	273	0.0412057	CFSv2	0.4	0
1686	39	274.5	-0.0674761	CFSv2	0.4	0
1687	39	276	-0.0802887	CFSv2	0.4	0
1688	39	277.5	-0.110876	CFSv2	0.4	0
1689	39	279	-0.191601	CFSv2	0.4	0
1690	39	280.5	-0.0941065	CFSv2	0.4	0
1691	39	282	-0.211145	CFSv2	0.4	0
1692	39	283.5	-0.237249	CFSv2	0.4	0
1693	39	285	0.249869	CFSv2	0.4	0
1694	40.5	237	0.197396	CFSv2	0.4	0
1695	40.5	238.5	0.0426377	CFSv2	0.4	0
1696	40.5	240	0.352298	CFSv2	0.4	0
1697	40.5	241.5	0.374454	CFSv2	0.4	0
1698	40.5	243	0.365039	CFSv2	0.4	0
1699	40.5	244.5	0.461381	CFSv2	0.4	1
1700	40.5	246	0.247081	CFSv2	0.4	0
1701	40.5	247.5	0.112415	CFSv2	0.4	0
1702	40.5	249	0.397668	CFSv2	0.4	0
1703	40.5	250.5	0.330768	CFSv2	0.4	0
1704	40.5	252	0.26544	CFSv2	0.4	0
1705	40.5	253.5	0.327368	CFSv2	0.4	0
1706	40.5	255	0.0810148	CFSv2	0.4	0
1707	40.5	256.5	0.218152	CFSv2	0.4	0
1708	40.5	258	0.256432	CFSv2	0.4	0
1709	40.5	259.5	0.273484	CFSv2	0.4	0
1710	40.5	261	0.304768	CFSv2	0.4	0
1711	40.5	262.5	0.288695	CFSv2	0.4	0
1712	40.5	264	0.244955	CFSv2	0.4	0
1713	40.5	265.5	0.264677	CFSv2	0.4	0
1714	40.5	267	0.271708	CFSv2	0.4	0
1715	40.5	268.5	0.251391	CFSv2	0.4	0
1716	40.5	270	0.190952	CFSv2	0.4	0
1717	40.5	271.5	0.156859	CFSv2	0.4	0
1718	40.5	273	0.120943	CFSv2	0.4	0
1719	40.5	274.5	0.00926075	CFSv2	0.4	0
1720	40.5	276	-0.107915	CFSv2	0.4	0
1721	40.5	277.5	-0.0120336	CFSv2	0.4	0
1722	40.5	279	0.0178331	CFSv2	0.4	0
1723	40.5	280.5	-0.0432264	CFSv2	0.4	0
1724	40.5	282	-0.180795	CFSv2	0.4	0
1725	40.5	283.5	-0.238052	CFSv2	0.4	0
1726	40.5	285	-0.156922	CFSv2	0.4	0
1727	40.5	286.5	0.189222	CFSv2	0.4	0
1728	42	237	0.221405	CFSv2	0.4	0
1729	42	238.5	0.288226	CFSv2	0.4	0
1730	42	240	0.250967	CFSv2	0.4	0
1731	42	241.5	0.339641	CFSv2	0.4	0
1732	42	243	0.419066	CFSv2	0.4	1
1733	42	244.5	0.44479	CFSv2	0.4	1
1734	42	246	0.296316	CFSv2	0.4	0
1735	42	247.5	0.163595	CFSv2	0.4	0
1736	42	249	0.193022	CFSv2	0.4	0
1737	42	250.5	0.331487	CFSv2	0.4	0
1738	42	252	0.310985	CFSv2	0.4	0
1739	42	253.5	0.170453	CFSv2	0.4	0
1740	42	255	0.218769	CFSv2	0.4	0
1741	42	256.5	0.235283	CFSv2	0.4	0
1742	42	258	0.270047	CFSv2	0.4	0
1743	42	259.5	0.337533	CFSv2	0.4	0
1744	42	261	0.295007	CFSv2	0.4	0
1745	42	262.5	0.287671	CFSv2	0.4	0
1746	42	264	0.277384	CFSv2	0.4	0
1747	42	265.5	0.297831	CFSv2	0.4	0
1748	42	267	0.315053	CFSv2	0.4	0
1749	42	268.5	0.308759	CFSv2	0.4	0
1750	42	270	0.278081	CFSv2	0.4	0
1751	42	271.5	0.157647	CFSv2	0.4	0
1752	42	273	0.0805934	CFSv2	0.4	0
1753	42	274.5	0.0671642	CFSv2	0.4	0
1754	42	276	0.0173602	CFSv2	0.4	0
1755	42	277.5	0.00842956	CFSv2	0.4	0
1756	42	279	0.0176541	CFSv2	0.4	0
1757	42	280.5	0.00176954	CFSv2	0.4	0
1758	42	282	0.148322	CFSv2	0.4	0
1759	42	283.5	-0.118829	CFSv2	0.4	0
1760	42	285	-0.0256789	CFSv2	0.4	0
1761	42	286.5	-0.15021	CFSv2	0.4	0
1762	42	288	0.020845	CFSv2	0.4	0
1763	43.5	237	0.16722	CFSv2	0.4	0
1764	43.5	238.5	0.369709	CFSv2	0.4	0
1765	43.5	240	0.243293	CFSv2	0.4	0
1766	43.5	241.5	0.365191	CFSv2	0.4	0
1767	43.5	243	0.342973	CFSv2	0.4	0
1768	43.5	244.5	0.360319	CFSv2	0.4	0
1769	43.5	246	0.228309	CFSv2	0.4	0
1770	43.5	247.5	0.157247	CFSv2	0.4	0
1771	43.5	249	0.202297	CFSv2	0.4	0
1772	43.5	250.5	0.192546	CFSv2	0.4	0
1773	43.5	252	0.296723	CFSv2	0.4	0
1774	43.5	253.5	0.237551	CFSv2	0.4	0
1775	43.5	255	0.244157	CFSv2	0.4	0
1776	43.5	256.5	0.298514	CFSv2	0.4	0
1777	43.5	258	0.316039	CFSv2	0.4	0
1778	43.5	259.5	0.367886	CFSv2	0.4	0
1779	43.5	261	0.332075	CFSv2	0.4	0
1780	43.5	262.5	0.310079	CFSv2	0.4	0
1781	43.5	264	0.306653	CFSv2	0.4	0
1782	43.5	265.5	0.319791	CFSv2	0.4	0
1783	43.5	267	0.340851	CFSv2	0.4	0
1784	43.5	268.5	0.302082	CFSv2	0.4	0
1785	43.5	270	0.297262	CFSv2	0.4	0
1786	43.5	271.5	0.259004	CFSv2	0.4	0
1787	43.5	273	0.139813	CFSv2	0.4	0
1788	43.5	274.5	0.166505	CFSv2	0.4	0
1789	43.5	276	0.0790054	CFSv2	0.4	0
1790	43.5	277.5	0.165236	CFSv2	0.4	0
1791	43.5	282	0.0191517	CFSv2	0.4	0
1792	43.5	283.5	0.0353847	CFSv2	0.4	0
1793	43.5	285	0.312622	CFSv2	0.4	0
1794	43.5	286.5	-0.122869	CFSv2	0.4	0
1795	43.5	288	-0.0078704	CFSv2	0.4	0
1796	43.5	289.5	0.233529	CFSv2	0.4	0
1797	45	237	0.0562738	CFSv2	0.4	0
1798	45	238.5	0.296043	CFSv2	0.4	0
1799	45	240	0.223877	CFSv2	0.4	0
1800	45	241.5	0.465254	CFSv2	0.4	1
1801	45	243	0.445407	CFSv2	0.4	1
1802	45	244.5	-0.0263277	CFSv2	0.4	0
1803	45	246	-0.0536903	CFSv2	0.4	0
1804	45	247.5	0.268996	CFSv2	0.4	0
1805	45	249	0.21489	CFSv2	0.4	0
1806	45	250.5	0.183942	CFSv2	0.4	0
1807	45	252	0.27073	CFSv2	0.4	0
1808	45	253.5	0.356251	CFSv2	0.4	0
1809	45	255	0.344509	CFSv2	0.4	0
1810	45	256.5	0.366158	CFSv2	0.4	0
1811	45	258	0.326425	CFSv2	0.4	0
1812	45	259.5	0.390635	CFSv2	0.4	0
1813	45	261	0.334676	CFSv2	0.4	0
1814	45	262.5	0.290317	CFSv2	0.4	0
1815	45	264	0.304236	CFSv2	0.4	0
1816	45	265.5	0.332791	CFSv2	0.4	0
1817	45	267	0.331952	CFSv2	0.4	0
1818	45	268.5	0.359263	CFSv2	0.4	0
1819	45	270	0.363604	CFSv2	0.4	0
1820	45	271.5	0.349876	CFSv2	0.4	0
1821	45	273	0.274315	CFSv2	0.4	0
1822	45	274.5	0.250496	CFSv2	0.4	0
1823	45	276	0.378602	CFSv2	0.4	0
1824	45	286.5	-0.0378708	CFSv2	0.4	0
1825	45	288	0.104926	CFSv2	0.4	0
1826	45	289.5	0.141508	CFSv2	0.4	0
1827	45	291	0.0346588	CFSv2	0.4	0
1828	45	292.5	0.281357	CFSv2	0.4	0
1829	46.5	237	0.073304	CFSv2	0.4	0
1830	46.5	238.5	0.499579	CFSv2	0.4	1
1831	46.5	240	0.104877	CFSv2	0.4	0
1832	46.5	241.5	0.262636	CFSv2	0.4	0
1833	46.5	243	0.299104	CFSv2	0.4	0
1834	46.5	244.5	-0.0135513	CFSv2	0.4	0
1835	46.5	246	0.0749222	CFSv2	0.4	0
1836	46.5	247.5	0.274003	CFSv2	0.4	0
1837	46.5	249	0.345391	CFSv2	0.4	0
1838	46.5	250.5	0.347463	CFSv2	0.4	0
1839	46.5	252	0.400354	CFSv2	0.4	1
1840	46.5	253.5	0.394293	CFSv2	0.4	0
1841	46.5	255	0.387753	CFSv2	0.4	0
1842	46.5	256.5	0.35525	CFSv2	0.4	0
1843	46.5	258	0.362763	CFSv2	0.4	0
1844	46.5	259.5	0.382523	CFSv2	0.4	0
1845	46.5	261	0.355342	CFSv2	0.4	0
1846	46.5	262.5	0.329145	CFSv2	0.4	0
1847	46.5	264	0.353232	CFSv2	0.4	0
1848	46.5	265.5	0.353887	CFSv2	0.4	0
1849	46.5	267	0.315913	CFSv2	0.4	0
1850	46.5	268.5	0.32774	CFSv2	0.4	0
1851	46.5	270	0.357405	CFSv2	0.4	0
1852	46.5	271.5	0.379198	CFSv2	0.4	0
1853	46.5	273	0.312328	CFSv2	0.4	0
1854	46.5	274.5	0.218731	CFSv2	0.4	0
1855	46.5	291	0.00575587	CFSv2	0.4	0
1856	48	237	0.120063	CFSv2	0.4	0
1857	48	238.5	0.366602	CFSv2	0.4	0
1858	48	240	0.192863	CFSv2	0.4	0
1859	48	241.5	0.19237	CFSv2	0.4	0
1860	48	243	0.218988	CFSv2	0.4	0
1861	48	244.5	0.348369	CFSv2	0.4	0
1862	48	246	0.282977	CFSv2	0.4	0
1863	48	247.5	0.36934	CFSv2	0.4	0
1864	48	249	0.424559	CFSv2	0.4	1
1865	48	250.5	0.388887	CFSv2	0.4	0
1866	48	252	0.382933	CFSv2	0.4	0
1867	48	253.5	0.385318	CFSv2	0.4	0
1868	48	255	0.362167	CFSv2	0.4	0
1869	48	256.5	0.363821	CFSv2	0.4	0
1870	48	258	0.348171	CFSv2	0.4	0
1871	48	259.5	0.351997	CFSv2	0.4	0
1872	48	261	0.300038	CFSv2	0.4	0
1873	48	262.5	0.314443	CFSv2	0.4	0
1874	48	264	0.340694	CFSv2	0.4	0
1875	48	265.5	0.360169	CFSv2	0.4	0
1876	48	267	0.36569	CFSv2	0.4	0
1877	48	268.5	0.353403	CFSv2	0.4	0
1878	48	270	0.23559	CFSv2	0.4	0
1879	48	271.5	0.159236	CFSv2	0.4	0
1880	25.5	279	0.366324	CFSv2	0.5	0
1881	27	261	0.177407	CFSv2	0.5	0
1882	27	262.5	0.129826	CFSv2	0.5	0
1883	27	279	-0.0423053	CFSv2	0.5	0
1884	28.5	261	-0.0804524	CFSv2	0.5	0
1885	28.5	262.5	0.0145375	CFSv2	0.5	0
1886	28.5	264	0.227747	CFSv2	0.5	0
1887	28.5	277.5	0.176512	CFSv2	0.5	0
1888	28.5	279	0.194074	CFSv2	0.5	0
1889	30	256.5	0.454508	CFSv2	0.5	0
1890	30	258	0.104961	CFSv2	0.5	0
1891	30	259.5	-0.0546542	CFSv2	0.5	0
1892	30	261	-0.0477883	CFSv2	0.5	0
1893	30	262.5	-0.110062	CFSv2	0.5	0
1894	30	264	-0.153527	CFSv2	0.5	0
1895	30	265.5	0.0175823	CFSv2	0.5	0
1896	30	267	0.0932729	CFSv2	0.5	0
1897	30	268.5	-0.093205	CFSv2	0.5	0
1898	30	270	0.0953645	CFSv2	0.5	0
1899	30	274.5	0.369506	CFSv2	0.5	0
1900	30	276	0.283087	CFSv2	0.5	0
1901	30	277.5	0.191081	CFSv2	0.5	0
1902	31.5	249	0.434077	CFSv2	0.5	0
1903	31.5	250.5	0.241823	CFSv2	0.5	0
1904	31.5	255	0.483764	CFSv2	0.5	0
1905	31.5	256.5	0.277437	CFSv2	0.5	0
1906	31.5	258	0.302591	CFSv2	0.5	0
1907	31.5	259.5	0.187994	CFSv2	0.5	0
1908	31.5	261	0.125088	CFSv2	0.5	0
1909	31.5	262.5	0.083444	CFSv2	0.5	0
1910	31.5	264	0.0408946	CFSv2	0.5	0
1911	31.5	265.5	0.0537772	CFSv2	0.5	0
1912	31.5	267	-0.0171943	CFSv2	0.5	0
1913	31.5	268.5	-0.103838	CFSv2	0.5	0
1914	31.5	270	-0.131834	CFSv2	0.5	0
1915	31.5	271.5	-0.183334	CFSv2	0.5	0
1916	31.5	273	-0.241202	CFSv2	0.5	0
1917	31.5	274.5	-0.234461	CFSv2	0.5	0
1918	31.5	276	-0.284788	CFSv2	0.5	0
1919	31.5	277.5	-0.105178	CFSv2	0.5	0
1920	33	243	0.0607977	CFSv2	0.5	0
1921	33	244.5	-0.293971	CFSv2	0.5	0
1922	33	246	0.25134	CFSv2	0.5	0
1923	33	247.5	0.0457155	CFSv2	0.5	0
1924	33	249	-0.154786	CFSv2	0.5	0
1925	33	250.5	0.177051	CFSv2	0.5	0
1926	33	252	0.483985	CFSv2	0.5	0
1927	33	253.5	0.179143	CFSv2	0.5	0
1928	33	255	0.47655	CFSv2	0.5	0
1929	33	256.5	0.280368	CFSv2	0.5	0
1930	33	258	0.26066	CFSv2	0.5	0
1931	33	259.5	0.204629	CFSv2	0.5	0
1932	33	261	0.252359	CFSv2	0.5	0
1933	33	262.5	0.167526	CFSv2	0.5	0
1934	33	264	0.137591	CFSv2	0.5	0
1935	33	265.5	0.111116	CFSv2	0.5	0
1936	33	267	0.0624453	CFSv2	0.5	0
1937	33	268.5	-0.00967031	CFSv2	0.5	0
1938	33	270	-0.0783636	CFSv2	0.5	0
1939	33	271.5	-0.144375	CFSv2	0.5	0
1940	33	273	-0.248085	CFSv2	0.5	0
1941	33	274.5	-0.216511	CFSv2	0.5	0
1942	33	276	-0.251844	CFSv2	0.5	0
1943	33	277.5	-0.316224	CFSv2	0.5	0
1944	33	279	-0.160525	CFSv2	0.5	0
1945	33	280.5	0.299061	CFSv2	0.5	0
1946	34.5	240	0.484887	CFSv2	0.5	0
1947	34.5	241.5	0.285378	CFSv2	0.5	0
1948	34.5	243	-0.0593941	CFSv2	0.5	0
1949	34.5	244.5	-0.269563	CFSv2	0.5	0
1950	34.5	246	0.169183	CFSv2	0.5	0
1951	34.5	247.5	0.547971	CFSv2	0.5	1
1952	34.5	249	0.596327	CFSv2	0.5	1
1953	34.5	250.5	0.464913	CFSv2	0.5	0
1954	34.5	252	0.56621	CFSv2	0.5	1
1955	34.5	253.5	0.18288	CFSv2	0.5	0
1956	34.5	255	0.383175	CFSv2	0.5	0
1957	34.5	256.5	0.275002	CFSv2	0.5	0
1958	34.5	258	0.256838	CFSv2	0.5	0
1959	34.5	259.5	0.226658	CFSv2	0.5	0
1960	34.5	261	0.232366	CFSv2	0.5	0
1961	34.5	262.5	0.228233	CFSv2	0.5	0
1962	34.5	264	0.202156	CFSv2	0.5	0
1963	34.5	265.5	0.147273	CFSv2	0.5	0
1964	34.5	267	0.0275264	CFSv2	0.5	0
1965	34.5	268.5	0.060932	CFSv2	0.5	0
1966	34.5	270	0.0449283	CFSv2	0.5	0
1967	34.5	271.5	-0.129263	CFSv2	0.5	0
1968	34.5	273	-0.19517	CFSv2	0.5	0
1969	34.5	274.5	-0.27124	CFSv2	0.5	0
1970	34.5	276	-0.253568	CFSv2	0.5	0
1971	34.5	277.5	-0.378325	CFSv2	0.5	0
1972	34.5	279	-0.297156	CFSv2	0.5	0
1973	34.5	280.5	-0.217293	CFSv2	0.5	0
1974	34.5	282	0.0798346	CFSv2	0.5	0
1975	36	238.5	0.476104	CFSv2	0.5	0
1976	36	240	-0.080897	CFSv2	0.5	0
1977	36	241.5	0.415515	CFSv2	0.5	0
1978	36	243	0.00134565	CFSv2	0.5	0
1979	36	244.5	0.137279	CFSv2	0.5	0
1980	36	246	0.144845	CFSv2	0.5	0
1981	36	247.5	0.374765	CFSv2	0.5	0
1982	36	249	0.445631	CFSv2	0.5	0
1983	36	250.5	0.474107	CFSv2	0.5	0
1984	36	252	0.427116	CFSv2	0.5	0
1985	36	253.5	0.397761	CFSv2	0.5	0
1986	36	255	0.351628	CFSv2	0.5	0
1987	36	256.5	0.25841	CFSv2	0.5	0
1988	36	258	0.415507	CFSv2	0.5	0
1989	36	259.5	0.358265	CFSv2	0.5	0
1990	36	261	0.237299	CFSv2	0.5	0
1991	36	262.5	0.220104	CFSv2	0.5	0
1992	36	264	0.190496	CFSv2	0.5	0
1993	36	265.5	0.17734	CFSv2	0.5	0
1994	36	267	0.102295	CFSv2	0.5	0
1995	36	268.5	0.111847	CFSv2	0.5	0
1996	36	270	0.031434	CFSv2	0.5	0
1997	36	271.5	0.0261617	CFSv2	0.5	0
1998	36	273	-0.11695	CFSv2	0.5	0
[truncated: 5,897 more rows]

## Sheet: us_tmp2m_1.5x1.5_34w1
	lat	lon	lat_lon_skill	model	skill_threshold	above_threshold
0	25.5	279	0.107065	ECMWF	0	1
1	27	261	0.423459	ECMWF	0	1
2	27	262.5	0.227989	ECMWF	0	1
3	27	279	0.156285	ECMWF	0	1
4	28.5	261	0.435016	ECMWF	0	1
5	28.5	262.5	0.341505	ECMWF	0	1
6	28.5	264	0.288295	ECMWF	0	1
7	28.5	277.5	-0.0351987	ECMWF	0	0
8	28.5	279	0.107427	ECMWF	0	1
9	30	256.5	0.44663	ECMWF	0	1
10	30	258	0.503084	ECMWF	0	1
11	30	259.5	0.181353	ECMWF	0	1
12	30	261	0.170938	ECMWF	0	1
13	30	262.5	0.379645	ECMWF	0	1
14	30	264	0.267331	ECMWF	0	1
15	30	265.5	0.209316	ECMWF	0	1
16	30	267	0.272989	ECMWF	0	1
17	30	268.5	0.207437	ECMWF	0	1
18	30	270	0.375968	ECMWF	0	1
19	30	274.5	0.423082	ECMWF	0	1
20	30	276	0.325501	ECMWF	0	1
21	30	277.5	0.0598128	ECMWF	0	1
22	31.5	249	-0.152607	ECMWF	0	0
23	31.5	250.5	0.369144	ECMWF	0	1
24	31.5	255	0.434244	ECMWF	0	1
25	31.5	256.5	0.414823	ECMWF	0	1
26	31.5	258	0.445061	ECMWF	0	1
27	31.5	259.5	0.41408	ECMWF	0	1
28	31.5	261	0.311974	ECMWF	0	1
29	31.5	262.5	0.351499	ECMWF	0	1
30	31.5	264	0.407335	ECMWF	0	1
31	31.5	265.5	0.376333	ECMWF	0	1
32	31.5	267	0.319334	ECMWF	0	1
33	31.5	268.5	0.301556	ECMWF	0	1
34	31.5	270	0.178645	ECMWF	0	1
35	31.5	271.5	0.235766	ECMWF	0	1
36	31.5	273	0.200617	ECMWF	0	1
37	31.5	274.5	0.123715	ECMWF	0	1
38	31.5	276	0.236663	ECMWF	0	1
39	31.5	277.5	0.155931	ECMWF	0	1
40	33	243	0.0450159	ECMWF	0	1
41	33	244.5	0.449524	ECMWF	0	1
42	33	246	0.308403	ECMWF	0	1
43	33	247.5	0.250425	ECMWF	0	1
44	33	249	0.338777	ECMWF	0	1
45	33	250.5	0.506314	ECMWF	0	1
46	33	252	-0.188884	ECMWF	0	0
47	33	253.5	0.615724	ECMWF	0	1
48	33	255	0.434827	ECMWF	0	1
49	33	256.5	0.322834	ECMWF	0	1
50	33	258	0.375432	ECMWF	0	1
51	33	259.5	0.287398	ECMWF	0	1
52	33	261	0.251184	ECMWF	0	1
53	33	262.5	0.311733	ECMWF	0	1
54	33	264	0.361032	ECMWF	0	1
55	33	265.5	0.386348	ECMWF	0	1
56	33	267	0.36292	ECMWF	0	1
57	33	268.5	0.363311	ECMWF	0	1
58	33	270	0.337354	ECMWF	0	1
59	33	271.5	0.292148	ECMWF	0	1
60	33	273	0.2066	ECMWF	0	1
61	33	274.5	0.192861	ECMWF	0	1
62	33	276	0.277147	ECMWF	0	1
63	33	277.5	0.367385	ECMWF	0	1
64	33	279	0.197786	ECMWF	0	1
65	33	280.5	0.415861	ECMWF	0	1
66	34.5	240	0.372623	ECMWF	0	1
67	34.5	241.5	0.250693	ECMWF	0	1
68	34.5	243	0.0476226	ECMWF	0	1
69	34.5	244.5	0.341418	ECMWF	0	1
70	34.5	246	0.597029	ECMWF	0	1
71	34.5	247.5	0.126409	ECMWF	0	1
72	34.5	249	-0.369673	ECMWF	0	0
73	34.5	250.5	0.454336	ECMWF	0	1
74	34.5	252	0.330965	ECMWF	0	1
75	34.5	253.5	0.44653	ECMWF	0	1
76	34.5	255	0.440851	ECMWF	0	1
77	34.5	256.5	0.32207	ECMWF	0	1
78	34.5	258	0.33162	ECMWF	0	1
79	34.5	259.5	0.267963	ECMWF	0	1
80	34.5	261	0.21163	ECMWF	0	1
81	34.5	262.5	0.225848	ECMWF	0	1
82	34.5	264	0.300394	ECMWF	0	1
83	34.5	265.5	0.317146	ECMWF	0	1
84	34.5	267	0.333732	ECMWF	0	1
85	34.5	268.5	0.32982	ECMWF	0	1
86	34.5	270	0.317581	ECMWF	0	1
87	34.5	271.5	0.346947	ECMWF	0	1
88	34.5	273	0.366986	ECMWF	0	1
89	34.5	274.5	0.309629	ECMWF	0	1
90	34.5	276	0.10126	ECMWF	0	1
91	34.5	277.5	0.450504	ECMWF	0	1
92	34.5	279	0.320065	ECMWF	0	1
93	34.5	280.5	0.295409	ECMWF	0	1
94	34.5	282	0.296305	ECMWF	0	1
95	36	238.5	-0.231386	ECMWF	0	0
96	36	240	0.48019	ECMWF	0	1
97	36	241.5	-0.281428	ECMWF	0	0
98	36	243	0.206525	ECMWF	0	1
99	36	244.5	-0.0372835	ECMWF	0	0
100	36	246	0.358795	ECMWF	0	1
101	36	247.5	0.313025	ECMWF	0	1
102	36	249	0.531139	ECMWF	0	1
103	36	250.5	0.279506	ECMWF	0	1
104	36	252	0.407507	ECMWF	0	1
105	36	253.5	0.168836	ECMWF	0	1
106	36	255	0.152108	ECMWF	0	1
107	36	256.5	0.341598	ECMWF	0	1
108	36	258	0.464909	ECMWF	0	1
109	36	259.5	0.427414	ECMWF	0	1
110	36	261	0.23466	ECMWF	0	1
111	36	262.5	0.224696	ECMWF	0	1
112	36	264	0.296018	ECMWF	0	1
113	36	265.5	0.338756	ECMWF	0	1
114	36	267	0.316219	ECMWF	0	1
115	36	268.5	0.383077	ECMWF	0	1
116	36	270	0.333947	ECMWF	0	1
117	36	271.5	0.344532	ECMWF	0	1
118	36	273	0.33698	ECMWF	0	1
119	36	274.5	0.231217	ECMWF	0	1
120	36	276	0.391801	ECMWF	0	1
121	36	277.5	-0.124037	ECMWF	0	0
122	36	279	0.224372	ECMWF	0	1
123	36	280.5	0.268415	ECMWF	0	1
124	36	282	0.308812	ECMWF	0	1
125	36	283.5	0.291342	ECMWF	0	1
126	37.5	238.5	0.201343	ECMWF	0	1
127	37.5	240	0.358222	ECMWF	0	1
128	37.5	241.5	-0.090624	ECMWF	0	0
129	37.5	243	0.0397562	ECMWF	0	1
130	37.5	244.5	0.187663	ECMWF	0	1
131	37.5	246	0.222961	ECMWF	0	1
132	37.5	247.5	0.138556	ECMWF	0	1
133	37.5	249	0.492895	ECMWF	0	1
134	37.5	250.5	0.356485	ECMWF	0	1
135	37.5	252	-0.344113	ECMWF	0	0
136	37.5	253.5	-0.108126	ECMWF	0	0
137	37.5	255	-0.0218249	ECMWF	0	0
138	37.5	256.5	0.353781	ECMWF	0	1
139	37.5	258	0.360319	ECMWF	0	1
140	37.5	259.5	0.268844	ECMWF	0	1
141	37.5	261	0.270089	ECMWF	0	1
142	37.5	262.5	0.272041	ECMWF	0	1
143	37.5	264	0.340685	ECMWF	0	1
144	37.5	265.5	0.369008	ECMWF	0	1
145	37.5	267	0.379694	ECMWF	0	1
146	37.5	268.5	0.396935	ECMWF	0	1
147	37.5	270	0.354117	ECMWF	0	1
148	37.5	271.5	0.340522	ECMWF	0	1
149	37.5	273	0.34798	ECMWF	0	1
150	37.5	274.5	0.356879	ECMWF	0	1
151	37.5	276	0.338159	ECMWF	0	1
152	37.5	277.5	0.294203	ECMWF	0	1
153	37.5	279	0.0376015	ECMWF	0	1
154	37.5	280.5	0.35832	ECMWF	0	1
155	37.5	282	0.36661	ECMWF	0	1
156	37.5	283.5	0.405956	ECMWF	0	1
157	39	237	0.157376	ECMWF	0	1
158	39	238.5	0.369278	ECMWF	0	1
159	39	240	-0.134764	ECMWF	0	0
160	39	241.5	0.311586	ECMWF	0	1
161	39	243	-0.0248083	ECMWF	0	0
162	39	244.5	0.160004	ECMWF	0	1
163	39	246	0.143282	ECMWF	0	1
164	39	247.5	0.236819	ECMWF	0	1
165	39	249	0.300547	ECMWF	0	1
166	39	250.5	0.351339	ECMWF	0	1
167	39	252	0.184475	ECMWF	0	1
168	39	253.5	-0.333664	ECMWF	0	0
169	39	255	0.0311795	ECMWF	0	1
170	39	256.5	0.360971	ECMWF	0	1
171	39	258	0.338558	ECMWF	0	1
172	39	259.5	0.284266	ECMWF	0	1
173	39	261	0.263354	ECMWF	0	1
174	39	262.5	0.307029	ECMWF	0	1
175	39	264	0.346207	ECMWF	0	1
176	39	265.5	0.36303	ECMWF	0	1
177	39	267	0.3798	ECMWF	0	1
178	39	268.5	0.414173	ECMWF	0	1
179	39	270	0.33875	ECMWF	0	1
180	39	271.5	0.347002	ECMWF	0	1
181	39	273	0.373369	ECMWF	0	1
182	39	274.5	0.384402	ECMWF	0	1
183	39	276	0.388944	ECMWF	0	1
184	39	277.5	0.380083	ECMWF	0	1
185	39	279	0.49912	ECMWF	0	1
186	39	280.5	-0.05779	ECMWF	0	0
187	39	282	0.248263	ECMWF	0	1
188	39	283.5	0.461017	ECMWF	0	1
189	39	285	0.487141	ECMWF	0	1
190	40.5	237	0.329825	ECMWF	0	1
191	40.5	238.5	-0.00589216	ECMWF	0	0
192	40.5	240	0.337595	ECMWF	0	1
193	40.5	241.5	0.197922	ECMWF	0	1
194	40.5	243	0.137297	ECMWF	0	1
195	40.5	244.5	0.0744862	ECMWF	0	1
196	40.5	246	0.0924032	ECMWF	0	1
197	40.5	247.5	0.00983094	ECMWF	0	1
198	40.5	249	-0.205241	ECMWF	0	0
199	40.5	250.5	0.313064	ECMWF	0	1
200	40.5	252	0.326989	ECMWF	0	1
201	40.5	253.5	-0.00965361	ECMWF	0	0
202	40.5	255	0.33631	ECMWF	0	1
203	40.5	256.5	0.277238	ECMWF	0	1
204	40.5	258	0.296357	ECMWF	0	1
205	40.5	259.5	0.311092	ECMWF	0	1
206	40.5	261	0.314474	ECMWF	0	1
207	40.5	262.5	0.330885	ECMWF	0	1
208	40.5	264	0.314745	ECMWF	0	1
209	40.5	265.5	0.33203	ECMWF	0	1
210	40.5	267	0.36814	ECMWF	0	1
211	40.5	268.5	0.320207	ECMWF	0	1
212	40.5	270	0.350492	ECMWF	0	1
213	40.5	271.5	0.385029	ECMWF	0	1
214	40.5	273	0.382746	ECMWF	0	1
215	40.5	274.5	0.396191	ECMWF	0	1
216	40.5	276	0.447902	ECMWF	0	1
217	40.5	277.5	0.353787	ECMWF	0	1
218	40.5	279	0.386642	ECMWF	0	1
219	40.5	280.5	0.354174	ECMWF	0	1
220	40.5	282	0.2004	ECMWF	0	1
221	40.5	283.5	0.33727	ECMWF	0	1
222	40.5	285	0.349403	ECMWF	0	1
223	40.5	286.5	0.340737	ECMWF	0	1
224	42	237	0.385175	ECMWF	0	1
225	42	238.5	0.261971	ECMWF	0	1
226	42	240	0.160318	ECMWF	0	1
227	42	241.5	0.0672041	ECMWF	0	1
228	42	243	0.0882783	ECMWF	0	1
229	42	244.5	0.0311038	ECMWF	0	1
230	42	246	-0.032091	ECMWF	0	0
231	42	247.5	0.0385694	ECMWF	0	1
232	42	249	0.203645	ECMWF	0	1
233	42	250.5	0.336918	ECMWF	0	1
234	42	252	0.299452	ECMWF	0	1
235	42	253.5	0.268124	ECMWF	0	1
236	42	255	0.332056	ECMWF	0	1
237	42	256.5	0.304839	ECMWF	0	1
238	42	258	0.35436	ECMWF	0	1
239	42	259.5	0.390347	ECMWF	0	1
240	42	261	0.349577	ECMWF	0	1
241	42	262.5	0.377373	ECMWF	0	1
242	42	264	0.343924	ECMWF	0	1
243	42	265.5	0.368274	ECMWF	0	1
244	42	267	0.397527	ECMWF	0	1
245	42	268.5	0.395355	ECMWF	0	1
246	42	270	0.414579	ECMWF	0	1
247	42	271.5	0.445282	ECMWF	0	1
248	42	273	0.312895	ECMWF	0	1
249	42	274.5	0.399426	ECMWF	0	1
250	42	276	0.441259	ECMWF	0	1
251	42	277.5	0.435186	ECMWF	0	1
252	42	279	0.463875	ECMWF	0	1
253	42	280.5	0.354509	ECMWF	0	1
254	42	282	0.279573	ECMWF	0	1
255	42	283.5	0.286198	ECMWF	0	1
256	42	285	0.140638	ECMWF	0	1
257	42	286.5	0.359975	ECMWF	0	1
258	42	288	0.327054	ECMWF	0	1
259	43.5	237	0.408717	ECMWF	0	1
260	43.5	238.5	0.230675	ECMWF	0	1
261	43.5	240	0.151513	ECMWF	0	1
262	43.5	241.5	0.113812	ECMWF	0	1
263	43.5	243	0.209052	ECMWF	0	1
264	43.5	244.5	0.0555426	ECMWF	0	1
265	43.5	246	-0.00647382	ECMWF	0	0
266	43.5	247.5	0.123216	ECMWF	0	1
267	43.5	249	0.155021	ECMWF	0	1
268	43.5	250.5	0.0774579	ECMWF	0	1
269	43.5	252	0.335879	ECMWF	0	1
270	43.5	253.5	0.297987	ECMWF	0	1
271	43.5	255	0.270949	ECMWF	0	1
272	43.5	256.5	0.378886	ECMWF	0	1
273	43.5	258	0.357862	ECMWF	0	1
274	43.5	259.5	0.40895	ECMWF	0	1
275	43.5	261	0.381673	ECMWF	0	1
276	43.5	262.5	0.421504	ECMWF	0	1
277	43.5	264	0.430035	ECMWF	0	1
278	43.5	265.5	0.41039	ECMWF	0	1
279	43.5	267	0.423046	ECMWF	0	1
280	43.5	268.5	0.446552	ECMWF	0	1
281	43.5	270	0.38874	ECMWF	0	1
282	43.5	271.5	0.379953	ECMWF	0	1
283	43.5	273	0.192925	ECMWF	0	1
284	43.5	274.5	0.38602	ECMWF	0	1
285	43.5	276	0.418947	ECMWF	0	1
286	43.5	277.5	0.329751	ECMWF	0	1
287	43.5	282	0.38261	ECMWF	0	1
288	43.5	283.5	0.408578	ECMWF	0	1
289	43.5	285	0.411185	ECMWF	0	1
290	43.5	286.5	0.543872	ECMWF	0	1
291	43.5	288	0.361577	ECMWF	0	1
292	43.5	289.5	0.349019	ECMWF	0	1
293	45	237	0.327736	ECMWF	0	1
294	45	238.5	0.0618171	ECMWF	0	1
295	45	240	0.236623	ECMWF	0	1
296	45	241.5	-0.00979683	ECMWF	0	0
297	45	243	0.0500297	ECMWF	0	1
298	45	244.5	-0.292957	ECMWF	0	0
299	45	246	-0.00489495	ECMWF	0	0
300	45	247.5	0.218774	ECMWF	0	1
301	45	249	0.170299	ECMWF	0	1
302	45	250.5	0.127828	ECMWF	0	1
303	45	252	0.291639	ECMWF	0	1
304	45	253.5	0.3644	ECMWF	0	1
305	45	255	0.366422	ECMWF	0	1
306	45	256.5	0.383555	ECMWF	0	1
307	45	258	0.414674	ECMWF	0	1
308	45	259.5	0.465697	ECMWF	0	1
309	45	261	0.457862	ECMWF	0	1
310	45	262.5	0.47072	ECMWF	0	1
311	45	264	0.421821	ECMWF	0	1
312	45	265.5	0.444974	ECMWF	0	1
313	45	267	0.444008	ECMWF	0	1
314	45	268.5	0.410381	ECMWF	0	1
315	45	270	0.402366	ECMWF	0	1
316	45	271.5	0.379606	ECMWF	0	1
317	45	273	0.233579	ECMWF	0	1
318	45	274.5	0.282542	ECMWF	0	1
319	45	276	0.359967	ECMWF	0	1
320	45	286.5	0.462977	ECMWF	0	1
321	45	288	0.524513	ECMWF	0	1
322	45	289.5	0.344721	ECMWF	0	1
323	45	291	0.416251	ECMWF	0	1
324	45	292.5	0.426839	ECMWF	0	1
325	46.5	237	0.186113	ECMWF	0	1
326	46.5	238.5	-0.162592	ECMWF	0	0
327	46.5	240	0.33417	ECMWF	0	1
328	46.5	241.5	0.366486	ECMWF	0	1
329	46.5	243	0.254629	ECMWF	0	1
330	46.5	244.5	0.0138642	ECMWF	0	1
331	46.5	246	0.0667825	ECMWF	0	1
332	46.5	247.5	0.177813	ECMWF	0	1
333	46.5	249	0.19929	ECMWF	0	1
334	46.5	250.5	0.368008	ECMWF	0	1
335	46.5	252	0.42409	ECMWF	0	1
336	46.5	253.5	0.444346	ECMWF	0	1
337	46.5	255	0.444608	ECMWF	0	1
338	46.5	256.5	0.44109	ECMWF	0	1
339	46.5	258	0.478174	ECMWF	0	1
340	46.5	259.5	0.512615	ECMWF	0	1
341	46.5	261	0.521234	ECMWF	0	1
342	46.5	262.5	0.485515	ECMWF	0	1
343	46.5	264	0.500337	ECMWF	0	1
344	46.5	265.5	0.425673	ECMWF	0	1
345	46.5	267	0.348489	ECMWF	0	1
346	46.5	268.5	0.355713	ECMWF	0	1
347	46.5	270	0.412346	ECMWF	0	1
348	46.5	271.5	0.397504	ECMWF	0	1
349	46.5	273	0.321537	ECMWF	0	1
350	46.5	274.5	0.346015	ECMWF	0	1
351	46.5	291	0.472803	ECMWF	0	1
352	48	237	0.277012	ECMWF	0	1
353	48	238.5	0.114018	ECMWF	0	1
354	48	240	0.229685	ECMWF	0	1
355	48	241.5	0.229782	ECMWF	0	1
356	48	243	0.31924	ECMWF	0	1
357	48	244.5	0.260543	ECMWF	0	1
358	48	246	0.271566	ECMWF	0	1
359	48	247.5	0.385058	ECMWF	0	1
360	48	249	0.357302	ECMWF	0	1
361	48	250.5	0.473841	ECMWF	0	1
362	48	252	0.424189	ECMWF	0	1
363	48	253.5	0.432729	ECMWF	0	1
364	48	255	0.448214	ECMWF	0	1
365	48	256.5	0.450663	ECMWF	0	1
366	48	258	0.478942	ECMWF	0	1
367	48	259.5	0.460178	ECMWF	0	1
368	48	261	0.475989	ECMWF	0	1
369	48	262.5	0.476673	ECMWF	0	1
370	48	264	0.449434	ECMWF	0	1
371	48	265.5	0.418624	ECMWF	0	1
372	48	267	0.402339	ECMWF	0	1
373	48	268.5	0.435941	ECMWF	0	1
374	48	270	0.377142	ECMWF	0	1
375	48	271.5	0.097377	ECMWF	0	1
376	25.5	279	0.107065	ECMWF	0.1	1
377	27	261	0.423459	ECMWF	0.1	1
378	27	262.5	0.227989	ECMWF	0.1	1
379	27	279	0.156285	ECMWF	0.1	1
380	28.5	261	0.435016	ECMWF	0.1	1
381	28.5	262.5	0.341505	ECMWF	0.1	1
382	28.5	264	0.288295	ECMWF	0.1	1
383	28.5	277.5	-0.0351987	ECMWF	0.1	0
384	28.5	279	0.107427	ECMWF	0.1	1
385	30	256.5	0.44663	ECMWF	0.1	1
386	30	258	0.503084	ECMWF	0.1	1
387	30	259.5	0.181353	ECMWF	0.1	1
388	30	261	0.170938	ECMWF	0.1	1
389	30	262.5	0.379645	ECMWF	0.1	1
390	30	264	0.267331	ECMWF	0.1	1
391	30	265.5	0.209316	ECMWF	0.1	1
392	30	267	0.272989	ECMWF	0.1	1
393	30	268.5	0.207437	ECMWF	0.1	1
394	30	270	0.375968	ECMWF	0.1	1
395	30	274.5	0.423082	ECMWF	0.1	1
396	30	276	0.325501	ECMWF	0.1	1
397	30	277.5	0.0598128	ECMWF	0.1	0
398	31.5	249	-0.152607	ECMWF	0.1	0
399	31.5	250.5	0.369144	ECMWF	0.1	1
400	31.5	255	0.434244	ECMWF	0.1	1
401	31.5	256.5	0.414823	ECMWF	0.1	1
402	31.5	258	0.445061	ECMWF	0.1	1
403	31.5	259.5	0.41408	ECMWF	0.1	1
404	31.5	261	0.311974	ECMWF	0.1	1
405	31.5	262.5	0.351499	ECMWF	0.1	1
406	31.5	264	0.407335	ECMWF	0.1	1
407	31.5	265.5	0.376333	ECMWF	0.1	1
408	31.5	267	0.319334	ECMWF	0.1	1
409	31.5	268.5	0.301556	ECMWF	0.1	1
410	31.5	270	0.178645	ECMWF	0.1	1
411	31.5	271.5	0.235766	ECMWF	0.1	1
412	31.5	273	0.200617	ECMWF	0.1	1
413	31.5	274.5	0.123715	ECMWF	0.1	1
414	31.5	276	0.236663	ECMWF	0.1	1
415	31.5	277.5	0.155931	ECMWF	0.1	1
416	33	243	0.0450159	ECMWF	0.1	0
417	33	244.5	0.449524	ECMWF	0.1	1
418	33	246	0.308403	ECMWF	0.1	1
419	33	247.5	0.250425	ECMWF	0.1	1
420	33	249	0.338777	ECMWF	0.1	1
421	33	250.5	0.506314	ECMWF	0.1	1
422	33	252	-0.188884	ECMWF	0.1	0
423	33	253.5	0.615724	ECMWF	0.1	1
424	33	255	0.434827	ECMWF	0.1	1
425	33	256.5	0.322834	ECMWF	0.1	1
426	33	258	0.375432	ECMWF	0.1	1
427	33	259.5	0.287398	ECMWF	0.1	1
428	33	261	0.251184	ECMWF	0.1	1
429	33	262.5	0.311733	ECMWF	0.1	1
430	33	264	0.361032	ECMWF	0.1	1
431	33	265.5	0.386348	ECMWF	0.1	1
432	33	267	0.36292	ECMWF	0.1	1
433	33	268.5	0.363311	ECMWF	0.1	1
434	33	270	0.337354	ECMWF	0.1	1
435	33	271.5	0.292148	ECMWF	0.1	1
436	33	273	0.2066	ECMWF	0.1	1
437	33	274.5	0.192861	ECMWF	0.1	1
438	33	276	0.277147	ECMWF	0.1	1
439	33	277.5	0.367385	ECMWF	0.1	1
440	33	279	0.197786	ECMWF	0.1	1
441	33	280.5	0.415861	ECMWF	0.1	1
442	34.5	240	0.372623	ECMWF	0.1	1
443	34.5	241.5	0.250693	ECMWF	0.1	1
444	34.5	243	0.0476226	ECMWF	0.1	0
445	34.5	244.5	0.341418	ECMWF	0.1	1
446	34.5	246	0.597029	ECMWF	0.1	1
447	34.5	247.5	0.126409	ECMWF	0.1	1
448	34.5	249	-0.369673	ECMWF	0.1	0
449	34.5	250.5	0.454336	ECMWF	0.1	1
450	34.5	252	0.330965	ECMWF	0.1	1
451	34.5	253.5	0.44653	ECMWF	0.1	1
452	34.5	255	0.440851	ECMWF	0.1	1
453	34.5	256.5	0.32207	ECMWF	0.1	1
454	34.5	258	0.33162	ECMWF	0.1	1
455	34.5	259.5	0.267963	ECMWF	0.1	1
456	34.5	261	0.21163	ECMWF	0.1	1
457	34.5	262.5	0.225848	ECMWF	0.1	1
458	34.5	264	0.300394	ECMWF	0.1	1
459	34.5	265.5	0.317146	ECMWF	0.1	1
460	34.5	267	0.333732	ECMWF	0.1	1
461	34.5	268.5	0.32982	ECMWF	0.1	1
462	34.5	270	0.317581	ECMWF	0.1	1
463	34.5	271.5	0.346947	ECMWF	0.1	1
464	34.5	273	0.366986	ECMWF	0.1	1
465	34.5	274.5	0.309629	ECMWF	0.1	1
466	34.5	276	0.10126	ECMWF	0.1	1
467	34.5	277.5	0.450504	ECMWF	0.1	1
468	34.5	279	0.320065	ECMWF	0.1	1
469	34.5	280.5	0.295409	ECMWF	0.1	1
470	34.5	282	0.296305	ECMWF	0.1	1
471	36	238.5	-0.231386	ECMWF	0.1	0
472	36	240	0.48019	ECMWF	0.1	1
473	36	241.5	-0.281428	ECMWF	0.1	0
474	36	243	0.206525	ECMWF	0.1	1
475	36	244.5	-0.0372835	ECMWF	0.1	0
476	36	246	0.358795	ECMWF	0.1	1
477	36	247.5	0.313025	ECMWF	0.1	1
478	36	249	0.531139	ECMWF	0.1	1
479	36	250.5	0.279506	ECMWF	0.1	1
480	36	252	0.407507	ECMWF	0.1	1
481	36	253.5	0.168836	ECMWF	0.1	1
482	36	255	0.152108	ECMWF	0.1	1
483	36	256.5	0.341598	ECMWF	0.1	1
484	36	258	0.464909	ECMWF	0.1	1
485	36	259.5	0.427414	ECMWF	0.1	1
486	36	261	0.23466	ECMWF	0.1	1
487	36	262.5	0.224696	ECMWF	0.1	1
488	36	264	0.296018	ECMWF	0.1	1
489	36	265.5	0.338756	ECMWF	0.1	1
490	36	267	0.316219	ECMWF	0.1	1
491	36	268.5	0.383077	ECMWF	0.1	1
492	36	270	0.333947	ECMWF	0.1	1
493	36	271.5	0.344532	ECMWF	0.1	1
494	36	273	0.33698	ECMWF	0.1	1
495	36	274.5	0.231217	ECMWF	0.1	1
496	36	276	0.391801	ECMWF	0.1	1
497	36	277.5	-0.124037	ECMWF	0.1	0
498	36	279	0.224372	ECMWF	0.1	1
499	36	280.5	0.268415	ECMWF	0.1	1
500	36	282	0.308812	ECMWF	0.1	1
501	36	283.5	0.291342	ECMWF	0.1	1
502	37.5	238.5	0.201343	ECMWF	0.1	1
503	37.5	240	0.358222	ECMWF	0.1	1
504	37.5	241.5	-0.090624	ECMWF	0.1	0
505	37.5	243	0.0397562	ECMWF	0.1	0
506	37.5	244.5	0.187663	ECMWF	0.1	1
507	37.5	246	0.222961	ECMWF	0.1	1
508	37.5	247.5	0.138556	ECMWF	0.1	1
509	37.5	249	0.492895	ECMWF	0.1	1
510	37.5	250.5	0.356485	ECMWF	0.1	1
511	37.5	252	-0.344113	ECMWF	0.1	0
512	37.5	253.5	-0.108126	ECMWF	0.1	0
513	37.5	255	-0.0218249	ECMWF	0.1	0
514	37.5	256.5	0.353781	ECMWF	0.1	1
515	37.5	258	0.360319	ECMWF	0.1	1
516	37.5	259.5	0.268844	ECMWF	0.1	1
517	37.5	261	0.270089	ECMWF	0.1	1
518	37.5	262.5	0.272041	ECMWF	0.1	1
519	37.5	264	0.340685	ECMWF	0.1	1
520	37.5	265.5	0.369008	ECMWF	0.1	1
521	37.5	267	0.379694	ECMWF	0.1	1
522	37.5	268.5	0.396935	ECMWF	0.1	1
523	37.5	270	0.354117	ECMWF	0.1	1
524	37.5	271.5	0.340522	ECMWF	0.1	1
525	37.5	273	0.34798	ECMWF	0.1	1
526	37.5	274.5	0.356879	ECMWF	0.1	1
527	37.5	276	0.338159	ECMWF	0.1	1
528	37.5	277.5	0.294203	ECMWF	0.1	1
529	37.5	279	0.0376015	ECMWF	0.1	0
530	37.5	280.5	0.35832	ECMWF	0.1	1
531	37.5	282	0.36661	ECMWF	0.1	1
532	37.5	283.5	0.405956	ECMWF	0.1	1
533	39	237	0.157376	ECMWF	0.1	1
534	39	238.5	0.369278	ECMWF	0.1	1
535	39	240	-0.134764	ECMWF	0.1	0
536	39	241.5	0.311586	ECMWF	0.1	1
537	39	243	-0.0248083	ECMWF	0.1	0
538	39	244.5	0.160004	ECMWF	0.1	1
539	39	246	0.143282	ECMWF	0.1	1
540	39	247.5	0.236819	ECMWF	0.1	1
541	39	249	0.300547	ECMWF	0.1	1
542	39	250.5	0.351339	ECMWF	0.1	1
543	39	252	0.184475	ECMWF	0.1	1
544	39	253.5	-0.333664	ECMWF	0.1	0
545	39	255	0.0311795	ECMWF	0.1	0
546	39	256.5	0.360971	ECMWF	0.1	1
547	39	258	0.338558	ECMWF	0.1	1
548	39	259.5	0.284266	ECMWF	0.1	1
549	39	261	0.263354	ECMWF	0.1	1
550	39	262.5	0.307029	ECMWF	0.1	1
551	39	264	0.346207	ECMWF	0.1	1
552	39	265.5	0.36303	ECMWF	0.1	1
553	39	267	0.3798	ECMWF	0.1	1
554	39	268.5	0.414173	ECMWF	0.1	1
555	39	270	0.33875	ECMWF	0.1	1
556	39	271.5	0.347002	ECMWF	0.1	1
557	39	273	0.373369	ECMWF	0.1	1
558	39	274.5	0.384402	ECMWF	0.1	1
559	39	276	0.388944	ECMWF	0.1	1
560	39	277.5	0.380083	ECMWF	0.1	1
561	39	279	0.49912	ECMWF	0.1	1
562	39	280.5	-0.05779	ECMWF	0.1	0
563	39	282	0.248263	ECMWF	0.1	1
564	39	283.5	0.461017	ECMWF	0.1	1
565	39	285	0.487141	ECMWF	0.1	1
566	40.5	237	0.329825	ECMWF	0.1	1
567	40.5	238.5	-0.00589216	ECMWF	0.1	0
568	40.5	240	0.337595	ECMWF	0.1	1
569	40.5	241.5	0.197922	ECMWF	0.1	1
570	40.5	243	0.137297	ECMWF	0.1	1
571	40.5	244.5	0.0744862	ECMWF	0.1	0
572	40.5	246	0.0924032	ECMWF	0.1	0
573	40.5	247.5	0.00983094	ECMWF	0.1	0
574	40.5	249	-0.205241	ECMWF	0.1	0
575	40.5	250.5	0.313064	ECMWF	0.1	1
576	40.5	252	0.326989	ECMWF	0.1	1
577	40.5	253.5	-0.00965361	ECMWF	0.1	0
578	40.5	255	0.33631	ECMWF	0.1	1
579	40.5	256.5	0.277238	ECMWF	0.1	1
580	40.5	258	0.296357	ECMWF	0.1	1
581	40.5	259.5	0.311092	ECMWF	0.1	1
582	40.5	261	0.314474	ECMWF	0.1	1
583	40.5	262.5	0.330885	ECMWF	0.1	1
584	40.5	264	0.314745	ECMWF	0.1	1
585	40.5	265.5	0.33203	ECMWF	0.1	1
586	40.5	267	0.36814	ECMWF	0.1	1
587	40.5	268.5	0.320207	ECMWF	0.1	1
588	40.5	270	0.350492	ECMWF	0.1	1
589	40.5	271.5	0.385029	ECMWF	0.1	1
590	40.5	273	0.382746	ECMWF	0.1	1
591	40.5	274.5	0.396191	ECMWF	0.1	1
592	40.5	276	0.447902	ECMWF	0.1	1
593	40.5	277.5	0.353787	ECMWF	0.1	1
594	40.5	279	0.386642	ECMWF	0.1	1
595	40.5	280.5	0.354174	ECMWF	0.1	1
596	40.5	282	0.2004	ECMWF	0.1	1
597	40.5	283.5	0.33727	ECMWF	0.1	1
598	40.5	285	0.349403	ECMWF	0.1	1
599	40.5	286.5	0.340737	ECMWF	0.1	1
600	42	237	0.385175	ECMWF	0.1	1
601	42	238.5	0.261971	ECMWF	0.1	1
602	42	240	0.160318	ECMWF	0.1	1
603	42	241.5	0.0672041	ECMWF	0.1	0
604	42	243	0.0882783	ECMWF	0.1	0
605	42	244.5	0.0311038	ECMWF	0.1	0
606	42	246	-0.032091	ECMWF	0.1	0
607	42	247.5	0.0385694	ECMWF	0.1	0
608	42	249	0.203645	ECMWF	0.1	1
609	42	250.5	0.336918	ECMWF	0.1	1
610	42	252	0.299452	ECMWF	0.1	1
611	42	253.5	0.268124	ECMWF	0.1	1
612	42	255	0.332056	ECMWF	0.1	1
613	42	256.5	0.304839	ECMWF	0.1	1
614	42	258	0.35436	ECMWF	0.1	1
615	42	259.5	0.390347	ECMWF	0.1	1
616	42	261	0.349577	ECMWF	0.1	1
617	42	262.5	0.377373	ECMWF	0.1	1
618	42	264	0.343924	ECMWF	0.1	1
619	42	265.5	0.368274	ECMWF	0.1	1
620	42	267	0.397527	ECMWF	0.1	1
621	42	268.5	0.395355	ECMWF	0.1	1
622	42	270	0.414579	ECMWF	0.1	1
623	42	271.5	0.445282	ECMWF	0.1	1
624	42	273	0.312895	ECMWF	0.1	1
625	42	274.5	0.399426	ECMWF	0.1	1
626	42	276	0.441259	ECMWF	0.1	1
627	42	277.5	0.435186	ECMWF	0.1	1
628	42	279	0.463875	ECMWF	0.1	1
629	42	280.5	0.354509	ECMWF	0.1	1
630	42	282	0.279573	ECMWF	0.1	1
631	42	283.5	0.286198	ECMWF	0.1	1
632	42	285	0.140638	ECMWF	0.1	1
633	42	286.5	0.359975	ECMWF	0.1	1
634	42	288	0.327054	ECMWF	0.1	1
635	43.5	237	0.408717	ECMWF	0.1	1
636	43.5	238.5	0.230675	ECMWF	0.1	1
637	43.5	240	0.151513	ECMWF	0.1	1
638	43.5	241.5	0.113812	ECMWF	0.1	1
639	43.5	243	0.209052	ECMWF	0.1	1
640	43.5	244.5	0.0555426	ECMWF	0.1	0
641	43.5	246	-0.00647382	ECMWF	0.1	0
642	43.5	247.5	0.123216	ECMWF	0.1	1
643	43.5	249	0.155021	ECMWF	0.1	1
644	43.5	250.5	0.0774579	ECMWF	0.1	0
645	43.5	252	0.335879	ECMWF	0.1	1
646	43.5	253.5	0.297987	ECMWF	0.1	1
647	43.5	255	0.270949	ECMWF	0.1	1
648	43.5	256.5	0.378886	ECMWF	0.1	1
649	43.5	258	0.357862	ECMWF	0.1	1
650	43.5	259.5	0.40895	ECMWF	0.1	1
651	43.5	261	0.381673	ECMWF	0.1	1
652	43.5	262.5	0.421504	ECMWF	0.1	1
653	43.5	264	0.430035	ECMWF	0.1	1
654	43.5	265.5	0.41039	ECMWF	0.1	1
655	43.5	267	0.423046	ECMWF	0.1	1
656	43.5	268.5	0.446552	ECMWF	0.1	1
657	43.5	270	0.38874	ECMWF	0.1	1
658	43.5	271.5	0.379953	ECMWF	0.1	1
659	43.5	273	0.192925	ECMWF	0.1	1
660	43.5	274.5	0.38602	ECMWF	0.1	1
661	43.5	276	0.418947	ECMWF	0.1	1
662	43.5	277.5	0.329751	ECMWF	0.1	1
663	43.5	282	0.38261	ECMWF	0.1	1
664	43.5	283.5	0.408578	ECMWF	0.1	1
665	43.5	285	0.411185	ECMWF	0.1	1
666	43.5	286.5	0.543872	ECMWF	0.1	1
667	43.5	288	0.361577	ECMWF	0.1	1
668	43.5	289.5	0.349019	ECMWF	0.1	1
669	45	237	0.327736	ECMWF	0.1	1
670	45	238.5	0.0618171	ECMWF	0.1	0
671	45	240	0.236623	ECMWF	0.1	1
672	45	241.5	-0.00979683	ECMWF	0.1	0
673	45	243	0.0500297	ECMWF	0.1	0
674	45	244.5	-0.292957	ECMWF	0.1	0
675	45	246	-0.00489495	ECMWF	0.1	0
676	45	247.5	0.218774	ECMWF	0.1	1
677	45	249	0.170299	ECMWF	0.1	1
678	45	250.5	0.127828	ECMWF	0.1	1
679	45	252	0.291639	ECMWF	0.1	1
680	45	253.5	0.3644	ECMWF	0.1	1
681	45	255	0.366422	ECMWF	0.1	1
682	45	256.5	0.383555	ECMWF	0.1	1
683	45	258	0.414674	ECMWF	0.1	1
684	45	259.5	0.465697	ECMWF	0.1	1
685	45	261	0.457862	ECMWF	0.1	1
686	45	262.5	0.47072	ECMWF	0.1	1
687	45	264	0.421821	ECMWF	0.1	1
688	45	265.5	0.444974	ECMWF	0.1	1
689	45	267	0.444008	ECMWF	0.1	1
690	45	268.5	0.410381	ECMWF	0.1	1
691	45	270	0.402366	ECMWF	0.1	1
692	45	271.5	0.379606	ECMWF	0.1	1
693	45	273	0.233579	ECMWF	0.1	1
694	45	274.5	0.282542	ECMWF	0.1	1
695	45	276	0.359967	ECMWF	0.1	1
696	45	286.5	0.462977	ECMWF	0.1	1
697	45	288	0.524513	ECMWF	0.1	1
698	45	289.5	0.344721	ECMWF	0.1	1
699	45	291	0.416251	ECMWF	0.1	1
700	45	292.5	0.426839	ECMWF	0.1	1
701	46.5	237	0.186113	ECMWF	0.1	1
702	46.5	238.5	-0.162592	ECMWF	0.1	0
703	46.5	240	0.33417	ECMWF	0.1	1
704	46.5	241.5	0.366486	ECMWF	0.1	1
705	46.5	243	0.254629	ECMWF	0.1	1
706	46.5	244.5	0.0138642	ECMWF	0.1	0
707	46.5	246	0.0667825	ECMWF	0.1	0
708	46.5	247.5	0.177813	ECMWF	0.1	1
709	46.5	249	0.19929	ECMWF	0.1	1
710	46.5	250.5	0.368008	ECMWF	0.1	1
711	46.5	252	0.42409	ECMWF	0.1	1
712	46.5	253.5	0.444346	ECMWF	0.1	1
713	46.5	255	0.444608	ECMWF	0.1	1
714	46.5	256.5	0.44109	ECMWF	0.1	1
715	46.5	258	0.478174	ECMWF	0.1	1
716	46.5	259.5	0.512615	ECMWF	0.1	1
717	46.5	261	0.521234	ECMWF	0.1	1
718	46.5	262.5	0.485515	ECMWF	0.1	1
719	46.5	264	0.500337	ECMWF	0.1	1
720	46.5	265.5	0.425673	ECMWF	0.1	1
721	46.5	267	0.348489	ECMWF	0.1	1
722	46.5	268.5	0.355713	ECMWF	0.1	1
723	46.5	270	0.412346	ECMWF	0.1	1
724	46.5	271.5	0.397504	ECMWF	0.1	1
725	46.5	273	0.321537	ECMWF	0.1	1
726	46.5	274.5	0.346015	ECMWF	0.1	1
727	46.5	291	0.472803	ECMWF	0.1	1
728	48	237	0.277012	ECMWF	0.1	1
729	48	238.5	0.114018	ECMWF	0.1	1
730	48	240	0.229685	ECMWF	0.1	1
731	48	241.5	0.229782	ECMWF	0.1	1
732	48	243	0.31924	ECMWF	0.1	1
733	48	244.5	0.260543	ECMWF	0.1	1
734	48	246	0.271566	ECMWF	0.1	1
735	48	247.5	0.385058	ECMWF	0.1	1
736	48	249	0.357302	ECMWF	0.1	1
737	48	250.5	0.473841	ECMWF	0.1	1
738	48	252	0.424189	ECMWF	0.1	1
739	48	253.5	0.432729	ECMWF	0.1	1
740	48	255	0.448214	ECMWF	0.1	1
741	48	256.5	0.450663	ECMWF	0.1	1
742	48	258	0.478942	ECMWF	0.1	1
743	48	259.5	0.460178	ECMWF	0.1	1
744	48	261	0.475989	ECMWF	0.1	1
745	48	262.5	0.476673	ECMWF	0.1	1
746	48	264	0.449434	ECMWF	0.1	1
747	48	265.5	0.418624	ECMWF	0.1	1
748	48	267	0.402339	ECMWF	0.1	1
749	48	268.5	0.435941	ECMWF	0.1	1
750	48	270	0.377142	ECMWF	0.1	1
751	48	271.5	0.097377	ECMWF	0.1	0
752	25.5	279	0.107065	ECMWF	0.2	0
753	27	261	0.423459	ECMWF	0.2	1
754	27	262.5	0.227989	ECMWF	0.2	1
755	27	279	0.156285	ECMWF	0.2	0
756	28.5	261	0.435016	ECMWF	0.2	1
757	28.5	262.5	0.341505	ECMWF	0.2	1
758	28.5	264	0.288295	ECMWF	0.2	1
759	28.5	277.5	-0.0351987	ECMWF	0.2	0
760	28.5	279	0.107427	ECMWF	0.2	0
761	30	256.5	0.44663	ECMWF	0.2	1
762	30	258	0.503084	ECMWF	0.2	1
763	30	259.5	0.181353	ECMWF	0.2	0
764	30	261	0.170938	ECMWF	0.2	0
765	30	262.5	0.379645	ECMWF	0.2	1
766	30	264	0.267331	ECMWF	0.2	1
767	30	265.5	0.209316	ECMWF	0.2	1
768	30	267	0.272989	ECMWF	0.2	1
769	30	268.5	0.207437	ECMWF	0.2	1
770	30	270	0.375968	ECMWF	0.2	1
771	30	274.5	0.423082	ECMWF	0.2	1
772	30	276	0.325501	ECMWF	0.2	1
773	30	277.5	0.0598128	ECMWF	0.2	0
774	31.5	249	-0.152607	ECMWF	0.2	0
775	31.5	250.5	0.369144	ECMWF	0.2	1
776	31.5	255	0.434244	ECMWF	0.2	1
777	31.5	256.5	0.414823	ECMWF	0.2	1
778	31.5	258	0.445061	ECMWF	0.2	1
779	31.5	259.5	0.41408	ECMWF	0.2	1
780	31.5	261	0.311974	ECMWF	0.2	1
781	31.5	262.5	0.351499	ECMWF	0.2	1
782	31.5	264	0.407335	ECMWF	0.2	1
783	31.5	265.5	0.376333	ECMWF	0.2	1
784	31.5	267	0.319334	ECMWF	0.2	1
785	31.5	268.5	0.301556	ECMWF	0.2	1
786	31.5	270	0.178645	ECMWF	0.2	0
787	31.5	271.5	0.235766	ECMWF	0.2	1
788	31.5	273	0.200617	ECMWF	0.2	1
789	31.5	274.5	0.123715	ECMWF	0.2	0
790	31.5	276	0.236663	ECMWF	0.2	1
791	31.5	277.5	0.155931	ECMWF	0.2	0
792	33	243	0.0450159	ECMWF	0.2	0
793	33	244.5	0.449524	ECMWF	0.2	1
794	33	246	0.308403	ECMWF	0.2	1
795	33	247.5	0.250425	ECMWF	0.2	1
796	33	249	0.338777	ECMWF	0.2	1
797	33	250.5	0.506314	ECMWF	0.2	1
798	33	252	-0.188884	ECMWF	0.2	0
799	33	253.5	0.615724	ECMWF	0.2	1
800	33	255	0.434827	ECMWF	0.2	1
801	33	256.5	0.322834	ECMWF	0.2	1
802	33	258	0.375432	ECMWF	0.2	1
803	33	259.5	0.287398	ECMWF	0.2	1
804	33	261	0.251184	ECMWF	0.2	1
805	33	262.5	0.311733	ECMWF	0.2	1
806	33	264	0.361032	ECMWF	0.2	1
807	33	265.5	0.386348	ECMWF	0.2	1
808	33	267	0.36292	ECMWF	0.2	1
809	33	268.5	0.363311	ECMWF	0.2	1
810	33	270	0.337354	ECMWF	0.2	1
811	33	271.5	0.292148	ECMWF	0.2	1
812	33	273	0.2066	ECMWF	0.2	1
813	33	274.5	0.192861	ECMWF	0.2	0
814	33	276	0.277147	ECMWF	0.2	1
815	33	277.5	0.367385	ECMWF	0.2	1
816	33	279	0.197786	ECMWF	0.2	0
817	33	280.5	0.415861	ECMWF	0.2	1
818	34.5	240	0.372623	ECMWF	0.2	1
819	34.5	241.5	0.250693	ECMWF	0.2	1
820	34.5	243	0.0476226	ECMWF	0.2	0
821	34.5	244.5	0.341418	ECMWF	0.2	1
822	34.5	246	0.597029	ECMWF	0.2	1
823	34.5	247.5	0.126409	ECMWF	0.2	0
824	34.5	249	-0.369673	ECMWF	0.2	0
825	34.5	250.5	0.454336	ECMWF	0.2	1
826	34.5	252	0.330965	ECMWF	0.2	1
827	34.5	253.5	0.44653	ECMWF	0.2	1
828	34.5	255	0.440851	ECMWF	0.2	1
829	34.5	256.5	0.32207	ECMWF	0.2	1
830	34.5	258	0.33162	ECMWF	0.2	1
831	34.5	259.5	0.267963	ECMWF	0.2	1
832	34.5	261	0.21163	ECMWF	0.2	1
833	34.5	262.5	0.225848	ECMWF	0.2	1
834	34.5	264	0.300394	ECMWF	0.2	1
835	34.5	265.5	0.317146	ECMWF	0.2	1
836	34.5	267	0.333732	ECMWF	0.2	1
837	34.5	268.5	0.32982	ECMWF	0.2	1
838	34.5	270	0.317581	ECMWF	0.2	1
839	34.5	271.5	0.346947	ECMWF	0.2	1
840	34.5	273	0.366986	ECMWF	0.2	1
841	34.5	274.5	0.309629	ECMWF	0.2	1
842	34.5	276	0.10126	ECMWF	0.2	0
843	34.5	277.5	0.450504	ECMWF	0.2	1
844	34.5	279	0.320065	ECMWF	0.2	1
845	34.5	280.5	0.295409	ECMWF	0.2	1
846	34.5	282	0.296305	ECMWF	0.2	1
847	36	238.5	-0.231386	ECMWF	0.2	0
848	36	240	0.48019	ECMWF	0.2	1
849	36	241.5	-0.281428	ECMWF	0.2	0
850	36	243	0.206525	ECMWF	0.2	1
851	36	244.5	-0.0372835	ECMWF	0.2	0
852	36	246	0.358795	ECMWF	0.2	1
853	36	247.5	0.313025	ECMWF	0.2	1
854	36	249	0.531139	ECMWF	0.2	1
855	36	250.5	0.279506	ECMWF	0.2	1
856	36	252	0.407507	ECMWF	0.2	1
857	36	253.5	0.168836	ECMWF	0.2	0
858	36	255	0.152108	ECMWF	0.2	0
859	36	256.5	0.341598	ECMWF	0.2	1
860	36	258	0.464909	ECMWF	0.2	1
861	36	259.5	0.427414	ECMWF	0.2	1
862	36	261	0.23466	ECMWF	0.2	1
863	36	262.5	0.224696	ECMWF	0.2	1
864	36	264	0.296018	ECMWF	0.2	1
865	36	265.5	0.338756	ECMWF	0.2	1
866	36	267	0.316219	ECMWF	0.2	1
867	36	268.5	0.383077	ECMWF	0.2	1
868	36	270	0.333947	ECMWF	0.2	1
869	36	271.5	0.344532	ECMWF	0.2	1
870	36	273	0.33698	ECMWF	0.2	1
871	36	274.5	0.231217	ECMWF	0.2	1
872	36	276	0.391801	ECMWF	0.2	1
873	36	277.5	-0.124037	ECMWF	0.2	0
874	36	279	0.224372	ECMWF	0.2	1
875	36	280.5	0.268415	ECMWF	0.2	1
876	36	282	0.308812	ECMWF	0.2	1
877	36	283.5	0.291342	ECMWF	0.2	1
878	37.5	238.5	0.201343	ECMWF	0.2	1
879	37.5	240	0.358222	ECMWF	0.2	1
880	37.5	241.5	-0.090624	ECMWF	0.2	0
881	37.5	243	0.0397562	ECMWF	0.2	0
882	37.5	244.5	0.187663	ECMWF	0.2	0
883	37.5	246	0.222961	ECMWF	0.2	1
884	37.5	247.5	0.138556	ECMWF	0.2	0
885	37.5	249	0.492895	ECMWF	0.2	1
886	37.5	250.5	0.356485	ECMWF	0.2	1
887	37.5	252	-0.344113	ECMWF	0.2	0
888	37.5	253.5	-0.108126	ECMWF	0.2	0
889	37.5	255	-0.0218249	ECMWF	0.2	0
890	37.5	256.5	0.353781	ECMWF	0.2	1
891	37.5	258	0.360319	ECMWF	0.2	1
892	37.5	259.5	0.268844	ECMWF	0.2	1
893	37.5	261	0.270089	ECMWF	0.2	1
894	37.5	262.5	0.272041	ECMWF	0.2	1
895	37.5	264	0.340685	ECMWF	0.2	1
896	37.5	265.5	0.369008	ECMWF	0.2	1
897	37.5	267	0.379694	ECMWF	0.2	1
898	37.5	268.5	0.396935	ECMWF	0.2	1
899	37.5	270	0.354117	ECMWF	0.2	1
900	37.5	271.5	0.340522	ECMWF	0.2	1
901	37.5	273	0.34798	ECMWF	0.2	1
902	37.5	274.5	0.356879	ECMWF	0.2	1
903	37.5	276	0.338159	ECMWF	0.2	1
904	37.5	277.5	0.294203	ECMWF	0.2	1
905	37.5	279	0.0376015	ECMWF	0.2	0
906	37.5	280.5	0.35832	ECMWF	0.2	1
907	37.5	282	0.36661	ECMWF	0.2	1
908	37.5	283.5	0.405956	ECMWF	0.2	1
909	39	237	0.157376	ECMWF	0.2	0
910	39	238.5	0.369278	ECMWF	0.2	1
911	39	240	-0.134764	ECMWF	0.2	0
912	39	241.5	0.311586	ECMWF	0.2	1
913	39	243	-0.0248083	ECMWF	0.2	0
914	39	244.5	0.160004	ECMWF	0.2	0
915	39	246	0.143282	ECMWF	0.2	0
916	39	247.5	0.236819	ECMWF	0.2	1
917	39	249	0.300547	ECMWF	0.2	1
918	39	250.5	0.351339	ECMWF	0.2	1
919	39	252	0.184475	ECMWF	0.2	0
920	39	253.5	-0.333664	ECMWF	0.2	0
921	39	255	0.0311795	ECMWF	0.2	0
922	39	256.5	0.360971	ECMWF	0.2	1
923	39	258	0.338558	ECMWF	0.2	1
924	39	259.5	0.284266	ECMWF	0.2	1
925	39	261	0.263354	ECMWF	0.2	1
926	39	262.5	0.307029	ECMWF	0.2	1
927	39	264	0.346207	ECMWF	0.2	1
928	39	265.5	0.36303	ECMWF	0.2	1
929	39	267	0.3798	ECMWF	0.2	1
930	39	268.5	0.414173	ECMWF	0.2	1
931	39	270	0.33875	ECMWF	0.2	1
932	39	271.5	0.347002	ECMWF	0.2	1
933	39	273	0.373369	ECMWF	0.2	1
934	39	274.5	0.384402	ECMWF	0.2	1
935	39	276	0.388944	ECMWF	0.2	1
936	39	277.5	0.380083	ECMWF	0.2	1
937	39	279	0.49912	ECMWF	0.2	1
938	39	280.5	-0.05779	ECMWF	0.2	0
939	39	282	0.248263	ECMWF	0.2	1
940	39	283.5	0.461017	ECMWF	0.2	1
941	39	285	0.487141	ECMWF	0.2	1
942	40.5	237	0.329825	ECMWF	0.2	1
943	40.5	238.5	-0.00589216	ECMWF	0.2	0
944	40.5	240	0.337595	ECMWF	0.2	1
945	40.5	241.5	0.197922	ECMWF	0.2	0
946	40.5	243	0.137297	ECMWF	0.2	0
947	40.5	244.5	0.0744862	ECMWF	0.2	0
948	40.5	246	0.0924032	ECMWF	0.2	0
949	40.5	247.5	0.00983094	ECMWF	0.2	0
950	40.5	249	-0.205241	ECMWF	0.2	0
951	40.5	250.5	0.313064	ECMWF	0.2	1
952	40.5	252	0.326989	ECMWF	0.2	1
953	40.5	253.5	-0.00965361	ECMWF	0.2	0
954	40.5	255	0.33631	ECMWF	0.2	1
955	40.5	256.5	0.277238	ECMWF	0.2	1
956	40.5	258	0.296357	ECMWF	0.2	1
957	40.5	259.5	0.311092	ECMWF	0.2	1
958	40.5	261	0.314474	ECMWF	0.2	1
959	40.5	262.5	0.330885	ECMWF	0.2	1
960	40.5	264	0.314745	ECMWF	0.2	1
961	40.5	265.5	0.33203	ECMWF	0.2	1
962	40.5	267	0.36814	ECMWF	0.2	1
963	40.5	268.5	0.320207	ECMWF	0.2	1
964	40.5	270	0.350492	ECMWF	0.2	1
965	40.5	271.5	0.385029	ECMWF	0.2	1
966	40.5	273	0.382746	ECMWF	0.2	1
967	40.5	274.5	0.396191	ECMWF	0.2	1
968	40.5	276	0.447902	ECMWF	0.2	1
969	40.5	277.5	0.353787	ECMWF	0.2	1
970	40.5	279	0.386642	ECMWF	0.2	1
971	40.5	280.5	0.354174	ECMWF	0.2	1
972	40.5	282	0.2004	ECMWF	0.2	1
973	40.5	283.5	0.33727	ECMWF	0.2	1
974	40.5	285	0.349403	ECMWF	0.2	1
975	40.5	286.5	0.340737	ECMWF	0.2	1
976	42	237	0.385175	ECMWF	0.2	1
977	42	238.5	0.261971	ECMWF	0.2	1
978	42	240	0.160318	ECMWF	0.2	0
979	42	241.5	0.0672041	ECMWF	0.2	0
980	42	243	0.0882783	ECMWF	0.2	0
981	42	244.5	0.0311038	ECMWF	0.2	0
982	42	246	-0.032091	ECMWF	0.2	0
983	42	247.5	0.0385694	ECMWF	0.2	0
984	42	249	0.203645	ECMWF	0.2	1
985	42	250.5	0.336918	ECMWF	0.2	1
986	42	252	0.299452	ECMWF	0.2	1
987	42	253.5	0.268124	ECMWF	0.2	1
988	42	255	0.332056	ECMWF	0.2	1
989	42	256.5	0.304839	ECMWF	0.2	1
990	42	258	0.35436	ECMWF	0.2	1
991	42	259.5	0.390347	ECMWF	0.2	1
992	42	261	0.349577	ECMWF	0.2	1
993	42	262.5	0.377373	ECMWF	0.2	1
994	42	264	0.343924	ECMWF	0.2	1
995	42	265.5	0.368274	ECMWF	0.2	1
996	42	267	0.397527	ECMWF	0.2	1
997	42	268.5	0.395355	ECMWF	0.2	1
998	42	270	0.414579	ECMWF	0.2	1
999	42	271.5	0.445282	ECMWF	0.2	1
1000	42	273	0.312895	ECMWF	0.2	1
1001	42	274.5	0.399426	ECMWF	0.2	1
1002	42	276	0.441259	ECMWF	0.2	1
1003	42	277.5	0.435186	ECMWF	0.2	1
1004	42	279	0.463875	ECMWF	0.2	1
1005	42	280.5	0.354509	ECMWF	0.2	1
1006	42	282	0.279573	ECMWF	0.2	1
1007	42	283.5	0.286198	ECMWF	0.2	1
1008	42	285	0.140638	ECMWF	0.2	0
1009	42	286.5	0.359975	ECMWF	0.2	1
1010	42	288	0.327054	ECMWF	0.2	1
1011	43.5	237	0.408717	ECMWF	0.2	1
1012	43.5	238.5	0.230675	ECMWF	0.2	1
1013	43.5	240	0.151513	ECMWF	0.2	0
1014	43.5	241.5	0.113812	ECMWF	0.2	0
1015	43.5	243	0.209052	ECMWF	0.2	1
1016	43.5	244.5	0.0555426	ECMWF	0.2	0
1017	43.5	246	-0.00647382	ECMWF	0.2	0
1018	43.5	247.5	0.123216	ECMWF	0.2	0
1019	43.5	249	0.155021	ECMWF	0.2	0
1020	43.5	250.5	0.0774579	ECMWF	0.2	0
1021	43.5	252	0.335879	ECMWF	0.2	1
1022	43.5	253.5	0.297987	ECMWF	0.2	1
1023	43.5	255	0.270949	ECMWF	0.2	1
1024	43.5	256.5	0.378886	ECMWF	0.2	1
1025	43.5	258	0.357862	ECMWF	0.2	1
1026	43.5	259.5	0.40895	ECMWF	0.2	1
1027	43.5	261	0.381673	ECMWF	0.2	1
1028	43.5	262.5	0.421504	ECMWF	0.2	1
1029	43.5	264	0.430035	ECMWF	0.2	1
1030	43.5	265.5	0.41039	ECMWF	0.2	1
1031	43.5	267	0.423046	ECMWF	0.2	1
1032	43.5	268.5	0.446552	ECMWF	0.2	1
1033	43.5	270	0.38874	ECMWF	0.2	1
1034	43.5	271.5	0.379953	ECMWF	0.2	1
1035	43.5	273	0.192925	ECMWF	0.2	0
1036	43.5	274.5	0.38602	ECMWF	0.2	1
1037	43.5	276	0.418947	ECMWF	0.2	1
1038	43.5	277.5	0.329751	ECMWF	0.2	1
1039	43.5	282	0.38261	ECMWF	0.2	1
1040	43.5	283.5	0.408578	ECMWF	0.2	1
1041	43.5	285	0.411185	ECMWF	0.2	1
1042	43.5	286.5	0.543872	ECMWF	0.2	1
1043	43.5	288	0.361577	ECMWF	0.2	1
1044	43.5	289.5	0.349019	ECMWF	0.2	1
1045	45	237	0.327736	ECMWF	0.2	1
1046	45	238.5	0.0618171	ECMWF	0.2	0
1047	45	240	0.236623	ECMWF	0.2	1
1048	45	241.5	-0.00979683	ECMWF	0.2	0
1049	45	243	0.0500297	ECMWF	0.2	0
1050	45	244.5	-0.292957	ECMWF	0.2	0
1051	45	246	-0.00489495	ECMWF	0.2	0
1052	45	247.5	0.218774	ECMWF	0.2	1
1053	45	249	0.170299	ECMWF	0.2	0
1054	45	250.5	0.127828	ECMWF	0.2	0
1055	45	252	0.291639	ECMWF	0.2	1
1056	45	253.5	0.3644	ECMWF	0.2	1
1057	45	255	0.366422	ECMWF	0.2	1
1058	45	256.5	0.383555	ECMWF	0.2	1
1059	45	258	0.414674	ECMWF	0.2	1
1060	45	259.5	0.465697	ECMWF	0.2	1
1061	45	261	0.457862	ECMWF	0.2	1
1062	45	262.5	0.47072	ECMWF	0.2	1
1063	45	264	0.421821	ECMWF	0.2	1
1064	45	265.5	0.444974	ECMWF	0.2	1
1065	45	267	0.444008	ECMWF	0.2	1
1066	45	268.5	0.410381	ECMWF	0.2	1
1067	45	270	0.402366	ECMWF	0.2	1
1068	45	271.5	0.379606	ECMWF	0.2	1
1069	45	273	0.233579	ECMWF	0.2	1
1070	45	274.5	0.282542	ECMWF	0.2	1
1071	45	276	0.359967	ECMWF	0.2	1
1072	45	286.5	0.462977	ECMWF	0.2	1
1073	45	288	0.524513	ECMWF	0.2	1
1074	45	289.5	0.344721	ECMWF	0.2	1
1075	45	291	0.416251	ECMWF	0.2	1
1076	45	292.5	0.426839	ECMWF	0.2	1
1077	46.5	237	0.186113	ECMWF	0.2	0
1078	46.5	238.5	-0.162592	ECMWF	0.2	0
1079	46.5	240	0.33417	ECMWF	0.2	1
1080	46.5	241.5	0.366486	ECMWF	0.2	1
1081	46.5	243	0.254629	ECMWF	0.2	1
1082	46.5	244.5	0.0138642	ECMWF	0.2	0
1083	46.5	246	0.0667825	ECMWF	0.2	0
1084	46.5	247.5	0.177813	ECMWF	0.2	0
1085	46.5	249	0.19929	ECMWF	0.2	0
1086	46.5	250.5	0.368008	ECMWF	0.2	1
1087	46.5	252	0.42409	ECMWF	0.2	1
1088	46.5	253.5	0.444346	ECMWF	0.2	1
1089	46.5	255	0.444608	ECMWF	0.2	1
1090	46.5	256.5	0.44109	ECMWF	0.2	1
1091	46.5	258	0.478174	ECMWF	0.2	1
1092	46.5	259.5	0.512615	ECMWF	0.2	1
1093	46.5	261	0.521234	ECMWF	0.2	1
1094	46.5	262.5	0.485515	ECMWF	0.2	1
1095	46.5	264	0.500337	ECMWF	0.2	1
1096	46.5	265.5	0.425673	ECMWF	0.2	1
1097	46.5	267	0.348489	ECMWF	0.2	1
1098	46.5	268.5	0.355713	ECMWF	0.2	1
1099	46.5	270	0.412346	ECMWF	0.2	1
1100	46.5	271.5	0.397504	ECMWF	0.2	1
1101	46.5	273	0.321537	ECMWF	0.2	1
1102	46.5	274.5	0.346015	ECMWF	0.2	1
1103	46.5	291	0.472803	ECMWF	0.2	1
1104	48	237	0.277012	ECMWF	0.2	1
1105	48	238.5	0.114018	ECMWF	0.2	0
1106	48	240	0.229685	ECMWF	0.2	1
1107	48	241.5	0.229782	ECMWF	0.2	1
1108	48	243	0.31924	ECMWF	0.2	1
1109	48	244.5	0.260543	ECMWF	0.2	1
1110	48	246	0.271566	ECMWF	0.2	1
1111	48	247.5	0.385058	ECMWF	0.2	1
1112	48	249	0.357302	ECMWF	0.2	1
1113	48	250.5	0.473841	ECMWF	0.2	1
1114	48	252	0.424189	ECMWF	0.2	1
1115	48	253.5	0.432729	ECMWF	0.2	1
1116	48	255	0.448214	ECMWF	0.2	1
1117	48	256.5	0.450663	ECMWF	0.2	1
1118	48	258	0.478942	ECMWF	0.2	1
1119	48	259.5	0.460178	ECMWF	0.2	1
1120	48	261	0.475989	ECMWF	0.2	1
1121	48	262.5	0.476673	ECMWF	0.2	1
1122	48	264	0.449434	ECMWF	0.2	1
1123	48	265.5	0.418624	ECMWF	0.2	1
1124	48	267	0.402339	ECMWF	0.2	1
1125	48	268.5	0.435941	ECMWF	0.2	1
1126	48	270	0.377142	ECMWF	0.2	1
1127	48	271.5	0.097377	ECMWF	0.2	0
1128	25.5	279	0.107065	ECMWF	0.3	0
1129	27	261	0.423459	ECMWF	0.3	1
1130	27	262.5	0.227989	ECMWF	0.3	0
1131	27	279	0.156285	ECMWF	0.3	0
1132	28.5	261	0.435016	ECMWF	0.3	1
1133	28.5	262.5	0.341505	ECMWF	0.3	1
1134	28.5	264	0.288295	ECMWF	0.3	0
1135	28.5	277.5	-0.0351987	ECMWF	0.3	0
1136	28.5	279	0.107427	ECMWF	0.3	0
1137	30	256.5	0.44663	ECMWF	0.3	1
1138	30	258	0.503084	ECMWF	0.3	1
1139	30	259.5	0.181353	ECMWF	0.3	0
1140	30	261	0.170938	ECMWF	0.3	0
1141	30	262.5	0.379645	ECMWF	0.3	1
1142	30	264	0.267331	ECMWF	0.3	0
1143	30	265.5	0.209316	ECMWF	0.3	0
1144	30	267	0.272989	ECMWF	0.3	0
1145	30	268.5	0.207437	ECMWF	0.3	0
1146	30	270	0.375968	ECMWF	0.3	1
1147	30	274.5	0.423082	ECMWF	0.3	1
1148	30	276	0.325501	ECMWF	0.3	1
1149	30	277.5	0.0598128	ECMWF	0.3	0
1150	31.5	249	-0.152607	ECMWF	0.3	0
1151	31.5	250.5	0.369144	ECMWF	0.3	1
1152	31.5	255	0.434244	ECMWF	0.3	1
1153	31.5	256.5	0.414823	ECMWF	0.3	1
1154	31.5	258	0.445061	ECMWF	0.3	1
1155	31.5	259.5	0.41408	ECMWF	0.3	1
1156	31.5	261	0.311974	ECMWF	0.3	1
1157	31.5	262.5	0.351499	ECMWF	0.3	1
1158	31.5	264	0.407335	ECMWF	0.3	1
1159	31.5	265.5	0.376333	ECMWF	0.3	1
1160	31.5	267	0.319334	ECMWF	0.3	1
1161	31.5	268.5	0.301556	ECMWF	0.3	1
1162	31.5	270	0.178645	ECMWF	0.3	0
1163	31.5	271.5	0.235766	ECMWF	0.3	0
1164	31.5	273	0.200617	ECMWF	0.3	0
1165	31.5	274.5	0.123715	ECMWF	0.3	0
1166	31.5	276	0.236663	ECMWF	0.3	0
1167	31.5	277.5	0.155931	ECMWF	0.3	0
1168	33	243	0.0450159	ECMWF	0.3	0
1169	33	244.5	0.449524	ECMWF	0.3	1
1170	33	246	0.308403	ECMWF	0.3	1
1171	33	247.5	0.250425	ECMWF	0.3	0
1172	33	249	0.338777	ECMWF	0.3	1
1173	33	250.5	0.506314	ECMWF	0.3	1
1174	33	252	-0.188884	ECMWF	0.3	0
1175	33	253.5	0.615724	ECMWF	0.3	1
1176	33	255	0.434827	ECMWF	0.3	1
1177	33	256.5	0.322834	ECMWF	0.3	1
1178	33	258	0.375432	ECMWF	0.3	1
1179	33	259.5	0.287398	ECMWF	0.3	0
1180	33	261	0.251184	ECMWF	0.3	0
1181	33	262.5	0.311733	ECMWF	0.3	1
1182	33	264	0.361032	ECMWF	0.3	1
1183	33	265.5	0.386348	ECMWF	0.3	1
1184	33	267	0.36292	ECMWF	0.3	1
1185	33	268.5	0.363311	ECMWF	0.3	1
1186	33	270	0.337354	ECMWF	0.3	1
1187	33	271.5	0.292148	ECMWF	0.3	0
1188	33	273	0.2066	ECMWF	0.3	0
1189	33	274.5	0.192861	ECMWF	0.3	0
1190	33	276	0.277147	ECMWF	0.3	0
1191	33	277.5	0.367385	ECMWF	0.3	1
1192	33	279	0.197786	ECMWF	0.3	0
1193	33	280.5	0.415861	ECMWF	0.3	1
1194	34.5	240	0.372623	ECMWF	0.3	1
1195	34.5	241.5	0.250693	ECMWF	0.3	0
1196	34.5	243	0.0476226	ECMWF	0.3	0
1197	34.5	244.5	0.341418	ECMWF	0.3	1
1198	34.5	246	0.597029	ECMWF	0.3	1
1199	34.5	247.5	0.126409	ECMWF	0.3	0
1200	34.5	249	-0.369673	ECMWF	0.3	0
1201	34.5	250.5	0.454336	ECMWF	0.3	1
1202	34.5	252	0.330965	ECMWF	0.3	1
1203	34.5	253.5	0.44653	ECMWF	0.3	1
1204	34.5	255	0.440851	ECMWF	0.3	1
1205	34.5	256.5	0.32207	ECMWF	0.3	1
1206	34.5	258	0.33162	ECMWF	0.3	1
1207	34.5	259.5	0.267963	ECMWF	0.3	0
1208	34.5	261	0.21163	ECMWF	0.3	0
1209	34.5	262.5	0.225848	ECMWF	0.3	0
1210	34.5	264	0.300394	ECMWF	0.3	1
1211	34.5	265.5	0.317146	ECMWF	0.3	1
1212	34.5	267	0.333732	ECMWF	0.3	1
1213	34.5	268.5	0.32982	ECMWF	0.3	1
1214	34.5	270	0.317581	ECMWF	0.3	1
1215	34.5	271.5	0.346947	ECMWF	0.3	1
1216	34.5	273	0.366986	ECMWF	0.3	1
1217	34.5	274.5	0.309629	ECMWF	0.3	1
1218	34.5	276	0.10126	ECMWF	0.3	0
1219	34.5	277.5	0.450504	ECMWF	0.3	1
1220	34.5	279	0.320065	ECMWF	0.3	1
1221	34.5	280.5	0.295409	ECMWF	0.3	0
1222	34.5	282	0.296305	ECMWF	0.3	0
1223	36	238.5	-0.231386	ECMWF	0.3	0
1224	36	240	0.48019	ECMWF	0.3	1
1225	36	241.5	-0.281428	ECMWF	0.3	0
1226	36	243	0.206525	ECMWF	0.3	0
1227	36	244.5	-0.0372835	ECMWF	0.3	0
1228	36	246	0.358795	ECMWF	0.3	1
1229	36	247.5	0.313025	ECMWF	0.3	1
1230	36	249	0.531139	ECMWF	0.3	1
1231	36	250.5	0.279506	ECMWF	0.3	0
1232	36	252	0.407507	ECMWF	0.3	1
1233	36	253.5	0.168836	ECMWF	0.3	0
1234	36	255	0.152108	ECMWF	0.3	0
1235	36	256.5	0.341598	ECMWF	0.3	1
1236	36	258	0.464909	ECMWF	0.3	1
1237	36	259.5	0.427414	ECMWF	0.3	1
1238	36	261	0.23466	ECMWF	0.3	0
1239	36	262.5	0.224696	ECMWF	0.3	0
1240	36	264	0.296018	ECMWF	0.3	0
1241	36	265.5	0.338756	ECMWF	0.3	1
1242	36	267	0.316219	ECMWF	0.3	1
1243	36	268.5	0.383077	ECMWF	0.3	1
1244	36	270	0.333947	ECMWF	0.3	1
1245	36	271.5	0.344532	ECMWF	0.3	1
1246	36	273	0.33698	ECMWF	0.3	1
1247	36	274.5	0.231217	ECMWF	0.3	0
1248	36	276	0.391801	ECMWF	0.3	1
1249	36	277.5	-0.124037	ECMWF	0.3	0
1250	36	279	0.224372	ECMWF	0.3	0
1251	36	280.5	0.268415	ECMWF	0.3	0
1252	36	282	0.308812	ECMWF	0.3	1
1253	36	283.5	0.291342	ECMWF	0.3	0
1254	37.5	238.5	0.201343	ECMWF	0.3	0
1255	37.5	240	0.358222	ECMWF	0.3	1
1256	37.5	241.5	-0.090624	ECMWF	0.3	0
1257	37.5	243	0.0397562	ECMWF	0.3	0
1258	37.5	244.5	0.187663	ECMWF	0.3	0
1259	37.5	246	0.222961	ECMWF	0.3	0
1260	37.5	247.5	0.138556	ECMWF	0.3	0
1261	37.5	249	0.492895	ECMWF	0.3	1
1262	37.5	250.5	0.356485	ECMWF	0.3	1
1263	37.5	252	-0.344113	ECMWF	0.3	0
1264	37.5	253.5	-0.108126	ECMWF	0.3	0
1265	37.5	255	-0.0218249	ECMWF	0.3	0
1266	37.5	256.5	0.353781	ECMWF	0.3	1
1267	37.5	258	0.360319	ECMWF	0.3	1
1268	37.5	259.5	0.268844	ECMWF	0.3	0
1269	37.5	261	0.270089	ECMWF	0.3	0
1270	37.5	262.5	0.272041	ECMWF	0.3	0
1271	37.5	264	0.340685	ECMWF	0.3	1
1272	37.5	265.5	0.369008	ECMWF	0.3	1
1273	37.5	267	0.379694	ECMWF	0.3	1
1274	37.5	268.5	0.396935	ECMWF	0.3	1
1275	37.5	270	0.354117	ECMWF	0.3	1
1276	37.5	271.5	0.340522	ECMWF	0.3	1
1277	37.5	273	0.34798	ECMWF	0.3	1
1278	37.5	274.5	0.356879	ECMWF	0.3	1
1279	37.5	276	0.338159	ECMWF	0.3	1
1280	37.5	277.5	0.294203	ECMWF	0.3	0
1281	37.5	279	0.0376015	ECMWF	0.3	0
1282	37.5	280.5	0.35832	ECMWF	0.3	1
1283	37.5	282	0.36661	ECMWF	0.3	1
1284	37.5	283.5	0.405956	ECMWF	0.3	1
1285	39	237	0.157376	ECMWF	0.3	0
1286	39	238.5	0.369278	ECMWF	0.3	1
1287	39	240	-0.134764	ECMWF	0.3	0
1288	39	241.5	0.311586	ECMWF	0.3	1
1289	39	243	-0.0248083	ECMWF	0.3	0
1290	39	244.5	0.160004	ECMWF	0.3	0
1291	39	246	0.143282	ECMWF	0.3	0
1292	39	247.5	0.236819	ECMWF	0.3	0
1293	39	249	0.300547	ECMWF	0.3	1
1294	39	250.5	0.351339	ECMWF	0.3	1
1295	39	252	0.184475	ECMWF	0.3	0
1296	39	253.5	-0.333664	ECMWF	0.3	0
1297	39	255	0.0311795	ECMWF	0.3	0
1298	39	256.5	0.360971	ECMWF	0.3	1
1299	39	258	0.338558	ECMWF	0.3	1
1300	39	259.5	0.284266	ECMWF	0.3	0
1301	39	261	0.263354	ECMWF	0.3	0
1302	39	262.5	0.307029	ECMWF	0.3	1
1303	39	264	0.346207	ECMWF	0.3	1
1304	39	265.5	0.36303	ECMWF	0.3	1
1305	39	267	0.3798	ECMWF	0.3	1
1306	39	268.5	0.414173	ECMWF	0.3	1
1307	39	270	0.33875	ECMWF	0.3	1
1308	39	271.5	0.347002	ECMWF	0.3	1
1309	39	273	0.373369	ECMWF	0.3	1
1310	39	274.5	0.384402	ECMWF	0.3	1
1311	39	276	0.388944	ECMWF	0.3	1
1312	39	277.5	0.380083	ECMWF	0.3	1
1313	39	279	0.49912	ECMWF	0.3	1
1314	39	280.5	-0.05779	ECMWF	0.3	0
1315	39	282	0.248263	ECMWF	0.3	0
1316	39	283.5	0.461017	ECMWF	0.3	1
1317	39	285	0.487141	ECMWF	0.3	1
1318	40.5	237	0.329825	ECMWF	0.3	1
1319	40.5	238.5	-0.00589216	ECMWF	0.3	0
1320	40.5	240	0.337595	ECMWF	0.3	1
1321	40.5	241.5	0.197922	ECMWF	0.3	0
1322	40.5	243	0.137297	ECMWF	0.3	0
1323	40.5	244.5	0.0744862	ECMWF	0.3	0
1324	40.5	246	0.0924032	ECMWF	0.3	0
1325	40.5	247.5	0.00983094	ECMWF	0.3	0
1326	40.5	249	-0.205241	ECMWF	0.3	0
1327	40.5	250.5	0.313064	ECMWF	0.3	1
1328	40.5	252	0.326989	ECMWF	0.3	1
1329	40.5	253.5	-0.00965361	ECMWF	0.3	0
1330	40.5	255	0.33631	ECMWF	0.3	1
1331	40.5	256.5	0.277238	ECMWF	0.3	0
1332	40.5	258	0.296357	ECMWF	0.3	0
1333	40.5	259.5	0.311092	ECMWF	0.3	1
1334	40.5	261	0.314474	ECMWF	0.3	1
1335	40.5	262.5	0.330885	ECMWF	0.3	1
1336	40.5	264	0.314745	ECMWF	0.3	1
1337	40.5	265.5	0.33203	ECMWF	0.3	1
1338	40.5	267	0.36814	ECMWF	0.3	1
1339	40.5	268.5	0.320207	ECMWF	0.3	1
1340	40.5	270	0.350492	ECMWF	0.3	1
1341	40.5	271.5	0.385029	ECMWF	0.3	1
1342	40.5	273	0.382746	ECMWF	0.3	1
1343	40.5	274.5	0.396191	ECMWF	0.3	1
1344	40.5	276	0.447902	ECMWF	0.3	1
1345	40.5	277.5	0.353787	ECMWF	0.3	1
1346	40.5	279	0.386642	ECMWF	0.3	1
1347	40.5	280.5	0.354174	ECMWF	0.3	1
1348	40.5	282	0.2004	ECMWF	0.3	0
1349	40.5	283.5	0.33727	ECMWF	0.3	1
1350	40.5	285	0.349403	ECMWF	0.3	1
1351	40.5	286.5	0.340737	ECMWF	0.3	1
1352	42	237	0.385175	ECMWF	0.3	1
1353	42	238.5	0.261971	ECMWF	0.3	0
1354	42	240	0.160318	ECMWF	0.3	0
1355	42	241.5	0.0672041	ECMWF	0.3	0
1356	42	243	0.0882783	ECMWF	0.3	0
1357	42	244.5	0.0311038	ECMWF	0.3	0
1358	42	246	-0.032091	ECMWF	0.3	0
1359	42	247.5	0.0385694	ECMWF	0.3	0
1360	42	249	0.203645	ECMWF	0.3	0
1361	42	250.5	0.336918	ECMWF	0.3	1
1362	42	252	0.299452	ECMWF	0.3	0
1363	42	253.5	0.268124	ECMWF	0.3	0
1364	42	255	0.332056	ECMWF	0.3	1
1365	42	256.5	0.304839	ECMWF	0.3	1
1366	42	258	0.35436	ECMWF	0.3	1
1367	42	259.5	0.390347	ECMWF	0.3	1
1368	42	261	0.349577	ECMWF	0.3	1
1369	42	262.5	0.377373	ECMWF	0.3	1
1370	42	264	0.343924	ECMWF	0.3	1
1371	42	265.5	0.368274	ECMWF	0.3	1
1372	42	267	0.397527	ECMWF	0.3	1
1373	42	268.5	0.395355	ECMWF	0.3	1
1374	42	270	0.414579	ECMWF	0.3	1
1375	42	271.5	0.445282	ECMWF	0.3	1
1376	42	273	0.312895	ECMWF	0.3	1
1377	42	274.5	0.399426	ECMWF	0.3	1
1378	42	276	0.441259	ECMWF	0.3	1
1379	42	277.5	0.435186	ECMWF	0.3	1
1380	42	279	0.463875	ECMWF	0.3	1
1381	42	280.5	0.354509	ECMWF	0.3	1
1382	42	282	0.279573	ECMWF	0.3	0
1383	42	283.5	0.286198	ECMWF	0.3	0
1384	42	285	0.140638	ECMWF	0.3	0
1385	42	286.5	0.359975	ECMWF	0.3	1
1386	42	288	0.327054	ECMWF	0.3	1
1387	43.5	237	0.408717	ECMWF	0.3	1
1388	43.5	238.5	0.230675	ECMWF	0.3	0
1389	43.5	240	0.151513	ECMWF	0.3	0
1390	43.5	241.5	0.113812	ECMWF	0.3	0
1391	43.5	243	0.209052	ECMWF	0.3	0
1392	43.5	244.5	0.0555426	ECMWF	0.3	0
1393	43.5	246	-0.00647382	ECMWF	0.3	0
1394	43.5	247.5	0.123216	ECMWF	0.3	0
1395	43.5	249	0.155021	ECMWF	0.3	0
1396	43.5	250.5	0.0774579	ECMWF	0.3	0
1397	43.5	252	0.335879	ECMWF	0.3	1
1398	43.5	253.5	0.297987	ECMWF	0.3	0
1399	43.5	255	0.270949	ECMWF	0.3	0
1400	43.5	256.5	0.378886	ECMWF	0.3	1
1401	43.5	258	0.357862	ECMWF	0.3	1
1402	43.5	259.5	0.40895	ECMWF	0.3	1
1403	43.5	261	0.381673	ECMWF	0.3	1
1404	43.5	262.5	0.421504	ECMWF	0.3	1
1405	43.5	264	0.430035	ECMWF	0.3	1
1406	43.5	265.5	0.41039	ECMWF	0.3	1
1407	43.5	267	0.423046	ECMWF	0.3	1
1408	43.5	268.5	0.446552	ECMWF	0.3	1
1409	43.5	270	0.38874	ECMWF	0.3	1
1410	43.5	271.5	0.379953	ECMWF	0.3	1
1411	43.5	273	0.192925	ECMWF	0.3	0
1412	43.5	274.5	0.38602	ECMWF	0.3	1
1413	43.5	276	0.418947	ECMWF	0.3	1
1414	43.5	277.5	0.329751	ECMWF	0.3	1
1415	43.5	282	0.38261	ECMWF	0.3	1
1416	43.5	283.5	0.408578	ECMWF	0.3	1
1417	43.5	285	0.411185	ECMWF	0.3	1
1418	43.5	286.5	0.543872	ECMWF	0.3	1
1419	43.5	288	0.361577	ECMWF	0.3	1
1420	43.5	289.5	0.349019	ECMWF	0.3	1
1421	45	237	0.327736	ECMWF	0.3	1
1422	45	238.5	0.0618171	ECMWF	0.3	0
1423	45	240	0.236623	ECMWF	0.3	0
1424	45	241.5	-0.00979683	ECMWF	0.3	0
1425	45	243	0.0500297	ECMWF	0.3	0
1426	45	244.5	-0.292957	ECMWF	0.3	0
1427	45	246	-0.00489495	ECMWF	0.3	0
1428	45	247.5	0.218774	ECMWF	0.3	0
1429	45	249	0.170299	ECMWF	0.3	0
1430	45	250.5	0.127828	ECMWF	0.3	0
1431	45	252	0.291639	ECMWF	0.3	0
1432	45	253.5	0.3644	ECMWF	0.3	1
1433	45	255	0.366422	ECMWF	0.3	1
1434	45	256.5	0.383555	ECMWF	0.3	1
1435	45	258	0.414674	ECMWF	0.3	1
1436	45	259.5	0.465697	ECMWF	0.3	1
1437	45	261	0.457862	ECMWF	0.3	1
1438	45	262.5	0.47072	ECMWF	0.3	1
1439	45	264	0.421821	ECMWF	0.3	1
1440	45	265.5	0.444974	ECMWF	0.3	1
1441	45	267	0.444008	ECMWF	0.3	1
1442	45	268.5	0.410381	ECMWF	0.3	1
1443	45	270	0.402366	ECMWF	0.3	1
1444	45	271.5	0.379606	ECMWF	0.3	1
1445	45	273	0.233579	ECMWF	0.3	0
1446	45	274.5	0.282542	ECMWF	0.3	0
1447	45	276	0.359967	ECMWF	0.3	1
1448	45	286.5	0.462977	ECMWF	0.3	1
1449	45	288	0.524513	ECMWF	0.3	1
1450	45	289.5	0.344721	ECMWF	0.3	1
1451	45	291	0.416251	ECMWF	0.3	1
1452	45	292.5	0.426839	ECMWF	0.3	1
1453	46.5	237	0.186113	ECMWF	0.3	0
1454	46.5	238.5	-0.162592	ECMWF	0.3	0
1455	46.5	240	0.33417	ECMWF	0.3	1
1456	46.5	241.5	0.366486	ECMWF	0.3	1
1457	46.5	243	0.254629	ECMWF	0.3	0
1458	46.5	244.5	0.0138642	ECMWF	0.3	0
1459	46.5	246	0.0667825	ECMWF	0.3	0
1460	46.5	247.5	0.177813	ECMWF	0.3	0
1461	46.5	249	0.19929	ECMWF	0.3	0
1462	46.5	250.5	0.368008	ECMWF	0.3	1
1463	46.5	252	0.42409	ECMWF	0.3	1
1464	46.5	253.5	0.444346	ECMWF	0.3	1
1465	46.5	255	0.444608	ECMWF	0.3	1
1466	46.5	256.5	0.44109	ECMWF	0.3	1
1467	46.5	258	0.478174	ECMWF	0.3	1
1468	46.5	259.5	0.512615	ECMWF	0.3	1
1469	46.5	261	0.521234	ECMWF	0.3	1
1470	46.5	262.5	0.485515	ECMWF	0.3	1
1471	46.5	264	0.500337	ECMWF	0.3	1
1472	46.5	265.5	0.425673	ECMWF	0.3	1
1473	46.5	267	0.348489	ECMWF	0.3	1
1474	46.5	268.5	0.355713	ECMWF	0.3	1
1475	46.5	270	0.412346	ECMWF	0.3	1
1476	46.5	271.5	0.397504	ECMWF	0.3	1
1477	46.5	273	0.321537	ECMWF	0.3	1
1478	46.5	274.5	0.346015	ECMWF	0.3	1
1479	46.5	291	0.472803	ECMWF	0.3	1
1480	48	237	0.277012	ECMWF	0.3	0
1481	48	238.5	0.114018	ECMWF	0.3	0
1482	48	240	0.229685	ECMWF	0.3	0
1483	48	241.5	0.229782	ECMWF	0.3	0
1484	48	243	0.31924	ECMWF	0.3	1
1485	48	244.5	0.260543	ECMWF	0.3	0
1486	48	246	0.271566	ECMWF	0.3	0
1487	48	247.5	0.385058	ECMWF	0.3	1
1488	48	249	0.357302	ECMWF	0.3	1
1489	48	250.5	0.473841	ECMWF	0.3	1
1490	48	252	0.424189	ECMWF	0.3	1
1491	48	253.5	0.432729	ECMWF	0.3	1
1492	48	255	0.448214	ECMWF	0.3	1
1493	48	256.5	0.450663	ECMWF	0.3	1
1494	48	258	0.478942	ECMWF	0.3	1
1495	48	259.5	0.460178	ECMWF	0.3	1
1496	48	261	0.475989	ECMWF	0.3	1
1497	48	262.5	0.476673	ECMWF	0.3	1
1498	48	264	0.449434	ECMWF	0.3	1
1499	48	265.5	0.418624	ECMWF	0.3	1
1500	48	267	0.402339	ECMWF	0.3	1
1501	48	268.5	0.435941	ECMWF	0.3	1
1502	48	270	0.377142	ECMWF	0.3	1
1503	48	271.5	0.097377	ECMWF	0.3	0
1504	25.5	279	0.107065	ECMWF	0.4	0
1505	27	261	0.423459	ECMWF	0.4	1
1506	27	262.5	0.227989	ECMWF	0.4	0
1507	27	279	0.156285	ECMWF	0.4	0
1508	28.5	261	0.435016	ECMWF	0.4	1
1509	28.5	262.5	0.341505	ECMWF	0.4	0
1510	28.5	264	0.288295	ECMWF	0.4	0
1511	28.5	277.5	-0.0351987	ECMWF	0.4	0
1512	28.5	279	0.107427	ECMWF	0.4	0
1513	30	256.5	0.44663	ECMWF	0.4	1
1514	30	258	0.503084	ECMWF	0.4	1
1515	30	259.5	0.181353	ECMWF	0.4	0
1516	30	261	0.170938	ECMWF	0.4	0
1517	30	262.5	0.379645	ECMWF	0.4	0
1518	30	264	0.267331	ECMWF	0.4	0
1519	30	265.5	0.209316	ECMWF	0.4	0
1520	30	267	0.272989	ECMWF	0.4	0
1521	30	268.5	0.207437	ECMWF	0.4	0
1522	30	270	0.375968	ECMWF	0.4	0
1523	30	274.5	0.423082	ECMWF	0.4	1
1524	30	276	0.325501	ECMWF	0.4	0
1525	30	277.5	0.0598128	ECMWF	0.4	0
1526	31.5	249	-0.152607	ECMWF	0.4	0
1527	31.5	250.5	0.369144	ECMWF	0.4	0
1528	31.5	255	0.434244	ECMWF	0.4	1
1529	31.5	256.5	0.414823	ECMWF	0.4	1
1530	31.5	258	0.445061	ECMWF	0.4	1
1531	31.5	259.5	0.41408	ECMWF	0.4	1
1532	31.5	261	0.311974	ECMWF	0.4	0
1533	31.5	262.5	0.351499	ECMWF	0.4	0
1534	31.5	264	0.407335	ECMWF	0.4	1
1535	31.5	265.5	0.376333	ECMWF	0.4	0
1536	31.5	267	0.319334	ECMWF	0.4	0
1537	31.5	268.5	0.301556	ECMWF	0.4	0
1538	31.5	270	0.178645	ECMWF	0.4	0
1539	31.5	271.5	0.235766	ECMWF	0.4	0
1540	31.5	273	0.200617	ECMWF	0.4	0
1541	31.5	274.5	0.123715	ECMWF	0.4	0
1542	31.5	276	0.236663	ECMWF	0.4	0
1543	31.5	277.5	0.155931	ECMWF	0.4	0
1544	33	243	0.0450159	ECMWF	0.4	0
1545	33	244.5	0.449524	ECMWF	0.4	1
1546	33	246	0.308403	ECMWF	0.4	0
1547	33	247.5	0.250425	ECMWF	0.4	0
1548	33	249	0.338777	ECMWF	0.4	0
1549	33	250.5	0.506314	ECMWF	0.4	1
1550	33	252	-0.188884	ECMWF	0.4	0
1551	33	253.5	0.615724	ECMWF	0.4	1
1552	33	255	0.434827	ECMWF	0.4	1
1553	33	256.5	0.322834	ECMWF	0.4	0
1554	33	258	0.375432	ECMWF	0.4	0
1555	33	259.5	0.287398	ECMWF	0.4	0
1556	33	261	0.251184	ECMWF	0.4	0
1557	33	262.5	0.311733	ECMWF	0.4	0
1558	33	264	0.361032	ECMWF	0.4	0
1559	33	265.5	0.386348	ECMWF	0.4	0
1560	33	267	0.36292	ECMWF	0.4	0
1561	33	268.5	0.363311	ECMWF	0.4	0
1562	33	270	0.337354	ECMWF	0.4	0
1563	33	271.5	0.292148	ECMWF	0.4	0
1564	33	273	0.2066	ECMWF	0.4	0
1565	33	274.5	0.192861	ECMWF	0.4	0
1566	33	276	0.277147	ECMWF	0.4	0
1567	33	277.5	0.367385	ECMWF	0.4	0
1568	33	279	0.197786	ECMWF	0.4	0
1569	33	280.5	0.415861	ECMWF	0.4	1
1570	34.5	240	0.372623	ECMWF	0.4	0
1571	34.5	241.5	0.250693	ECMWF	0.4	0
1572	34.5	243	0.0476226	ECMWF	0.4	0
1573	34.5	244.5	0.341418	ECMWF	0.4	0
1574	34.5	246	0.597029	ECMWF	0.4	1
1575	34.5	247.5	0.126409	ECMWF	0.4	0
1576	34.5	249	-0.369673	ECMWF	0.4	0
1577	34.5	250.5	0.454336	ECMWF	0.4	1
1578	34.5	252	0.330965	ECMWF	0.4	0
1579	34.5	253.5	0.44653	ECMWF	0.4	1
1580	34.5	255	0.440851	ECMWF	0.4	1
1581	34.5	256.5	0.32207	ECMWF	0.4	0
1582	34.5	258	0.33162	ECMWF	0.4	0
1583	34.5	259.5	0.267963	ECMWF	0.4	0
1584	34.5	261	0.21163	ECMWF	0.4	0
1585	34.5	262.5	0.225848	ECMWF	0.4	0
1586	34.5	264	0.300394	ECMWF	0.4	0
1587	34.5	265.5	0.317146	ECMWF	0.4	0
1588	34.5	267	0.333732	ECMWF	0.4	0
1589	34.5	268.5	0.32982	ECMWF	0.4	0
1590	34.5	270	0.317581	ECMWF	0.4	0
1591	34.5	271.5	0.346947	ECMWF	0.4	0
1592	34.5	273	0.366986	ECMWF	0.4	0
1593	34.5	274.5	0.309629	ECMWF	0.4	0
1594	34.5	276	0.10126	ECMWF	0.4	0
1595	34.5	277.5	0.450504	ECMWF	0.4	1
1596	34.5	279	0.320065	ECMWF	0.4	0
1597	34.5	280.5	0.295409	ECMWF	0.4	0
1598	34.5	282	0.296305	ECMWF	0.4	0
1599	36	238.5	-0.231386	ECMWF	0.4	0
1600	36	240	0.48019	ECMWF	0.4	1
1601	36	241.5	-0.281428	ECMWF	0.4	0
1602	36	243	0.206525	ECMWF	0.4	0
1603	36	244.5	-0.0372835	ECMWF	0.4	0
1604	36	246	0.358795	ECMWF	0.4	0
1605	36	247.5	0.313025	ECMWF	0.4	0
1606	36	249	0.531139	ECMWF	0.4	1
1607	36	250.5	0.279506	ECMWF	0.4	0
1608	36	252	0.407507	ECMWF	0.4	1
1609	36	253.5	0.168836	ECMWF	0.4	0
1610	36	255	0.152108	ECMWF	0.4	0
1611	36	256.5	0.341598	ECMWF	0.4	0
1612	36	258	0.464909	ECMWF	0.4	1
1613	36	259.5	0.427414	ECMWF	0.4	1
1614	36	261	0.23466	ECMWF	0.4	0
1615	36	262.5	0.224696	ECMWF	0.4	0
1616	36	264	0.296018	ECMWF	0.4	0
1617	36	265.5	0.338756	ECMWF	0.4	0
1618	36	267	0.316219	ECMWF	0.4	0
1619	36	268.5	0.383077	ECMWF	0.4	0
1620	36	270	0.333947	ECMWF	0.4	0
1621	36	271.5	0.344532	ECMWF	0.4	0
1622	36	273	0.33698	ECMWF	0.4	0
1623	36	274.5	0.231217	ECMWF	0.4	0
1624	36	276	0.391801	ECMWF	0.4	0
1625	36	277.5	-0.124037	ECMWF	0.4	0
1626	36	279	0.224372	ECMWF	0.4	0
1627	36	280.5	0.268415	ECMWF	0.4	0
1628	36	282	0.308812	ECMWF	0.4	0
1629	36	283.5	0.291342	ECMWF	0.4	0
1630	37.5	238.5	0.201343	ECMWF	0.4	0
1631	37.5	240	0.358222	ECMWF	0.4	0
1632	37.5	241.5	-0.090624	ECMWF	0.4	0
1633	37.5	243	0.0397562	ECMWF	0.4	0
1634	37.5	244.5	0.187663	ECMWF	0.4	0
1635	37.5	246	0.222961	ECMWF	0.4	0
1636	37.5	247.5	0.138556	ECMWF	0.4	0
1637	37.5	249	0.492895	ECMWF	0.4	1
1638	37.5	250.5	0.356485	ECMWF	0.4	0
1639	37.5	252	-0.344113	ECMWF	0.4	0
1640	37.5	253.5	-0.108126	ECMWF	0.4	0
1641	37.5	255	-0.0218249	ECMWF	0.4	0
1642	37.5	256.5	0.353781	ECMWF	0.4	0
1643	37.5	258	0.360319	ECMWF	0.4	0
1644	37.5	259.5	0.268844	ECMWF	0.4	0
1645	37.5	261	0.270089	ECMWF	0.4	0
1646	37.5	262.5	0.272041	ECMWF	0.4	0
1647	37.5	264	0.340685	ECMWF	0.4	0
1648	37.5	265.5	0.369008	ECMWF	0.4	0
1649	37.5	267	0.379694	ECMWF	0.4	0
1650	37.5	268.5	0.396935	ECMWF	0.4	0
1651	37.5	270	0.354117	ECMWF	0.4	0
1652	37.5	271.5	0.340522	ECMWF	0.4	0
1653	37.5	273	0.34798	ECMWF	0.4	0
1654	37.5	274.5	0.356879	ECMWF	0.4	0
1655	37.5	276	0.338159	ECMWF	0.4	0
1656	37.5	277.5	0.294203	ECMWF	0.4	0
1657	37.5	279	0.0376015	ECMWF	0.4	0
1658	37.5	280.5	0.35832	ECMWF	0.4	0
1659	37.5	282	0.36661	ECMWF	0.4	0
1660	37.5	283.5	0.405956	ECMWF	0.4	1
1661	39	237	0.157376	ECMWF	0.4	0
1662	39	238.5	0.369278	ECMWF	0.4	0
1663	39	240	-0.134764	ECMWF	0.4	0
1664	39	241.5	0.311586	ECMWF	0.4	0
1665	39	243	-0.0248083	ECMWF	0.4	0
1666	39	244.5	0.160004	ECMWF	0.4	0
1667	39	246	0.143282	ECMWF	0.4	0
1668	39	247.5	0.236819	ECMWF	0.4	0
1669	39	249	0.300547	ECMWF	0.4	0
1670	39	250.5	0.351339	ECMWF	0.4	0
1671	39	252	0.184475	ECMWF	0.4	0
1672	39	253.5	-0.333664	ECMWF	0.4	0
1673	39	255	0.0311795	ECMWF	0.4	0
1674	39	256.5	0.360971	ECMWF	0.4	0
1675	39	258	0.338558	ECMWF	0.4	0
1676	39	259.5	0.284266	ECMWF	0.4	0
1677	39	261	0.263354	ECMWF	0.4	0
1678	39	262.5	0.307029	ECMWF	0.4	0
1679	39	264	0.346207	ECMWF	0.4	0
1680	39	265.5	0.36303	ECMWF	0.4	0
1681	39	267	0.3798	ECMWF	0.4	0
1682	39	268.5	0.414173	ECMWF	0.4	1
1683	39	270	0.33875	ECMWF	0.4	0
1684	39	271.5	0.347002	ECMWF	0.4	0
1685	39	273	0.373369	ECMWF	0.4	0
1686	39	274.5	0.384402	ECMWF	0.4	0
1687	39	276	0.388944	ECMWF	0.4	0
1688	39	277.5	0.380083	ECMWF	0.4	0
1689	39	279	0.49912	ECMWF	0.4	1
1690	39	280.5	-0.05779	ECMWF	0.4	0
1691	39	282	0.248263	ECMWF	0.4	0
1692	39	283.5	0.461017	ECMWF	0.4	1
1693	39	285	0.487141	ECMWF	0.4	1
1694	40.5	237	0.329825	ECMWF	0.4	0
1695	40.5	238.5	-0.00589216	ECMWF	0.4	0
1696	40.5	240	0.337595	ECMWF	0.4	0
1697	40.5	241.5	0.197922	ECMWF	0.4	0
1698	40.5	243	0.137297	ECMWF	0.4	0
1699	40.5	244.5	0.0744862	ECMWF	0.4	0
1700	40.5	246	0.0924032	ECMWF	0.4	0
1701	40.5	247.5	0.00983094	ECMWF	0.4	0
1702	40.5	249	-0.205241	ECMWF	0.4	0
1703	40.5	250.5	0.313064	ECMWF	0.4	0
1704	40.5	252	0.326989	ECMWF	0.4	0
1705	40.5	253.5	-0.00965361	ECMWF	0.4	0
1706	40.5	255	0.33631	ECMWF	0.4	0
1707	40.5	256.5	0.277238	ECMWF	0.4	0
1708	40.5	258	0.296357	ECMWF	0.4	0
1709	40.5	259.5	0.311092	ECMWF	0.4	0
1710	40.5	261	0.314474	ECMWF	0.4	0
1711	40.5	262.5	0.330885	ECMWF	0.4	0
1712	40.5	264	0.314745	ECMWF	0.4	0
1713	40.5	265.5	0.33203	ECMWF	0.4	0
1714	40.5	267	0.36814	ECMWF	0.4	0
1715	40.5	268.5	0.320207	ECMWF	0.4	0
1716	40.5	270	0.350492	ECMWF	0.4	0
1717	40.5	271.5	0.385029	ECMWF	0.4	0
1718	40.5	273	0.382746	ECMWF	0.4	0
1719	40.5	274.5	0.396191	ECMWF	0.4	0
1720	40.5	276	0.447902	ECMWF	0.4	1
1721	40.5	277.5	0.353787	ECMWF	0.4	0
1722	40.5	279	0.386642	ECMWF	0.4	0
1723	40.5	280.5	0.354174	ECMWF	0.4	0
1724	40.5	282	0.2004	ECMWF	0.4	0
1725	40.5	283.5	0.33727	ECMWF	0.4	0
1726	40.5	285	0.349403	ECMWF	0.4	0
1727	40.5	286.5	0.340737	ECMWF	0.4	0
1728	42	237	0.385175	ECMWF	0.4	0
1729	42	238.5	0.261971	ECMWF	0.4	0
1730	42	240	0.160318	ECMWF	0.4	0
1731	42	241.5	0.0672041	ECMWF	0.4	0
1732	42	243	0.0882783	ECMWF	0.4	0
1733	42	244.5	0.0311038	ECMWF	0.4	0
1734	42	246	-0.032091	ECMWF	0.4	0
1735	42	247.5	0.0385694	ECMWF	0.4	0
1736	42	249	0.203645	ECMWF	0.4	0
1737	42	250.5	0.336918	ECMWF	0.4	0
1738	42	252	0.299452	ECMWF	0.4	0
1739	42	253.5	0.268124	ECMWF	0.4	0
1740	42	255	0.332056	ECMWF	0.4	0
1741	42	256.5	0.304839	ECMWF	0.4	0
1742	42	258	0.35436	ECMWF	0.4	0
1743	42	259.5	0.390347	ECMWF	0.4	0
1744	42	261	0.349577	ECMWF	0.4	0
1745	42	262.5	0.377373	ECMWF	0.4	0
1746	42	264	0.343924	ECMWF	0.4	0
1747	42	265.5	0.368274	ECMWF	0.4	0
1748	42	267	0.397527	ECMWF	0.4	0
1749	42	268.5	0.395355	ECMWF	0.4	0
1750	42	270	0.414579	ECMWF	0.4	1
1751	42	271.5	0.445282	ECMWF	0.4	1
1752	42	273	0.312895	ECMWF	0.4	0
1753	42	274.5	0.399426	ECMWF	0.4	0
1754	42	276	0.441259	ECMWF	0.4	1
1755	42	277.5	0.435186	ECMWF	0.4	1
1756	42	279	0.463875	ECMWF	0.4	1
1757	42	280.5	0.354509	ECMWF	0.4	0
1758	42	282	0.279573	ECMWF	0.4	0
1759	42	283.5	0.286198	ECMWF	0.4	0
1760	42	285	0.140638	ECMWF	0.4	0
1761	42	286.5	0.359975	ECMWF	0.4	0
1762	42	288	0.327054	ECMWF	0.4	0
1763	43.5	237	0.408717	ECMWF	0.4	1
1764	43.5	238.5	0.230675	ECMWF	0.4	0
1765	43.5	240	0.151513	ECMWF	0.4	0
1766	43.5	241.5	0.113812	ECMWF	0.4	0
1767	43.5	243	0.209052	ECMWF	0.4	0
1768	43.5	244.5	0.0555426	ECMWF	0.4	0
1769	43.5	246	-0.00647382	ECMWF	0.4	0
1770	43.5	247.5	0.123216	ECMWF	0.4	0
1771	43.5	249	0.155021	ECMWF	0.4	0
1772	43.5	250.5	0.0774579	ECMWF	0.4	0
1773	43.5	252	0.335879	ECMWF	0.4	0
1774	43.5	253.5	0.297987	ECMWF	0.4	0
1775	43.5	255	0.270949	ECMWF	0.4	0
1776	43.5	256.5	0.378886	ECMWF	0.4	0
1777	43.5	258	0.357862	ECMWF	0.4	0
1778	43.5	259.5	0.40895	ECMWF	0.4	1
1779	43.5	261	0.381673	ECMWF	0.4	0
1780	43.5	262.5	0.421504	ECMWF	0.4	1
1781	43.5	264	0.430035	ECMWF	0.4	1
1782	43.5	265.5	0.41039	ECMWF	0.4	1
1783	43.5	267	0.423046	ECMWF	0.4	1
1784	43.5	268.5	0.446552	ECMWF	0.4	1
1785	43.5	270	0.38874	ECMWF	0.4	0
1786	43.5	271.5	0.379953	ECMWF	0.4	0
1787	43.5	273	0.192925	ECMWF	0.4	0
1788	43.5	274.5	0.38602	ECMWF	0.4	0
1789	43.5	276	0.418947	ECMWF	0.4	1
1790	43.5	277.5	0.329751	ECMWF	0.4	0
1791	43.5	282	0.38261	ECMWF	0.4	0
1792	43.5	283.5	0.408578	ECMWF	0.4	1
1793	43.5	285	0.411185	ECMWF	0.4	1
1794	43.5	286.5	0.543872	ECMWF	0.4	1
1795	43.5	288	0.361577	ECMWF	0.4	0
1796	43.5	289.5	0.349019	ECMWF	0.4	0
1797	45	237	0.327736	ECMWF	0.4	0
1798	45	238.5	0.0618171	ECMWF	0.4	0
1799	45	240	0.236623	ECMWF	0.4	0
1800	45	241.5	-0.00979683	ECMWF	0.4	0
1801	45	243	0.0500297	ECMWF	0.4	0
1802	45	244.5	-0.292957	ECMWF	0.4	0
1803	45	246	-0.00489495	ECMWF	0.4	0
1804	45	247.5	0.218774	ECMWF	0.4	0
1805	45	249	0.170299	ECMWF	0.4	0
1806	45	250.5	0.127828	ECMWF	0.4	0
1807	45	252	0.291639	ECMWF	0.4	0
1808	45	253.5	0.3644	ECMWF	0.4	0
1809	45	255	0.366422	ECMWF	0.4	0
1810	45	256.5	0.383555	ECMWF	0.4	0
1811	45	258	0.414674	ECMWF	0.4	1
1812	45	259.5	0.465697	ECMWF	0.4	1
1813	45	261	0.457862	ECMWF	0.4	1
1814	45	262.5	0.47072	ECMWF	0.4	1
1815	45	264	0.421821	ECMWF	0.4	1
1816	45	265.5	0.444974	ECMWF	0.4	1
1817	45	267	0.444008	ECMWF	0.4	1
1818	45	268.5	0.410381	ECMWF	0.4	1
1819	45	270	0.402366	ECMWF	0.4	1
1820	45	271.5	0.379606	ECMWF	0.4	0
1821	45	273	0.233579	ECMWF	0.4	0
1822	45	274.5	0.282542	ECMWF	0.4	0
1823	45	276	0.359967	ECMWF	0.4	0
1824	45	286.5	0.462977	ECMWF	0.4	1
1825	45	288	0.524513	ECMWF	0.4	1
1826	45	289.5	0.344721	ECMWF	0.4	0
1827	45	291	0.416251	ECMWF	0.4	1
1828	45	292.5	0.426839	ECMWF	0.4	1
1829	46.5	237	0.186113	ECMWF	0.4	0
1830	46.5	238.5	-0.162592	ECMWF	0.4	0
1831	46.5	240	0.33417	ECMWF	0.4	0
1832	46.5	241.5	0.366486	ECMWF	0.4	0
1833	46.5	243	0.254629	ECMWF	0.4	0
1834	46.5	244.5	0.0138642	ECMWF	0.4	0
1835	46.5	246	0.0667825	ECMWF	0.4	0
1836	46.5	247.5	0.177813	ECMWF	0.4	0
1837	46.5	249	0.19929	ECMWF	0.4	0
1838	46.5	250.5	0.368008	ECMWF	0.4	0
1839	46.5	252	0.42409	ECMWF	0.4	1
1840	46.5	253.5	0.444346	ECMWF	0.4	1
1841	46.5	255	0.444608	ECMWF	0.4	1
1842	46.5	256.5	0.44109	ECMWF	0.4	1
1843	46.5	258	0.478174	ECMWF	0.4	1
1844	46.5	259.5	0.512615	ECMWF	0.4	1
1845	46.5	261	0.521234	ECMWF	0.4	1
1846	46.5	262.5	0.485515	ECMWF	0.4	1
1847	46.5	264	0.500337	ECMWF	0.4	1
1848	46.5	265.5	0.425673	ECMWF	0.4	1
1849	46.5	267	0.348489	ECMWF	0.4	0
1850	46.5	268.5	0.355713	ECMWF	0.4	0
1851	46.5	270	0.412346	ECMWF	0.4	1
1852	46.5	271.5	0.397504	ECMWF	0.4	0
1853	46.5	273	0.321537	ECMWF	0.4	0
1854	46.5	274.5	0.346015	ECMWF	0.4	0
1855	46.5	291	0.472803	ECMWF	0.4	1
1856	48	237	0.277012	ECMWF	0.4	0
1857	48	238.5	0.114018	ECMWF	0.4	0
1858	48	240	0.229685	ECMWF	0.4	0
1859	48	241.5	0.229782	ECMWF	0.4	0
1860	48	243	0.31924	ECMWF	0.4	0
1861	48	244.5	0.260543	ECMWF	0.4	0
1862	48	246	0.271566	ECMWF	0.4	0
1863	48	247.5	0.385058	ECMWF	0.4	0
1864	48	249	0.357302	ECMWF	0.4	0
1865	48	250.5	0.473841	ECMWF	0.4	1
1866	48	252	0.424189	ECMWF	0.4	1
1867	48	253.5	0.432729	ECMWF	0.4	1
1868	48	255	0.448214	ECMWF	0.4	1
1869	48	256.5	0.450663	ECMWF	0.4	1
1870	48	258	0.478942	ECMWF	0.4	1
1871	48	259.5	0.460178	ECMWF	0.4	1
1872	48	261	0.475989	ECMWF	0.4	1
1873	48	262.5	0.476673	ECMWF	0.4	1
1874	48	264	0.449434	ECMWF	0.4	1
1875	48	265.5	0.418624	ECMWF	0.4	1
1876	48	267	0.402339	ECMWF	0.4	1
1877	48	268.5	0.435941	ECMWF	0.4	1
1878	48	270	0.377142	ECMWF	0.4	0
1879	48	271.5	0.097377	ECMWF	0.4	0
1880	25.5	279	0.107065	ECMWF	0.5	0
1881	27	261	0.423459	ECMWF	0.5	0
1882	27	262.5	0.227989	ECMWF	0.5	0
1883	27	279	0.156285	ECMWF	0.5	0
1884	28.5	261	0.435016	ECMWF	0.5	0
1885	28.5	262.5	0.341505	ECMWF	0.5	0
1886	28.5	264	0.288295	ECMWF	0.5	0
1887	28.5	277.5	-0.0351987	ECMWF	0.5	0
1888	28.5	279	0.107427	ECMWF	0.5	0
1889	30	256.5	0.44663	ECMWF	0.5	0
1890	30	258	0.503084	ECMWF	0.5	1
1891	30	259.5	0.181353	ECMWF	0.5	0
1892	30	261	0.170938	ECMWF	0.5	0
1893	30	262.5	0.379645	ECMWF	0.5	0
1894	30	264	0.267331	ECMWF	0.5	0
1895	30	265.5	0.209316	ECMWF	0.5	0
1896	30	267	0.272989	ECMWF	0.5	0
1897	30	268.5	0.207437	ECMWF	0.5	0
1898	30	270	0.375968	ECMWF	0.5	0
1899	30	274.5	0.423082	ECMWF	0.5	0
1900	30	276	0.325501	ECMWF	0.5	0
1901	30	277.5	0.0598128	ECMWF	0.5	0
1902	31.5	249	-0.152607	ECMWF	0.5	0
1903	31.5	250.5	0.369144	ECMWF	0.5	0
1904	31.5	255	0.434244	ECMWF	0.5	0
1905	31.5	256.5	0.414823	ECMWF	0.5	0
1906	31.5	258	0.445061	ECMWF	0.5	0
1907	31.5	259.5	0.41408	ECMWF	0.5	0
1908	31.5	261	0.311974	ECMWF	0.5	0
1909	31.5	262.5	0.351499	ECMWF	0.5	0
1910	31.5	264	0.407335	ECMWF	0.5	0
1911	31.5	265.5	0.376333	ECMWF	0.5	0
1912	31.5	267	0.319334	ECMWF	0.5	0
1913	31.5	268.5	0.301556	ECMWF	0.5	0
1914	31.5	270	0.178645	ECMWF	0.5	0
1915	31.5	271.5	0.235766	ECMWF	0.5	0
1916	31.5	273	0.200617	ECMWF	0.5	0
1917	31.5	274.5	0.123715	ECMWF	0.5	0
1918	31.5	276	0.236663	ECMWF	0.5	0
1919	31.5	277.5	0.155931	ECMWF	0.5	0
1920	33	243	0.0450159	ECMWF	0.5	0
1921	33	244.5	0.449524	ECMWF	0.5	0
1922	33	246	0.308403	ECMWF	0.5	0
1923	33	247.5	0.250425	ECMWF	0.5	0
1924	33	249	0.338777	ECMWF	0.5	0
1925	33	250.5	0.506314	ECMWF	0.5	1
1926	33	252	-0.188884	ECMWF	0.5	0
1927	33	253.5	0.615724	ECMWF	0.5	1
1928	33	255	0.434827	ECMWF	0.5	0
1929	33	256.5	0.322834	ECMWF	0.5	0
1930	33	258	0.375432	ECMWF	0.5	0
1931	33	259.5	0.287398	ECMWF	0.5	0
1932	33	261	0.251184	ECMWF	0.5	0
1933	33	262.5	0.311733	ECMWF	0.5	0
1934	33	264	0.361032	ECMWF	0.5	0
1935	33	265.5	0.386348	ECMWF	0.5	0
1936	33	267	0.36292	ECMWF	0.5	0
1937	33	268.5	0.363311	ECMWF	0.5	0
1938	33	270	0.337354	ECMWF	0.5	0
1939	33	271.5	0.292148	ECMWF	0.5	0
1940	33	273	0.2066	ECMWF	0.5	0
1941	33	274.5	0.192861	ECMWF	0.5	0
1942	33	276	0.277147	ECMWF	0.5	0
1943	33	277.5	0.367385	ECMWF	0.5	0
1944	33	279	0.197786	ECMWF	0.5	0
1945	33	280.5	0.415861	ECMWF	0.5	0
1946	34.5	240	0.372623	ECMWF	0.5	0
1947	34.5	241.5	0.250693	ECMWF	0.5	0
1948	34.5	243	0.0476226	ECMWF	0.5	0
1949	34.5	244.5	0.341418	ECMWF	0.5	0
1950	34.5	246	0.597029	ECMWF	0.5	1
1951	34.5	247.5	0.126409	ECMWF	0.5	0
1952	34.5	249	-0.369673	ECMWF	0.5	0
1953	34.5	250.5	0.454336	ECMWF	0.5	0
1954	34.5	252	0.330965	ECMWF	0.5	0
1955	34.5	253.5	0.44653	ECMWF	0.5	0
1956	34.5	255	0.440851	ECMWF	0.5	0
1957	34.5	256.5	0.32207	ECMWF	0.5	0
1958	34.5	258	0.33162	ECMWF	0.5	0
1959	34.5	259.5	0.267963	ECMWF	0.5	0
1960	34.5	261	0.21163	ECMWF	0.5	0
1961	34.5	262.5	0.225848	ECMWF	0.5	0
1962	34.5	264	0.300394	ECMWF	0.5	0
1963	34.5	265.5	0.317146	ECMWF	0.5	0
1964	34.5	267	0.333732	ECMWF	0.5	0
1965	34.5	268.5	0.32982	ECMWF	0.5	0
1966	34.5	270	0.317581	ECMWF	0.5	0
1967	34.5	271.5	0.346947	ECMWF	0.5	0
1968	34.5	273	0.366986	ECMWF	0.5	0
1969	34.5	274.5	0.309629	ECMWF	0.5	0
1970	34.5	276	0.10126	ECMWF	0.5	0
1971	34.5	277.5	0.450504	ECMWF	0.5	0
1972	34.5	279	0.320065	ECMWF	0.5	0
1973	34.5	280.5	0.295409	ECMWF	0.5	0
1974	34.5	282	0.296305	ECMWF	0.5	0
1975	36	238.5	-0.231386	ECMWF	0.5	0
1976	36	240	0.48019	ECMWF	0.5	0
1977	36	241.5	-0.281428	ECMWF	0.5	0
1978	36	243	0.206525	ECMWF	0.5	0
1979	36	244.5	-0.0372835	ECMWF	0.5	0
1980	36	246	0.358795	ECMWF	0.5	0
1981	36	247.5	0.313025	ECMWF	0.5	0
1982	36	249	0.531139	ECMWF	0.5	1
1983	36	250.5	0.279506	ECMWF	0.5	0
1984	36	252	0.407507	ECMWF	0.5	0
1985	36	253.5	0.168836	ECMWF	0.5	0
1986	36	255	0.152108	ECMWF	0.5	0
1987	36	256.5	0.341598	ECMWF	0.5	0
1988	36	258	0.464909	ECMWF	0.5	0
1989	36	259.5	0.427414	ECMWF	0.5	0
1990	36	261	0.23466	ECMWF	0.5	0
1991	36	262.5	0.224696	ECMWF	0.5	0
1992	36	264	0.296018	ECMWF	0.5	0
1993	36	265.5	0.338756	ECMWF	0.5	0
1994	36	267	0.316219	ECMWF	0.5	0
1995	36	268.5	0.383077	ECMWF	0.5	0
1996	36	270	0.333947	ECMWF	0.5	0
1997	36	271.5	0.344532	ECMWF	0.5	0
1998	36	273	0.33698	ECMWF	0.5	0
[truncated: 5,897 more rows]
