# Supplementary material for: Adaptive bias correction for improved subseasonal forecasting
Source: Nat Commun. 2023 Jun 15;14:3482. doi: 10.1038/s41467-023-38874-y (PMC10272189; doi:10.1038/s41467-023-38874-y)
Supplement: Supplementary file 3 — Source data [file 41467_2023_38874_MOESM3_ESM.zip › fig_s6-fraction_above_skill_threshold.xlsx]

## Sheet: us_precip_1.5x1.5_34w
	lat	lon	lat_lon_skill	model	skill_threshold	above_threshold
0	25.5	279	0.298698	SubX	0	1
1	27	261	-0.055575	SubX	0	0
2	27	262.5	-0.145614	SubX	0	0
3	27	279	0.230016	SubX	0	1
4	28.5	261	0.0448082	SubX	0	1
5	28.5	262.5	-0.0874236	SubX	0	0
6	28.5	264	-0.126237	SubX	0	0
7	28.5	277.5	0.0229428	SubX	0	1
8	28.5	279	0.112877	SubX	0	1
9	30	256.5	0.260759	SubX	0	1
10	30	258	0.139488	SubX	0	1
11	30	259.5	0.0712706	SubX	0	1
12	30	261	0.0869379	SubX	0	1
13	30	262.5	0.100987	SubX	0	1
14	30	264	0.0555099	SubX	0	1
15	30	265.5	0.0221816	SubX	0	1
16	30	267	-0.00363274	SubX	0	0
17	30	268.5	0.0308522	SubX	0	1
18	30	270	-0.0223983	SubX	0	0
19	30	274.5	0.115718	SubX	0	1
20	30	276	0.0571215	SubX	0	1
21	30	277.5	0.0619858	SubX	0	1
22	31.5	249	0.159683	SubX	0	1
23	31.5	250.5	0.189656	SubX	0	1
24	31.5	255	0.160958	SubX	0	1
25	31.5	256.5	0.195251	SubX	0	1
26	31.5	258	0.0996124	SubX	0	1
27	31.5	259.5	0.0568563	SubX	0	1
28	31.5	261	0.11755	SubX	0	1
29	31.5	262.5	0.154683	SubX	0	1
30	31.5	264	0.197332	SubX	0	1
31	31.5	265.5	0.158945	SubX	0	1
32	31.5	267	0.121275	SubX	0	1
33	31.5	268.5	0.191833	SubX	0	1
34	31.5	270	0.0810776	SubX	0	1
35	31.5	271.5	0.143649	SubX	0	1
36	31.5	273	0.219667	SubX	0	1
37	31.5	274.5	0.171324	SubX	0	1
38	31.5	276	0.214314	SubX	0	1
39	31.5	277.5	0.130199	SubX	0	1
40	33	243	0.282694	SubX	0	1
41	33	244.5	0.22862	SubX	0	1
42	33	246	0.0837415	SubX	0	1
43	33	247.5	0.172533	SubX	0	1
44	33	249	0.153561	SubX	0	1
45	33	250.5	0.192988	SubX	0	1
46	33	252	-0.0277945	SubX	0	0
47	33	253.5	0.0365689	SubX	0	1
48	33	255	-0.0139952	SubX	0	0
49	33	256.5	0.0697976	SubX	0	1
50	33	258	0.0806125	SubX	0	1
51	33	259.5	0.110352	SubX	0	1
52	33	261	0.0945676	SubX	0	1
53	33	262.5	0.097991	SubX	0	1
54	33	264	0.156196	SubX	0	1
55	33	265.5	0.191359	SubX	0	1
56	33	267	0.160673	SubX	0	1
57	33	268.5	0.187905	SubX	0	1
58	33	270	0.238048	SubX	0	1
59	33	271.5	0.227793	SubX	0	1
60	33	273	0.208214	SubX	0	1
61	33	274.5	0.179021	SubX	0	1
62	33	276	0.189594	SubX	0	1
63	33	277.5	0.1222	SubX	0	1
64	33	279	0.0695295	SubX	0	1
65	33	280.5	0.104215	SubX	0	1
66	34.5	240	0.339448	SubX	0	1
67	34.5	241.5	0.436504	SubX	0	1
68	34.5	243	0.468459	SubX	0	1
69	34.5	244.5	0.352637	SubX	0	1
70	34.5	246	0.201139	SubX	0	1
71	34.5	247.5	0.155192	SubX	0	1
72	34.5	249	0.24518	SubX	0	1
73	34.5	250.5	0.11612	SubX	0	1
74	34.5	252	-0.108333	SubX	0	0
75	34.5	253.5	0.0451726	SubX	0	1
76	34.5	255	0.0234017	SubX	0	1
77	34.5	256.5	0.0893424	SubX	0	1
78	34.5	258	0.143712	SubX	0	1
79	34.5	259.5	0.180553	SubX	0	1
80	34.5	261	0.160631	SubX	0	1
81	34.5	262.5	0.0636473	SubX	0	1
82	34.5	264	0.0243088	SubX	0	1
83	34.5	265.5	0.0841985	SubX	0	1
84	34.5	267	0.177027	SubX	0	1
85	34.5	268.5	0.212205	SubX	0	1
86	34.5	270	0.241146	SubX	0	1
87	34.5	271.5	0.269156	SubX	0	1
88	34.5	273	0.273932	SubX	0	1
89	34.5	274.5	0.223067	SubX	0	1
90	34.5	276	0.224426	SubX	0	1
91	34.5	277.5	0.190614	SubX	0	1
92	34.5	279	0.144011	SubX	0	1
93	34.5	280.5	0.111822	SubX	0	1
94	34.5	282	0.0150239	SubX	0	1
95	36	238.5	0.207673	SubX	0	1
96	36	240	0.319355	SubX	0	1
97	36	241.5	0.472378	SubX	0	1
98	36	243	0.405153	SubX	0	1
99	36	244.5	0.303292	SubX	0	1
100	36	246	0.250875	SubX	0	1
101	36	247.5	0.299295	SubX	0	1
102	36	249	0.223895	SubX	0	1
103	36	250.5	0.0809139	SubX	0	1
104	36	252	0.0611923	SubX	0	1
105	36	253.5	-0.149412	SubX	0	0
106	36	255	-0.248634	SubX	0	0
107	36	256.5	0.0065006	SubX	0	1
108	36	258	0.121678	SubX	0	1
109	36	259.5	0.0331094	SubX	0	1
110	36	261	0.0375077	SubX	0	1
111	36	262.5	0.0379669	SubX	0	1
112	36	264	0.083646	SubX	0	1
113	36	265.5	0.121275	SubX	0	1
114	36	267	0.18744	SubX	0	1
115	36	268.5	0.152425	SubX	0	1
116	36	270	0.125643	SubX	0	1
117	36	271.5	0.205097	SubX	0	1
118	36	273	0.250632	SubX	0	1
119	36	274.5	0.248081	SubX	0	1
120	36	276	0.21847	SubX	0	1
121	36	277.5	0.224963	SubX	0	1
122	36	279	0.178713	SubX	0	1
123	36	280.5	0.214912	SubX	0	1
124	36	282	0.194004	SubX	0	1
125	36	283.5	0.125147	SubX	0	1
126	37.5	238.5	0.338664	SubX	0	1
127	37.5	240	0.315676	SubX	0	1
128	37.5	241.5	0.355869	SubX	0	1
129	37.5	243	0.139838	SubX	0	1
130	37.5	244.5	0.251996	SubX	0	1
131	37.5	246	0.274905	SubX	0	1
132	37.5	247.5	0.312583	SubX	0	1
133	37.5	249	0.13291	SubX	0	1
134	37.5	250.5	0.195281	SubX	0	1
135	37.5	252	0.106115	SubX	0	1
136	37.5	253.5	-0.196681	SubX	0	0
137	37.5	255	-0.265881	SubX	0	0
138	37.5	256.5	-0.0892099	SubX	0	0
139	37.5	258	0.0194596	SubX	0	1
140	37.5	259.5	-0.00325965	SubX	0	0
141	37.5	261	-0.00202403	SubX	0	0
142	37.5	262.5	0.0514425	SubX	0	1
143	37.5	264	0.0574518	SubX	0	1
144	37.5	265.5	0.136628	SubX	0	1
145	37.5	267	0.184806	SubX	0	1
146	37.5	268.5	0.162601	SubX	0	1
147	37.5	270	0.0842952	SubX	0	1
148	37.5	271.5	0.0966956	SubX	0	1
149	37.5	273	0.180645	SubX	0	1
150	37.5	274.5	0.200416	SubX	0	1
151	37.5	276	0.283197	SubX	0	1
152	37.5	277.5	0.184139	SubX	0	1
153	37.5	279	0.13394	SubX	0	1
154	37.5	280.5	0.136076	SubX	0	1
155	37.5	282	0.169787	SubX	0	1
156	37.5	283.5	0.161332	SubX	0	1
157	39	237	0.366567	SubX	0	1
158	39	238.5	0.320681	SubX	0	1
159	39	240	0.316615	SubX	0	1
160	39	241.5	0.0858764	SubX	0	1
161	39	243	0.0919163	SubX	0	1
162	39	244.5	0.309907	SubX	0	1
163	39	246	0.334757	SubX	0	1
164	39	247.5	0.276184	SubX	0	1
165	39	249	0.191488	SubX	0	1
166	39	250.5	0.0851774	SubX	0	1
167	39	252	0.186153	SubX	0	1
168	39	253.5	-0.114321	SubX	0	0
169	39	255	-0.25341	SubX	0	0
170	39	256.5	-0.080473	SubX	0	0
171	39	258	0.0699112	SubX	0	1
172	39	259.5	0.0715242	SubX	0	1
173	39	261	-0.0464747	SubX	0	0
174	39	262.5	-0.0135406	SubX	0	0
175	39	264	0.0257159	SubX	0	1
176	39	265.5	0.070827	SubX	0	1
177	39	267	0.130577	SubX	0	1
178	39	268.5	0.156451	SubX	0	1
179	39	270	0.169973	SubX	0	1
180	39	271.5	0.107477	SubX	0	1
181	39	273	0.116456	SubX	0	1
182	39	274.5	0.143359	SubX	0	1
183	39	276	0.211215	SubX	0	1
184	39	277.5	0.191486	SubX	0	1
185	39	279	0.166494	SubX	0	1
186	39	280.5	0.150535	SubX	0	1
187	39	282	0.126093	SubX	0	1
188	39	283.5	0.170712	SubX	0	1
189	39	285	0.123785	SubX	0	1
190	40.5	237	0.33859	SubX	0	1
191	40.5	238.5	0.356183	SubX	0	1
192	40.5	240	0.183078	SubX	0	1
193	40.5	241.5	0.126834	SubX	0	1
194	40.5	243	0.179468	SubX	0	1
195	40.5	244.5	0.269423	SubX	0	1
196	40.5	246	0.237938	SubX	0	1
197	40.5	247.5	0.248611	SubX	0	1
198	40.5	249	0.0736702	SubX	0	1
199	40.5	250.5	-0.121682	SubX	0	0
200	40.5	252	0.21457	SubX	0	1
201	40.5	253.5	0.033673	SubX	0	1
202	40.5	255	-0.130391	SubX	0	0
203	40.5	256.5	0.086654	SubX	0	1
204	40.5	258	0.147324	SubX	0	1
205	40.5	259.5	0.0816635	SubX	0	1
206	40.5	261	-0.026735	SubX	0	0
207	40.5	262.5	-0.086816	SubX	0	0
208	40.5	264	-0.0437658	SubX	0	0
209	40.5	265.5	0.0543454	SubX	0	1
210	40.5	267	0.0902151	SubX	0	1
211	40.5	268.5	0.0409045	SubX	0	1
212	40.5	270	0.0618065	SubX	0	1
213	40.5	271.5	0.071501	SubX	0	1
214	40.5	273	0.0436236	SubX	0	1
215	40.5	274.5	0.0830985	SubX	0	1
216	40.5	276	0.128613	SubX	0	1
217	40.5	277.5	0.161479	SubX	0	1
218	40.5	279	0.112784	SubX	0	1
219	40.5	280.5	0.0608191	SubX	0	1
220	40.5	282	0.191902	SubX	0	1
221	40.5	283.5	0.291213	SubX	0	1
222	40.5	285	0.221966	SubX	0	1
223	40.5	286.5	0.107878	SubX	0	1
224	42	237	0.131762	SubX	0	1
225	42	238.5	0.0361368	SubX	0	1
226	42	240	0.0750625	SubX	0	1
227	42	241.5	0.05716	SubX	0	1
228	42	243	0.22244	SubX	0	1
229	42	244.5	0.129063	SubX	0	1
230	42	246	0.14237	SubX	0	1
231	42	247.5	0.178801	SubX	0	1
232	42	249	0.123931	SubX	0	1
233	42	250.5	0.0229404	SubX	0	1
234	42	252	0.239452	SubX	0	1
235	42	253.5	0.157188	SubX	0	1
236	42	255	0.0179604	SubX	0	1
237	42	256.5	0.11877	SubX	0	1
238	42	258	0.237171	SubX	0	1
239	42	259.5	0.220746	SubX	0	1
240	42	261	0.101732	SubX	0	1
241	42	262.5	0.00645814	SubX	0	1
242	42	264	0.0765041	SubX	0	1
243	42	265.5	0.0864812	SubX	0	1
244	42	267	0.0317248	SubX	0	1
245	42	268.5	0.0105914	SubX	0	1
246	42	270	0.0480268	SubX	0	1
247	42	271.5	0.111418	SubX	0	1
248	42	273	0.132826	SubX	0	1
249	42	274.5	0.0810862	SubX	0	1
250	42	276	0.0601569	SubX	0	1
251	42	277.5	-0.00278058	SubX	0	0
252	42	279	-0.0305425	SubX	0	0
253	42	280.5	0.0694109	SubX	0	1
254	42	282	0.154932	SubX	0	1
255	42	283.5	0.24396	SubX	0	1
256	42	285	0.263008	SubX	0	1
257	42	286.5	0.180154	SubX	0	1
258	42	288	0.216864	SubX	0	1
259	43.5	237	0.0475706	SubX	0	1
260	43.5	238.5	-0.0882517	SubX	0	0
261	43.5	240	-0.155005	SubX	0	0
262	43.5	241.5	-0.175825	SubX	0	0
263	43.5	243	0.0418821	SubX	0	1
264	43.5	244.5	0.0803011	SubX	0	1
265	43.5	246	0.177623	SubX	0	1
266	43.5	247.5	0.225421	SubX	0	1
267	43.5	249	0.0881957	SubX	0	1
268	43.5	250.5	0.0852042	SubX	0	1
269	43.5	252	0.141451	SubX	0	1
270	43.5	253.5	0.0413186	SubX	0	1
271	43.5	255	0.144867	SubX	0	1
272	43.5	256.5	0.230772	SubX	0	1
273	43.5	258	0.202341	SubX	0	1
274	43.5	259.5	0.243388	SubX	0	1
275	43.5	261	0.12035	SubX	0	1
276	43.5	262.5	0.0403661	SubX	0	1
277	43.5	264	0.0307596	SubX	0	1
278	43.5	265.5	0.0672284	SubX	0	1
279	43.5	267	0.0769323	SubX	0	1
280	43.5	268.5	0.0562289	SubX	0	1
281	43.5	270	0.0624311	SubX	0	1
282	43.5	271.5	0.098587	SubX	0	1
283	43.5	273	0.153837	SubX	0	1
284	43.5	274.5	0.0989666	SubX	0	1
285	43.5	276	0.0781159	SubX	0	1
286	43.5	277.5	0.052669	SubX	0	1
287	43.5	282	0.0426941	SubX	0	1
288	43.5	283.5	0.0129813	SubX	0	1
289	43.5	285	0.0355821	SubX	0	1
290	43.5	286.5	-0.0154301	SubX	0	0
291	43.5	288	0.0974157	SubX	0	1
292	43.5	289.5	0.134382	SubX	0	1
293	45	237	0.337171	SubX	0	1
294	45	238.5	0.336613	SubX	0	1
295	45	240	-0.112776	SubX	0	0
296	45	241.5	0.0176336	SubX	0	1
297	45	243	-0.0322751	SubX	0	0
298	45	244.5	-0.129051	SubX	0	0
299	45	246	-0.125782	SubX	0	0
300	45	247.5	0.0176873	SubX	0	1
301	45	249	0.0706939	SubX	0	1
302	45	250.5	0.0350388	SubX	0	1
303	45	252	0.237426	SubX	0	1
304	45	253.5	0.127778	SubX	0	1
305	45	255	0.247699	SubX	0	1
306	45	256.5	0.197972	SubX	0	1
307	45	258	0.11324	SubX	0	1
308	45	259.5	0.0656363	SubX	0	1
309	45	261	-0.00893944	SubX	0	0
310	45	262.5	0.00212503	SubX	0	1
311	45	264	-0.0381062	SubX	0	0
312	45	265.5	0.0506479	SubX	0	1
313	45	267	0.175852	SubX	0	1
314	45	268.5	0.20374	SubX	0	1
315	45	270	0.214004	SubX	0	1
316	45	271.5	0.242516	SubX	0	1
317	45	273	0.235071	SubX	0	1
318	45	274.5	0.177334	SubX	0	1
319	45	276	0.143757	SubX	0	1
320	45	286.5	-0.211345	SubX	0	0
321	45	288	-0.238352	SubX	0	0
322	45	289.5	-0.100032	SubX	0	0
323	45	291	0.00591571	SubX	0	1
324	45	292.5	0.0827387	SubX	0	1
325	46.5	237	0.2438	SubX	0	1
326	46.5	238.5	0.260597	SubX	0	1
327	46.5	240	-0.246625	SubX	0	0
328	46.5	241.5	0.122356	SubX	0	1
329	46.5	243	0.0123759	SubX	0	1
330	46.5	244.5	0.0766926	SubX	0	1
331	46.5	246	0.177877	SubX	0	1
332	46.5	247.5	0.13682	SubX	0	1
333	46.5	249	0.268614	SubX	0	1
334	46.5	250.5	0.133392	SubX	0	1
335	46.5	252	0.069781	SubX	0	1
336	46.5	253.5	0.105834	SubX	0	1
337	46.5	255	0.088281	SubX	0	1
338	46.5	256.5	-0.0147916	SubX	0	0
339	46.5	258	-0.125189	SubX	0	0
340	46.5	259.5	-0.128213	SubX	0	0
341	46.5	261	-0.175908	SubX	0	0
342	46.5	262.5	-0.151015	SubX	0	0
343	46.5	264	-0.109381	SubX	0	0
344	46.5	265.5	-0.0795888	SubX	0	0
345	46.5	267	-0.0367762	SubX	0	0
346	46.5	268.5	0.0468197	SubX	0	1
347	46.5	270	0.101655	SubX	0	1
348	46.5	271.5	0.113825	SubX	0	1
349	46.5	273	0.0670514	SubX	0	1
350	46.5	274.5	0.0080727	SubX	0	1
351	46.5	291	-0.0931076	SubX	0	0
352	48	237	0.0790049	SubX	0	1
353	48	238.5	0.085393	SubX	0	1
354	48	240	-0.102453	SubX	0	0
355	48	241.5	0.0112896	SubX	0	1
356	48	243	0.109475	SubX	0	1
357	48	244.5	-0.0557834	SubX	0	0
358	48	246	0.131847	SubX	0	1
359	48	247.5	0.189515	SubX	0	1
360	48	249	0.151354	SubX	0	1
361	48	250.5	0.11611	SubX	0	1
362	48	252	0.030421	SubX	0	1
363	48	253.5	-0.0109987	SubX	0	0
364	48	255	-0.0239704	SubX	0	0
365	48	256.5	-0.0844487	SubX	0	0
366	48	258	-0.0793832	SubX	0	0
367	48	259.5	-0.107611	SubX	0	0
368	48	261	-0.166003	SubX	0	0
369	48	262.5	-0.0913354	SubX	0	0
370	48	264	-0.00712161	SubX	0	0
371	48	265.5	-0.0251042	SubX	0	0
372	48	267	0.00744321	SubX	0	1
373	48	268.5	-0.0568993	SubX	0	0
374	48	270	-0.111395	SubX	0	0
375	48	271.5	-0.0345228	SubX	0	0
376	25.5	279	0.298698	SubX	0.1	1
377	27	261	-0.055575	SubX	0.1	0
378	27	262.5	-0.145614	SubX	0.1	0
379	27	279	0.230016	SubX	0.1	1
380	28.5	261	0.0448082	SubX	0.1	0
381	28.5	262.5	-0.0874236	SubX	0.1	0
382	28.5	264	-0.126237	SubX	0.1	0
383	28.5	277.5	0.0229428	SubX	0.1	0
384	28.5	279	0.112877	SubX	0.1	1
385	30	256.5	0.260759	SubX	0.1	1
386	30	258	0.139488	SubX	0.1	1
387	30	259.5	0.0712706	SubX	0.1	0
388	30	261	0.0869379	SubX	0.1	0
389	30	262.5	0.100987	SubX	0.1	1
390	30	264	0.0555099	SubX	0.1	0
391	30	265.5	0.0221816	SubX	0.1	0
392	30	267	-0.00363274	SubX	0.1	0
393	30	268.5	0.0308522	SubX	0.1	0
394	30	270	-0.0223983	SubX	0.1	0
395	30	274.5	0.115718	SubX	0.1	1
396	30	276	0.0571215	SubX	0.1	0
397	30	277.5	0.0619858	SubX	0.1	0
398	31.5	249	0.159683	SubX	0.1	1
399	31.5	250.5	0.189656	SubX	0.1	1
400	31.5	255	0.160958	SubX	0.1	1
401	31.5	256.5	0.195251	SubX	0.1	1
402	31.5	258	0.0996124	SubX	0.1	0
403	31.5	259.5	0.0568563	SubX	0.1	0
404	31.5	261	0.11755	SubX	0.1	1
405	31.5	262.5	0.154683	SubX	0.1	1
406	31.5	264	0.197332	SubX	0.1	1
407	31.5	265.5	0.158945	SubX	0.1	1
408	31.5	267	0.121275	SubX	0.1	1
409	31.5	268.5	0.191833	SubX	0.1	1
410	31.5	270	0.0810776	SubX	0.1	0
411	31.5	271.5	0.143649	SubX	0.1	1
412	31.5	273	0.219667	SubX	0.1	1
413	31.5	274.5	0.171324	SubX	0.1	1
414	31.5	276	0.214314	SubX	0.1	1
415	31.5	277.5	0.130199	SubX	0.1	1
416	33	243	0.282694	SubX	0.1	1
417	33	244.5	0.22862	SubX	0.1	1
418	33	246	0.0837415	SubX	0.1	0
419	33	247.5	0.172533	SubX	0.1	1
420	33	249	0.153561	SubX	0.1	1
421	33	250.5	0.192988	SubX	0.1	1
422	33	252	-0.0277945	SubX	0.1	0
423	33	253.5	0.0365689	SubX	0.1	0
424	33	255	-0.0139952	SubX	0.1	0
425	33	256.5	0.0697976	SubX	0.1	0
426	33	258	0.0806125	SubX	0.1	0
427	33	259.5	0.110352	SubX	0.1	1
428	33	261	0.0945676	SubX	0.1	0
429	33	262.5	0.097991	SubX	0.1	0
430	33	264	0.156196	SubX	0.1	1
431	33	265.5	0.191359	SubX	0.1	1
432	33	267	0.160673	SubX	0.1	1
433	33	268.5	0.187905	SubX	0.1	1
434	33	270	0.238048	SubX	0.1	1
435	33	271.5	0.227793	SubX	0.1	1
436	33	273	0.208214	SubX	0.1	1
437	33	274.5	0.179021	SubX	0.1	1
438	33	276	0.189594	SubX	0.1	1
439	33	277.5	0.1222	SubX	0.1	1
440	33	279	0.0695295	SubX	0.1	0
441	33	280.5	0.104215	SubX	0.1	1
442	34.5	240	0.339448	SubX	0.1	1
443	34.5	241.5	0.436504	SubX	0.1	1
444	34.5	243	0.468459	SubX	0.1	1
445	34.5	244.5	0.352637	SubX	0.1	1
446	34.5	246	0.201139	SubX	0.1	1
447	34.5	247.5	0.155192	SubX	0.1	1
448	34.5	249	0.24518	SubX	0.1	1
449	34.5	250.5	0.11612	SubX	0.1	1
450	34.5	252	-0.108333	SubX	0.1	0
451	34.5	253.5	0.0451726	SubX	0.1	0
452	34.5	255	0.0234017	SubX	0.1	0
453	34.5	256.5	0.0893424	SubX	0.1	0
454	34.5	258	0.143712	SubX	0.1	1
455	34.5	259.5	0.180553	SubX	0.1	1
456	34.5	261	0.160631	SubX	0.1	1
457	34.5	262.5	0.0636473	SubX	0.1	0
458	34.5	264	0.0243088	SubX	0.1	0
459	34.5	265.5	0.0841985	SubX	0.1	0
460	34.5	267	0.177027	SubX	0.1	1
461	34.5	268.5	0.212205	SubX	0.1	1
462	34.5	270	0.241146	SubX	0.1	1
463	34.5	271.5	0.269156	SubX	0.1	1
464	34.5	273	0.273932	SubX	0.1	1
465	34.5	274.5	0.223067	SubX	0.1	1
466	34.5	276	0.224426	SubX	0.1	1
467	34.5	277.5	0.190614	SubX	0.1	1
468	34.5	279	0.144011	SubX	0.1	1
469	34.5	280.5	0.111822	SubX	0.1	1
470	34.5	282	0.0150239	SubX	0.1	0
471	36	238.5	0.207673	SubX	0.1	1
472	36	240	0.319355	SubX	0.1	1
473	36	241.5	0.472378	SubX	0.1	1
474	36	243	0.405153	SubX	0.1	1
475	36	244.5	0.303292	SubX	0.1	1
476	36	246	0.250875	SubX	0.1	1
477	36	247.5	0.299295	SubX	0.1	1
478	36	249	0.223895	SubX	0.1	1
479	36	250.5	0.0809139	SubX	0.1	0
480	36	252	0.0611923	SubX	0.1	0
481	36	253.5	-0.149412	SubX	0.1	0
482	36	255	-0.248634	SubX	0.1	0
483	36	256.5	0.0065006	SubX	0.1	0
484	36	258	0.121678	SubX	0.1	1
485	36	259.5	0.0331094	SubX	0.1	0
486	36	261	0.0375077	SubX	0.1	0
487	36	262.5	0.0379669	SubX	0.1	0
488	36	264	0.083646	SubX	0.1	0
489	36	265.5	0.121275	SubX	0.1	1
490	36	267	0.18744	SubX	0.1	1
491	36	268.5	0.152425	SubX	0.1	1
492	36	270	0.125643	SubX	0.1	1
493	36	271.5	0.205097	SubX	0.1	1
494	36	273	0.250632	SubX	0.1	1
495	36	274.5	0.248081	SubX	0.1	1
496	36	276	0.21847	SubX	0.1	1
497	36	277.5	0.224963	SubX	0.1	1
498	36	279	0.178713	SubX	0.1	1
499	36	280.5	0.214912	SubX	0.1	1
500	36	282	0.194004	SubX	0.1	1
501	36	283.5	0.125147	SubX	0.1	1
502	37.5	238.5	0.338664	SubX	0.1	1
503	37.5	240	0.315676	SubX	0.1	1
504	37.5	241.5	0.355869	SubX	0.1	1
505	37.5	243	0.139838	SubX	0.1	1
506	37.5	244.5	0.251996	SubX	0.1	1
507	37.5	246	0.274905	SubX	0.1	1
508	37.5	247.5	0.312583	SubX	0.1	1
509	37.5	249	0.13291	SubX	0.1	1
510	37.5	250.5	0.195281	SubX	0.1	1
511	37.5	252	0.106115	SubX	0.1	1
512	37.5	253.5	-0.196681	SubX	0.1	0
513	37.5	255	-0.265881	SubX	0.1	0
514	37.5	256.5	-0.0892099	SubX	0.1	0
515	37.5	258	0.0194596	SubX	0.1	0
516	37.5	259.5	-0.00325965	SubX	0.1	0
517	37.5	261	-0.00202403	SubX	0.1	0
518	37.5	262.5	0.0514425	SubX	0.1	0
519	37.5	264	0.0574518	SubX	0.1	0
520	37.5	265.5	0.136628	SubX	0.1	1
521	37.5	267	0.184806	SubX	0.1	1
522	37.5	268.5	0.162601	SubX	0.1	1
523	37.5	270	0.0842952	SubX	0.1	0
524	37.5	271.5	0.0966956	SubX	0.1	0
525	37.5	273	0.180645	SubX	0.1	1
526	37.5	274.5	0.200416	SubX	0.1	1
527	37.5	276	0.283197	SubX	0.1	1
528	37.5	277.5	0.184139	SubX	0.1	1
529	37.5	279	0.13394	SubX	0.1	1
530	37.5	280.5	0.136076	SubX	0.1	1
531	37.5	282	0.169787	SubX	0.1	1
532	37.5	283.5	0.161332	SubX	0.1	1
533	39	237	0.366567	SubX	0.1	1
534	39	238.5	0.320681	SubX	0.1	1
535	39	240	0.316615	SubX	0.1	1
536	39	241.5	0.0858764	SubX	0.1	0
537	39	243	0.0919163	SubX	0.1	0
538	39	244.5	0.309907	SubX	0.1	1
539	39	246	0.334757	SubX	0.1	1
540	39	247.5	0.276184	SubX	0.1	1
541	39	249	0.191488	SubX	0.1	1
542	39	250.5	0.0851774	SubX	0.1	0
543	39	252	0.186153	SubX	0.1	1
544	39	253.5	-0.114321	SubX	0.1	0
545	39	255	-0.25341	SubX	0.1	0
546	39	256.5	-0.080473	SubX	0.1	0
547	39	258	0.0699112	SubX	0.1	0
548	39	259.5	0.0715242	SubX	0.1	0
549	39	261	-0.0464747	SubX	0.1	0
550	39	262.5	-0.0135406	SubX	0.1	0
551	39	264	0.0257159	SubX	0.1	0
552	39	265.5	0.070827	SubX	0.1	0
553	39	267	0.130577	SubX	0.1	1
554	39	268.5	0.156451	SubX	0.1	1
555	39	270	0.169973	SubX	0.1	1
556	39	271.5	0.107477	SubX	0.1	1
557	39	273	0.116456	SubX	0.1	1
558	39	274.5	0.143359	SubX	0.1	1
559	39	276	0.211215	SubX	0.1	1
560	39	277.5	0.191486	SubX	0.1	1
561	39	279	0.166494	SubX	0.1	1
562	39	280.5	0.150535	SubX	0.1	1
563	39	282	0.126093	SubX	0.1	1
564	39	283.5	0.170712	SubX	0.1	1
565	39	285	0.123785	SubX	0.1	1
566	40.5	237	0.33859	SubX	0.1	1
567	40.5	238.5	0.356183	SubX	0.1	1
568	40.5	240	0.183078	SubX	0.1	1
569	40.5	241.5	0.126834	SubX	0.1	1
570	40.5	243	0.179468	SubX	0.1	1
571	40.5	244.5	0.269423	SubX	0.1	1
572	40.5	246	0.237938	SubX	0.1	1
573	40.5	247.5	0.248611	SubX	0.1	1
574	40.5	249	0.0736702	SubX	0.1	0
575	40.5	250.5	-0.121682	SubX	0.1	0
576	40.5	252	0.21457	SubX	0.1	1
577	40.5	253.5	0.033673	SubX	0.1	0
578	40.5	255	-0.130391	SubX	0.1	0
579	40.5	256.5	0.086654	SubX	0.1	0
580	40.5	258	0.147324	SubX	0.1	1
581	40.5	259.5	0.0816635	SubX	0.1	0
582	40.5	261	-0.026735	SubX	0.1	0
583	40.5	262.5	-0.086816	SubX	0.1	0
584	40.5	264	-0.0437658	SubX	0.1	0
585	40.5	265.5	0.0543454	SubX	0.1	0
586	40.5	267	0.0902151	SubX	0.1	0
587	40.5	268.5	0.0409045	SubX	0.1	0
588	40.5	270	0.0618065	SubX	0.1	0
589	40.5	271.5	0.071501	SubX	0.1	0
590	40.5	273	0.0436236	SubX	0.1	0
591	40.5	274.5	0.0830985	SubX	0.1	0
592	40.5	276	0.128613	SubX	0.1	1
593	40.5	277.5	0.161479	SubX	0.1	1
594	40.5	279	0.112784	SubX	0.1	1
595	40.5	280.5	0.0608191	SubX	0.1	0
596	40.5	282	0.191902	SubX	0.1	1
597	40.5	283.5	0.291213	SubX	0.1	1
598	40.5	285	0.221966	SubX	0.1	1
599	40.5	286.5	0.107878	SubX	0.1	1
600	42	237	0.131762	SubX	0.1	1
601	42	238.5	0.0361368	SubX	0.1	0
602	42	240	0.0750625	SubX	0.1	0
603	42	241.5	0.05716	SubX	0.1	0
604	42	243	0.22244	SubX	0.1	1
605	42	244.5	0.129063	SubX	0.1	1
606	42	246	0.14237	SubX	0.1	1
607	42	247.5	0.178801	SubX	0.1	1
608	42	249	0.123931	SubX	0.1	1
609	42	250.5	0.0229404	SubX	0.1	0
610	42	252	0.239452	SubX	0.1	1
611	42	253.5	0.157188	SubX	0.1	1
612	42	255	0.0179604	SubX	0.1	0
613	42	256.5	0.11877	SubX	0.1	1
614	42	258	0.237171	SubX	0.1	1
615	42	259.5	0.220746	SubX	0.1	1
616	42	261	0.101732	SubX	0.1	1
617	42	262.5	0.00645814	SubX	0.1	0
618	42	264	0.0765041	SubX	0.1	0
619	42	265.5	0.0864812	SubX	0.1	0
620	42	267	0.0317248	SubX	0.1	0
621	42	268.5	0.0105914	SubX	0.1	0
622	42	270	0.0480268	SubX	0.1	0
623	42	271.5	0.111418	SubX	0.1	1
624	42	273	0.132826	SubX	0.1	1
625	42	274.5	0.0810862	SubX	0.1	0
626	42	276	0.0601569	SubX	0.1	0
627	42	277.5	-0.00278058	SubX	0.1	0
628	42	279	-0.0305425	SubX	0.1	0
629	42	280.5	0.0694109	SubX	0.1	0
630	42	282	0.154932	SubX	0.1	1
631	42	283.5	0.24396	SubX	0.1	1
632	42	285	0.263008	SubX	0.1	1
633	42	286.5	0.180154	SubX	0.1	1
634	42	288	0.216864	SubX	0.1	1
635	43.5	237	0.0475706	SubX	0.1	0
636	43.5	238.5	-0.0882517	SubX	0.1	0
637	43.5	240	-0.155005	SubX	0.1	0
638	43.5	241.5	-0.175825	SubX	0.1	0
639	43.5	243	0.0418821	SubX	0.1	0
640	43.5	244.5	0.0803011	SubX	0.1	0
641	43.5	246	0.177623	SubX	0.1	1
642	43.5	247.5	0.225421	SubX	0.1	1
643	43.5	249	0.0881957	SubX	0.1	0
644	43.5	250.5	0.0852042	SubX	0.1	0
645	43.5	252	0.141451	SubX	0.1	1
646	43.5	253.5	0.0413186	SubX	0.1	0
647	43.5	255	0.144867	SubX	0.1	1
648	43.5	256.5	0.230772	SubX	0.1	1
649	43.5	258	0.202341	SubX	0.1	1
650	43.5	259.5	0.243388	SubX	0.1	1
651	43.5	261	0.12035	SubX	0.1	1
652	43.5	262.5	0.0403661	SubX	0.1	0
653	43.5	264	0.0307596	SubX	0.1	0
654	43.5	265.5	0.0672284	SubX	0.1	0
655	43.5	267	0.0769323	SubX	0.1	0
656	43.5	268.5	0.0562289	SubX	0.1	0
657	43.5	270	0.0624311	SubX	0.1	0
658	43.5	271.5	0.098587	SubX	0.1	0
659	43.5	273	0.153837	SubX	0.1	1
660	43.5	274.5	0.0989666	SubX	0.1	0
661	43.5	276	0.0781159	SubX	0.1	0
662	43.5	277.5	0.052669	SubX	0.1	0
663	43.5	282	0.0426941	SubX	0.1	0
664	43.5	283.5	0.0129813	SubX	0.1	0
665	43.5	285	0.0355821	SubX	0.1	0
666	43.5	286.5	-0.0154301	SubX	0.1	0
667	43.5	288	0.0974157	SubX	0.1	0
668	43.5	289.5	0.134382	SubX	0.1	1
669	45	237	0.337171	SubX	0.1	1
670	45	238.5	0.336613	SubX	0.1	1
671	45	240	-0.112776	SubX	0.1	0
672	45	241.5	0.0176336	SubX	0.1	0
673	45	243	-0.0322751	SubX	0.1	0
674	45	244.5	-0.129051	SubX	0.1	0
675	45	246	-0.125782	SubX	0.1	0
676	45	247.5	0.0176873	SubX	0.1	0
677	45	249	0.0706939	SubX	0.1	0
678	45	250.5	0.0350388	SubX	0.1	0
679	45	252	0.237426	SubX	0.1	1
680	45	253.5	0.127778	SubX	0.1	1
681	45	255	0.247699	SubX	0.1	1
682	45	256.5	0.197972	SubX	0.1	1
683	45	258	0.11324	SubX	0.1	1
684	45	259.5	0.0656363	SubX	0.1	0
685	45	261	-0.00893944	SubX	0.1	0
686	45	262.5	0.00212503	SubX	0.1	0
687	45	264	-0.0381062	SubX	0.1	0
688	45	265.5	0.0506479	SubX	0.1	0
689	45	267	0.175852	SubX	0.1	1
690	45	268.5	0.20374	SubX	0.1	1
691	45	270	0.214004	SubX	0.1	1
692	45	271.5	0.242516	SubX	0.1	1
693	45	273	0.235071	SubX	0.1	1
694	45	274.5	0.177334	SubX	0.1	1
695	45	276	0.143757	SubX	0.1	1
696	45	286.5	-0.211345	SubX	0.1	0
697	45	288	-0.238352	SubX	0.1	0
698	45	289.5	-0.100032	SubX	0.1	0
699	45	291	0.00591571	SubX	0.1	0
700	45	292.5	0.0827387	SubX	0.1	0
701	46.5	237	0.2438	SubX	0.1	1
702	46.5	238.5	0.260597	SubX	0.1	1
703	46.5	240	-0.246625	SubX	0.1	0
704	46.5	241.5	0.122356	SubX	0.1	1
705	46.5	243	0.0123759	SubX	0.1	0
706	46.5	244.5	0.0766926	SubX	0.1	0
707	46.5	246	0.177877	SubX	0.1	1
708	46.5	247.5	0.13682	SubX	0.1	1
709	46.5	249	0.268614	SubX	0.1	1
710	46.5	250.5	0.133392	SubX	0.1	1
711	46.5	252	0.069781	SubX	0.1	0
712	46.5	253.5	0.105834	SubX	0.1	1
713	46.5	255	0.088281	SubX	0.1	0
714	46.5	256.5	-0.0147916	SubX	0.1	0
715	46.5	258	-0.125189	SubX	0.1	0
716	46.5	259.5	-0.128213	SubX	0.1	0
717	46.5	261	-0.175908	SubX	0.1	0
718	46.5	262.5	-0.151015	SubX	0.1	0
719	46.5	264	-0.109381	SubX	0.1	0
720	46.5	265.5	-0.0795888	SubX	0.1	0
721	46.5	267	-0.0367762	SubX	0.1	0
722	46.5	268.5	0.0468197	SubX	0.1	0
723	46.5	270	0.101655	SubX	0.1	1
724	46.5	271.5	0.113825	SubX	0.1	1
725	46.5	273	0.0670514	SubX	0.1	0
726	46.5	274.5	0.0080727	SubX	0.1	0
727	46.5	291	-0.0931076	SubX	0.1	0
728	48	237	0.0790049	SubX	0.1	0
729	48	238.5	0.085393	SubX	0.1	0
730	48	240	-0.102453	SubX	0.1	0
731	48	241.5	0.0112896	SubX	0.1	0
732	48	243	0.109475	SubX	0.1	1
733	48	244.5	-0.0557834	SubX	0.1	0
734	48	246	0.131847	SubX	0.1	1
735	48	247.5	0.189515	SubX	0.1	1
736	48	249	0.151354	SubX	0.1	1
737	48	250.5	0.11611	SubX	0.1	1
738	48	252	0.030421	SubX	0.1	0
739	48	253.5	-0.0109987	SubX	0.1	0
740	48	255	-0.0239704	SubX	0.1	0
741	48	256.5	-0.0844487	SubX	0.1	0
742	48	258	-0.0793832	SubX	0.1	0
743	48	259.5	-0.107611	SubX	0.1	0
744	48	261	-0.166003	SubX	0.1	0
745	48	262.5	-0.0913354	SubX	0.1	0
746	48	264	-0.00712161	SubX	0.1	0
747	48	265.5	-0.0251042	SubX	0.1	0
748	48	267	0.00744321	SubX	0.1	0
749	48	268.5	-0.0568993	SubX	0.1	0
750	48	270	-0.111395	SubX	0.1	0
751	48	271.5	-0.0345228	SubX	0.1	0
752	25.5	279	0.298698	SubX	0.2	1
753	27	261	-0.055575	SubX	0.2	0
754	27	262.5	-0.145614	SubX	0.2	0
755	27	279	0.230016	SubX	0.2	1
756	28.5	261	0.0448082	SubX	0.2	0
757	28.5	262.5	-0.0874236	SubX	0.2	0
758	28.5	264	-0.126237	SubX	0.2	0
759	28.5	277.5	0.0229428	SubX	0.2	0
760	28.5	279	0.112877	SubX	0.2	0
761	30	256.5	0.260759	SubX	0.2	1
762	30	258	0.139488	SubX	0.2	0
763	30	259.5	0.0712706	SubX	0.2	0
764	30	261	0.0869379	SubX	0.2	0
765	30	262.5	0.100987	SubX	0.2	0
766	30	264	0.0555099	SubX	0.2	0
767	30	265.5	0.0221816	SubX	0.2	0
768	30	267	-0.00363274	SubX	0.2	0
769	30	268.5	0.0308522	SubX	0.2	0
770	30	270	-0.0223983	SubX	0.2	0
771	30	274.5	0.115718	SubX	0.2	0
772	30	276	0.0571215	SubX	0.2	0
773	30	277.5	0.0619858	SubX	0.2	0
774	31.5	249	0.159683	SubX	0.2	0
775	31.5	250.5	0.189656	SubX	0.2	0
776	31.5	255	0.160958	SubX	0.2	0
777	31.5	256.5	0.195251	SubX	0.2	0
778	31.5	258	0.0996124	SubX	0.2	0
779	31.5	259.5	0.0568563	SubX	0.2	0
780	31.5	261	0.11755	SubX	0.2	0
781	31.5	262.5	0.154683	SubX	0.2	0
782	31.5	264	0.197332	SubX	0.2	0
783	31.5	265.5	0.158945	SubX	0.2	0
784	31.5	267	0.121275	SubX	0.2	0
785	31.5	268.5	0.191833	SubX	0.2	0
786	31.5	270	0.0810776	SubX	0.2	0
787	31.5	271.5	0.143649	SubX	0.2	0
788	31.5	273	0.219667	SubX	0.2	1
789	31.5	274.5	0.171324	SubX	0.2	0
790	31.5	276	0.214314	SubX	0.2	1
791	31.5	277.5	0.130199	SubX	0.2	0
792	33	243	0.282694	SubX	0.2	1
793	33	244.5	0.22862	SubX	0.2	1
794	33	246	0.0837415	SubX	0.2	0
795	33	247.5	0.172533	SubX	0.2	0
796	33	249	0.153561	SubX	0.2	0
797	33	250.5	0.192988	SubX	0.2	0
798	33	252	-0.0277945	SubX	0.2	0
799	33	253.5	0.0365689	SubX	0.2	0
800	33	255	-0.0139952	SubX	0.2	0
801	33	256.5	0.0697976	SubX	0.2	0
802	33	258	0.0806125	SubX	0.2	0
803	33	259.5	0.110352	SubX	0.2	0
804	33	261	0.0945676	SubX	0.2	0
805	33	262.5	0.097991	SubX	0.2	0
806	33	264	0.156196	SubX	0.2	0
807	33	265.5	0.191359	SubX	0.2	0
808	33	267	0.160673	SubX	0.2	0
809	33	268.5	0.187905	SubX	0.2	0
810	33	270	0.238048	SubX	0.2	1
811	33	271.5	0.227793	SubX	0.2	1
812	33	273	0.208214	SubX	0.2	1
813	33	274.5	0.179021	SubX	0.2	0
814	33	276	0.189594	SubX	0.2	0
815	33	277.5	0.1222	SubX	0.2	0
816	33	279	0.0695295	SubX	0.2	0
817	33	280.5	0.104215	SubX	0.2	0
818	34.5	240	0.339448	SubX	0.2	1
819	34.5	241.5	0.436504	SubX	0.2	1
820	34.5	243	0.468459	SubX	0.2	1
821	34.5	244.5	0.352637	SubX	0.2	1
822	34.5	246	0.201139	SubX	0.2	1
823	34.5	247.5	0.155192	SubX	0.2	0
824	34.5	249	0.24518	SubX	0.2	1
825	34.5	250.5	0.11612	SubX	0.2	0
826	34.5	252	-0.108333	SubX	0.2	0
827	34.5	253.5	0.0451726	SubX	0.2	0
828	34.5	255	0.0234017	SubX	0.2	0
829	34.5	256.5	0.0893424	SubX	0.2	0
830	34.5	258	0.143712	SubX	0.2	0
831	34.5	259.5	0.180553	SubX	0.2	0
832	34.5	261	0.160631	SubX	0.2	0
833	34.5	262.5	0.0636473	SubX	0.2	0
834	34.5	264	0.0243088	SubX	0.2	0
835	34.5	265.5	0.0841985	SubX	0.2	0
836	34.5	267	0.177027	SubX	0.2	0
837	34.5	268.5	0.212205	SubX	0.2	1
838	34.5	270	0.241146	SubX	0.2	1
839	34.5	271.5	0.269156	SubX	0.2	1
840	34.5	273	0.273932	SubX	0.2	1
841	34.5	274.5	0.223067	SubX	0.2	1
842	34.5	276	0.224426	SubX	0.2	1
843	34.5	277.5	0.190614	SubX	0.2	0
844	34.5	279	0.144011	SubX	0.2	0
845	34.5	280.5	0.111822	SubX	0.2	0
846	34.5	282	0.0150239	SubX	0.2	0
847	36	238.5	0.207673	SubX	0.2	1
848	36	240	0.319355	SubX	0.2	1
849	36	241.5	0.472378	SubX	0.2	1
850	36	243	0.405153	SubX	0.2	1
851	36	244.5	0.303292	SubX	0.2	1
852	36	246	0.250875	SubX	0.2	1
853	36	247.5	0.299295	SubX	0.2	1
854	36	249	0.223895	SubX	0.2	1
855	36	250.5	0.0809139	SubX	0.2	0
856	36	252	0.0611923	SubX	0.2	0
857	36	253.5	-0.149412	SubX	0.2	0
858	36	255	-0.248634	SubX	0.2	0
859	36	256.5	0.0065006	SubX	0.2	0
860	36	258	0.121678	SubX	0.2	0
861	36	259.5	0.0331094	SubX	0.2	0
862	36	261	0.0375077	SubX	0.2	0
863	36	262.5	0.0379669	SubX	0.2	0
864	36	264	0.083646	SubX	0.2	0
865	36	265.5	0.121275	SubX	0.2	0
866	36	267	0.18744	SubX	0.2	0
867	36	268.5	0.152425	SubX	0.2	0
868	36	270	0.125643	SubX	0.2	0
869	36	271.5	0.205097	SubX	0.2	1
870	36	273	0.250632	SubX	0.2	1
871	36	274.5	0.248081	SubX	0.2	1
872	36	276	0.21847	SubX	0.2	1
873	36	277.5	0.224963	SubX	0.2	1
874	36	279	0.178713	SubX	0.2	0
875	36	280.5	0.214912	SubX	0.2	1
876	36	282	0.194004	SubX	0.2	0
877	36	283.5	0.125147	SubX	0.2	0
878	37.5	238.5	0.338664	SubX	0.2	1
879	37.5	240	0.315676	SubX	0.2	1
880	37.5	241.5	0.355869	SubX	0.2	1
881	37.5	243	0.139838	SubX	0.2	0
882	37.5	244.5	0.251996	SubX	0.2	1
883	37.5	246	0.274905	SubX	0.2	1
884	37.5	247.5	0.312583	SubX	0.2	1
885	37.5	249	0.13291	SubX	0.2	0
886	37.5	250.5	0.195281	SubX	0.2	0
887	37.5	252	0.106115	SubX	0.2	0
888	37.5	253.5	-0.196681	SubX	0.2	0
889	37.5	255	-0.265881	SubX	0.2	0
890	37.5	256.5	-0.0892099	SubX	0.2	0
891	37.5	258	0.0194596	SubX	0.2	0
892	37.5	259.5	-0.00325965	SubX	0.2	0
893	37.5	261	-0.00202403	SubX	0.2	0
894	37.5	262.5	0.0514425	SubX	0.2	0
895	37.5	264	0.0574518	SubX	0.2	0
896	37.5	265.5	0.136628	SubX	0.2	0
897	37.5	267	0.184806	SubX	0.2	0
898	37.5	268.5	0.162601	SubX	0.2	0
899	37.5	270	0.0842952	SubX	0.2	0
900	37.5	271.5	0.0966956	SubX	0.2	0
901	37.5	273	0.180645	SubX	0.2	0
902	37.5	274.5	0.200416	SubX	0.2	1
903	37.5	276	0.283197	SubX	0.2	1
904	37.5	277.5	0.184139	SubX	0.2	0
905	37.5	279	0.13394	SubX	0.2	0
906	37.5	280.5	0.136076	SubX	0.2	0
907	37.5	282	0.169787	SubX	0.2	0
908	37.5	283.5	0.161332	SubX	0.2	0
909	39	237	0.366567	SubX	0.2	1
910	39	238.5	0.320681	SubX	0.2	1
911	39	240	0.316615	SubX	0.2	1
912	39	241.5	0.0858764	SubX	0.2	0
913	39	243	0.0919163	SubX	0.2	0
914	39	244.5	0.309907	SubX	0.2	1
915	39	246	0.334757	SubX	0.2	1
916	39	247.5	0.276184	SubX	0.2	1
917	39	249	0.191488	SubX	0.2	0
918	39	250.5	0.0851774	SubX	0.2	0
919	39	252	0.186153	SubX	0.2	0
920	39	253.5	-0.114321	SubX	0.2	0
921	39	255	-0.25341	SubX	0.2	0
922	39	256.5	-0.080473	SubX	0.2	0
923	39	258	0.0699112	SubX	0.2	0
924	39	259.5	0.0715242	SubX	0.2	0
925	39	261	-0.0464747	SubX	0.2	0
926	39	262.5	-0.0135406	SubX	0.2	0
927	39	264	0.0257159	SubX	0.2	0
928	39	265.5	0.070827	SubX	0.2	0
929	39	267	0.130577	SubX	0.2	0
930	39	268.5	0.156451	SubX	0.2	0
931	39	270	0.169973	SubX	0.2	0
932	39	271.5	0.107477	SubX	0.2	0
933	39	273	0.116456	SubX	0.2	0
934	39	274.5	0.143359	SubX	0.2	0
935	39	276	0.211215	SubX	0.2	1
936	39	277.5	0.191486	SubX	0.2	0
937	39	279	0.166494	SubX	0.2	0
938	39	280.5	0.150535	SubX	0.2	0
939	39	282	0.126093	SubX	0.2	0
940	39	283.5	0.170712	SubX	0.2	0
941	39	285	0.123785	SubX	0.2	0
942	40.5	237	0.33859	SubX	0.2	1
943	40.5	238.5	0.356183	SubX	0.2	1
944	40.5	240	0.183078	SubX	0.2	0
945	40.5	241.5	0.126834	SubX	0.2	0
946	40.5	243	0.179468	SubX	0.2	0
947	40.5	244.5	0.269423	SubX	0.2	1
948	40.5	246	0.237938	SubX	0.2	1
949	40.5	247.5	0.248611	SubX	0.2	1
950	40.5	249	0.0736702	SubX	0.2	0
951	40.5	250.5	-0.121682	SubX	0.2	0
952	40.5	252	0.21457	SubX	0.2	1
953	40.5	253.5	0.033673	SubX	0.2	0
954	40.5	255	-0.130391	SubX	0.2	0
955	40.5	256.5	0.086654	SubX	0.2	0
956	40.5	258	0.147324	SubX	0.2	0
957	40.5	259.5	0.0816635	SubX	0.2	0
958	40.5	261	-0.026735	SubX	0.2	0
959	40.5	262.5	-0.086816	SubX	0.2	0
960	40.5	264	-0.0437658	SubX	0.2	0
961	40.5	265.5	0.0543454	SubX	0.2	0
962	40.5	267	0.0902151	SubX	0.2	0
963	40.5	268.5	0.0409045	SubX	0.2	0
964	40.5	270	0.0618065	SubX	0.2	0
965	40.5	271.5	0.071501	SubX	0.2	0
966	40.5	273	0.0436236	SubX	0.2	0
967	40.5	274.5	0.0830985	SubX	0.2	0
968	40.5	276	0.128613	SubX	0.2	0
969	40.5	277.5	0.161479	SubX	0.2	0
970	40.5	279	0.112784	SubX	0.2	0
971	40.5	280.5	0.0608191	SubX	0.2	0
972	40.5	282	0.191902	SubX	0.2	0
973	40.5	283.5	0.291213	SubX	0.2	1
974	40.5	285	0.221966	SubX	0.2	1
975	40.5	286.5	0.107878	SubX	0.2	0
976	42	237	0.131762	SubX	0.2	0
977	42	238.5	0.0361368	SubX	0.2	0
978	42	240	0.0750625	SubX	0.2	0
979	42	241.5	0.05716	SubX	0.2	0
980	42	243	0.22244	SubX	0.2	1
981	42	244.5	0.129063	SubX	0.2	0
982	42	246	0.14237	SubX	0.2	0
983	42	247.5	0.178801	SubX	0.2	0
984	42	249	0.123931	SubX	0.2	0
985	42	250.5	0.0229404	SubX	0.2	0
986	42	252	0.239452	SubX	0.2	1
987	42	253.5	0.157188	SubX	0.2	0
988	42	255	0.0179604	SubX	0.2	0
989	42	256.5	0.11877	SubX	0.2	0
990	42	258	0.237171	SubX	0.2	1
991	42	259.5	0.220746	SubX	0.2	1
992	42	261	0.101732	SubX	0.2	0
993	42	262.5	0.00645814	SubX	0.2	0
994	42	264	0.0765041	SubX	0.2	0
995	42	265.5	0.0864812	SubX	0.2	0
996	42	267	0.0317248	SubX	0.2	0
997	42	268.5	0.0105914	SubX	0.2	0
998	42	270	0.0480268	SubX	0.2	0
999	42	271.5	0.111418	SubX	0.2	0
1000	42	273	0.132826	SubX	0.2	0
1001	42	274.5	0.0810862	SubX	0.2	0
1002	42	276	0.0601569	SubX	0.2	0
1003	42	277.5	-0.00278058	SubX	0.2	0
1004	42	279	-0.0305425	SubX	0.2	0
1005	42	280.5	0.0694109	SubX	0.2	0
1006	42	282	0.154932	SubX	0.2	0
1007	42	283.5	0.24396	SubX	0.2	1
1008	42	285	0.263008	SubX	0.2	1
1009	42	286.5	0.180154	SubX	0.2	0
1010	42	288	0.216864	SubX	0.2	1
1011	43.5	237	0.0475706	SubX	0.2	0
1012	43.5	238.5	-0.0882517	SubX	0.2	0
1013	43.5	240	-0.155005	SubX	0.2	0
1014	43.5	241.5	-0.175825	SubX	0.2	0
1015	43.5	243	0.0418821	SubX	0.2	0
1016	43.5	244.5	0.0803011	SubX	0.2	0
1017	43.5	246	0.177623	SubX	0.2	0
1018	43.5	247.5	0.225421	SubX	0.2	1
1019	43.5	249	0.0881957	SubX	0.2	0
1020	43.5	250.5	0.0852042	SubX	0.2	0
1021	43.5	252	0.141451	SubX	0.2	0
1022	43.5	253.5	0.0413186	SubX	0.2	0
1023	43.5	255	0.144867	SubX	0.2	0
1024	43.5	256.5	0.230772	SubX	0.2	1
1025	43.5	258	0.202341	SubX	0.2	1
1026	43.5	259.5	0.243388	SubX	0.2	1
1027	43.5	261	0.12035	SubX	0.2	0
1028	43.5	262.5	0.0403661	SubX	0.2	0
1029	43.5	264	0.0307596	SubX	0.2	0
1030	43.5	265.5	0.0672284	SubX	0.2	0
1031	43.5	267	0.0769323	SubX	0.2	0
1032	43.5	268.5	0.0562289	SubX	0.2	0
1033	43.5	270	0.0624311	SubX	0.2	0
1034	43.5	271.5	0.098587	SubX	0.2	0
1035	43.5	273	0.153837	SubX	0.2	0
1036	43.5	274.5	0.0989666	SubX	0.2	0
1037	43.5	276	0.0781159	SubX	0.2	0
1038	43.5	277.5	0.052669	SubX	0.2	0
1039	43.5	282	0.0426941	SubX	0.2	0
1040	43.5	283.5	0.0129813	SubX	0.2	0
1041	43.5	285	0.0355821	SubX	0.2	0
1042	43.5	286.5	-0.0154301	SubX	0.2	0
1043	43.5	288	0.0974157	SubX	0.2	0
1044	43.5	289.5	0.134382	SubX	0.2	0
1045	45	237	0.337171	SubX	0.2	1
1046	45	238.5	0.336613	SubX	0.2	1
1047	45	240	-0.112776	SubX	0.2	0
1048	45	241.5	0.0176336	SubX	0.2	0
1049	45	243	-0.0322751	SubX	0.2	0
1050	45	244.5	-0.129051	SubX	0.2	0
1051	45	246	-0.125782	SubX	0.2	0
1052	45	247.5	0.0176873	SubX	0.2	0
1053	45	249	0.0706939	SubX	0.2	0
1054	45	250.5	0.0350388	SubX	0.2	0
1055	45	252	0.237426	SubX	0.2	1
1056	45	253.5	0.127778	SubX	0.2	0
1057	45	255	0.247699	SubX	0.2	1
1058	45	256.5	0.197972	SubX	0.2	0
1059	45	258	0.11324	SubX	0.2	0
1060	45	259.5	0.0656363	SubX	0.2	0
1061	45	261	-0.00893944	SubX	0.2	0
1062	45	262.5	0.00212503	SubX	0.2	0
1063	45	264	-0.0381062	SubX	0.2	0
1064	45	265.5	0.0506479	SubX	0.2	0
1065	45	267	0.175852	SubX	0.2	0
1066	45	268.5	0.20374	SubX	0.2	1
1067	45	270	0.214004	SubX	0.2	1
1068	45	271.5	0.242516	SubX	0.2	1
1069	45	273	0.235071	SubX	0.2	1
1070	45	274.5	0.177334	SubX	0.2	0
1071	45	276	0.143757	SubX	0.2	0
1072	45	286.5	-0.211345	SubX	0.2	0
1073	45	288	-0.238352	SubX	0.2	0
1074	45	289.5	-0.100032	SubX	0.2	0
1075	45	291	0.00591571	SubX	0.2	0
1076	45	292.5	0.0827387	SubX	0.2	0
1077	46.5	237	0.2438	SubX	0.2	1
1078	46.5	238.5	0.260597	SubX	0.2	1
1079	46.5	240	-0.246625	SubX	0.2	0
1080	46.5	241.5	0.122356	SubX	0.2	0
1081	46.5	243	0.0123759	SubX	0.2	0
1082	46.5	244.5	0.0766926	SubX	0.2	0
1083	46.5	246	0.177877	SubX	0.2	0
1084	46.5	247.5	0.13682	SubX	0.2	0
1085	46.5	249	0.268614	SubX	0.2	1
1086	46.5	250.5	0.133392	SubX	0.2	0
1087	46.5	252	0.069781	SubX	0.2	0
1088	46.5	253.5	0.105834	SubX	0.2	0
1089	46.5	255	0.088281	SubX	0.2	0
1090	46.5	256.5	-0.0147916	SubX	0.2	0
1091	46.5	258	-0.125189	SubX	0.2	0
1092	46.5	259.5	-0.128213	SubX	0.2	0
1093	46.5	261	-0.175908	SubX	0.2	0
1094	46.5	262.5	-0.151015	SubX	0.2	0
1095	46.5	264	-0.109381	SubX	0.2	0
1096	46.5	265.5	-0.0795888	SubX	0.2	0
1097	46.5	267	-0.0367762	SubX	0.2	0
1098	46.5	268.5	0.0468197	SubX	0.2	0
1099	46.5	270	0.101655	SubX	0.2	0
1100	46.5	271.5	0.113825	SubX	0.2	0
1101	46.5	273	0.0670514	SubX	0.2	0
1102	46.5	274.5	0.0080727	SubX	0.2	0
1103	46.5	291	-0.0931076	SubX	0.2	0
1104	48	237	0.0790049	SubX	0.2	0
1105	48	238.5	0.085393	SubX	0.2	0
1106	48	240	-0.102453	SubX	0.2	0
1107	48	241.5	0.0112896	SubX	0.2	0
1108	48	243	0.109475	SubX	0.2	0
1109	48	244.5	-0.0557834	SubX	0.2	0
1110	48	246	0.131847	SubX	0.2	0
1111	48	247.5	0.189515	SubX	0.2	0
1112	48	249	0.151354	SubX	0.2	0
1113	48	250.5	0.11611	SubX	0.2	0
1114	48	252	0.030421	SubX	0.2	0
1115	48	253.5	-0.0109987	SubX	0.2	0
1116	48	255	-0.0239704	SubX	0.2	0
1117	48	256.5	-0.0844487	SubX	0.2	0
1118	48	258	-0.0793832	SubX	0.2	0
1119	48	259.5	-0.107611	SubX	0.2	0
1120	48	261	-0.166003	SubX	0.2	0
1121	48	262.5	-0.0913354	SubX	0.2	0
1122	48	264	-0.00712161	SubX	0.2	0
1123	48	265.5	-0.0251042	SubX	0.2	0
1124	48	267	0.00744321	SubX	0.2	0
1125	48	268.5	-0.0568993	SubX	0.2	0
1126	48	270	-0.111395	SubX	0.2	0
1127	48	271.5	-0.0345228	SubX	0.2	0
1128	25.5	279	0.298698	SubX	0.3	0
1129	27	261	-0.055575	SubX	0.3	0
1130	27	262.5	-0.145614	SubX	0.3	0
1131	27	279	0.230016	SubX	0.3	0
1132	28.5	261	0.0448082	SubX	0.3	0
1133	28.5	262.5	-0.0874236	SubX	0.3	0
1134	28.5	264	-0.126237	SubX	0.3	0
1135	28.5	277.5	0.0229428	SubX	0.3	0
1136	28.5	279	0.112877	SubX	0.3	0
1137	30	256.5	0.260759	SubX	0.3	0
1138	30	258	0.139488	SubX	0.3	0
1139	30	259.5	0.0712706	SubX	0.3	0
1140	30	261	0.0869379	SubX	0.3	0
1141	30	262.5	0.100987	SubX	0.3	0
1142	30	264	0.0555099	SubX	0.3	0
1143	30	265.5	0.0221816	SubX	0.3	0
1144	30	267	-0.00363274	SubX	0.3	0
1145	30	268.5	0.0308522	SubX	0.3	0
1146	30	270	-0.0223983	SubX	0.3	0
1147	30	274.5	0.115718	SubX	0.3	0
1148	30	276	0.0571215	SubX	0.3	0
1149	30	277.5	0.0619858	SubX	0.3	0
1150	31.5	249	0.159683	SubX	0.3	0
1151	31.5	250.5	0.189656	SubX	0.3	0
1152	31.5	255	0.160958	SubX	0.3	0
1153	31.5	256.5	0.195251	SubX	0.3	0
1154	31.5	258	0.0996124	SubX	0.3	0
1155	31.5	259.5	0.0568563	SubX	0.3	0
1156	31.5	261	0.11755	SubX	0.3	0
1157	31.5	262.5	0.154683	SubX	0.3	0
1158	31.5	264	0.197332	SubX	0.3	0
1159	31.5	265.5	0.158945	SubX	0.3	0
1160	31.5	267	0.121275	SubX	0.3	0
1161	31.5	268.5	0.191833	SubX	0.3	0
1162	31.5	270	0.0810776	SubX	0.3	0
1163	31.5	271.5	0.143649	SubX	0.3	0
1164	31.5	273	0.219667	SubX	0.3	0
1165	31.5	274.5	0.171324	SubX	0.3	0
1166	31.5	276	0.214314	SubX	0.3	0
1167	31.5	277.5	0.130199	SubX	0.3	0
1168	33	243	0.282694	SubX	0.3	0
1169	33	244.5	0.22862	SubX	0.3	0
1170	33	246	0.0837415	SubX	0.3	0
1171	33	247.5	0.172533	SubX	0.3	0
1172	33	249	0.153561	SubX	0.3	0
1173	33	250.5	0.192988	SubX	0.3	0
1174	33	252	-0.0277945	SubX	0.3	0
1175	33	253.5	0.0365689	SubX	0.3	0
1176	33	255	-0.0139952	SubX	0.3	0
1177	33	256.5	0.0697976	SubX	0.3	0
1178	33	258	0.0806125	SubX	0.3	0
1179	33	259.5	0.110352	SubX	0.3	0
1180	33	261	0.0945676	SubX	0.3	0
1181	33	262.5	0.097991	SubX	0.3	0
1182	33	264	0.156196	SubX	0.3	0
1183	33	265.5	0.191359	SubX	0.3	0
1184	33	267	0.160673	SubX	0.3	0
1185	33	268.5	0.187905	SubX	0.3	0
1186	33	270	0.238048	SubX	0.3	0
1187	33	271.5	0.227793	SubX	0.3	0
1188	33	273	0.208214	SubX	0.3	0
1189	33	274.5	0.179021	SubX	0.3	0
1190	33	276	0.189594	SubX	0.3	0
1191	33	277.5	0.1222	SubX	0.3	0
1192	33	279	0.0695295	SubX	0.3	0
1193	33	280.5	0.104215	SubX	0.3	0
1194	34.5	240	0.339448	SubX	0.3	1
1195	34.5	241.5	0.436504	SubX	0.3	1
1196	34.5	243	0.468459	SubX	0.3	1
1197	34.5	244.5	0.352637	SubX	0.3	1
1198	34.5	246	0.201139	SubX	0.3	0
1199	34.5	247.5	0.155192	SubX	0.3	0
1200	34.5	249	0.24518	SubX	0.3	0
1201	34.5	250.5	0.11612	SubX	0.3	0
1202	34.5	252	-0.108333	SubX	0.3	0
1203	34.5	253.5	0.0451726	SubX	0.3	0
1204	34.5	255	0.0234017	SubX	0.3	0
1205	34.5	256.5	0.0893424	SubX	0.3	0
1206	34.5	258	0.143712	SubX	0.3	0
1207	34.5	259.5	0.180553	SubX	0.3	0
1208	34.5	261	0.160631	SubX	0.3	0
1209	34.5	262.5	0.0636473	SubX	0.3	0
1210	34.5	264	0.0243088	SubX	0.3	0
1211	34.5	265.5	0.0841985	SubX	0.3	0
1212	34.5	267	0.177027	SubX	0.3	0
1213	34.5	268.5	0.212205	SubX	0.3	0
1214	34.5	270	0.241146	SubX	0.3	0
1215	34.5	271.5	0.269156	SubX	0.3	0
1216	34.5	273	0.273932	SubX	0.3	0
1217	34.5	274.5	0.223067	SubX	0.3	0
1218	34.5	276	0.224426	SubX	0.3	0
1219	34.5	277.5	0.190614	SubX	0.3	0
1220	34.5	279	0.144011	SubX	0.3	0
1221	34.5	280.5	0.111822	SubX	0.3	0
1222	34.5	282	0.0150239	SubX	0.3	0
1223	36	238.5	0.207673	SubX	0.3	0
1224	36	240	0.319355	SubX	0.3	1
1225	36	241.5	0.472378	SubX	0.3	1
1226	36	243	0.405153	SubX	0.3	1
1227	36	244.5	0.303292	SubX	0.3	1
1228	36	246	0.250875	SubX	0.3	0
1229	36	247.5	0.299295	SubX	0.3	0
1230	36	249	0.223895	SubX	0.3	0
1231	36	250.5	0.0809139	SubX	0.3	0
1232	36	252	0.0611923	SubX	0.3	0
1233	36	253.5	-0.149412	SubX	0.3	0
1234	36	255	-0.248634	SubX	0.3	0
1235	36	256.5	0.0065006	SubX	0.3	0
1236	36	258	0.121678	SubX	0.3	0
1237	36	259.5	0.0331094	SubX	0.3	0
1238	36	261	0.0375077	SubX	0.3	0
1239	36	262.5	0.0379669	SubX	0.3	0
1240	36	264	0.083646	SubX	0.3	0
1241	36	265.5	0.121275	SubX	0.3	0
1242	36	267	0.18744	SubX	0.3	0
1243	36	268.5	0.152425	SubX	0.3	0
1244	36	270	0.125643	SubX	0.3	0
1245	36	271.5	0.205097	SubX	0.3	0
1246	36	273	0.250632	SubX	0.3	0
1247	36	274.5	0.248081	SubX	0.3	0
1248	36	276	0.21847	SubX	0.3	0
1249	36	277.5	0.224963	SubX	0.3	0
1250	36	279	0.178713	SubX	0.3	0
1251	36	280.5	0.214912	SubX	0.3	0
1252	36	282	0.194004	SubX	0.3	0
1253	36	283.5	0.125147	SubX	0.3	0
1254	37.5	238.5	0.338664	SubX	0.3	1
1255	37.5	240	0.315676	SubX	0.3	1
1256	37.5	241.5	0.355869	SubX	0.3	1
1257	37.5	243	0.139838	SubX	0.3	0
1258	37.5	244.5	0.251996	SubX	0.3	0
1259	37.5	246	0.274905	SubX	0.3	0
1260	37.5	247.5	0.312583	SubX	0.3	1
1261	37.5	249	0.13291	SubX	0.3	0
1262	37.5	250.5	0.195281	SubX	0.3	0
1263	37.5	252	0.106115	SubX	0.3	0
1264	37.5	253.5	-0.196681	SubX	0.3	0
1265	37.5	255	-0.265881	SubX	0.3	0
1266	37.5	256.5	-0.0892099	SubX	0.3	0
1267	37.5	258	0.0194596	SubX	0.3	0
1268	37.5	259.5	-0.00325965	SubX	0.3	0
1269	37.5	261	-0.00202403	SubX	0.3	0
1270	37.5	262.5	0.0514425	SubX	0.3	0
1271	37.5	264	0.0574518	SubX	0.3	0
1272	37.5	265.5	0.136628	SubX	0.3	0
1273	37.5	267	0.184806	SubX	0.3	0
1274	37.5	268.5	0.162601	SubX	0.3	0
1275	37.5	270	0.0842952	SubX	0.3	0
1276	37.5	271.5	0.0966956	SubX	0.3	0
1277	37.5	273	0.180645	SubX	0.3	0
1278	37.5	274.5	0.200416	SubX	0.3	0
1279	37.5	276	0.283197	SubX	0.3	0
1280	37.5	277.5	0.184139	SubX	0.3	0
1281	37.5	279	0.13394	SubX	0.3	0
1282	37.5	280.5	0.136076	SubX	0.3	0
1283	37.5	282	0.169787	SubX	0.3	0
1284	37.5	283.5	0.161332	SubX	0.3	0
1285	39	237	0.366567	SubX	0.3	1
1286	39	238.5	0.320681	SubX	0.3	1
1287	39	240	0.316615	SubX	0.3	1
1288	39	241.5	0.0858764	SubX	0.3	0
1289	39	243	0.0919163	SubX	0.3	0
1290	39	244.5	0.309907	SubX	0.3	1
1291	39	246	0.334757	SubX	0.3	1
1292	39	247.5	0.276184	SubX	0.3	0
1293	39	249	0.191488	SubX	0.3	0
1294	39	250.5	0.0851774	SubX	0.3	0
1295	39	252	0.186153	SubX	0.3	0
1296	39	253.5	-0.114321	SubX	0.3	0
1297	39	255	-0.25341	SubX	0.3	0
1298	39	256.5	-0.080473	SubX	0.3	0
1299	39	258	0.0699112	SubX	0.3	0
1300	39	259.5	0.0715242	SubX	0.3	0
1301	39	261	-0.0464747	SubX	0.3	0
1302	39	262.5	-0.0135406	SubX	0.3	0
1303	39	264	0.0257159	SubX	0.3	0
1304	39	265.5	0.070827	SubX	0.3	0
1305	39	267	0.130577	SubX	0.3	0
1306	39	268.5	0.156451	SubX	0.3	0
1307	39	270	0.169973	SubX	0.3	0
1308	39	271.5	0.107477	SubX	0.3	0
1309	39	273	0.116456	SubX	0.3	0
1310	39	274.5	0.143359	SubX	0.3	0
1311	39	276	0.211215	SubX	0.3	0
1312	39	277.5	0.191486	SubX	0.3	0
1313	39	279	0.166494	SubX	0.3	0
1314	39	280.5	0.150535	SubX	0.3	0
1315	39	282	0.126093	SubX	0.3	0
1316	39	283.5	0.170712	SubX	0.3	0
1317	39	285	0.123785	SubX	0.3	0
1318	40.5	237	0.33859	SubX	0.3	1
1319	40.5	238.5	0.356183	SubX	0.3	1
1320	40.5	240	0.183078	SubX	0.3	0
1321	40.5	241.5	0.126834	SubX	0.3	0
1322	40.5	243	0.179468	SubX	0.3	0
1323	40.5	244.5	0.269423	SubX	0.3	0
1324	40.5	246	0.237938	SubX	0.3	0
1325	40.5	247.5	0.248611	SubX	0.3	0
1326	40.5	249	0.0736702	SubX	0.3	0
1327	40.5	250.5	-0.121682	SubX	0.3	0
1328	40.5	252	0.21457	SubX	0.3	0
1329	40.5	253.5	0.033673	SubX	0.3	0
1330	40.5	255	-0.130391	SubX	0.3	0
1331	40.5	256.5	0.086654	SubX	0.3	0
1332	40.5	258	0.147324	SubX	0.3	0
1333	40.5	259.5	0.0816635	SubX	0.3	0
1334	40.5	261	-0.026735	SubX	0.3	0
1335	40.5	262.5	-0.086816	SubX	0.3	0
1336	40.5	264	-0.0437658	SubX	0.3	0
1337	40.5	265.5	0.0543454	SubX	0.3	0
1338	40.5	267	0.0902151	SubX	0.3	0
1339	40.5	268.5	0.0409045	SubX	0.3	0
1340	40.5	270	0.0618065	SubX	0.3	0
1341	40.5	271.5	0.071501	SubX	0.3	0
1342	40.5	273	0.0436236	SubX	0.3	0
1343	40.5	274.5	0.0830985	SubX	0.3	0
1344	40.5	276	0.128613	SubX	0.3	0
1345	40.5	277.5	0.161479	SubX	0.3	0
1346	40.5	279	0.112784	SubX	0.3	0
1347	40.5	280.5	0.0608191	SubX	0.3	0
1348	40.5	282	0.191902	SubX	0.3	0
1349	40.5	283.5	0.291213	SubX	0.3	0
1350	40.5	285	0.221966	SubX	0.3	0
1351	40.5	286.5	0.107878	SubX	0.3	0
1352	42	237	0.131762	SubX	0.3	0
1353	42	238.5	0.0361368	SubX	0.3	0
1354	42	240	0.0750625	SubX	0.3	0
1355	42	241.5	0.05716	SubX	0.3	0
1356	42	243	0.22244	SubX	0.3	0
1357	42	244.5	0.129063	SubX	0.3	0
1358	42	246	0.14237	SubX	0.3	0
1359	42	247.5	0.178801	SubX	0.3	0
1360	42	249	0.123931	SubX	0.3	0
1361	42	250.5	0.0229404	SubX	0.3	0
1362	42	252	0.239452	SubX	0.3	0
1363	42	253.5	0.157188	SubX	0.3	0
1364	42	255	0.0179604	SubX	0.3	0
1365	42	256.5	0.11877	SubX	0.3	0
1366	42	258	0.237171	SubX	0.3	0
1367	42	259.5	0.220746	SubX	0.3	0
1368	42	261	0.101732	SubX	0.3	0
1369	42	262.5	0.00645814	SubX	0.3	0
1370	42	264	0.0765041	SubX	0.3	0
1371	42	265.5	0.0864812	SubX	0.3	0
1372	42	267	0.0317248	SubX	0.3	0
1373	42	268.5	0.0105914	SubX	0.3	0
1374	42	270	0.0480268	SubX	0.3	0
1375	42	271.5	0.111418	SubX	0.3	0
1376	42	273	0.132826	SubX	0.3	0
1377	42	274.5	0.0810862	SubX	0.3	0
1378	42	276	0.0601569	SubX	0.3	0
1379	42	277.5	-0.00278058	SubX	0.3	0
1380	42	279	-0.0305425	SubX	0.3	0
1381	42	280.5	0.0694109	SubX	0.3	0
1382	42	282	0.154932	SubX	0.3	0
1383	42	283.5	0.24396	SubX	0.3	0
1384	42	285	0.263008	SubX	0.3	0
1385	42	286.5	0.180154	SubX	0.3	0
1386	42	288	0.216864	SubX	0.3	0
1387	43.5	237	0.0475706	SubX	0.3	0
1388	43.5	238.5	-0.0882517	SubX	0.3	0
1389	43.5	240	-0.155005	SubX	0.3	0
1390	43.5	241.5	-0.175825	SubX	0.3	0
1391	43.5	243	0.0418821	SubX	0.3	0
1392	43.5	244.5	0.0803011	SubX	0.3	0
1393	43.5	246	0.177623	SubX	0.3	0
1394	43.5	247.5	0.225421	SubX	0.3	0
1395	43.5	249	0.0881957	SubX	0.3	0
1396	43.5	250.5	0.0852042	SubX	0.3	0
1397	43.5	252	0.141451	SubX	0.3	0
1398	43.5	253.5	0.0413186	SubX	0.3	0
1399	43.5	255	0.144867	SubX	0.3	0
1400	43.5	256.5	0.230772	SubX	0.3	0
1401	43.5	258	0.202341	SubX	0.3	0
1402	43.5	259.5	0.243388	SubX	0.3	0
1403	43.5	261	0.12035	SubX	0.3	0
1404	43.5	262.5	0.0403661	SubX	0.3	0
1405	43.5	264	0.0307596	SubX	0.3	0
1406	43.5	265.5	0.0672284	SubX	0.3	0
1407	43.5	267	0.0769323	SubX	0.3	0
1408	43.5	268.5	0.0562289	SubX	0.3	0
1409	43.5	270	0.0624311	SubX	0.3	0
1410	43.5	271.5	0.098587	SubX	0.3	0
1411	43.5	273	0.153837	SubX	0.3	0
1412	43.5	274.5	0.0989666	SubX	0.3	0
1413	43.5	276	0.0781159	SubX	0.3	0
1414	43.5	277.5	0.052669	SubX	0.3	0
1415	43.5	282	0.0426941	SubX	0.3	0
1416	43.5	283.5	0.0129813	SubX	0.3	0
1417	43.5	285	0.0355821	SubX	0.3	0
1418	43.5	286.5	-0.0154301	SubX	0.3	0
1419	43.5	288	0.0974157	SubX	0.3	0
1420	43.5	289.5	0.134382	SubX	0.3	0
1421	45	237	0.337171	SubX	0.3	1
1422	45	238.5	0.336613	SubX	0.3	1
1423	45	240	-0.112776	SubX	0.3	0
1424	45	241.5	0.0176336	SubX	0.3	0
1425	45	243	-0.0322751	SubX	0.3	0
1426	45	244.5	-0.129051	SubX	0.3	0
1427	45	246	-0.125782	SubX	0.3	0
1428	45	247.5	0.0176873	SubX	0.3	0
1429	45	249	0.0706939	SubX	0.3	0
1430	45	250.5	0.0350388	SubX	0.3	0
1431	45	252	0.237426	SubX	0.3	0
1432	45	253.5	0.127778	SubX	0.3	0
1433	45	255	0.247699	SubX	0.3	0
1434	45	256.5	0.197972	SubX	0.3	0
1435	45	258	0.11324	SubX	0.3	0
1436	45	259.5	0.0656363	SubX	0.3	0
1437	45	261	-0.00893944	SubX	0.3	0
1438	45	262.5	0.00212503	SubX	0.3	0
1439	45	264	-0.0381062	SubX	0.3	0
1440	45	265.5	0.0506479	SubX	0.3	0
1441	45	267	0.175852	SubX	0.3	0
1442	45	268.5	0.20374	SubX	0.3	0
1443	45	270	0.214004	SubX	0.3	0
1444	45	271.5	0.242516	SubX	0.3	0
1445	45	273	0.235071	SubX	0.3	0
1446	45	274.5	0.177334	SubX	0.3	0
1447	45	276	0.143757	SubX	0.3	0
1448	45	286.5	-0.211345	SubX	0.3	0
1449	45	288	-0.238352	SubX	0.3	0
1450	45	289.5	-0.100032	SubX	0.3	0
1451	45	291	0.00591571	SubX	0.3	0
1452	45	292.5	0.0827387	SubX	0.3	0
1453	46.5	237	0.2438	SubX	0.3	0
1454	46.5	238.5	0.260597	SubX	0.3	0
1455	46.5	240	-0.246625	SubX	0.3	0
1456	46.5	241.5	0.122356	SubX	0.3	0
1457	46.5	243	0.0123759	SubX	0.3	0
1458	46.5	244.5	0.0766926	SubX	0.3	0
1459	46.5	246	0.177877	SubX	0.3	0
1460	46.5	247.5	0.13682	SubX	0.3	0
1461	46.5	249	0.268614	SubX	0.3	0
1462	46.5	250.5	0.133392	SubX	0.3	0
1463	46.5	252	0.069781	SubX	0.3	0
1464	46.5	253.5	0.105834	SubX	0.3	0
1465	46.5	255	0.088281	SubX	0.3	0
1466	46.5	256.5	-0.0147916	SubX	0.3	0
1467	46.5	258	-0.125189	SubX	0.3	0
1468	46.5	259.5	-0.128213	SubX	0.3	0
1469	46.5	261	-0.175908	SubX	0.3	0
1470	46.5	262.5	-0.151015	SubX	0.3	0
1471	46.5	264	-0.109381	SubX	0.3	0
1472	46.5	265.5	-0.0795888	SubX	0.3	0
1473	46.5	267	-0.0367762	SubX	0.3	0
1474	46.5	268.5	0.0468197	SubX	0.3	0
1475	46.5	270	0.101655	SubX	0.3	0
1476	46.5	271.5	0.113825	SubX	0.3	0
1477	46.5	273	0.0670514	SubX	0.3	0
1478	46.5	274.5	0.0080727	SubX	0.3	0
1479	46.5	291	-0.0931076	SubX	0.3	0
1480	48	237	0.0790049	SubX	0.3	0
1481	48	238.5	0.085393	SubX	0.3	0
1482	48	240	-0.102453	SubX	0.3	0
1483	48	241.5	0.0112896	SubX	0.3	0
1484	48	243	0.109475	SubX	0.3	0
1485	48	244.5	-0.0557834	SubX	0.3	0
1486	48	246	0.131847	SubX	0.3	0
1487	48	247.5	0.189515	SubX	0.3	0
1488	48	249	0.151354	SubX	0.3	0
1489	48	250.5	0.11611	SubX	0.3	0
1490	48	252	0.030421	SubX	0.3	0
1491	48	253.5	-0.0109987	SubX	0.3	0
1492	48	255	-0.0239704	SubX	0.3	0
1493	48	256.5	-0.0844487	SubX	0.3	0
1494	48	258	-0.0793832	SubX	0.3	0
1495	48	259.5	-0.107611	SubX	0.3	0
1496	48	261	-0.166003	SubX	0.3	0
1497	48	262.5	-0.0913354	SubX	0.3	0
1498	48	264	-0.00712161	SubX	0.3	0
1499	48	265.5	-0.0251042	SubX	0.3	0
1500	48	267	0.00744321	SubX	0.3	0
1501	48	268.5	-0.0568993	SubX	0.3	0
1502	48	270	-0.111395	SubX	0.3	0
1503	48	271.5	-0.0345228	SubX	0.3	0
1504	25.5	279	0.298698	SubX	0.4	0
1505	27	261	-0.055575	SubX	0.4	0
1506	27	262.5	-0.145614	SubX	0.4	0
1507	27	279	0.230016	SubX	0.4	0
1508	28.5	261	0.0448082	SubX	0.4	0
1509	28.5	262.5	-0.0874236	SubX	0.4	0
1510	28.5	264	-0.126237	SubX	0.4	0
1511	28.5	277.5	0.0229428	SubX	0.4	0
1512	28.5	279	0.112877	SubX	0.4	0
1513	30	256.5	0.260759	SubX	0.4	0
1514	30	258	0.139488	SubX	0.4	0
1515	30	259.5	0.0712706	SubX	0.4	0
1516	30	261	0.0869379	SubX	0.4	0
1517	30	262.5	0.100987	SubX	0.4	0
1518	30	264	0.0555099	SubX	0.4	0
1519	30	265.5	0.0221816	SubX	0.4	0
1520	30	267	-0.00363274	SubX	0.4	0
1521	30	268.5	0.0308522	SubX	0.4	0
1522	30	270	-0.0223983	SubX	0.4	0
1523	30	274.5	0.115718	SubX	0.4	0
1524	30	276	0.0571215	SubX	0.4	0
1525	30	277.5	0.0619858	SubX	0.4	0
1526	31.5	249	0.159683	SubX	0.4	0
1527	31.5	250.5	0.189656	SubX	0.4	0
1528	31.5	255	0.160958	SubX	0.4	0
1529	31.5	256.5	0.195251	SubX	0.4	0
1530	31.5	258	0.0996124	SubX	0.4	0
1531	31.5	259.5	0.0568563	SubX	0.4	0
1532	31.5	261	0.11755	SubX	0.4	0
1533	31.5	262.5	0.154683	SubX	0.4	0
1534	31.5	264	0.197332	SubX	0.4	0
1535	31.5	265.5	0.158945	SubX	0.4	0
1536	31.5	267	0.121275	SubX	0.4	0
1537	31.5	268.5	0.191833	SubX	0.4	0
1538	31.5	270	0.0810776	SubX	0.4	0
1539	31.5	271.5	0.143649	SubX	0.4	0
1540	31.5	273	0.219667	SubX	0.4	0
1541	31.5	274.5	0.171324	SubX	0.4	0
1542	31.5	276	0.214314	SubX	0.4	0
1543	31.5	277.5	0.130199	SubX	0.4	0
1544	33	243	0.282694	SubX	0.4	0
1545	33	244.5	0.22862	SubX	0.4	0
1546	33	246	0.0837415	SubX	0.4	0
1547	33	247.5	0.172533	SubX	0.4	0
1548	33	249	0.153561	SubX	0.4	0
1549	33	250.5	0.192988	SubX	0.4	0
1550	33	252	-0.0277945	SubX	0.4	0
1551	33	253.5	0.0365689	SubX	0.4	0
1552	33	255	-0.0139952	SubX	0.4	0
1553	33	256.5	0.0697976	SubX	0.4	0
1554	33	258	0.0806125	SubX	0.4	0
1555	33	259.5	0.110352	SubX	0.4	0
1556	33	261	0.0945676	SubX	0.4	0
1557	33	262.5	0.097991	SubX	0.4	0
1558	33	264	0.156196	SubX	0.4	0
1559	33	265.5	0.191359	SubX	0.4	0
1560	33	267	0.160673	SubX	0.4	0
1561	33	268.5	0.187905	SubX	0.4	0
1562	33	270	0.238048	SubX	0.4	0
1563	33	271.5	0.227793	SubX	0.4	0
1564	33	273	0.208214	SubX	0.4	0
1565	33	274.5	0.179021	SubX	0.4	0
1566	33	276	0.189594	SubX	0.4	0
1567	33	277.5	0.1222	SubX	0.4	0
1568	33	279	0.0695295	SubX	0.4	0
1569	33	280.5	0.104215	SubX	0.4	0
1570	34.5	240	0.339448	SubX	0.4	0
1571	34.5	241.5	0.436504	SubX	0.4	1
1572	34.5	243	0.468459	SubX	0.4	1
1573	34.5	244.5	0.352637	SubX	0.4	0
1574	34.5	246	0.201139	SubX	0.4	0
1575	34.5	247.5	0.155192	SubX	0.4	0
1576	34.5	249	0.24518	SubX	0.4	0
1577	34.5	250.5	0.11612	SubX	0.4	0
1578	34.5	252	-0.108333	SubX	0.4	0
1579	34.5	253.5	0.0451726	SubX	0.4	0
1580	34.5	255	0.0234017	SubX	0.4	0
1581	34.5	256.5	0.0893424	SubX	0.4	0
1582	34.5	258	0.143712	SubX	0.4	0
1583	34.5	259.5	0.180553	SubX	0.4	0
1584	34.5	261	0.160631	SubX	0.4	0
1585	34.5	262.5	0.0636473	SubX	0.4	0
1586	34.5	264	0.0243088	SubX	0.4	0
1587	34.5	265.5	0.0841985	SubX	0.4	0
1588	34.5	267	0.177027	SubX	0.4	0
1589	34.5	268.5	0.212205	SubX	0.4	0
1590	34.5	270	0.241146	SubX	0.4	0
1591	34.5	271.5	0.269156	SubX	0.4	0
1592	34.5	273	0.273932	SubX	0.4	0
1593	34.5	274.5	0.223067	SubX	0.4	0
1594	34.5	276	0.224426	SubX	0.4	0
1595	34.5	277.5	0.190614	SubX	0.4	0
1596	34.5	279	0.144011	SubX	0.4	0
1597	34.5	280.5	0.111822	SubX	0.4	0
1598	34.5	282	0.0150239	SubX	0.4	0
1599	36	238.5	0.207673	SubX	0.4	0
1600	36	240	0.319355	SubX	0.4	0
1601	36	241.5	0.472378	SubX	0.4	1
1602	36	243	0.405153	SubX	0.4	1
1603	36	244.5	0.303292	SubX	0.4	0
1604	36	246	0.250875	SubX	0.4	0
1605	36	247.5	0.299295	SubX	0.4	0
1606	36	249	0.223895	SubX	0.4	0
1607	36	250.5	0.0809139	SubX	0.4	0
1608	36	252	0.0611923	SubX	0.4	0
1609	36	253.5	-0.149412	SubX	0.4	0
1610	36	255	-0.248634	SubX	0.4	0
1611	36	256.5	0.0065006	SubX	0.4	0
1612	36	258	0.121678	SubX	0.4	0
1613	36	259.5	0.0331094	SubX	0.4	0
1614	36	261	0.0375077	SubX	0.4	0
1615	36	262.5	0.0379669	SubX	0.4	0
1616	36	264	0.083646	SubX	0.4	0
1617	36	265.5	0.121275	SubX	0.4	0
1618	36	267	0.18744	SubX	0.4	0
1619	36	268.5	0.152425	SubX	0.4	0
1620	36	270	0.125643	SubX	0.4	0
1621	36	271.5	0.205097	SubX	0.4	0
1622	36	273	0.250632	SubX	0.4	0
1623	36	274.5	0.248081	SubX	0.4	0
1624	36	276	0.21847	SubX	0.4	0
1625	36	277.5	0.224963	SubX	0.4	0
1626	36	279	0.178713	SubX	0.4	0
1627	36	280.5	0.214912	SubX	0.4	0
1628	36	282	0.194004	SubX	0.4	0
1629	36	283.5	0.125147	SubX	0.4	0
1630	37.5	238.5	0.338664	SubX	0.4	0
1631	37.5	240	0.315676	SubX	0.4	0
1632	37.5	241.5	0.355869	SubX	0.4	0
1633	37.5	243	0.139838	SubX	0.4	0
1634	37.5	244.5	0.251996	SubX	0.4	0
1635	37.5	246	0.274905	SubX	0.4	0
1636	37.5	247.5	0.312583	SubX	0.4	0
1637	37.5	249	0.13291	SubX	0.4	0
1638	37.5	250.5	0.195281	SubX	0.4	0
1639	37.5	252	0.106115	SubX	0.4	0
1640	37.5	253.5	-0.196681	SubX	0.4	0
1641	37.5	255	-0.265881	SubX	0.4	0
1642	37.5	256.5	-0.0892099	SubX	0.4	0
1643	37.5	258	0.0194596	SubX	0.4	0
1644	37.5	259.5	-0.00325965	SubX	0.4	0
1645	37.5	261	-0.00202403	SubX	0.4	0
1646	37.5	262.5	0.0514425	SubX	0.4	0
1647	37.5	264	0.0574518	SubX	0.4	0
1648	37.5	265.5	0.136628	SubX	0.4	0
1649	37.5	267	0.184806	SubX	0.4	0
1650	37.5	268.5	0.162601	SubX	0.4	0
1651	37.5	270	0.0842952	SubX	0.4	0
1652	37.5	271.5	0.0966956	SubX	0.4	0
1653	37.5	273	0.180645	SubX	0.4	0
1654	37.5	274.5	0.200416	SubX	0.4	0
1655	37.5	276	0.283197	SubX	0.4	0
1656	37.5	277.5	0.184139	SubX	0.4	0
1657	37.5	279	0.13394	SubX	0.4	0
1658	37.5	280.5	0.136076	SubX	0.4	0
1659	37.5	282	0.169787	SubX	0.4	0
1660	37.5	283.5	0.161332	SubX	0.4	0
1661	39	237	0.366567	SubX	0.4	0
1662	39	238.5	0.320681	SubX	0.4	0
1663	39	240	0.316615	SubX	0.4	0
1664	39	241.5	0.0858764	SubX	0.4	0
1665	39	243	0.0919163	SubX	0.4	0
1666	39	244.5	0.309907	SubX	0.4	0
1667	39	246	0.334757	SubX	0.4	0
1668	39	247.5	0.276184	SubX	0.4	0
1669	39	249	0.191488	SubX	0.4	0
1670	39	250.5	0.0851774	SubX	0.4	0
1671	39	252	0.186153	SubX	0.4	0
1672	39	253.5	-0.114321	SubX	0.4	0
1673	39	255	-0.25341	SubX	0.4	0
1674	39	256.5	-0.080473	SubX	0.4	0
1675	39	258	0.0699112	SubX	0.4	0
1676	39	259.5	0.0715242	SubX	0.4	0
1677	39	261	-0.0464747	SubX	0.4	0
1678	39	262.5	-0.0135406	SubX	0.4	0
1679	39	264	0.0257159	SubX	0.4	0
1680	39	265.5	0.070827	SubX	0.4	0
1681	39	267	0.130577	SubX	0.4	0
1682	39	268.5	0.156451	SubX	0.4	0
1683	39	270	0.169973	SubX	0.4	0
1684	39	271.5	0.107477	SubX	0.4	0
1685	39	273	0.116456	SubX	0.4	0
1686	39	274.5	0.143359	SubX	0.4	0
1687	39	276	0.211215	SubX	0.4	0
1688	39	277.5	0.191486	SubX	0.4	0
1689	39	279	0.166494	SubX	0.4	0
1690	39	280.5	0.150535	SubX	0.4	0
1691	39	282	0.126093	SubX	0.4	0
1692	39	283.5	0.170712	SubX	0.4	0
1693	39	285	0.123785	SubX	0.4	0
1694	40.5	237	0.33859	SubX	0.4	0
1695	40.5	238.5	0.356183	SubX	0.4	0
1696	40.5	240	0.183078	SubX	0.4	0
1697	40.5	241.5	0.126834	SubX	0.4	0
1698	40.5	243	0.179468	SubX	0.4	0
1699	40.5	244.5	0.269423	SubX	0.4	0
1700	40.5	246	0.237938	SubX	0.4	0
1701	40.5	247.5	0.248611	SubX	0.4	0
1702	40.5	249	0.0736702	SubX	0.4	0
1703	40.5	250.5	-0.121682	SubX	0.4	0
1704	40.5	252	0.21457	SubX	0.4	0
1705	40.5	253.5	0.033673	SubX	0.4	0
1706	40.5	255	-0.130391	SubX	0.4	0
1707	40.5	256.5	0.086654	SubX	0.4	0
1708	40.5	258	0.147324	SubX	0.4	0
1709	40.5	259.5	0.0816635	SubX	0.4	0
1710	40.5	261	-0.026735	SubX	0.4	0
1711	40.5	262.5	-0.086816	SubX	0.4	0
1712	40.5	264	-0.0437658	SubX	0.4	0
1713	40.5	265.5	0.0543454	SubX	0.4	0
1714	40.5	267	0.0902151	SubX	0.4	0
1715	40.5	268.5	0.0409045	SubX	0.4	0
1716	40.5	270	0.0618065	SubX	0.4	0
1717	40.5	271.5	0.071501	SubX	0.4	0
1718	40.5	273	0.0436236	SubX	0.4	0
1719	40.5	274.5	0.0830985	SubX	0.4	0
1720	40.5	276	0.128613	SubX	0.4	0
1721	40.5	277.5	0.161479	SubX	0.4	0
1722	40.5	279	0.112784	SubX	0.4	0
1723	40.5	280.5	0.0608191	SubX	0.4	0
1724	40.5	282	0.191902	SubX	0.4	0
1725	40.5	283.5	0.291213	SubX	0.4	0
1726	40.5	285	0.221966	SubX	0.4	0
1727	40.5	286.5	0.107878	SubX	0.4	0
1728	42	237	0.131762	SubX	0.4	0
1729	42	238.5	0.0361368	SubX	0.4	0
1730	42	240	0.0750625	SubX	0.4	0
1731	42	241.5	0.05716	SubX	0.4	0
1732	42	243	0.22244	SubX	0.4	0
1733	42	244.5	0.129063	SubX	0.4	0
1734	42	246	0.14237	SubX	0.4	0
1735	42	247.5	0.178801	SubX	0.4	0
1736	42	249	0.123931	SubX	0.4	0
1737	42	250.5	0.0229404	SubX	0.4	0
1738	42	252	0.239452	SubX	0.4	0
1739	42	253.5	0.157188	SubX	0.4	0
1740	42	255	0.0179604	SubX	0.4	0
1741	42	256.5	0.11877	SubX	0.4	0
1742	42	258	0.237171	SubX	0.4	0
1743	42	259.5	0.220746	SubX	0.4	0
1744	42	261	0.101732	SubX	0.4	0
1745	42	262.5	0.00645814	SubX	0.4	0
1746	42	264	0.0765041	SubX	0.4	0
1747	42	265.5	0.0864812	SubX	0.4	0
1748	42	267	0.0317248	SubX	0.4	0
1749	42	268.5	0.0105914	SubX	0.4	0
1750	42	270	0.0480268	SubX	0.4	0
1751	42	271.5	0.111418	SubX	0.4	0
1752	42	273	0.132826	SubX	0.4	0
1753	42	274.5	0.0810862	SubX	0.4	0
1754	42	276	0.0601569	SubX	0.4	0
1755	42	277.5	-0.00278058	SubX	0.4	0
1756	42	279	-0.0305425	SubX	0.4	0
1757	42	280.5	0.0694109	SubX	0.4	0
1758	42	282	0.154932	SubX	0.4	0
1759	42	283.5	0.24396	SubX	0.4	0
1760	42	285	0.263008	SubX	0.4	0
1761	42	286.5	0.180154	SubX	0.4	0
1762	42	288	0.216864	SubX	0.4	0
1763	43.5	237	0.0475706	SubX	0.4	0
1764	43.5	238.5	-0.0882517	SubX	0.4	0
1765	43.5	240	-0.155005	SubX	0.4	0
1766	43.5	241.5	-0.175825	SubX	0.4	0
1767	43.5	243	0.0418821	SubX	0.4	0
1768	43.5	244.5	0.0803011	SubX	0.4	0
1769	43.5	246	0.177623	SubX	0.4	0
1770	43.5	247.5	0.225421	SubX	0.4	0
1771	43.5	249	0.0881957	SubX	0.4	0
1772	43.5	250.5	0.0852042	SubX	0.4	0
1773	43.5	252	0.141451	SubX	0.4	0
1774	43.5	253.5	0.0413186	SubX	0.4	0
1775	43.5	255	0.144867	SubX	0.4	0
1776	43.5	256.5	0.230772	SubX	0.4	0
1777	43.5	258	0.202341	SubX	0.4	0
1778	43.5	259.5	0.243388	SubX	0.4	0
1779	43.5	261	0.12035	SubX	0.4	0
1780	43.5	262.5	0.0403661	SubX	0.4	0
1781	43.5	264	0.0307596	SubX	0.4	0
1782	43.5	265.5	0.0672284	SubX	0.4	0
1783	43.5	267	0.0769323	SubX	0.4	0
1784	43.5	268.5	0.0562289	SubX	0.4	0
1785	43.5	270	0.0624311	SubX	0.4	0
1786	43.5	271.5	0.098587	SubX	0.4	0
1787	43.5	273	0.153837	SubX	0.4	0
1788	43.5	274.5	0.0989666	SubX	0.4	0
1789	43.5	276	0.0781159	SubX	0.4	0
1790	43.5	277.5	0.052669	SubX	0.4	0
1791	43.5	282	0.0426941	SubX	0.4	0
1792	43.5	283.5	0.0129813	SubX	0.4	0
1793	43.5	285	0.0355821	SubX	0.4	0
1794	43.5	286.5	-0.0154301	SubX	0.4	0
1795	43.5	288	0.0974157	SubX	0.4	0
1796	43.5	289.5	0.134382	SubX	0.4	0
1797	45	237	0.337171	SubX	0.4	0
1798	45	238.5	0.336613	SubX	0.4	0
1799	45	240	-0.112776	SubX	0.4	0
1800	45	241.5	0.0176336	SubX	0.4	0
1801	45	243	-0.0322751	SubX	0.4	0
1802	45	244.5	-0.129051	SubX	0.4	0
1803	45	246	-0.125782	SubX	0.4	0
1804	45	247.5	0.0176873	SubX	0.4	0
1805	45	249	0.0706939	SubX	0.4	0
1806	45	250.5	0.0350388	SubX	0.4	0
1807	45	252	0.237426	SubX	0.4	0
1808	45	253.5	0.127778	SubX	0.4	0
1809	45	255	0.247699	SubX	0.4	0
1810	45	256.5	0.197972	SubX	0.4	0
1811	45	258	0.11324	SubX	0.4	0
1812	45	259.5	0.0656363	SubX	0.4	0
1813	45	261	-0.00893944	SubX	0.4	0
1814	45	262.5	0.00212503	SubX	0.4	0
1815	45	264	-0.0381062	SubX	0.4	0
1816	45	265.5	0.0506479	SubX	0.4	0
1817	45	267	0.175852	SubX	0.4	0
1818	45	268.5	0.20374	SubX	0.4	0
1819	45	270	0.214004	SubX	0.4	0
1820	45	271.5	0.242516	SubX	0.4	0
1821	45	273	0.235071	SubX	0.4	0
1822	45	274.5	0.177334	SubX	0.4	0
1823	45	276	0.143757	SubX	0.4	0
1824	45	286.5	-0.211345	SubX	0.4	0
1825	45	288	-0.238352	SubX	0.4	0
1826	45	289.5	-0.100032	SubX	0.4	0
1827	45	291	0.00591571	SubX	0.4	0
1828	45	292.5	0.0827387	SubX	0.4	0
1829	46.5	237	0.2438	SubX	0.4	0
1830	46.5	238.5	0.260597	SubX	0.4	0
1831	46.5	240	-0.246625	SubX	0.4	0
1832	46.5	241.5	0.122356	SubX	0.4	0
1833	46.5	243	0.0123759	SubX	0.4	0
1834	46.5	244.5	0.0766926	SubX	0.4	0
1835	46.5	246	0.177877	SubX	0.4	0
1836	46.5	247.5	0.13682	SubX	0.4	0
1837	46.5	249	0.268614	SubX	0.4	0
1838	46.5	250.5	0.133392	SubX	0.4	0
1839	46.5	252	0.069781	SubX	0.4	0
1840	46.5	253.5	0.105834	SubX	0.4	0
1841	46.5	255	0.088281	SubX	0.4	0
1842	46.5	256.5	-0.0147916	SubX	0.4	0
1843	46.5	258	-0.125189	SubX	0.4	0
1844	46.5	259.5	-0.128213	SubX	0.4	0
1845	46.5	261	-0.175908	SubX	0.4	0
1846	46.5	262.5	-0.151015	SubX	0.4	0
1847	46.5	264	-0.109381	SubX	0.4	0
1848	46.5	265.5	-0.0795888	SubX	0.4	0
1849	46.5	267	-0.0367762	SubX	0.4	0
1850	46.5	268.5	0.0468197	SubX	0.4	0
1851	46.5	270	0.101655	SubX	0.4	0
1852	46.5	271.5	0.113825	SubX	0.4	0
1853	46.5	273	0.0670514	SubX	0.4	0
1854	46.5	274.5	0.0080727	SubX	0.4	0
1855	46.5	291	-0.0931076	SubX	0.4	0
1856	48	237	0.0790049	SubX	0.4	0
1857	48	238.5	0.085393	SubX	0.4	0
1858	48	240	-0.102453	SubX	0.4	0
1859	48	241.5	0.0112896	SubX	0.4	0
1860	48	243	0.109475	SubX	0.4	0
1861	48	244.5	-0.0557834	SubX	0.4	0
1862	48	246	0.131847	SubX	0.4	0
1863	48	247.5	0.189515	SubX	0.4	0
1864	48	249	0.151354	SubX	0.4	0
1865	48	250.5	0.11611	SubX	0.4	0
1866	48	252	0.030421	SubX	0.4	0
1867	48	253.5	-0.0109987	SubX	0.4	0
1868	48	255	-0.0239704	SubX	0.4	0
1869	48	256.5	-0.0844487	SubX	0.4	0
1870	48	258	-0.0793832	SubX	0.4	0
1871	48	259.5	-0.107611	SubX	0.4	0
1872	48	261	-0.166003	SubX	0.4	0
1873	48	262.5	-0.0913354	SubX	0.4	0
1874	48	264	-0.00712161	SubX	0.4	0
1875	48	265.5	-0.0251042	SubX	0.4	0
1876	48	267	0.00744321	SubX	0.4	0
1877	48	268.5	-0.0568993	SubX	0.4	0
1878	48	270	-0.111395	SubX	0.4	0
1879	48	271.5	-0.0345228	SubX	0.4	0
1880	25.5	279	0.298698	SubX	0.5	0
1881	27	261	-0.055575	SubX	0.5	0
1882	27	262.5	-0.145614	SubX	0.5	0
1883	27	279	0.230016	SubX	0.5	0
1884	28.5	261	0.0448082	SubX	0.5	0
1885	28.5	262.5	-0.0874236	SubX	0.5	0
1886	28.5	264	-0.126237	SubX	0.5	0
1887	28.5	277.5	0.0229428	SubX	0.5	0
1888	28.5	279	0.112877	SubX	0.5	0
1889	30	256.5	0.260759	SubX	0.5	0
1890	30	258	0.139488	SubX	0.5	0
1891	30	259.5	0.0712706	SubX	0.5	0
1892	30	261	0.0869379	SubX	0.5	0
1893	30	262.5	0.100987	SubX	0.5	0
1894	30	264	0.0555099	SubX	0.5	0
1895	30	265.5	0.0221816	SubX	0.5	0
1896	30	267	-0.00363274	SubX	0.5	0
1897	30	268.5	0.0308522	SubX	0.5	0
1898	30	270	-0.0223983	SubX	0.5	0
1899	30	274.5	0.115718	SubX	0.5	0
1900	30	276	0.0571215	SubX	0.5	0
1901	30	277.5	0.0619858	SubX	0.5	0
1902	31.5	249	0.159683	SubX	0.5	0
1903	31.5	250.5	0.189656	SubX	0.5	0
1904	31.5	255	0.160958	SubX	0.5	0
1905	31.5	256.5	0.195251	SubX	0.5	0
1906	31.5	258	0.0996124	SubX	0.5	0
1907	31.5	259.5	0.0568563	SubX	0.5	0
1908	31.5	261	0.11755	SubX	0.5	0
1909	31.5	262.5	0.154683	SubX	0.5	0
1910	31.5	264	0.197332	SubX	0.5	0
1911	31.5	265.5	0.158945	SubX	0.5	0
1912	31.5	267	0.121275	SubX	0.5	0
1913	31.5	268.5	0.191833	SubX	0.5	0
1914	31.5	270	0.0810776	SubX	0.5	0
1915	31.5	271.5	0.143649	SubX	0.5	0
1916	31.5	273	0.219667	SubX	0.5	0
1917	31.5	274.5	0.171324	SubX	0.5	0
1918	31.5	276	0.214314	SubX	0.5	0
1919	31.5	277.5	0.130199	SubX	0.5	0
1920	33	243	0.282694	SubX	0.5	0
1921	33	244.5	0.22862	SubX	0.5	0
1922	33	246	0.0837415	SubX	0.5	0
1923	33	247.5	0.172533	SubX	0.5	0
1924	33	249	0.153561	SubX	0.5	0
1925	33	250.5	0.192988	SubX	0.5	0
1926	33	252	-0.0277945	SubX	0.5	0
1927	33	253.5	0.0365689	SubX	0.5	0
1928	33	255	-0.0139952	SubX	0.5	0
1929	33	256.5	0.0697976	SubX	0.5	0
1930	33	258	0.0806125	SubX	0.5	0
1931	33	259.5	0.110352	SubX	0.5	0
1932	33	261	0.0945676	SubX	0.5	0
1933	33	262.5	0.097991	SubX	0.5	0
1934	33	264	0.156196	SubX	0.5	0
1935	33	265.5	0.191359	SubX	0.5	0
1936	33	267	0.160673	SubX	0.5	0
1937	33	268.5	0.187905	SubX	0.5	0
1938	33	270	0.238048	SubX	0.5	0
1939	33	271.5	0.227793	SubX	0.5	0
1940	33	273	0.208214	SubX	0.5	0
1941	33	274.5	0.179021	SubX	0.5	0
1942	33	276	0.189594	SubX	0.5	0
1943	33	277.5	0.1222	SubX	0.5	0
1944	33	279	0.0695295	SubX	0.5	0
1945	33	280.5	0.104215	SubX	0.5	0
1946	34.5	240	0.339448	SubX	0.5	0
1947	34.5	241.5	0.436504	SubX	0.5	0
1948	34.5	243	0.468459	SubX	0.5	0
1949	34.5	244.5	0.352637	SubX	0.5	0
1950	34.5	246	0.201139	SubX	0.5	0
1951	34.5	247.5	0.155192	SubX	0.5	0
1952	34.5	249	0.24518	SubX	0.5	0
1953	34.5	250.5	0.11612	SubX	0.5	0
1954	34.5	252	-0.108333	SubX	0.5	0
1955	34.5	253.5	0.0451726	SubX	0.5	0
1956	34.5	255	0.0234017	SubX	0.5	0
1957	34.5	256.5	0.0893424	SubX	0.5	0
1958	34.5	258	0.143712	SubX	0.5	0
1959	34.5	259.5	0.180553	SubX	0.5	0
1960	34.5	261	0.160631	SubX	0.5	0
1961	34.5	262.5	0.0636473	SubX	0.5	0
1962	34.5	264	0.0243088	SubX	0.5	0
1963	34.5	265.5	0.0841985	SubX	0.5	0
1964	34.5	267	0.177027	SubX	0.5	0
1965	34.5	268.5	0.212205	SubX	0.5	0
1966	34.5	270	0.241146	SubX	0.5	0
1967	34.5	271.5	0.269156	SubX	0.5	0
1968	34.5	273	0.273932	SubX	0.5	0
1969	34.5	274.5	0.223067	SubX	0.5	0
1970	34.5	276	0.224426	SubX	0.5	0
1971	34.5	277.5	0.190614	SubX	0.5	0
1972	34.5	279	0.144011	SubX	0.5	0
1973	34.5	280.5	0.111822	SubX	0.5	0
1974	34.5	282	0.0150239	SubX	0.5	0
1975	36	238.5	0.207673	SubX	0.5	0
1976	36	240	0.319355	SubX	0.5	0
1977	36	241.5	0.472378	SubX	0.5	0
1978	36	243	0.405153	SubX	0.5	0
1979	36	244.5	0.303292	SubX	0.5	0
1980	36	246	0.250875	SubX	0.5	0
1981	36	247.5	0.299295	SubX	0.5	0
1982	36	249	0.223895	SubX	0.5	0
1983	36	250.5	0.0809139	SubX	0.5	0
1984	36	252	0.0611923	SubX	0.5	0
1985	36	253.5	-0.149412	SubX	0.5	0
1986	36	255	-0.248634	SubX	0.5	0
1987	36	256.5	0.0065006	SubX	0.5	0
1988	36	258	0.121678	SubX	0.5	0
1989	36	259.5	0.0331094	SubX	0.5	0
1990	36	261	0.0375077	SubX	0.5	0
1991	36	262.5	0.0379669	SubX	0.5	0
1992	36	264	0.083646	SubX	0.5	0
1993	36	265.5	0.121275	SubX	0.5	0
1994	36	267	0.18744	SubX	0.5	0
1995	36	268.5	0.152425	SubX	0.5	0
1996	36	270	0.125643	SubX	0.5	0
1997	36	271.5	0.205097	SubX	0.5	0
1998	36	273	0.250632	SubX	0.5	0
[truncated: 5,897 more rows]

## Sheet: us_precip_1.5x1.5_56w
	lat	lon	lat_lon_skill	model	skill_threshold	above_threshold
0	25.5	279	0.248114	SubX	0	1
1	27	261	-0.0105164	SubX	0	0
2	27	262.5	-0.0717615	SubX	0	0
3	27	279	0.231802	SubX	0	1
4	28.5	261	0.0184204	SubX	0	1
5	28.5	262.5	-0.0913742	SubX	0	0
6	28.5	264	-0.135266	SubX	0	0
7	28.5	277.5	-0.0161187	SubX	0	0
8	28.5	279	0.0685149	SubX	0	1
9	30	256.5	0.243376	SubX	0	1
10	30	258	0.0573009	SubX	0	1
11	30	259.5	0.0554702	SubX	0	1
12	30	261	0.0891723	SubX	0	1
13	30	262.5	0.104765	SubX	0	1
14	30	264	0.0704919	SubX	0	1
15	30	265.5	0.0442199	SubX	0	1
16	30	267	0.0106847	SubX	0	1
17	30	268.5	0.0315433	SubX	0	1
18	30	270	-0.0325833	SubX	0	0
19	30	274.5	0.115549	SubX	0	1
20	30	276	0.0677866	SubX	0	1
21	30	277.5	0.037981	SubX	0	1
22	31.5	249	0.0812492	SubX	0	1
23	31.5	250.5	0.106442	SubX	0	1
24	31.5	255	0.177546	SubX	0	1
25	31.5	256.5	0.16948	SubX	0	1
26	31.5	258	0.109642	SubX	0	1
27	31.5	259.5	0.0207676	SubX	0	1
28	31.5	261	0.0851329	SubX	0	1
29	31.5	262.5	0.106873	SubX	0	1
30	31.5	264	0.190523	SubX	0	1
31	31.5	265.5	0.181724	SubX	0	1
32	31.5	267	0.124741	SubX	0	1
33	31.5	268.5	0.151142	SubX	0	1
34	31.5	270	0.00199955	SubX	0	1
35	31.5	271.5	0.0261232	SubX	0	1
36	31.5	273	0.217566	SubX	0	1
37	31.5	274.5	0.229995	SubX	0	1
38	31.5	276	0.181711	SubX	0	1
39	31.5	277.5	0.147035	SubX	0	1
40	33	243	0.178249	SubX	0	1
41	33	244.5	0.192468	SubX	0	1
42	33	246	0.120694	SubX	0	1
43	33	247.5	0.0701708	SubX	0	1
44	33	249	0.0877525	SubX	0	1
45	33	250.5	0.113163	SubX	0	1
46	33	252	0.0925096	SubX	0	1
47	33	253.5	0.072579	SubX	0	1
48	33	255	0.137191	SubX	0	1
49	33	256.5	0.10459	SubX	0	1
50	33	258	0.114846	SubX	0	1
51	33	259.5	0.107163	SubX	0	1
52	33	261	0.0958351	SubX	0	1
53	33	262.5	0.0546543	SubX	0	1
54	33	264	0.137157	SubX	0	1
55	33	265.5	0.160167	SubX	0	1
56	33	267	0.128547	SubX	0	1
57	33	268.5	0.130792	SubX	0	1
58	33	270	0.109059	SubX	0	1
59	33	271.5	0.111116	SubX	0	1
60	33	273	0.116447	SubX	0	1
61	33	274.5	0.100456	SubX	0	1
62	33	276	0.127514	SubX	0	1
63	33	277.5	0.112033	SubX	0	1
64	33	279	0.0789205	SubX	0	1
65	33	280.5	0.156552	SubX	0	1
66	34.5	240	0.200775	SubX	0	1
67	34.5	241.5	0.28043	SubX	0	1
68	34.5	243	0.315501	SubX	0	1
69	34.5	244.5	0.282347	SubX	0	1
70	34.5	246	0.140846	SubX	0	1
71	34.5	247.5	0.0717504	SubX	0	1
72	34.5	249	0.168792	SubX	0	1
73	34.5	250.5	0.142206	SubX	0	1
74	34.5	252	-0.00558507	SubX	0	0
75	34.5	253.5	0.0260583	SubX	0	1
76	34.5	255	0.0223226	SubX	0	1
77	34.5	256.5	0.092297	SubX	0	1
78	34.5	258	0.202329	SubX	0	1
79	34.5	259.5	0.175368	SubX	0	1
80	34.5	261	0.132511	SubX	0	1
81	34.5	262.5	-0.000916078	SubX	0	0
82	34.5	264	-0.0403339	SubX	0	0
83	34.5	265.5	-0.000609194	SubX	0	0
84	34.5	267	0.115048	SubX	0	1
85	34.5	268.5	0.157904	SubX	0	1
86	34.5	270	0.175755	SubX	0	1
87	34.5	271.5	0.155302	SubX	0	1
88	34.5	273	0.155767	SubX	0	1
89	34.5	274.5	0.135393	SubX	0	1
90	34.5	276	0.135676	SubX	0	1
91	34.5	277.5	0.125262	SubX	0	1
92	34.5	279	0.0872049	SubX	0	1
93	34.5	280.5	0.0917545	SubX	0	1
94	34.5	282	-0.0460356	SubX	0	0
95	36	238.5	0.0552754	SubX	0	1
96	36	240	0.118524	SubX	0	1
97	36	241.5	0.144824	SubX	0	1
98	36	243	0.207789	SubX	0	1
99	36	244.5	0.211089	SubX	0	1
100	36	246	0.159937	SubX	0	1
101	36	247.5	0.192525	SubX	0	1
102	36	249	0.21284	SubX	0	1
103	36	250.5	0.122912	SubX	0	1
104	36	252	0.0065398	SubX	0	1
105	36	253.5	-0.168882	SubX	0	0
106	36	255	-0.190406	SubX	0	0
107	36	256.5	-0.0511878	SubX	0	0
108	36	258	0.099154	SubX	0	1
109	36	259.5	-0.0175393	SubX	0	0
110	36	261	-0.0070244	SubX	0	0
111	36	262.5	-0.0460999	SubX	0	0
112	36	264	-0.030573	SubX	0	0
113	36	265.5	0.0186458	SubX	0	1
114	36	267	0.0851454	SubX	0	1
115	36	268.5	0.111136	SubX	0	1
116	36	270	0.132214	SubX	0	1
117	36	271.5	0.175972	SubX	0	1
118	36	273	0.180471	SubX	0	1
119	36	274.5	0.148612	SubX	0	1
120	36	276	0.125163	SubX	0	1
121	36	277.5	0.106992	SubX	0	1
122	36	279	0.0796226	SubX	0	1
123	36	280.5	0.104545	SubX	0	1
124	36	282	0.104657	SubX	0	1
125	36	283.5	0.0390061	SubX	0	1
126	37.5	238.5	0.139049	SubX	0	1
127	37.5	240	0.071135	SubX	0	1
128	37.5	241.5	0.120468	SubX	0	1
129	37.5	243	0.0193467	SubX	0	1
130	37.5	244.5	0.152155	SubX	0	1
131	37.5	246	0.0853648	SubX	0	1
132	37.5	247.5	0.150685	SubX	0	1
133	37.5	249	0.0715603	SubX	0	1
134	37.5	250.5	0.0280848	SubX	0	1
135	37.5	252	-0.0223319	SubX	0	0
136	37.5	253.5	-0.205757	SubX	0	0
137	37.5	255	-0.218411	SubX	0	0
138	37.5	256.5	-0.200291	SubX	0	0
139	37.5	258	-0.056838	SubX	0	0
140	37.5	259.5	-0.0352346	SubX	0	0
141	37.5	261	-0.0156772	SubX	0	0
142	37.5	262.5	-0.0242718	SubX	0	0
143	37.5	264	-0.00686876	SubX	0	0
144	37.5	265.5	0.0681648	SubX	0	1
145	37.5	267	0.150414	SubX	0	1
146	37.5	268.5	0.133917	SubX	0	1
147	37.5	270	0.0669157	SubX	0	1
148	37.5	271.5	0.103419	SubX	0	1
149	37.5	273	0.15208	SubX	0	1
150	37.5	274.5	0.135882	SubX	0	1
151	37.5	276	0.177823	SubX	0	1
152	37.5	277.5	0.10875	SubX	0	1
153	37.5	279	0.0469801	SubX	0	1
154	37.5	280.5	0.0643392	SubX	0	1
155	37.5	282	0.0918148	SubX	0	1
156	37.5	283.5	0.0436624	SubX	0	1
157	39	237	0.191978	SubX	0	1
158	39	238.5	0.104028	SubX	0	1
159	39	240	0.132226	SubX	0	1
160	39	241.5	-0.041436	SubX	0	0
161	39	243	0.038532	SubX	0	1
162	39	244.5	0.161694	SubX	0	1
163	39	246	0.227341	SubX	0	1
164	39	247.5	0.105253	SubX	0	1
165	39	249	-0.065297	SubX	0	0
166	39	250.5	0.008434	SubX	0	1
167	39	252	0.0623786	SubX	0	1
168	39	253.5	-0.130134	SubX	0	0
169	39	255	-0.192744	SubX	0	0
170	39	256.5	-0.144526	SubX	0	0
171	39	258	-0.0318184	SubX	0	0
172	39	259.5	0.0434087	SubX	0	1
173	39	261	0.0102771	SubX	0	1
174	39	262.5	0.0430924	SubX	0	1
175	39	264	0.0275875	SubX	0	1
176	39	265.5	0.0510198	SubX	0	1
177	39	267	0.0845659	SubX	0	1
178	39	268.5	0.135626	SubX	0	1
179	39	270	0.123663	SubX	0	1
180	39	271.5	0.112597	SubX	0	1
181	39	273	0.153614	SubX	0	1
182	39	274.5	0.13095	SubX	0	1
183	39	276	0.171125	SubX	0	1
184	39	277.5	0.165809	SubX	0	1
185	39	279	0.11327	SubX	0	1
186	39	280.5	0.0564879	SubX	0	1
187	39	282	0.0532068	SubX	0	1
188	39	283.5	0.0992917	SubX	0	1
189	39	285	0.0902965	SubX	0	1
190	40.5	237	0.180321	SubX	0	1
191	40.5	238.5	0.147622	SubX	0	1
192	40.5	240	0.0528285	SubX	0	1
193	40.5	241.5	0.0289923	SubX	0	1
194	40.5	243	0.07597	SubX	0	1
195	40.5	244.5	0.10375	SubX	0	1
196	40.5	246	0.110296	SubX	0	1
197	40.5	247.5	0.116031	SubX	0	1
198	40.5	249	-0.0694496	SubX	0	0
199	40.5	250.5	-0.190866	SubX	0	0
200	40.5	252	0.118619	SubX	0	1
201	40.5	253.5	-0.0115349	SubX	0	0
202	40.5	255	-0.151305	SubX	0	0
203	40.5	256.5	0.00424553	SubX	0	1
204	40.5	258	0.0673645	SubX	0	1
205	40.5	259.5	0.0860412	SubX	0	1
206	40.5	261	-0.00234428	SubX	0	0
207	40.5	262.5	-0.0601685	SubX	0	0
208	40.5	264	-0.0346926	SubX	0	0
209	40.5	265.5	0.0357133	SubX	0	1
210	40.5	267	0.0761747	SubX	0	1
211	40.5	268.5	0.0183987	SubX	0	1
212	40.5	270	0.0755246	SubX	0	1
213	40.5	271.5	0.117519	SubX	0	1
214	40.5	273	0.10779	SubX	0	1
215	40.5	274.5	0.0607517	SubX	0	1
216	40.5	276	0.102691	SubX	0	1
217	40.5	277.5	0.117198	SubX	0	1
218	40.5	279	0.0964964	SubX	0	1
219	40.5	280.5	0.0278723	SubX	0	1
220	40.5	282	0.0802557	SubX	0	1
221	40.5	283.5	0.184211	SubX	0	1
222	40.5	285	0.158896	SubX	0	1
223	40.5	286.5	0.0478168	SubX	0	1
224	42	237	-0.039077	SubX	0	0
225	42	238.5	-0.18217	SubX	0	0
226	42	240	-0.0313369	SubX	0	0
227	42	241.5	-0.0265625	SubX	0	0
228	42	243	0.111722	SubX	0	1
229	42	244.5	0.1034	SubX	0	1
230	42	246	0.0744722	SubX	0	1
231	42	247.5	0.0310973	SubX	0	1
232	42	249	-0.00633128	SubX	0	0
233	42	250.5	-0.0879401	SubX	0	0
234	42	252	0.0945938	SubX	0	1
235	42	253.5	0.0947626	SubX	0	1
236	42	255	-0.0316981	SubX	0	0
237	42	256.5	0.060852	SubX	0	1
238	42	258	0.140988	SubX	0	1
239	42	259.5	0.181683	SubX	0	1
240	42	261	0.109303	SubX	0	1
241	42	262.5	-0.0187894	SubX	0	0
242	42	264	-0.0199008	SubX	0	0
243	42	265.5	0.0349604	SubX	0	1
244	42	267	0.057657	SubX	0	1
245	42	268.5	-0.00972953	SubX	0	0
246	42	270	-0.0130497	SubX	0	0
247	42	271.5	0.00873781	SubX	0	1
248	42	273	0.0717838	SubX	0	1
249	42	274.5	0.0903146	SubX	0	1
250	42	276	0.0826508	SubX	0	1
251	42	277.5	0.00807221	SubX	0	1
252	42	279	-0.0628955	SubX	0	0
253	42	280.5	0.0207489	SubX	0	1
254	42	282	0.0796982	SubX	0	1
255	42	283.5	0.15429	SubX	0	1
256	42	285	0.142025	SubX	0	1
257	42	286.5	-0.00622726	SubX	0	0
258	42	288	0.0699704	SubX	0	1
259	43.5	237	-0.117247	SubX	0	0
260	43.5	238.5	-0.171537	SubX	0	0
261	43.5	240	-0.233748	SubX	0	0
262	43.5	241.5	-0.270588	SubX	0	0
263	43.5	243	-0.0310432	SubX	0	0
264	43.5	244.5	0.015832	SubX	0	1
265	43.5	246	0.0812086	SubX	0	1
266	43.5	247.5	0.143855	SubX	0	1
267	43.5	249	-0.0336923	SubX	0	0
268	43.5	250.5	-0.0302364	SubX	0	0
269	43.5	252	0.0126218	SubX	0	1
270	43.5	253.5	-0.0247906	SubX	0	0
271	43.5	255	0.127094	SubX	0	1
272	43.5	256.5	0.200975	SubX	0	1
273	43.5	258	0.149179	SubX	0	1
274	43.5	259.5	0.234504	SubX	0	1
275	43.5	261	0.161167	SubX	0	1
276	43.5	262.5	0.063692	SubX	0	1
277	43.5	264	0.0258761	SubX	0	1
278	43.5	265.5	0.0442629	SubX	0	1
279	43.5	267	0.00650937	SubX	0	1
280	43.5	268.5	-0.00940077	SubX	0	0
281	43.5	270	-0.0359953	SubX	0	0
282	43.5	271.5	-0.0209815	SubX	0	0
283	43.5	273	0.0713478	SubX	0	1
284	43.5	274.5	0.0498151	SubX	0	1
285	43.5	276	0.0737004	SubX	0	1
286	43.5	277.5	0.0333082	SubX	0	1
287	43.5	282	-0.000237583	SubX	0	0
288	43.5	283.5	-0.0120912	SubX	0	0
289	43.5	285	-0.0328712	SubX	0	0
290	43.5	286.5	-0.129744	SubX	0	0
291	43.5	288	-0.0646215	SubX	0	0
292	43.5	289.5	-0.00257305	SubX	0	0
293	45	237	0.279886	SubX	0	1
294	45	238.5	0.332581	SubX	0	1
295	45	240	-0.174247	SubX	0	0
296	45	241.5	-0.0534328	SubX	0	0
297	45	243	-0.0274584	SubX	0	0
298	45	244.5	-0.106941	SubX	0	0
299	45	246	-0.111269	SubX	0	0
300	45	247.5	-0.0105613	SubX	0	0
301	45	249	-0.00562382	SubX	0	0
302	45	250.5	0.00777327	SubX	0	1
303	45	252	0.238117	SubX	0	1
304	45	253.5	0.125115	SubX	0	1
305	45	255	0.232436	SubX	0	1
306	45	256.5	0.202783	SubX	0	1
307	45	258	0.0770643	SubX	0	1
308	45	259.5	0.0725003	SubX	0	1
309	45	261	0.0194317	SubX	0	1
310	45	262.5	-0.0132374	SubX	0	0
311	45	264	-0.0656126	SubX	0	0
312	45	265.5	-0.00860926	SubX	0	0
313	45	267	0.0949663	SubX	0	1
314	45	268.5	0.0801037	SubX	0	1
315	45	270	0.107665	SubX	0	1
316	45	271.5	0.108177	SubX	0	1
317	45	273	0.0867034	SubX	0	1
318	45	274.5	0.110077	SubX	0	1
319	45	276	0.0884369	SubX	0	1
320	45	286.5	-0.206632	SubX	0	0
321	45	288	-0.258484	SubX	0	0
322	45	289.5	-0.20151	SubX	0	0
323	45	291	-0.0952624	SubX	0	0
324	45	292.5	-0.0363471	SubX	0	0
325	46.5	237	0.231796	SubX	0	1
326	46.5	238.5	0.261297	SubX	0	1
327	46.5	240	-0.282271	SubX	0	0
328	46.5	241.5	0.11255	SubX	0	1
329	46.5	243	0.0361825	SubX	0	1
330	46.5	244.5	0.124748	SubX	0	1
331	46.5	246	0.194448	SubX	0	1
332	46.5	247.5	0.121034	SubX	0	1
333	46.5	249	0.207329	SubX	0	1
334	46.5	250.5	0.130888	SubX	0	1
335	46.5	252	0.0537135	SubX	0	1
336	46.5	253.5	0.112008	SubX	0	1
337	46.5	255	0.105567	SubX	0	1
338	46.5	256.5	0.0287401	SubX	0	1
339	46.5	258	-0.0643773	SubX	0	0
340	46.5	259.5	-0.0546074	SubX	0	0
341	46.5	261	-0.148753	SubX	0	0
342	46.5	262.5	-0.158676	SubX	0	0
343	46.5	264	-0.0976781	SubX	0	0
344	46.5	265.5	-0.0895553	SubX	0	0
345	46.5	267	-0.0204441	SubX	0	0
346	46.5	268.5	0.0502337	SubX	0	1
347	46.5	270	0.105027	SubX	0	1
348	46.5	271.5	0.0871043	SubX	0	1
349	46.5	273	0.028165	SubX	0	1
350	46.5	274.5	-0.0249386	SubX	0	0
351	46.5	291	-0.131749	SubX	0	0
352	48	237	0.231347	SubX	0	1
353	48	238.5	0.110752	SubX	0	1
354	48	240	-0.0934861	SubX	0	0
355	48	241.5	0.0306371	SubX	0	1
356	48	243	0.130289	SubX	0	1
357	48	244.5	-0.0115681	SubX	0	0
358	48	246	0.0783112	SubX	0	1
359	48	247.5	0.0979625	SubX	0	1
360	48	249	0.0779231	SubX	0	1
361	48	250.5	0.0741453	SubX	0	1
362	48	252	0.0345845	SubX	0	1
363	48	253.5	-0.00431746	SubX	0	0
364	48	255	-0.0231032	SubX	0	0
365	48	256.5	-0.0734688	SubX	0	0
366	48	258	-0.0847923	SubX	0	0
367	48	259.5	-0.124871	SubX	0	0
368	48	261	-0.19426	SubX	0	0
369	48	262.5	-0.0898147	SubX	0	0
370	48	264	-0.0515611	SubX	0	0
371	48	265.5	-0.0116462	SubX	0	0
372	48	267	0.0264771	SubX	0	1
373	48	268.5	-0.0316445	SubX	0	0
374	48	270	-0.100543	SubX	0	0
375	48	271.5	-0.0548176	SubX	0	0
376	25.5	279	0.248114	SubX	0.1	1
377	27	261	-0.0105164	SubX	0.1	0
378	27	262.5	-0.0717615	SubX	0.1	0
379	27	279	0.231802	SubX	0.1	1
380	28.5	261	0.0184204	SubX	0.1	0
381	28.5	262.5	-0.0913742	SubX	0.1	0
382	28.5	264	-0.135266	SubX	0.1	0
383	28.5	277.5	-0.0161187	SubX	0.1	0
384	28.5	279	0.0685149	SubX	0.1	0
385	30	256.5	0.243376	SubX	0.1	1
386	30	258	0.0573009	SubX	0.1	0
387	30	259.5	0.0554702	SubX	0.1	0
388	30	261	0.0891723	SubX	0.1	0
389	30	262.5	0.104765	SubX	0.1	1
390	30	264	0.0704919	SubX	0.1	0
391	30	265.5	0.0442199	SubX	0.1	0
392	30	267	0.0106847	SubX	0.1	0
393	30	268.5	0.0315433	SubX	0.1	0
394	30	270	-0.0325833	SubX	0.1	0
395	30	274.5	0.115549	SubX	0.1	1
396	30	276	0.0677866	SubX	0.1	0
397	30	277.5	0.037981	SubX	0.1	0
398	31.5	249	0.0812492	SubX	0.1	0
399	31.5	250.5	0.106442	SubX	0.1	1
400	31.5	255	0.177546	SubX	0.1	1
401	31.5	256.5	0.16948	SubX	0.1	1
402	31.5	258	0.109642	SubX	0.1	1
403	31.5	259.5	0.0207676	SubX	0.1	0
404	31.5	261	0.0851329	SubX	0.1	0
405	31.5	262.5	0.106873	SubX	0.1	1
406	31.5	264	0.190523	SubX	0.1	1
407	31.5	265.5	0.181724	SubX	0.1	1
408	31.5	267	0.124741	SubX	0.1	1
409	31.5	268.5	0.151142	SubX	0.1	1
410	31.5	270	0.00199955	SubX	0.1	0
411	31.5	271.5	0.0261232	SubX	0.1	0
412	31.5	273	0.217566	SubX	0.1	1
413	31.5	274.5	0.229995	SubX	0.1	1
414	31.5	276	0.181711	SubX	0.1	1
415	31.5	277.5	0.147035	SubX	0.1	1
416	33	243	0.178249	SubX	0.1	1
417	33	244.5	0.192468	SubX	0.1	1
418	33	246	0.120694	SubX	0.1	1
419	33	247.5	0.0701708	SubX	0.1	0
420	33	249	0.0877525	SubX	0.1	0
421	33	250.5	0.113163	SubX	0.1	1
422	33	252	0.0925096	SubX	0.1	0
423	33	253.5	0.072579	SubX	0.1	0
424	33	255	0.137191	SubX	0.1	1
425	33	256.5	0.10459	SubX	0.1	1
426	33	258	0.114846	SubX	0.1	1
427	33	259.5	0.107163	SubX	0.1	1
428	33	261	0.0958351	SubX	0.1	0
429	33	262.5	0.0546543	SubX	0.1	0
430	33	264	0.137157	SubX	0.1	1
431	33	265.5	0.160167	SubX	0.1	1
432	33	267	0.128547	SubX	0.1	1
433	33	268.5	0.130792	SubX	0.1	1
434	33	270	0.109059	SubX	0.1	1
435	33	271.5	0.111116	SubX	0.1	1
436	33	273	0.116447	SubX	0.1	1
437	33	274.5	0.100456	SubX	0.1	1
438	33	276	0.127514	SubX	0.1	1
439	33	277.5	0.112033	SubX	0.1	1
440	33	279	0.0789205	SubX	0.1	0
441	33	280.5	0.156552	SubX	0.1	1
442	34.5	240	0.200775	SubX	0.1	1
443	34.5	241.5	0.28043	SubX	0.1	1
444	34.5	243	0.315501	SubX	0.1	1
445	34.5	244.5	0.282347	SubX	0.1	1
446	34.5	246	0.140846	SubX	0.1	1
447	34.5	247.5	0.0717504	SubX	0.1	0
448	34.5	249	0.168792	SubX	0.1	1
449	34.5	250.5	0.142206	SubX	0.1	1
450	34.5	252	-0.00558507	SubX	0.1	0
451	34.5	253.5	0.0260583	SubX	0.1	0
452	34.5	255	0.0223226	SubX	0.1	0
453	34.5	256.5	0.092297	SubX	0.1	0
454	34.5	258	0.202329	SubX	0.1	1
455	34.5	259.5	0.175368	SubX	0.1	1
456	34.5	261	0.132511	SubX	0.1	1
457	34.5	262.5	-0.000916078	SubX	0.1	0
458	34.5	264	-0.0403339	SubX	0.1	0
459	34.5	265.5	-0.000609194	SubX	0.1	0
460	34.5	267	0.115048	SubX	0.1	1
461	34.5	268.5	0.157904	SubX	0.1	1
462	34.5	270	0.175755	SubX	0.1	1
463	34.5	271.5	0.155302	SubX	0.1	1
464	34.5	273	0.155767	SubX	0.1	1
465	34.5	274.5	0.135393	SubX	0.1	1
466	34.5	276	0.135676	SubX	0.1	1
467	34.5	277.5	0.125262	SubX	0.1	1
468	34.5	279	0.0872049	SubX	0.1	0
469	34.5	280.5	0.0917545	SubX	0.1	0
470	34.5	282	-0.0460356	SubX	0.1	0
471	36	238.5	0.0552754	SubX	0.1	0
472	36	240	0.118524	SubX	0.1	1
473	36	241.5	0.144824	SubX	0.1	1
474	36	243	0.207789	SubX	0.1	1
475	36	244.5	0.211089	SubX	0.1	1
476	36	246	0.159937	SubX	0.1	1
477	36	247.5	0.192525	SubX	0.1	1
478	36	249	0.21284	SubX	0.1	1
479	36	250.5	0.122912	SubX	0.1	1
480	36	252	0.0065398	SubX	0.1	0
481	36	253.5	-0.168882	SubX	0.1	0
482	36	255	-0.190406	SubX	0.1	0
483	36	256.5	-0.0511878	SubX	0.1	0
484	36	258	0.099154	SubX	0.1	0
485	36	259.5	-0.0175393	SubX	0.1	0
486	36	261	-0.0070244	SubX	0.1	0
487	36	262.5	-0.0460999	SubX	0.1	0
488	36	264	-0.030573	SubX	0.1	0
489	36	265.5	0.0186458	SubX	0.1	0
490	36	267	0.0851454	SubX	0.1	0
491	36	268.5	0.111136	SubX	0.1	1
492	36	270	0.132214	SubX	0.1	1
493	36	271.5	0.175972	SubX	0.1	1
494	36	273	0.180471	SubX	0.1	1
495	36	274.5	0.148612	SubX	0.1	1
496	36	276	0.125163	SubX	0.1	1
497	36	277.5	0.106992	SubX	0.1	1
498	36	279	0.0796226	SubX	0.1	0
499	36	280.5	0.104545	SubX	0.1	1
500	36	282	0.104657	SubX	0.1	1
501	36	283.5	0.0390061	SubX	0.1	0
502	37.5	238.5	0.139049	SubX	0.1	1
503	37.5	240	0.071135	SubX	0.1	0
504	37.5	241.5	0.120468	SubX	0.1	1
505	37.5	243	0.0193467	SubX	0.1	0
506	37.5	244.5	0.152155	SubX	0.1	1
507	37.5	246	0.0853648	SubX	0.1	0
508	37.5	247.5	0.150685	SubX	0.1	1
509	37.5	249	0.0715603	SubX	0.1	0
510	37.5	250.5	0.0280848	SubX	0.1	0
511	37.5	252	-0.0223319	SubX	0.1	0
512	37.5	253.5	-0.205757	SubX	0.1	0
513	37.5	255	-0.218411	SubX	0.1	0
514	37.5	256.5	-0.200291	SubX	0.1	0
515	37.5	258	-0.056838	SubX	0.1	0
516	37.5	259.5	-0.0352346	SubX	0.1	0
517	37.5	261	-0.0156772	SubX	0.1	0
518	37.5	262.5	-0.0242718	SubX	0.1	0
519	37.5	264	-0.00686876	SubX	0.1	0
520	37.5	265.5	0.0681648	SubX	0.1	0
521	37.5	267	0.150414	SubX	0.1	1
522	37.5	268.5	0.133917	SubX	0.1	1
523	37.5	270	0.0669157	SubX	0.1	0
524	37.5	271.5	0.103419	SubX	0.1	1
525	37.5	273	0.15208	SubX	0.1	1
526	37.5	274.5	0.135882	SubX	0.1	1
527	37.5	276	0.177823	SubX	0.1	1
528	37.5	277.5	0.10875	SubX	0.1	1
529	37.5	279	0.0469801	SubX	0.1	0
530	37.5	280.5	0.0643392	SubX	0.1	0
531	37.5	282	0.0918148	SubX	0.1	0
532	37.5	283.5	0.0436624	SubX	0.1	0
533	39	237	0.191978	SubX	0.1	1
534	39	238.5	0.104028	SubX	0.1	1
535	39	240	0.132226	SubX	0.1	1
536	39	241.5	-0.041436	SubX	0.1	0
537	39	243	0.038532	SubX	0.1	0
538	39	244.5	0.161694	SubX	0.1	1
539	39	246	0.227341	SubX	0.1	1
540	39	247.5	0.105253	SubX	0.1	1
541	39	249	-0.065297	SubX	0.1	0
542	39	250.5	0.008434	SubX	0.1	0
543	39	252	0.0623786	SubX	0.1	0
544	39	253.5	-0.130134	SubX	0.1	0
545	39	255	-0.192744	SubX	0.1	0
546	39	256.5	-0.144526	SubX	0.1	0
547	39	258	-0.0318184	SubX	0.1	0
548	39	259.5	0.0434087	SubX	0.1	0
549	39	261	0.0102771	SubX	0.1	0
550	39	262.5	0.0430924	SubX	0.1	0
551	39	264	0.0275875	SubX	0.1	0
552	39	265.5	0.0510198	SubX	0.1	0
553	39	267	0.0845659	SubX	0.1	0
554	39	268.5	0.135626	SubX	0.1	1
555	39	270	0.123663	SubX	0.1	1
556	39	271.5	0.112597	SubX	0.1	1
557	39	273	0.153614	SubX	0.1	1
558	39	274.5	0.13095	SubX	0.1	1
559	39	276	0.171125	SubX	0.1	1
560	39	277.5	0.165809	SubX	0.1	1
561	39	279	0.11327	SubX	0.1	1
562	39	280.5	0.0564879	SubX	0.1	0
563	39	282	0.0532068	SubX	0.1	0
564	39	283.5	0.0992917	SubX	0.1	0
565	39	285	0.0902965	SubX	0.1	0
566	40.5	237	0.180321	SubX	0.1	1
567	40.5	238.5	0.147622	SubX	0.1	1
568	40.5	240	0.0528285	SubX	0.1	0
569	40.5	241.5	0.0289923	SubX	0.1	0
570	40.5	243	0.07597	SubX	0.1	0
571	40.5	244.5	0.10375	SubX	0.1	1
572	40.5	246	0.110296	SubX	0.1	1
573	40.5	247.5	0.116031	SubX	0.1	1
574	40.5	249	-0.0694496	SubX	0.1	0
575	40.5	250.5	-0.190866	SubX	0.1	0
576	40.5	252	0.118619	SubX	0.1	1
577	40.5	253.5	-0.0115349	SubX	0.1	0
578	40.5	255	-0.151305	SubX	0.1	0
579	40.5	256.5	0.00424553	SubX	0.1	0
580	40.5	258	0.0673645	SubX	0.1	0
581	40.5	259.5	0.0860412	SubX	0.1	0
582	40.5	261	-0.00234428	SubX	0.1	0
583	40.5	262.5	-0.0601685	SubX	0.1	0
584	40.5	264	-0.0346926	SubX	0.1	0
585	40.5	265.5	0.0357133	SubX	0.1	0
586	40.5	267	0.0761747	SubX	0.1	0
587	40.5	268.5	0.0183987	SubX	0.1	0
588	40.5	270	0.0755246	SubX	0.1	0
589	40.5	271.5	0.117519	SubX	0.1	1
590	40.5	273	0.10779	SubX	0.1	1
591	40.5	274.5	0.0607517	SubX	0.1	0
592	40.5	276	0.102691	SubX	0.1	1
593	40.5	277.5	0.117198	SubX	0.1	1
594	40.5	279	0.0964964	SubX	0.1	0
595	40.5	280.5	0.0278723	SubX	0.1	0
596	40.5	282	0.0802557	SubX	0.1	0
597	40.5	283.5	0.184211	SubX	0.1	1
598	40.5	285	0.158896	SubX	0.1	1
599	40.5	286.5	0.0478168	SubX	0.1	0
600	42	237	-0.039077	SubX	0.1	0
601	42	238.5	-0.18217	SubX	0.1	0
602	42	240	-0.0313369	SubX	0.1	0
603	42	241.5	-0.0265625	SubX	0.1	0
604	42	243	0.111722	SubX	0.1	1
605	42	244.5	0.1034	SubX	0.1	1
606	42	246	0.0744722	SubX	0.1	0
607	42	247.5	0.0310973	SubX	0.1	0
608	42	249	-0.00633128	SubX	0.1	0
609	42	250.5	-0.0879401	SubX	0.1	0
610	42	252	0.0945938	SubX	0.1	0
611	42	253.5	0.0947626	SubX	0.1	0
612	42	255	-0.0316981	SubX	0.1	0
613	42	256.5	0.060852	SubX	0.1	0
614	42	258	0.140988	SubX	0.1	1
615	42	259.5	0.181683	SubX	0.1	1
616	42	261	0.109303	SubX	0.1	1
617	42	262.5	-0.0187894	SubX	0.1	0
618	42	264	-0.0199008	SubX	0.1	0
619	42	265.5	0.0349604	SubX	0.1	0
620	42	267	0.057657	SubX	0.1	0
621	42	268.5	-0.00972953	SubX	0.1	0
622	42	270	-0.0130497	SubX	0.1	0
623	42	271.5	0.00873781	SubX	0.1	0
624	42	273	0.0717838	SubX	0.1	0
625	42	274.5	0.0903146	SubX	0.1	0
626	42	276	0.0826508	SubX	0.1	0
627	42	277.5	0.00807221	SubX	0.1	0
628	42	279	-0.0628955	SubX	0.1	0
629	42	280.5	0.0207489	SubX	0.1	0
630	42	282	0.0796982	SubX	0.1	0
631	42	283.5	0.15429	SubX	0.1	1
632	42	285	0.142025	SubX	0.1	1
633	42	286.5	-0.00622726	SubX	0.1	0
634	42	288	0.0699704	SubX	0.1	0
635	43.5	237	-0.117247	SubX	0.1	0
636	43.5	238.5	-0.171537	SubX	0.1	0
637	43.5	240	-0.233748	SubX	0.1	0
638	43.5	241.5	-0.270588	SubX	0.1	0
639	43.5	243	-0.0310432	SubX	0.1	0
640	43.5	244.5	0.015832	SubX	0.1	0
641	43.5	246	0.0812086	SubX	0.1	0
642	43.5	247.5	0.143855	SubX	0.1	1
643	43.5	249	-0.0336923	SubX	0.1	0
644	43.5	250.5	-0.0302364	SubX	0.1	0
645	43.5	252	0.0126218	SubX	0.1	0
646	43.5	253.5	-0.0247906	SubX	0.1	0
647	43.5	255	0.127094	SubX	0.1	1
648	43.5	256.5	0.200975	SubX	0.1	1
649	43.5	258	0.149179	SubX	0.1	1
650	43.5	259.5	0.234504	SubX	0.1	1
651	43.5	261	0.161167	SubX	0.1	1
652	43.5	262.5	0.063692	SubX	0.1	0
653	43.5	264	0.0258761	SubX	0.1	0
654	43.5	265.5	0.0442629	SubX	0.1	0
655	43.5	267	0.00650937	SubX	0.1	0
656	43.5	268.5	-0.00940077	SubX	0.1	0
657	43.5	270	-0.0359953	SubX	0.1	0
658	43.5	271.5	-0.0209815	SubX	0.1	0
659	43.5	273	0.0713478	SubX	0.1	0
660	43.5	274.5	0.0498151	SubX	0.1	0
661	43.5	276	0.0737004	SubX	0.1	0
662	43.5	277.5	0.0333082	SubX	0.1	0
663	43.5	282	-0.000237583	SubX	0.1	0
664	43.5	283.5	-0.0120912	SubX	0.1	0
665	43.5	285	-0.0328712	SubX	0.1	0
666	43.5	286.5	-0.129744	SubX	0.1	0
667	43.5	288	-0.0646215	SubX	0.1	0
668	43.5	289.5	-0.00257305	SubX	0.1	0
669	45	237	0.279886	SubX	0.1	1
670	45	238.5	0.332581	SubX	0.1	1
671	45	240	-0.174247	SubX	0.1	0
672	45	241.5	-0.0534328	SubX	0.1	0
673	45	243	-0.0274584	SubX	0.1	0
674	45	244.5	-0.106941	SubX	0.1	0
675	45	246	-0.111269	SubX	0.1	0
676	45	247.5	-0.0105613	SubX	0.1	0
677	45	249	-0.00562382	SubX	0.1	0
678	45	250.5	0.00777327	SubX	0.1	0
679	45	252	0.238117	SubX	0.1	1
680	45	253.5	0.125115	SubX	0.1	1
681	45	255	0.232436	SubX	0.1	1
682	45	256.5	0.202783	SubX	0.1	1
683	45	258	0.0770643	SubX	0.1	0
684	45	259.5	0.0725003	SubX	0.1	0
685	45	261	0.0194317	SubX	0.1	0
686	45	262.5	-0.0132374	SubX	0.1	0
687	45	264	-0.0656126	SubX	0.1	0
688	45	265.5	-0.00860926	SubX	0.1	0
689	45	267	0.0949663	SubX	0.1	0
690	45	268.5	0.0801037	SubX	0.1	0
691	45	270	0.107665	SubX	0.1	1
692	45	271.5	0.108177	SubX	0.1	1
693	45	273	0.0867034	SubX	0.1	0
694	45	274.5	0.110077	SubX	0.1	1
695	45	276	0.0884369	SubX	0.1	0
696	45	286.5	-0.206632	SubX	0.1	0
697	45	288	-0.258484	SubX	0.1	0
698	45	289.5	-0.20151	SubX	0.1	0
699	45	291	-0.0952624	SubX	0.1	0
700	45	292.5	-0.0363471	SubX	0.1	0
701	46.5	237	0.231796	SubX	0.1	1
702	46.5	238.5	0.261297	SubX	0.1	1
703	46.5	240	-0.282271	SubX	0.1	0
704	46.5	241.5	0.11255	SubX	0.1	1
705	46.5	243	0.0361825	SubX	0.1	0
706	46.5	244.5	0.124748	SubX	0.1	1
707	46.5	246	0.194448	SubX	0.1	1
708	46.5	247.5	0.121034	SubX	0.1	1
709	46.5	249	0.207329	SubX	0.1	1
710	46.5	250.5	0.130888	SubX	0.1	1
711	46.5	252	0.0537135	SubX	0.1	0
712	46.5	253.5	0.112008	SubX	0.1	1
713	46.5	255	0.105567	SubX	0.1	1
714	46.5	256.5	0.0287401	SubX	0.1	0
715	46.5	258	-0.0643773	SubX	0.1	0
716	46.5	259.5	-0.0546074	SubX	0.1	0
717	46.5	261	-0.148753	SubX	0.1	0
718	46.5	262.5	-0.158676	SubX	0.1	0
719	46.5	264	-0.0976781	SubX	0.1	0
720	46.5	265.5	-0.0895553	SubX	0.1	0
721	46.5	267	-0.0204441	SubX	0.1	0
722	46.5	268.5	0.0502337	SubX	0.1	0
723	46.5	270	0.105027	SubX	0.1	1
724	46.5	271.5	0.0871043	SubX	0.1	0
725	46.5	273	0.028165	SubX	0.1	0
726	46.5	274.5	-0.0249386	SubX	0.1	0
727	46.5	291	-0.131749	SubX	0.1	0
728	48	237	0.231347	SubX	0.1	1
729	48	238.5	0.110752	SubX	0.1	1
730	48	240	-0.0934861	SubX	0.1	0
731	48	241.5	0.0306371	SubX	0.1	0
732	48	243	0.130289	SubX	0.1	1
733	48	244.5	-0.0115681	SubX	0.1	0
734	48	246	0.0783112	SubX	0.1	0
735	48	247.5	0.0979625	SubX	0.1	0
736	48	249	0.0779231	SubX	0.1	0
737	48	250.5	0.0741453	SubX	0.1	0
738	48	252	0.0345845	SubX	0.1	0
739	48	253.5	-0.00431746	SubX	0.1	0
740	48	255	-0.0231032	SubX	0.1	0
741	48	256.5	-0.0734688	SubX	0.1	0
742	48	258	-0.0847923	SubX	0.1	0
743	48	259.5	-0.124871	SubX	0.1	0
744	48	261	-0.19426	SubX	0.1	0
745	48	262.5	-0.0898147	SubX	0.1	0
746	48	264	-0.0515611	SubX	0.1	0
747	48	265.5	-0.0116462	SubX	0.1	0
748	48	267	0.0264771	SubX	0.1	0
749	48	268.5	-0.0316445	SubX	0.1	0
750	48	270	-0.100543	SubX	0.1	0
751	48	271.5	-0.0548176	SubX	0.1	0
752	25.5	279	0.248114	SubX	0.2	1
753	27	261	-0.0105164	SubX	0.2	0
754	27	262.5	-0.0717615	SubX	0.2	0
755	27	279	0.231802	SubX	0.2	1
756	28.5	261	0.0184204	SubX	0.2	0
757	28.5	262.5	-0.0913742	SubX	0.2	0
758	28.5	264	-0.135266	SubX	0.2	0
759	28.5	277.5	-0.0161187	SubX	0.2	0
760	28.5	279	0.0685149	SubX	0.2	0
761	30	256.5	0.243376	SubX	0.2	1
762	30	258	0.0573009	SubX	0.2	0
763	30	259.5	0.0554702	SubX	0.2	0
764	30	261	0.0891723	SubX	0.2	0
765	30	262.5	0.104765	SubX	0.2	0
766	30	264	0.0704919	SubX	0.2	0
767	30	265.5	0.0442199	SubX	0.2	0
768	30	267	0.0106847	SubX	0.2	0
769	30	268.5	0.0315433	SubX	0.2	0
770	30	270	-0.0325833	SubX	0.2	0
771	30	274.5	0.115549	SubX	0.2	0
772	30	276	0.0677866	SubX	0.2	0
773	30	277.5	0.037981	SubX	0.2	0
774	31.5	249	0.0812492	SubX	0.2	0
775	31.5	250.5	0.106442	SubX	0.2	0
776	31.5	255	0.177546	SubX	0.2	0
777	31.5	256.5	0.16948	SubX	0.2	0
778	31.5	258	0.109642	SubX	0.2	0
779	31.5	259.5	0.0207676	SubX	0.2	0
780	31.5	261	0.0851329	SubX	0.2	0
781	31.5	262.5	0.106873	SubX	0.2	0
782	31.5	264	0.190523	SubX	0.2	0
783	31.5	265.5	0.181724	SubX	0.2	0
784	31.5	267	0.124741	SubX	0.2	0
785	31.5	268.5	0.151142	SubX	0.2	0
786	31.5	270	0.00199955	SubX	0.2	0
787	31.5	271.5	0.0261232	SubX	0.2	0
788	31.5	273	0.217566	SubX	0.2	1
789	31.5	274.5	0.229995	SubX	0.2	1
790	31.5	276	0.181711	SubX	0.2	0
791	31.5	277.5	0.147035	SubX	0.2	0
792	33	243	0.178249	SubX	0.2	0
793	33	244.5	0.192468	SubX	0.2	0
794	33	246	0.120694	SubX	0.2	0
795	33	247.5	0.0701708	SubX	0.2	0
796	33	249	0.0877525	SubX	0.2	0
797	33	250.5	0.113163	SubX	0.2	0
798	33	252	0.0925096	SubX	0.2	0
799	33	253.5	0.072579	SubX	0.2	0
800	33	255	0.137191	SubX	0.2	0
801	33	256.5	0.10459	SubX	0.2	0
802	33	258	0.114846	SubX	0.2	0
803	33	259.5	0.107163	SubX	0.2	0
804	33	261	0.0958351	SubX	0.2	0
805	33	262.5	0.0546543	SubX	0.2	0
806	33	264	0.137157	SubX	0.2	0
807	33	265.5	0.160167	SubX	0.2	0
808	33	267	0.128547	SubX	0.2	0
809	33	268.5	0.130792	SubX	0.2	0
810	33	270	0.109059	SubX	0.2	0
811	33	271.5	0.111116	SubX	0.2	0
812	33	273	0.116447	SubX	0.2	0
813	33	274.5	0.100456	SubX	0.2	0
814	33	276	0.127514	SubX	0.2	0
815	33	277.5	0.112033	SubX	0.2	0
816	33	279	0.0789205	SubX	0.2	0
817	33	280.5	0.156552	SubX	0.2	0
818	34.5	240	0.200775	SubX	0.2	1
819	34.5	241.5	0.28043	SubX	0.2	1
820	34.5	243	0.315501	SubX	0.2	1
821	34.5	244.5	0.282347	SubX	0.2	1
822	34.5	246	0.140846	SubX	0.2	0
823	34.5	247.5	0.0717504	SubX	0.2	0
824	34.5	249	0.168792	SubX	0.2	0
825	34.5	250.5	0.142206	SubX	0.2	0
826	34.5	252	-0.00558507	SubX	0.2	0
827	34.5	253.5	0.0260583	SubX	0.2	0
828	34.5	255	0.0223226	SubX	0.2	0
829	34.5	256.5	0.092297	SubX	0.2	0
830	34.5	258	0.202329	SubX	0.2	1
831	34.5	259.5	0.175368	SubX	0.2	0
832	34.5	261	0.132511	SubX	0.2	0
833	34.5	262.5	-0.000916078	SubX	0.2	0
834	34.5	264	-0.0403339	SubX	0.2	0
835	34.5	265.5	-0.000609194	SubX	0.2	0
836	34.5	267	0.115048	SubX	0.2	0
837	34.5	268.5	0.157904	SubX	0.2	0
838	34.5	270	0.175755	SubX	0.2	0
839	34.5	271.5	0.155302	SubX	0.2	0
840	34.5	273	0.155767	SubX	0.2	0
841	34.5	274.5	0.135393	SubX	0.2	0
842	34.5	276	0.135676	SubX	0.2	0
843	34.5	277.5	0.125262	SubX	0.2	0
844	34.5	279	0.0872049	SubX	0.2	0
845	34.5	280.5	0.0917545	SubX	0.2	0
846	34.5	282	-0.0460356	SubX	0.2	0
847	36	238.5	0.0552754	SubX	0.2	0
848	36	240	0.118524	SubX	0.2	0
849	36	241.5	0.144824	SubX	0.2	0
850	36	243	0.207789	SubX	0.2	1
851	36	244.5	0.211089	SubX	0.2	1
852	36	246	0.159937	SubX	0.2	0
853	36	247.5	0.192525	SubX	0.2	0
854	36	249	0.21284	SubX	0.2	1
855	36	250.5	0.122912	SubX	0.2	0
856	36	252	0.0065398	SubX	0.2	0
857	36	253.5	-0.168882	SubX	0.2	0
858	36	255	-0.190406	SubX	0.2	0
859	36	256.5	-0.0511878	SubX	0.2	0
860	36	258	0.099154	SubX	0.2	0
861	36	259.5	-0.0175393	SubX	0.2	0
862	36	261	-0.0070244	SubX	0.2	0
863	36	262.5	-0.0460999	SubX	0.2	0
864	36	264	-0.030573	SubX	0.2	0
865	36	265.5	0.0186458	SubX	0.2	0
866	36	267	0.0851454	SubX	0.2	0
867	36	268.5	0.111136	SubX	0.2	0
868	36	270	0.132214	SubX	0.2	0
869	36	271.5	0.175972	SubX	0.2	0
870	36	273	0.180471	SubX	0.2	0
871	36	274.5	0.148612	SubX	0.2	0
872	36	276	0.125163	SubX	0.2	0
873	36	277.5	0.106992	SubX	0.2	0
874	36	279	0.0796226	SubX	0.2	0
875	36	280.5	0.104545	SubX	0.2	0
876	36	282	0.104657	SubX	0.2	0
877	36	283.5	0.0390061	SubX	0.2	0
878	37.5	238.5	0.139049	SubX	0.2	0
879	37.5	240	0.071135	SubX	0.2	0
880	37.5	241.5	0.120468	SubX	0.2	0
881	37.5	243	0.0193467	SubX	0.2	0
882	37.5	244.5	0.152155	SubX	0.2	0
883	37.5	246	0.0853648	SubX	0.2	0
884	37.5	247.5	0.150685	SubX	0.2	0
885	37.5	249	0.0715603	SubX	0.2	0
886	37.5	250.5	0.0280848	SubX	0.2	0
887	37.5	252	-0.0223319	SubX	0.2	0
888	37.5	253.5	-0.205757	SubX	0.2	0
889	37.5	255	-0.218411	SubX	0.2	0
890	37.5	256.5	-0.200291	SubX	0.2	0
891	37.5	258	-0.056838	SubX	0.2	0
892	37.5	259.5	-0.0352346	SubX	0.2	0
893	37.5	261	-0.0156772	SubX	0.2	0
894	37.5	262.5	-0.0242718	SubX	0.2	0
895	37.5	264	-0.00686876	SubX	0.2	0
896	37.5	265.5	0.0681648	SubX	0.2	0
897	37.5	267	0.150414	SubX	0.2	0
898	37.5	268.5	0.133917	SubX	0.2	0
899	37.5	270	0.0669157	SubX	0.2	0
900	37.5	271.5	0.103419	SubX	0.2	0
901	37.5	273	0.15208	SubX	0.2	0
902	37.5	274.5	0.135882	SubX	0.2	0
903	37.5	276	0.177823	SubX	0.2	0
904	37.5	277.5	0.10875	SubX	0.2	0
905	37.5	279	0.0469801	SubX	0.2	0
906	37.5	280.5	0.0643392	SubX	0.2	0
907	37.5	282	0.0918148	SubX	0.2	0
908	37.5	283.5	0.0436624	SubX	0.2	0
909	39	237	0.191978	SubX	0.2	0
910	39	238.5	0.104028	SubX	0.2	0
911	39	240	0.132226	SubX	0.2	0
912	39	241.5	-0.041436	SubX	0.2	0
913	39	243	0.038532	SubX	0.2	0
914	39	244.5	0.161694	SubX	0.2	0
915	39	246	0.227341	SubX	0.2	1
916	39	247.5	0.105253	SubX	0.2	0
917	39	249	-0.065297	SubX	0.2	0
918	39	250.5	0.008434	SubX	0.2	0
919	39	252	0.0623786	SubX	0.2	0
920	39	253.5	-0.130134	SubX	0.2	0
921	39	255	-0.192744	SubX	0.2	0
922	39	256.5	-0.144526	SubX	0.2	0
923	39	258	-0.0318184	SubX	0.2	0
924	39	259.5	0.0434087	SubX	0.2	0
925	39	261	0.0102771	SubX	0.2	0
926	39	262.5	0.0430924	SubX	0.2	0
927	39	264	0.0275875	SubX	0.2	0
928	39	265.5	0.0510198	SubX	0.2	0
929	39	267	0.0845659	SubX	0.2	0
930	39	268.5	0.135626	SubX	0.2	0
931	39	270	0.123663	SubX	0.2	0
932	39	271.5	0.112597	SubX	0.2	0
933	39	273	0.153614	SubX	0.2	0
934	39	274.5	0.13095	SubX	0.2	0
935	39	276	0.171125	SubX	0.2	0
936	39	277.5	0.165809	SubX	0.2	0
937	39	279	0.11327	SubX	0.2	0
938	39	280.5	0.0564879	SubX	0.2	0
939	39	282	0.0532068	SubX	0.2	0
940	39	283.5	0.0992917	SubX	0.2	0
941	39	285	0.0902965	SubX	0.2	0
942	40.5	237	0.180321	SubX	0.2	0
943	40.5	238.5	0.147622	SubX	0.2	0
944	40.5	240	0.0528285	SubX	0.2	0
945	40.5	241.5	0.0289923	SubX	0.2	0
946	40.5	243	0.07597	SubX	0.2	0
947	40.5	244.5	0.10375	SubX	0.2	0
948	40.5	246	0.110296	SubX	0.2	0
949	40.5	247.5	0.116031	SubX	0.2	0
950	40.5	249	-0.0694496	SubX	0.2	0
951	40.5	250.5	-0.190866	SubX	0.2	0
952	40.5	252	0.118619	SubX	0.2	0
953	40.5	253.5	-0.0115349	SubX	0.2	0
954	40.5	255	-0.151305	SubX	0.2	0
955	40.5	256.5	0.00424553	SubX	0.2	0
956	40.5	258	0.0673645	SubX	0.2	0
957	40.5	259.5	0.0860412	SubX	0.2	0
958	40.5	261	-0.00234428	SubX	0.2	0
959	40.5	262.5	-0.0601685	SubX	0.2	0
960	40.5	264	-0.0346926	SubX	0.2	0
961	40.5	265.5	0.0357133	SubX	0.2	0
962	40.5	267	0.0761747	SubX	0.2	0
963	40.5	268.5	0.0183987	SubX	0.2	0
964	40.5	270	0.0755246	SubX	0.2	0
965	40.5	271.5	0.117519	SubX	0.2	0
966	40.5	273	0.10779	SubX	0.2	0
967	40.5	274.5	0.0607517	SubX	0.2	0
968	40.5	276	0.102691	SubX	0.2	0
969	40.5	277.5	0.117198	SubX	0.2	0
970	40.5	279	0.0964964	SubX	0.2	0
971	40.5	280.5	0.0278723	SubX	0.2	0
972	40.5	282	0.0802557	SubX	0.2	0
973	40.5	283.5	0.184211	SubX	0.2	0
974	40.5	285	0.158896	SubX	0.2	0
975	40.5	286.5	0.0478168	SubX	0.2	0
976	42	237	-0.039077	SubX	0.2	0
977	42	238.5	-0.18217	SubX	0.2	0
978	42	240	-0.0313369	SubX	0.2	0
979	42	241.5	-0.0265625	SubX	0.2	0
980	42	243	0.111722	SubX	0.2	0
981	42	244.5	0.1034	SubX	0.2	0
982	42	246	0.0744722	SubX	0.2	0
983	42	247.5	0.0310973	SubX	0.2	0
984	42	249	-0.00633128	SubX	0.2	0
985	42	250.5	-0.0879401	SubX	0.2	0
986	42	252	0.0945938	SubX	0.2	0
987	42	253.5	0.0947626	SubX	0.2	0
988	42	255	-0.0316981	SubX	0.2	0
989	42	256.5	0.060852	SubX	0.2	0
990	42	258	0.140988	SubX	0.2	0
991	42	259.5	0.181683	SubX	0.2	0
992	42	261	0.109303	SubX	0.2	0
993	42	262.5	-0.0187894	SubX	0.2	0
994	42	264	-0.0199008	SubX	0.2	0
995	42	265.5	0.0349604	SubX	0.2	0
996	42	267	0.057657	SubX	0.2	0
997	42	268.5	-0.00972953	SubX	0.2	0
998	42	270	-0.0130497	SubX	0.2	0
999	42	271.5	0.00873781	SubX	0.2	0
1000	42	273	0.0717838	SubX	0.2	0
1001	42	274.5	0.0903146	SubX	0.2	0
1002	42	276	0.0826508	SubX	0.2	0
1003	42	277.5	0.00807221	SubX	0.2	0
1004	42	279	-0.0628955	SubX	0.2	0
1005	42	280.5	0.0207489	SubX	0.2	0
1006	42	282	0.0796982	SubX	0.2	0
1007	42	283.5	0.15429	SubX	0.2	0
1008	42	285	0.142025	SubX	0.2	0
1009	42	286.5	-0.00622726	SubX	0.2	0
1010	42	288	0.0699704	SubX	0.2	0
1011	43.5	237	-0.117247	SubX	0.2	0
1012	43.5	238.5	-0.171537	SubX	0.2	0
1013	43.5	240	-0.233748	SubX	0.2	0
1014	43.5	241.5	-0.270588	SubX	0.2	0
1015	43.5	243	-0.0310432	SubX	0.2	0
1016	43.5	244.5	0.015832	SubX	0.2	0
1017	43.5	246	0.0812086	SubX	0.2	0
1018	43.5	247.5	0.143855	SubX	0.2	0
1019	43.5	249	-0.0336923	SubX	0.2	0
1020	43.5	250.5	-0.0302364	SubX	0.2	0
1021	43.5	252	0.0126218	SubX	0.2	0
1022	43.5	253.5	-0.0247906	SubX	0.2	0
1023	43.5	255	0.127094	SubX	0.2	0
1024	43.5	256.5	0.200975	SubX	0.2	1
1025	43.5	258	0.149179	SubX	0.2	0
1026	43.5	259.5	0.234504	SubX	0.2	1
1027	43.5	261	0.161167	SubX	0.2	0
1028	43.5	262.5	0.063692	SubX	0.2	0
1029	43.5	264	0.0258761	SubX	0.2	0
1030	43.5	265.5	0.0442629	SubX	0.2	0
1031	43.5	267	0.00650937	SubX	0.2	0
1032	43.5	268.5	-0.00940077	SubX	0.2	0
1033	43.5	270	-0.0359953	SubX	0.2	0
1034	43.5	271.5	-0.0209815	SubX	0.2	0
1035	43.5	273	0.0713478	SubX	0.2	0
1036	43.5	274.5	0.0498151	SubX	0.2	0
1037	43.5	276	0.0737004	SubX	0.2	0
1038	43.5	277.5	0.0333082	SubX	0.2	0
1039	43.5	282	-0.000237583	SubX	0.2	0
1040	43.5	283.5	-0.0120912	SubX	0.2	0
1041	43.5	285	-0.0328712	SubX	0.2	0
1042	43.5	286.5	-0.129744	SubX	0.2	0
1043	43.5	288	-0.0646215	SubX	0.2	0
1044	43.5	289.5	-0.00257305	SubX	0.2	0
1045	45	237	0.279886	SubX	0.2	1
1046	45	238.5	0.332581	SubX	0.2	1
1047	45	240	-0.174247	SubX	0.2	0
1048	45	241.5	-0.0534328	SubX	0.2	0
1049	45	243	-0.0274584	SubX	0.2	0
1050	45	244.5	-0.106941	SubX	0.2	0
1051	45	246	-0.111269	SubX	0.2	0
1052	45	247.5	-0.0105613	SubX	0.2	0
1053	45	249	-0.00562382	SubX	0.2	0
1054	45	250.5	0.00777327	SubX	0.2	0
1055	45	252	0.238117	SubX	0.2	1
1056	45	253.5	0.125115	SubX	0.2	0
1057	45	255	0.232436	SubX	0.2	1
1058	45	256.5	0.202783	SubX	0.2	1
1059	45	258	0.0770643	SubX	0.2	0
1060	45	259.5	0.0725003	SubX	0.2	0
1061	45	261	0.0194317	SubX	0.2	0
1062	45	262.5	-0.0132374	SubX	0.2	0
1063	45	264	-0.0656126	SubX	0.2	0
1064	45	265.5	-0.00860926	SubX	0.2	0
1065	45	267	0.0949663	SubX	0.2	0
1066	45	268.5	0.0801037	SubX	0.2	0
1067	45	270	0.107665	SubX	0.2	0
1068	45	271.5	0.108177	SubX	0.2	0
1069	45	273	0.0867034	SubX	0.2	0
1070	45	274.5	0.110077	SubX	0.2	0
1071	45	276	0.0884369	SubX	0.2	0
1072	45	286.5	-0.206632	SubX	0.2	0
1073	45	288	-0.258484	SubX	0.2	0
1074	45	289.5	-0.20151	SubX	0.2	0
1075	45	291	-0.0952624	SubX	0.2	0
1076	45	292.5	-0.0363471	SubX	0.2	0
1077	46.5	237	0.231796	SubX	0.2	1
1078	46.5	238.5	0.261297	SubX	0.2	1
1079	46.5	240	-0.282271	SubX	0.2	0
1080	46.5	241.5	0.11255	SubX	0.2	0
1081	46.5	243	0.0361825	SubX	0.2	0
1082	46.5	244.5	0.124748	SubX	0.2	0
1083	46.5	246	0.194448	SubX	0.2	0
1084	46.5	247.5	0.121034	SubX	0.2	0
1085	46.5	249	0.207329	SubX	0.2	1
1086	46.5	250.5	0.130888	SubX	0.2	0
1087	46.5	252	0.0537135	SubX	0.2	0
1088	46.5	253.5	0.112008	SubX	0.2	0
1089	46.5	255	0.105567	SubX	0.2	0
1090	46.5	256.5	0.0287401	SubX	0.2	0
1091	46.5	258	-0.0643773	SubX	0.2	0
1092	46.5	259.5	-0.0546074	SubX	0.2	0
1093	46.5	261	-0.148753	SubX	0.2	0
1094	46.5	262.5	-0.158676	SubX	0.2	0
1095	46.5	264	-0.0976781	SubX	0.2	0
1096	46.5	265.5	-0.0895553	SubX	0.2	0
1097	46.5	267	-0.0204441	SubX	0.2	0
1098	46.5	268.5	0.0502337	SubX	0.2	0
1099	46.5	270	0.105027	SubX	0.2	0
1100	46.5	271.5	0.0871043	SubX	0.2	0
1101	46.5	273	0.028165	SubX	0.2	0
1102	46.5	274.5	-0.0249386	SubX	0.2	0
1103	46.5	291	-0.131749	SubX	0.2	0
1104	48	237	0.231347	SubX	0.2	1
1105	48	238.5	0.110752	SubX	0.2	0
1106	48	240	-0.0934861	SubX	0.2	0
1107	48	241.5	0.0306371	SubX	0.2	0
1108	48	243	0.130289	SubX	0.2	0
1109	48	244.5	-0.0115681	SubX	0.2	0
1110	48	246	0.0783112	SubX	0.2	0
1111	48	247.5	0.0979625	SubX	0.2	0
1112	48	249	0.0779231	SubX	0.2	0
1113	48	250.5	0.0741453	SubX	0.2	0
1114	48	252	0.0345845	SubX	0.2	0
1115	48	253.5	-0.00431746	SubX	0.2	0
1116	48	255	-0.0231032	SubX	0.2	0
1117	48	256.5	-0.0734688	SubX	0.2	0
1118	48	258	-0.0847923	SubX	0.2	0
1119	48	259.5	-0.124871	SubX	0.2	0
1120	48	261	-0.19426	SubX	0.2	0
1121	48	262.5	-0.0898147	SubX	0.2	0
1122	48	264	-0.0515611	SubX	0.2	0
1123	48	265.5	-0.0116462	SubX	0.2	0
1124	48	267	0.0264771	SubX	0.2	0
1125	48	268.5	-0.0316445	SubX	0.2	0
1126	48	270	-0.100543	SubX	0.2	0
1127	48	271.5	-0.0548176	SubX	0.2	0
1128	25.5	279	0.248114	SubX	0.3	0
1129	27	261	-0.0105164	SubX	0.3	0
1130	27	262.5	-0.0717615	SubX	0.3	0
1131	27	279	0.231802	SubX	0.3	0
1132	28.5	261	0.0184204	SubX	0.3	0
1133	28.5	262.5	-0.0913742	SubX	0.3	0
1134	28.5	264	-0.135266	SubX	0.3	0
1135	28.5	277.5	-0.0161187	SubX	0.3	0
1136	28.5	279	0.0685149	SubX	0.3	0
1137	30	256.5	0.243376	SubX	0.3	0
1138	30	258	0.0573009	SubX	0.3	0
1139	30	259.5	0.0554702	SubX	0.3	0
1140	30	261	0.0891723	SubX	0.3	0
1141	30	262.5	0.104765	SubX	0.3	0
1142	30	264	0.0704919	SubX	0.3	0
1143	30	265.5	0.0442199	SubX	0.3	0
1144	30	267	0.0106847	SubX	0.3	0
1145	30	268.5	0.0315433	SubX	0.3	0
1146	30	270	-0.0325833	SubX	0.3	0
1147	30	274.5	0.115549	SubX	0.3	0
1148	30	276	0.0677866	SubX	0.3	0
1149	30	277.5	0.037981	SubX	0.3	0
1150	31.5	249	0.0812492	SubX	0.3	0
1151	31.5	250.5	0.106442	SubX	0.3	0
1152	31.5	255	0.177546	SubX	0.3	0
1153	31.5	256.5	0.16948	SubX	0.3	0
1154	31.5	258	0.109642	SubX	0.3	0
1155	31.5	259.5	0.0207676	SubX	0.3	0
1156	31.5	261	0.0851329	SubX	0.3	0
1157	31.5	262.5	0.106873	SubX	0.3	0
1158	31.5	264	0.190523	SubX	0.3	0
1159	31.5	265.5	0.181724	SubX	0.3	0
1160	31.5	267	0.124741	SubX	0.3	0
1161	31.5	268.5	0.151142	SubX	0.3	0
1162	31.5	270	0.00199955	SubX	0.3	0
1163	31.5	271.5	0.0261232	SubX	0.3	0
1164	31.5	273	0.217566	SubX	0.3	0
1165	31.5	274.5	0.229995	SubX	0.3	0
1166	31.5	276	0.181711	SubX	0.3	0
1167	31.5	277.5	0.147035	SubX	0.3	0
1168	33	243	0.178249	SubX	0.3	0
1169	33	244.5	0.192468	SubX	0.3	0
1170	33	246	0.120694	SubX	0.3	0
1171	33	247.5	0.0701708	SubX	0.3	0
1172	33	249	0.0877525	SubX	0.3	0
1173	33	250.5	0.113163	SubX	0.3	0
1174	33	252	0.0925096	SubX	0.3	0
1175	33	253.5	0.072579	SubX	0.3	0
1176	33	255	0.137191	SubX	0.3	0
1177	33	256.5	0.10459	SubX	0.3	0
1178	33	258	0.114846	SubX	0.3	0
1179	33	259.5	0.107163	SubX	0.3	0
1180	33	261	0.0958351	SubX	0.3	0
1181	33	262.5	0.0546543	SubX	0.3	0
1182	33	264	0.137157	SubX	0.3	0
1183	33	265.5	0.160167	SubX	0.3	0
1184	33	267	0.128547	SubX	0.3	0
1185	33	268.5	0.130792	SubX	0.3	0
1186	33	270	0.109059	SubX	0.3	0
1187	33	271.5	0.111116	SubX	0.3	0
1188	33	273	0.116447	SubX	0.3	0
1189	33	274.5	0.100456	SubX	0.3	0
1190	33	276	0.127514	SubX	0.3	0
1191	33	277.5	0.112033	SubX	0.3	0
1192	33	279	0.0789205	SubX	0.3	0
1193	33	280.5	0.156552	SubX	0.3	0
1194	34.5	240	0.200775	SubX	0.3	0
1195	34.5	241.5	0.28043	SubX	0.3	0
1196	34.5	243	0.315501	SubX	0.3	1
1197	34.5	244.5	0.282347	SubX	0.3	0
1198	34.5	246	0.140846	SubX	0.3	0
1199	34.5	247.5	0.0717504	SubX	0.3	0
1200	34.5	249	0.168792	SubX	0.3	0
1201	34.5	250.5	0.142206	SubX	0.3	0
1202	34.5	252	-0.00558507	SubX	0.3	0
1203	34.5	253.5	0.0260583	SubX	0.3	0
1204	34.5	255	0.0223226	SubX	0.3	0
1205	34.5	256.5	0.092297	SubX	0.3	0
1206	34.5	258	0.202329	SubX	0.3	0
1207	34.5	259.5	0.175368	SubX	0.3	0
1208	34.5	261	0.132511	SubX	0.3	0
1209	34.5	262.5	-0.000916078	SubX	0.3	0
1210	34.5	264	-0.0403339	SubX	0.3	0
1211	34.5	265.5	-0.000609194	SubX	0.3	0
1212	34.5	267	0.115048	SubX	0.3	0
1213	34.5	268.5	0.157904	SubX	0.3	0
1214	34.5	270	0.175755	SubX	0.3	0
1215	34.5	271.5	0.155302	SubX	0.3	0
1216	34.5	273	0.155767	SubX	0.3	0
1217	34.5	274.5	0.135393	SubX	0.3	0
1218	34.5	276	0.135676	SubX	0.3	0
1219	34.5	277.5	0.125262	SubX	0.3	0
1220	34.5	279	0.0872049	SubX	0.3	0
1221	34.5	280.5	0.0917545	SubX	0.3	0
1222	34.5	282	-0.0460356	SubX	0.3	0
1223	36	238.5	0.0552754	SubX	0.3	0
1224	36	240	0.118524	SubX	0.3	0
1225	36	241.5	0.144824	SubX	0.3	0
1226	36	243	0.207789	SubX	0.3	0
1227	36	244.5	0.211089	SubX	0.3	0
1228	36	246	0.159937	SubX	0.3	0
1229	36	247.5	0.192525	SubX	0.3	0
1230	36	249	0.21284	SubX	0.3	0
1231	36	250.5	0.122912	SubX	0.3	0
1232	36	252	0.0065398	SubX	0.3	0
1233	36	253.5	-0.168882	SubX	0.3	0
1234	36	255	-0.190406	SubX	0.3	0
1235	36	256.5	-0.0511878	SubX	0.3	0
1236	36	258	0.099154	SubX	0.3	0
1237	36	259.5	-0.0175393	SubX	0.3	0
1238	36	261	-0.0070244	SubX	0.3	0
1239	36	262.5	-0.0460999	SubX	0.3	0
1240	36	264	-0.030573	SubX	0.3	0
1241	36	265.5	0.0186458	SubX	0.3	0
1242	36	267	0.0851454	SubX	0.3	0
1243	36	268.5	0.111136	SubX	0.3	0
1244	36	270	0.132214	SubX	0.3	0
1245	36	271.5	0.175972	SubX	0.3	0
1246	36	273	0.180471	SubX	0.3	0
1247	36	274.5	0.148612	SubX	0.3	0
1248	36	276	0.125163	SubX	0.3	0
1249	36	277.5	0.106992	SubX	0.3	0
1250	36	279	0.0796226	SubX	0.3	0
1251	36	280.5	0.104545	SubX	0.3	0
1252	36	282	0.104657	SubX	0.3	0
1253	36	283.5	0.0390061	SubX	0.3	0
1254	37.5	238.5	0.139049	SubX	0.3	0
1255	37.5	240	0.071135	SubX	0.3	0
1256	37.5	241.5	0.120468	SubX	0.3	0
1257	37.5	243	0.0193467	SubX	0.3	0
1258	37.5	244.5	0.152155	SubX	0.3	0
1259	37.5	246	0.0853648	SubX	0.3	0
1260	37.5	247.5	0.150685	SubX	0.3	0
1261	37.5	249	0.0715603	SubX	0.3	0
1262	37.5	250.5	0.0280848	SubX	0.3	0
1263	37.5	252	-0.0223319	SubX	0.3	0
1264	37.5	253.5	-0.205757	SubX	0.3	0
1265	37.5	255	-0.218411	SubX	0.3	0
1266	37.5	256.5	-0.200291	SubX	0.3	0
1267	37.5	258	-0.056838	SubX	0.3	0
1268	37.5	259.5	-0.0352346	SubX	0.3	0
1269	37.5	261	-0.0156772	SubX	0.3	0
1270	37.5	262.5	-0.0242718	SubX	0.3	0
1271	37.5	264	-0.00686876	SubX	0.3	0
1272	37.5	265.5	0.0681648	SubX	0.3	0
1273	37.5	267	0.150414	SubX	0.3	0
1274	37.5	268.5	0.133917	SubX	0.3	0
1275	37.5	270	0.0669157	SubX	0.3	0
1276	37.5	271.5	0.103419	SubX	0.3	0
1277	37.5	273	0.15208	SubX	0.3	0
1278	37.5	274.5	0.135882	SubX	0.3	0
1279	37.5	276	0.177823	SubX	0.3	0
1280	37.5	277.5	0.10875	SubX	0.3	0
1281	37.5	279	0.0469801	SubX	0.3	0
1282	37.5	280.5	0.0643392	SubX	0.3	0
1283	37.5	282	0.0918148	SubX	0.3	0
1284	37.5	283.5	0.0436624	SubX	0.3	0
1285	39	237	0.191978	SubX	0.3	0
1286	39	238.5	0.104028	SubX	0.3	0
1287	39	240	0.132226	SubX	0.3	0
1288	39	241.5	-0.041436	SubX	0.3	0
1289	39	243	0.038532	SubX	0.3	0
1290	39	244.5	0.161694	SubX	0.3	0
1291	39	246	0.227341	SubX	0.3	0
1292	39	247.5	0.105253	SubX	0.3	0
1293	39	249	-0.065297	SubX	0.3	0
1294	39	250.5	0.008434	SubX	0.3	0
1295	39	252	0.0623786	SubX	0.3	0
1296	39	253.5	-0.130134	SubX	0.3	0
1297	39	255	-0.192744	SubX	0.3	0
1298	39	256.5	-0.144526	SubX	0.3	0
1299	39	258	-0.0318184	SubX	0.3	0
1300	39	259.5	0.0434087	SubX	0.3	0
1301	39	261	0.0102771	SubX	0.3	0
1302	39	262.5	0.0430924	SubX	0.3	0
1303	39	264	0.0275875	SubX	0.3	0
1304	39	265.5	0.0510198	SubX	0.3	0
1305	39	267	0.0845659	SubX	0.3	0
1306	39	268.5	0.135626	SubX	0.3	0
1307	39	270	0.123663	SubX	0.3	0
1308	39	271.5	0.112597	SubX	0.3	0
1309	39	273	0.153614	SubX	0.3	0
1310	39	274.5	0.13095	SubX	0.3	0
1311	39	276	0.171125	SubX	0.3	0
1312	39	277.5	0.165809	SubX	0.3	0
1313	39	279	0.11327	SubX	0.3	0
1314	39	280.5	0.0564879	SubX	0.3	0
1315	39	282	0.0532068	SubX	0.3	0
1316	39	283.5	0.0992917	SubX	0.3	0
1317	39	285	0.0902965	SubX	0.3	0
1318	40.5	237	0.180321	SubX	0.3	0
1319	40.5	238.5	0.147622	SubX	0.3	0
1320	40.5	240	0.0528285	SubX	0.3	0
1321	40.5	241.5	0.0289923	SubX	0.3	0
1322	40.5	243	0.07597	SubX	0.3	0
1323	40.5	244.5	0.10375	SubX	0.3	0
1324	40.5	246	0.110296	SubX	0.3	0
1325	40.5	247.5	0.116031	SubX	0.3	0
1326	40.5	249	-0.0694496	SubX	0.3	0
1327	40.5	250.5	-0.190866	SubX	0.3	0
1328	40.5	252	0.118619	SubX	0.3	0
1329	40.5	253.5	-0.0115349	SubX	0.3	0
1330	40.5	255	-0.151305	SubX	0.3	0
1331	40.5	256.5	0.00424553	SubX	0.3	0
1332	40.5	258	0.0673645	SubX	0.3	0
1333	40.5	259.5	0.0860412	SubX	0.3	0
1334	40.5	261	-0.00234428	SubX	0.3	0
1335	40.5	262.5	-0.0601685	SubX	0.3	0
1336	40.5	264	-0.0346926	SubX	0.3	0
1337	40.5	265.5	0.0357133	SubX	0.3	0
1338	40.5	267	0.0761747	SubX	0.3	0
1339	40.5	268.5	0.0183987	SubX	0.3	0
1340	40.5	270	0.0755246	SubX	0.3	0
1341	40.5	271.5	0.117519	SubX	0.3	0
1342	40.5	273	0.10779	SubX	0.3	0
1343	40.5	274.5	0.0607517	SubX	0.3	0
1344	40.5	276	0.102691	SubX	0.3	0
1345	40.5	277.5	0.117198	SubX	0.3	0
1346	40.5	279	0.0964964	SubX	0.3	0
1347	40.5	280.5	0.0278723	SubX	0.3	0
1348	40.5	282	0.0802557	SubX	0.3	0
1349	40.5	283.5	0.184211	SubX	0.3	0
1350	40.5	285	0.158896	SubX	0.3	0
1351	40.5	286.5	0.0478168	SubX	0.3	0
1352	42	237	-0.039077	SubX	0.3	0
1353	42	238.5	-0.18217	SubX	0.3	0
1354	42	240	-0.0313369	SubX	0.3	0
1355	42	241.5	-0.0265625	SubX	0.3	0
1356	42	243	0.111722	SubX	0.3	0
1357	42	244.5	0.1034	SubX	0.3	0
1358	42	246	0.0744722	SubX	0.3	0
1359	42	247.5	0.0310973	SubX	0.3	0
1360	42	249	-0.00633128	SubX	0.3	0
1361	42	250.5	-0.0879401	SubX	0.3	0
1362	42	252	0.0945938	SubX	0.3	0
1363	42	253.5	0.0947626	SubX	0.3	0
1364	42	255	-0.0316981	SubX	0.3	0
1365	42	256.5	0.060852	SubX	0.3	0
1366	42	258	0.140988	SubX	0.3	0
1367	42	259.5	0.181683	SubX	0.3	0
1368	42	261	0.109303	SubX	0.3	0
1369	42	262.5	-0.0187894	SubX	0.3	0
1370	42	264	-0.0199008	SubX	0.3	0
1371	42	265.5	0.0349604	SubX	0.3	0
1372	42	267	0.057657	SubX	0.3	0
1373	42	268.5	-0.00972953	SubX	0.3	0
1374	42	270	-0.0130497	SubX	0.3	0
1375	42	271.5	0.00873781	SubX	0.3	0
1376	42	273	0.0717838	SubX	0.3	0
1377	42	274.5	0.0903146	SubX	0.3	0
1378	42	276	0.0826508	SubX	0.3	0
1379	42	277.5	0.00807221	SubX	0.3	0
1380	42	279	-0.0628955	SubX	0.3	0
1381	42	280.5	0.0207489	SubX	0.3	0
1382	42	282	0.0796982	SubX	0.3	0
1383	42	283.5	0.15429	SubX	0.3	0
1384	42	285	0.142025	SubX	0.3	0
1385	42	286.5	-0.00622726	SubX	0.3	0
1386	42	288	0.0699704	SubX	0.3	0
1387	43.5	237	-0.117247	SubX	0.3	0
1388	43.5	238.5	-0.171537	SubX	0.3	0
1389	43.5	240	-0.233748	SubX	0.3	0
1390	43.5	241.5	-0.270588	SubX	0.3	0
1391	43.5	243	-0.0310432	SubX	0.3	0
1392	43.5	244.5	0.015832	SubX	0.3	0
1393	43.5	246	0.0812086	SubX	0.3	0
1394	43.5	247.5	0.143855	SubX	0.3	0
1395	43.5	249	-0.0336923	SubX	0.3	0
1396	43.5	250.5	-0.0302364	SubX	0.3	0
1397	43.5	252	0.0126218	SubX	0.3	0
1398	43.5	253.5	-0.0247906	SubX	0.3	0
1399	43.5	255	0.127094	SubX	0.3	0
1400	43.5	256.5	0.200975	SubX	0.3	0
1401	43.5	258	0.149179	SubX	0.3	0
1402	43.5	259.5	0.234504	SubX	0.3	0
1403	43.5	261	0.161167	SubX	0.3	0
1404	43.5	262.5	0.063692	SubX	0.3	0
1405	43.5	264	0.0258761	SubX	0.3	0
1406	43.5	265.5	0.0442629	SubX	0.3	0
1407	43.5	267	0.00650937	SubX	0.3	0
1408	43.5	268.5	-0.00940077	SubX	0.3	0
1409	43.5	270	-0.0359953	SubX	0.3	0
1410	43.5	271.5	-0.0209815	SubX	0.3	0
1411	43.5	273	0.0713478	SubX	0.3	0
1412	43.5	274.5	0.0498151	SubX	0.3	0
1413	43.5	276	0.0737004	SubX	0.3	0
1414	43.5	277.5	0.0333082	SubX	0.3	0
1415	43.5	282	-0.000237583	SubX	0.3	0
1416	43.5	283.5	-0.0120912	SubX	0.3	0
1417	43.5	285	-0.0328712	SubX	0.3	0
1418	43.5	286.5	-0.129744	SubX	0.3	0
1419	43.5	288	-0.0646215	SubX	0.3	0
1420	43.5	289.5	-0.00257305	SubX	0.3	0
1421	45	237	0.279886	SubX	0.3	0
1422	45	238.5	0.332581	SubX	0.3	1
1423	45	240	-0.174247	SubX	0.3	0
1424	45	241.5	-0.0534328	SubX	0.3	0
1425	45	243	-0.0274584	SubX	0.3	0
1426	45	244.5	-0.106941	SubX	0.3	0
1427	45	246	-0.111269	SubX	0.3	0
1428	45	247.5	-0.0105613	SubX	0.3	0
1429	45	249	-0.00562382	SubX	0.3	0
1430	45	250.5	0.00777327	SubX	0.3	0
1431	45	252	0.238117	SubX	0.3	0
1432	45	253.5	0.125115	SubX	0.3	0
1433	45	255	0.232436	SubX	0.3	0
1434	45	256.5	0.202783	SubX	0.3	0
1435	45	258	0.0770643	SubX	0.3	0
1436	45	259.5	0.0725003	SubX	0.3	0
1437	45	261	0.0194317	SubX	0.3	0
1438	45	262.5	-0.0132374	SubX	0.3	0
1439	45	264	-0.0656126	SubX	0.3	0
1440	45	265.5	-0.00860926	SubX	0.3	0
1441	45	267	0.0949663	SubX	0.3	0
1442	45	268.5	0.0801037	SubX	0.3	0
1443	45	270	0.107665	SubX	0.3	0
1444	45	271.5	0.108177	SubX	0.3	0
1445	45	273	0.0867034	SubX	0.3	0
1446	45	274.5	0.110077	SubX	0.3	0
1447	45	276	0.0884369	SubX	0.3	0
1448	45	286.5	-0.206632	SubX	0.3	0
1449	45	288	-0.258484	SubX	0.3	0
1450	45	289.5	-0.20151	SubX	0.3	0
1451	45	291	-0.0952624	SubX	0.3	0
1452	45	292.5	-0.0363471	SubX	0.3	0
1453	46.5	237	0.231796	SubX	0.3	0
1454	46.5	238.5	0.261297	SubX	0.3	0
1455	46.5	240	-0.282271	SubX	0.3	0
1456	46.5	241.5	0.11255	SubX	0.3	0
1457	46.5	243	0.0361825	SubX	0.3	0
1458	46.5	244.5	0.124748	SubX	0.3	0
1459	46.5	246	0.194448	SubX	0.3	0
1460	46.5	247.5	0.121034	SubX	0.3	0
1461	46.5	249	0.207329	SubX	0.3	0
1462	46.5	250.5	0.130888	SubX	0.3	0
1463	46.5	252	0.0537135	SubX	0.3	0
1464	46.5	253.5	0.112008	SubX	0.3	0
1465	46.5	255	0.105567	SubX	0.3	0
1466	46.5	256.5	0.0287401	SubX	0.3	0
1467	46.5	258	-0.0643773	SubX	0.3	0
1468	46.5	259.5	-0.0546074	SubX	0.3	0
1469	46.5	261	-0.148753	SubX	0.3	0
1470	46.5	262.5	-0.158676	SubX	0.3	0
1471	46.5	264	-0.0976781	SubX	0.3	0
1472	46.5	265.5	-0.0895553	SubX	0.3	0
1473	46.5	267	-0.0204441	SubX	0.3	0
1474	46.5	268.5	0.0502337	SubX	0.3	0
1475	46.5	270	0.105027	SubX	0.3	0
1476	46.5	271.5	0.0871043	SubX	0.3	0
1477	46.5	273	0.028165	SubX	0.3	0
1478	46.5	274.5	-0.0249386	SubX	0.3	0
1479	46.5	291	-0.131749	SubX	0.3	0
1480	48	237	0.231347	SubX	0.3	0
1481	48	238.5	0.110752	SubX	0.3	0
1482	48	240	-0.0934861	SubX	0.3	0
1483	48	241.5	0.0306371	SubX	0.3	0
1484	48	243	0.130289	SubX	0.3	0
1485	48	244.5	-0.0115681	SubX	0.3	0
1486	48	246	0.0783112	SubX	0.3	0
1487	48	247.5	0.0979625	SubX	0.3	0
1488	48	249	0.0779231	SubX	0.3	0
1489	48	250.5	0.0741453	SubX	0.3	0
1490	48	252	0.0345845	SubX	0.3	0
1491	48	253.5	-0.00431746	SubX	0.3	0
1492	48	255	-0.0231032	SubX	0.3	0
1493	48	256.5	-0.0734688	SubX	0.3	0
1494	48	258	-0.0847923	SubX	0.3	0
1495	48	259.5	-0.124871	SubX	0.3	0
1496	48	261	-0.19426	SubX	0.3	0
1497	48	262.5	-0.0898147	SubX	0.3	0
1498	48	264	-0.0515611	SubX	0.3	0
1499	48	265.5	-0.0116462	SubX	0.3	0
1500	48	267	0.0264771	SubX	0.3	0
1501	48	268.5	-0.0316445	SubX	0.3	0
1502	48	270	-0.100543	SubX	0.3	0
1503	48	271.5	-0.0548176	SubX	0.3	0
1504	25.5	279	0.248114	SubX	0.4	0
1505	27	261	-0.0105164	SubX	0.4	0
1506	27	262.5	-0.0717615	SubX	0.4	0
1507	27	279	0.231802	SubX	0.4	0
1508	28.5	261	0.0184204	SubX	0.4	0
1509	28.5	262.5	-0.0913742	SubX	0.4	0
1510	28.5	264	-0.135266	SubX	0.4	0
1511	28.5	277.5	-0.0161187	SubX	0.4	0
1512	28.5	279	0.0685149	SubX	0.4	0
1513	30	256.5	0.243376	SubX	0.4	0
1514	30	258	0.0573009	SubX	0.4	0
1515	30	259.5	0.0554702	SubX	0.4	0
1516	30	261	0.0891723	SubX	0.4	0
1517	30	262.5	0.104765	SubX	0.4	0
1518	30	264	0.0704919	SubX	0.4	0
1519	30	265.5	0.0442199	SubX	0.4	0
1520	30	267	0.0106847	SubX	0.4	0
1521	30	268.5	0.0315433	SubX	0.4	0
1522	30	270	-0.0325833	SubX	0.4	0
1523	30	274.5	0.115549	SubX	0.4	0
1524	30	276	0.0677866	SubX	0.4	0
1525	30	277.5	0.037981	SubX	0.4	0
1526	31.5	249	0.0812492	SubX	0.4	0
1527	31.5	250.5	0.106442	SubX	0.4	0
1528	31.5	255	0.177546	SubX	0.4	0
1529	31.5	256.5	0.16948	SubX	0.4	0
1530	31.5	258	0.109642	SubX	0.4	0
1531	31.5	259.5	0.0207676	SubX	0.4	0
1532	31.5	261	0.0851329	SubX	0.4	0
1533	31.5	262.5	0.106873	SubX	0.4	0
1534	31.5	264	0.190523	SubX	0.4	0
1535	31.5	265.5	0.181724	SubX	0.4	0
1536	31.5	267	0.124741	SubX	0.4	0
1537	31.5	268.5	0.151142	SubX	0.4	0
1538	31.5	270	0.00199955	SubX	0.4	0
1539	31.5	271.5	0.0261232	SubX	0.4	0
1540	31.5	273	0.217566	SubX	0.4	0
1541	31.5	274.5	0.229995	SubX	0.4	0
1542	31.5	276	0.181711	SubX	0.4	0
1543	31.5	277.5	0.147035	SubX	0.4	0
1544	33	243	0.178249	SubX	0.4	0
1545	33	244.5	0.192468	SubX	0.4	0
1546	33	246	0.120694	SubX	0.4	0
1547	33	247.5	0.0701708	SubX	0.4	0
1548	33	249	0.0877525	SubX	0.4	0
1549	33	250.5	0.113163	SubX	0.4	0
1550	33	252	0.0925096	SubX	0.4	0
1551	33	253.5	0.072579	SubX	0.4	0
1552	33	255	0.137191	SubX	0.4	0
1553	33	256.5	0.10459	SubX	0.4	0
1554	33	258	0.114846	SubX	0.4	0
1555	33	259.5	0.107163	SubX	0.4	0
1556	33	261	0.0958351	SubX	0.4	0
1557	33	262.5	0.0546543	SubX	0.4	0
1558	33	264	0.137157	SubX	0.4	0
1559	33	265.5	0.160167	SubX	0.4	0
1560	33	267	0.128547	SubX	0.4	0
1561	33	268.5	0.130792	SubX	0.4	0
1562	33	270	0.109059	SubX	0.4	0
1563	33	271.5	0.111116	SubX	0.4	0
1564	33	273	0.116447	SubX	0.4	0
1565	33	274.5	0.100456	SubX	0.4	0
1566	33	276	0.127514	SubX	0.4	0
1567	33	277.5	0.112033	SubX	0.4	0
1568	33	279	0.0789205	SubX	0.4	0
1569	33	280.5	0.156552	SubX	0.4	0
1570	34.5	240	0.200775	SubX	0.4	0
1571	34.5	241.5	0.28043	SubX	0.4	0
1572	34.5	243	0.315501	SubX	0.4	0
1573	34.5	244.5	0.282347	SubX	0.4	0
1574	34.5	246	0.140846	SubX	0.4	0
1575	34.5	247.5	0.0717504	SubX	0.4	0
1576	34.5	249	0.168792	SubX	0.4	0
1577	34.5	250.5	0.142206	SubX	0.4	0
1578	34.5	252	-0.00558507	SubX	0.4	0
1579	34.5	253.5	0.0260583	SubX	0.4	0
1580	34.5	255	0.0223226	SubX	0.4	0
1581	34.5	256.5	0.092297	SubX	0.4	0
1582	34.5	258	0.202329	SubX	0.4	0
1583	34.5	259.5	0.175368	SubX	0.4	0
1584	34.5	261	0.132511	SubX	0.4	0
1585	34.5	262.5	-0.000916078	SubX	0.4	0
1586	34.5	264	-0.0403339	SubX	0.4	0
1587	34.5	265.5	-0.000609194	SubX	0.4	0
1588	34.5	267	0.115048	SubX	0.4	0
1589	34.5	268.5	0.157904	SubX	0.4	0
1590	34.5	270	0.175755	SubX	0.4	0
1591	34.5	271.5	0.155302	SubX	0.4	0
1592	34.5	273	0.155767	SubX	0.4	0
1593	34.5	274.5	0.135393	SubX	0.4	0
1594	34.5	276	0.135676	SubX	0.4	0
1595	34.5	277.5	0.125262	SubX	0.4	0
1596	34.5	279	0.0872049	SubX	0.4	0
1597	34.5	280.5	0.0917545	SubX	0.4	0
1598	34.5	282	-0.0460356	SubX	0.4	0
1599	36	238.5	0.0552754	SubX	0.4	0
1600	36	240	0.118524	SubX	0.4	0
1601	36	241.5	0.144824	SubX	0.4	0
1602	36	243	0.207789	SubX	0.4	0
1603	36	244.5	0.211089	SubX	0.4	0
1604	36	246	0.159937	SubX	0.4	0
1605	36	247.5	0.192525	SubX	0.4	0
1606	36	249	0.21284	SubX	0.4	0
1607	36	250.5	0.122912	SubX	0.4	0
1608	36	252	0.0065398	SubX	0.4	0
1609	36	253.5	-0.168882	SubX	0.4	0
1610	36	255	-0.190406	SubX	0.4	0
1611	36	256.5	-0.0511878	SubX	0.4	0
1612	36	258	0.099154	SubX	0.4	0
1613	36	259.5	-0.0175393	SubX	0.4	0
1614	36	261	-0.0070244	SubX	0.4	0
1615	36	262.5	-0.0460999	SubX	0.4	0
1616	36	264	-0.030573	SubX	0.4	0
1617	36	265.5	0.0186458	SubX	0.4	0
1618	36	267	0.0851454	SubX	0.4	0
1619	36	268.5	0.111136	SubX	0.4	0
1620	36	270	0.132214	SubX	0.4	0
1621	36	271.5	0.175972	SubX	0.4	0
1622	36	273	0.180471	SubX	0.4	0
1623	36	274.5	0.148612	SubX	0.4	0
1624	36	276	0.125163	SubX	0.4	0
1625	36	277.5	0.106992	SubX	0.4	0
1626	36	279	0.0796226	SubX	0.4	0
1627	36	280.5	0.104545	SubX	0.4	0
1628	36	282	0.104657	SubX	0.4	0
1629	36	283.5	0.0390061	SubX	0.4	0
1630	37.5	238.5	0.139049	SubX	0.4	0
1631	37.5	240	0.071135	SubX	0.4	0
1632	37.5	241.5	0.120468	SubX	0.4	0
1633	37.5	243	0.0193467	SubX	0.4	0
1634	37.5	244.5	0.152155	SubX	0.4	0
1635	37.5	246	0.0853648	SubX	0.4	0
1636	37.5	247.5	0.150685	SubX	0.4	0
1637	37.5	249	0.0715603	SubX	0.4	0
1638	37.5	250.5	0.0280848	SubX	0.4	0
1639	37.5	252	-0.0223319	SubX	0.4	0
1640	37.5	253.5	-0.205757	SubX	0.4	0
1641	37.5	255	-0.218411	SubX	0.4	0
1642	37.5	256.5	-0.200291	SubX	0.4	0
1643	37.5	258	-0.056838	SubX	0.4	0
1644	37.5	259.5	-0.0352346	SubX	0.4	0
1645	37.5	261	-0.0156772	SubX	0.4	0
1646	37.5	262.5	-0.0242718	SubX	0.4	0
1647	37.5	264	-0.00686876	SubX	0.4	0
1648	37.5	265.5	0.0681648	SubX	0.4	0
1649	37.5	267	0.150414	SubX	0.4	0
1650	37.5	268.5	0.133917	SubX	0.4	0
1651	37.5	270	0.0669157	SubX	0.4	0
1652	37.5	271.5	0.103419	SubX	0.4	0
1653	37.5	273	0.15208	SubX	0.4	0
1654	37.5	274.5	0.135882	SubX	0.4	0
1655	37.5	276	0.177823	SubX	0.4	0
1656	37.5	277.5	0.10875	SubX	0.4	0
1657	37.5	279	0.0469801	SubX	0.4	0
1658	37.5	280.5	0.0643392	SubX	0.4	0
1659	37.5	282	0.0918148	SubX	0.4	0
1660	37.5	283.5	0.0436624	SubX	0.4	0
1661	39	237	0.191978	SubX	0.4	0
1662	39	238.5	0.104028	SubX	0.4	0
1663	39	240	0.132226	SubX	0.4	0
1664	39	241.5	-0.041436	SubX	0.4	0
1665	39	243	0.038532	SubX	0.4	0
1666	39	244.5	0.161694	SubX	0.4	0
1667	39	246	0.227341	SubX	0.4	0
1668	39	247.5	0.105253	SubX	0.4	0
1669	39	249	-0.065297	SubX	0.4	0
1670	39	250.5	0.008434	SubX	0.4	0
1671	39	252	0.0623786	SubX	0.4	0
1672	39	253.5	-0.130134	SubX	0.4	0
1673	39	255	-0.192744	SubX	0.4	0
1674	39	256.5	-0.144526	SubX	0.4	0
1675	39	258	-0.0318184	SubX	0.4	0
1676	39	259.5	0.0434087	SubX	0.4	0
1677	39	261	0.0102771	SubX	0.4	0
1678	39	262.5	0.0430924	SubX	0.4	0
1679	39	264	0.0275875	SubX	0.4	0
1680	39	265.5	0.0510198	SubX	0.4	0
1681	39	267	0.0845659	SubX	0.4	0
1682	39	268.5	0.135626	SubX	0.4	0
1683	39	270	0.123663	SubX	0.4	0
1684	39	271.5	0.112597	SubX	0.4	0
1685	39	273	0.153614	SubX	0.4	0
1686	39	274.5	0.13095	SubX	0.4	0
1687	39	276	0.171125	SubX	0.4	0
1688	39	277.5	0.165809	SubX	0.4	0
1689	39	279	0.11327	SubX	0.4	0
1690	39	280.5	0.0564879	SubX	0.4	0
1691	39	282	0.0532068	SubX	0.4	0
1692	39	283.5	0.0992917	SubX	0.4	0
1693	39	285	0.0902965	SubX	0.4	0
1694	40.5	237	0.180321	SubX	0.4	0
1695	40.5	238.5	0.147622	SubX	0.4	0
1696	40.5	240	0.0528285	SubX	0.4	0
1697	40.5	241.5	0.0289923	SubX	0.4	0
1698	40.5	243	0.07597	SubX	0.4	0
1699	40.5	244.5	0.10375	SubX	0.4	0
1700	40.5	246	0.110296	SubX	0.4	0
1701	40.5	247.5	0.116031	SubX	0.4	0
1702	40.5	249	-0.0694496	SubX	0.4	0
1703	40.5	250.5	-0.190866	SubX	0.4	0
1704	40.5	252	0.118619	SubX	0.4	0
1705	40.5	253.5	-0.0115349	SubX	0.4	0
1706	40.5	255	-0.151305	SubX	0.4	0
1707	40.5	256.5	0.00424553	SubX	0.4	0
1708	40.5	258	0.0673645	SubX	0.4	0
1709	40.5	259.5	0.0860412	SubX	0.4	0
1710	40.5	261	-0.00234428	SubX	0.4	0
1711	40.5	262.5	-0.0601685	SubX	0.4	0
1712	40.5	264	-0.0346926	SubX	0.4	0
1713	40.5	265.5	0.0357133	SubX	0.4	0
1714	40.5	267	0.0761747	SubX	0.4	0
1715	40.5	268.5	0.0183987	SubX	0.4	0
1716	40.5	270	0.0755246	SubX	0.4	0
1717	40.5	271.5	0.117519	SubX	0.4	0
1718	40.5	273	0.10779	SubX	0.4	0
1719	40.5	274.5	0.0607517	SubX	0.4	0
1720	40.5	276	0.102691	SubX	0.4	0
1721	40.5	277.5	0.117198	SubX	0.4	0
1722	40.5	279	0.0964964	SubX	0.4	0
1723	40.5	280.5	0.0278723	SubX	0.4	0
1724	40.5	282	0.0802557	SubX	0.4	0
1725	40.5	283.5	0.184211	SubX	0.4	0
1726	40.5	285	0.158896	SubX	0.4	0
1727	40.5	286.5	0.0478168	SubX	0.4	0
1728	42	237	-0.039077	SubX	0.4	0
1729	42	238.5	-0.18217	SubX	0.4	0
1730	42	240	-0.0313369	SubX	0.4	0
1731	42	241.5	-0.0265625	SubX	0.4	0
1732	42	243	0.111722	SubX	0.4	0
1733	42	244.5	0.1034	SubX	0.4	0
1734	42	246	0.0744722	SubX	0.4	0
1735	42	247.5	0.0310973	SubX	0.4	0
1736	42	249	-0.00633128	SubX	0.4	0
1737	42	250.5	-0.0879401	SubX	0.4	0
1738	42	252	0.0945938	SubX	0.4	0
1739	42	253.5	0.0947626	SubX	0.4	0
1740	42	255	-0.0316981	SubX	0.4	0
1741	42	256.5	0.060852	SubX	0.4	0
1742	42	258	0.140988	SubX	0.4	0
1743	42	259.5	0.181683	SubX	0.4	0
1744	42	261	0.109303	SubX	0.4	0
1745	42	262.5	-0.0187894	SubX	0.4	0
1746	42	264	-0.0199008	SubX	0.4	0
1747	42	265.5	0.0349604	SubX	0.4	0
1748	42	267	0.057657	SubX	0.4	0
1749	42	268.5	-0.00972953	SubX	0.4	0
1750	42	270	-0.0130497	SubX	0.4	0
1751	42	271.5	0.00873781	SubX	0.4	0
1752	42	273	0.0717838	SubX	0.4	0
1753	42	274.5	0.0903146	SubX	0.4	0
1754	42	276	0.0826508	SubX	0.4	0
1755	42	277.5	0.00807221	SubX	0.4	0
1756	42	279	-0.0628955	SubX	0.4	0
1757	42	280.5	0.0207489	SubX	0.4	0
1758	42	282	0.0796982	SubX	0.4	0
1759	42	283.5	0.15429	SubX	0.4	0
1760	42	285	0.142025	SubX	0.4	0
1761	42	286.5	-0.00622726	SubX	0.4	0
1762	42	288	0.0699704	SubX	0.4	0
1763	43.5	237	-0.117247	SubX	0.4	0
1764	43.5	238.5	-0.171537	SubX	0.4	0
1765	43.5	240	-0.233748	SubX	0.4	0
1766	43.5	241.5	-0.270588	SubX	0.4	0
1767	43.5	243	-0.0310432	SubX	0.4	0
1768	43.5	244.5	0.015832	SubX	0.4	0
1769	43.5	246	0.0812086	SubX	0.4	0
1770	43.5	247.5	0.143855	SubX	0.4	0
1771	43.5	249	-0.0336923	SubX	0.4	0
1772	43.5	250.5	-0.0302364	SubX	0.4	0
1773	43.5	252	0.0126218	SubX	0.4	0
1774	43.5	253.5	-0.0247906	SubX	0.4	0
1775	43.5	255	0.127094	SubX	0.4	0
1776	43.5	256.5	0.200975	SubX	0.4	0
1777	43.5	258	0.149179	SubX	0.4	0
1778	43.5	259.5	0.234504	SubX	0.4	0
1779	43.5	261	0.161167	SubX	0.4	0
1780	43.5	262.5	0.063692	SubX	0.4	0
1781	43.5	264	0.0258761	SubX	0.4	0
1782	43.5	265.5	0.0442629	SubX	0.4	0
1783	43.5	267	0.00650937	SubX	0.4	0
1784	43.5	268.5	-0.00940077	SubX	0.4	0
1785	43.5	270	-0.0359953	SubX	0.4	0
1786	43.5	271.5	-0.0209815	SubX	0.4	0
1787	43.5	273	0.0713478	SubX	0.4	0
1788	43.5	274.5	0.0498151	SubX	0.4	0
1789	43.5	276	0.0737004	SubX	0.4	0
1790	43.5	277.5	0.0333082	SubX	0.4	0
1791	43.5	282	-0.000237583	SubX	0.4	0
1792	43.5	283.5	-0.0120912	SubX	0.4	0
1793	43.5	285	-0.0328712	SubX	0.4	0
1794	43.5	286.5	-0.129744	SubX	0.4	0
1795	43.5	288	-0.0646215	SubX	0.4	0
1796	43.5	289.5	-0.00257305	SubX	0.4	0
1797	45	237	0.279886	SubX	0.4	0
1798	45	238.5	0.332581	SubX	0.4	0
1799	45	240	-0.174247	SubX	0.4	0
1800	45	241.5	-0.0534328	SubX	0.4	0
1801	45	243	-0.0274584	SubX	0.4	0
1802	45	244.5	-0.106941	SubX	0.4	0
1803	45	246	-0.111269	SubX	0.4	0
1804	45	247.5	-0.0105613	SubX	0.4	0
1805	45	249	-0.00562382	SubX	0.4	0
1806	45	250.5	0.00777327	SubX	0.4	0
1807	45	252	0.238117	SubX	0.4	0
1808	45	253.5	0.125115	SubX	0.4	0
1809	45	255	0.232436	SubX	0.4	0
1810	45	256.5	0.202783	SubX	0.4	0
1811	45	258	0.0770643	SubX	0.4	0
1812	45	259.5	0.0725003	SubX	0.4	0
1813	45	261	0.0194317	SubX	0.4	0
1814	45	262.5	-0.0132374	SubX	0.4	0
1815	45	264	-0.0656126	SubX	0.4	0
1816	45	265.5	-0.00860926	SubX	0.4	0
1817	45	267	0.0949663	SubX	0.4	0
1818	45	268.5	0.0801037	SubX	0.4	0
1819	45	270	0.107665	SubX	0.4	0
1820	45	271.5	0.108177	SubX	0.4	0
1821	45	273	0.0867034	SubX	0.4	0
1822	45	274.5	0.110077	SubX	0.4	0
1823	45	276	0.0884369	SubX	0.4	0
1824	45	286.5	-0.206632	SubX	0.4	0
1825	45	288	-0.258484	SubX	0.4	0
1826	45	289.5	-0.20151	SubX	0.4	0
1827	45	291	-0.0952624	SubX	0.4	0
1828	45	292.5	-0.0363471	SubX	0.4	0
1829	46.5	237	0.231796	SubX	0.4	0
1830	46.5	238.5	0.261297	SubX	0.4	0
1831	46.5	240	-0.282271	SubX	0.4	0
1832	46.5	241.5	0.11255	SubX	0.4	0
1833	46.5	243	0.0361825	SubX	0.4	0
1834	46.5	244.5	0.124748	SubX	0.4	0
1835	46.5	246	0.194448	SubX	0.4	0
1836	46.5	247.5	0.121034	SubX	0.4	0
1837	46.5	249	0.207329	SubX	0.4	0
1838	46.5	250.5	0.130888	SubX	0.4	0
1839	46.5	252	0.0537135	SubX	0.4	0
1840	46.5	253.5	0.112008	SubX	0.4	0
1841	46.5	255	0.105567	SubX	0.4	0
1842	46.5	256.5	0.0287401	SubX	0.4	0
1843	46.5	258	-0.0643773	SubX	0.4	0
1844	46.5	259.5	-0.0546074	SubX	0.4	0
1845	46.5	261	-0.148753	SubX	0.4	0
1846	46.5	262.5	-0.158676	SubX	0.4	0
1847	46.5	264	-0.0976781	SubX	0.4	0
1848	46.5	265.5	-0.0895553	SubX	0.4	0
1849	46.5	267	-0.0204441	SubX	0.4	0
1850	46.5	268.5	0.0502337	SubX	0.4	0
1851	46.5	270	0.105027	SubX	0.4	0
1852	46.5	271.5	0.0871043	SubX	0.4	0
1853	46.5	273	0.028165	SubX	0.4	0
1854	46.5	274.5	-0.0249386	SubX	0.4	0
1855	46.5	291	-0.131749	SubX	0.4	0
1856	48	237	0.231347	SubX	0.4	0
1857	48	238.5	0.110752	SubX	0.4	0
1858	48	240	-0.0934861	SubX	0.4	0
1859	48	241.5	0.0306371	SubX	0.4	0
1860	48	243	0.130289	SubX	0.4	0
1861	48	244.5	-0.0115681	SubX	0.4	0
1862	48	246	0.0783112	SubX	0.4	0
1863	48	247.5	0.0979625	SubX	0.4	0
1864	48	249	0.0779231	SubX	0.4	0
1865	48	250.5	0.0741453	SubX	0.4	0
1866	48	252	0.0345845	SubX	0.4	0
1867	48	253.5	-0.00431746	SubX	0.4	0
1868	48	255	-0.0231032	SubX	0.4	0
1869	48	256.5	-0.0734688	SubX	0.4	0
1870	48	258	-0.0847923	SubX	0.4	0
1871	48	259.5	-0.124871	SubX	0.4	0
1872	48	261	-0.19426	SubX	0.4	0
1873	48	262.5	-0.0898147	SubX	0.4	0
1874	48	264	-0.0515611	SubX	0.4	0
1875	48	265.5	-0.0116462	SubX	0.4	0
1876	48	267	0.0264771	SubX	0.4	0
1877	48	268.5	-0.0316445	SubX	0.4	0
1878	48	270	-0.100543	SubX	0.4	0
1879	48	271.5	-0.0548176	SubX	0.4	0
1880	25.5	279	0.248114	SubX	0.5	0
1881	27	261	-0.0105164	SubX	0.5	0
1882	27	262.5	-0.0717615	SubX	0.5	0
1883	27	279	0.231802	SubX	0.5	0
1884	28.5	261	0.0184204	SubX	0.5	0
1885	28.5	262.5	-0.0913742	SubX	0.5	0
1886	28.5	264	-0.135266	SubX	0.5	0
1887	28.5	277.5	-0.0161187	SubX	0.5	0
1888	28.5	279	0.0685149	SubX	0.5	0
1889	30	256.5	0.243376	SubX	0.5	0
1890	30	258	0.0573009	SubX	0.5	0
1891	30	259.5	0.0554702	SubX	0.5	0
1892	30	261	0.0891723	SubX	0.5	0
1893	30	262.5	0.104765	SubX	0.5	0
1894	30	264	0.0704919	SubX	0.5	0
1895	30	265.5	0.0442199	SubX	0.5	0
1896	30	267	0.0106847	SubX	0.5	0
1897	30	268.5	0.0315433	SubX	0.5	0
1898	30	270	-0.0325833	SubX	0.5	0
1899	30	274.5	0.115549	SubX	0.5	0
1900	30	276	0.0677866	SubX	0.5	0
1901	30	277.5	0.037981	SubX	0.5	0
1902	31.5	249	0.0812492	SubX	0.5	0
1903	31.5	250.5	0.106442	SubX	0.5	0
1904	31.5	255	0.177546	SubX	0.5	0
1905	31.5	256.5	0.16948	SubX	0.5	0
1906	31.5	258	0.109642	SubX	0.5	0
1907	31.5	259.5	0.0207676	SubX	0.5	0
1908	31.5	261	0.0851329	SubX	0.5	0
1909	31.5	262.5	0.106873	SubX	0.5	0
1910	31.5	264	0.190523	SubX	0.5	0
1911	31.5	265.5	0.181724	SubX	0.5	0
1912	31.5	267	0.124741	SubX	0.5	0
1913	31.5	268.5	0.151142	SubX	0.5	0
1914	31.5	270	0.00199955	SubX	0.5	0
1915	31.5	271.5	0.0261232	SubX	0.5	0
1916	31.5	273	0.217566	SubX	0.5	0
1917	31.5	274.5	0.229995	SubX	0.5	0
1918	31.5	276	0.181711	SubX	0.5	0
1919	31.5	277.5	0.147035	SubX	0.5	0
1920	33	243	0.178249	SubX	0.5	0
1921	33	244.5	0.192468	SubX	0.5	0
1922	33	246	0.120694	SubX	0.5	0
1923	33	247.5	0.0701708	SubX	0.5	0
1924	33	249	0.0877525	SubX	0.5	0
1925	33	250.5	0.113163	SubX	0.5	0
1926	33	252	0.0925096	SubX	0.5	0
1927	33	253.5	0.072579	SubX	0.5	0
1928	33	255	0.137191	SubX	0.5	0
1929	33	256.5	0.10459	SubX	0.5	0
1930	33	258	0.114846	SubX	0.5	0
1931	33	259.5	0.107163	SubX	0.5	0
1932	33	261	0.0958351	SubX	0.5	0
1933	33	262.5	0.0546543	SubX	0.5	0
1934	33	264	0.137157	SubX	0.5	0
1935	33	265.5	0.160167	SubX	0.5	0
1936	33	267	0.128547	SubX	0.5	0
1937	33	268.5	0.130792	SubX	0.5	0
1938	33	270	0.109059	SubX	0.5	0
1939	33	271.5	0.111116	SubX	0.5	0
1940	33	273	0.116447	SubX	0.5	0
1941	33	274.5	0.100456	SubX	0.5	0
1942	33	276	0.127514	SubX	0.5	0
1943	33	277.5	0.112033	SubX	0.5	0
1944	33	279	0.0789205	SubX	0.5	0
1945	33	280.5	0.156552	SubX	0.5	0
1946	34.5	240	0.200775	SubX	0.5	0
1947	34.5	241.5	0.28043	SubX	0.5	0
1948	34.5	243	0.315501	SubX	0.5	0
1949	34.5	244.5	0.282347	SubX	0.5	0
1950	34.5	246	0.140846	SubX	0.5	0
1951	34.5	247.5	0.0717504	SubX	0.5	0
1952	34.5	249	0.168792	SubX	0.5	0
1953	34.5	250.5	0.142206	SubX	0.5	0
1954	34.5	252	-0.00558507	SubX	0.5	0
1955	34.5	253.5	0.0260583	SubX	0.5	0
1956	34.5	255	0.0223226	SubX	0.5	0
1957	34.5	256.5	0.092297	SubX	0.5	0
1958	34.5	258	0.202329	SubX	0.5	0
1959	34.5	259.5	0.175368	SubX	0.5	0
1960	34.5	261	0.132511	SubX	0.5	0
1961	34.5	262.5	-0.000916078	SubX	0.5	0
1962	34.5	264	-0.0403339	SubX	0.5	0
1963	34.5	265.5	-0.000609194	SubX	0.5	0
1964	34.5	267	0.115048	SubX	0.5	0
1965	34.5	268.5	0.157904	SubX	0.5	0
1966	34.5	270	0.175755	SubX	0.5	0
1967	34.5	271.5	0.155302	SubX	0.5	0
1968	34.5	273	0.155767	SubX	0.5	0
1969	34.5	274.5	0.135393	SubX	0.5	0
1970	34.5	276	0.135676	SubX	0.5	0
1971	34.5	277.5	0.125262	SubX	0.5	0
1972	34.5	279	0.0872049	SubX	0.5	0
1973	34.5	280.5	0.0917545	SubX	0.5	0
1974	34.5	282	-0.0460356	SubX	0.5	0
1975	36	238.5	0.0552754	SubX	0.5	0
1976	36	240	0.118524	SubX	0.5	0
1977	36	241.5	0.144824	SubX	0.5	0
1978	36	243	0.207789	SubX	0.5	0
1979	36	244.5	0.211089	SubX	0.5	0
1980	36	246	0.159937	SubX	0.5	0
1981	36	247.5	0.192525	SubX	0.5	0
1982	36	249	0.21284	SubX	0.5	0
1983	36	250.5	0.122912	SubX	0.5	0
1984	36	252	0.0065398	SubX	0.5	0
1985	36	253.5	-0.168882	SubX	0.5	0
1986	36	255	-0.190406	SubX	0.5	0
1987	36	256.5	-0.0511878	SubX	0.5	0
1988	36	258	0.099154	SubX	0.5	0
1989	36	259.5	-0.0175393	SubX	0.5	0
1990	36	261	-0.0070244	SubX	0.5	0
1991	36	262.5	-0.0460999	SubX	0.5	0
1992	36	264	-0.030573	SubX	0.5	0
1993	36	265.5	0.0186458	SubX	0.5	0
1994	36	267	0.0851454	SubX	0.5	0
1995	36	268.5	0.111136	SubX	0.5	0
1996	36	270	0.132214	SubX	0.5	0
1997	36	271.5	0.175972	SubX	0.5	0
1998	36	273	0.180471	SubX	0.5	0
[truncated: 5,897 more rows]

## Sheet: us_tmp2m_1.5x1.5_34w
	lat	lon	lat_lon_skill	model	skill_threshold	above_threshold
0	25.5	279	0.39689	SubX	0	1
1	27	261	0.128199	SubX	0	1
2	27	262.5	0.175094	SubX	0	1
3	27	279	0.24701	SubX	0	1
4	28.5	261	0.0979604	SubX	0	1
5	28.5	262.5	0.128439	SubX	0	1
6	28.5	264	0.253933	SubX	0	1
7	28.5	277.5	0.338202	SubX	0	1
8	28.5	279	0.452148	SubX	0	1
9	30	256.5	0.493365	SubX	0	1
10	30	258	0.368126	SubX	0	1
11	30	259.5	0.0947239	SubX	0	1
12	30	261	0.123975	SubX	0	1
13	30	262.5	0.0674615	SubX	0	1
14	30	264	-0.0428053	SubX	0	0
15	30	265.5	0.122957	SubX	0	1
16	30	267	0.145944	SubX	0	1
17	30	268.5	0.0615808	SubX	0	1
18	30	270	0.32415	SubX	0	1
19	30	274.5	0.399327	SubX	0	1
20	30	276	0.362227	SubX	0	1
21	30	277.5	0.313403	SubX	0	1
22	31.5	249	0.405822	SubX	0	1
23	31.5	250.5	0.301715	SubX	0	1
24	31.5	255	0.404349	SubX	0	1
25	31.5	256.5	0.361919	SubX	0	1
26	31.5	258	0.343683	SubX	0	1
27	31.5	259.5	0.341042	SubX	0	1
28	31.5	261	0.28473	SubX	0	1
29	31.5	262.5	0.251272	SubX	0	1
30	31.5	264	0.179895	SubX	0	1
31	31.5	265.5	0.180944	SubX	0	1
32	31.5	267	0.114265	SubX	0	1
33	31.5	268.5	0.0648438	SubX	0	1
34	31.5	270	0.00122442	SubX	0	1
35	31.5	271.5	-0.00928723	SubX	0	0
36	31.5	273	0.00859214	SubX	0	1
37	31.5	274.5	-0.0543355	SubX	0	0
38	31.5	276	-0.12953	SubX	0	0
39	31.5	277.5	0.0362875	SubX	0	1
40	33	243	0.30235	SubX	0	1
41	33	244.5	0.22884	SubX	0	1
42	33	246	0.139485	SubX	0	1
43	33	247.5	0.152477	SubX	0	1
44	33	249	0.128189	SubX	0	1
45	33	250.5	0.376174	SubX	0	1
46	33	252	0.245076	SubX	0	1
47	33	253.5	0.204258	SubX	0	1
48	33	255	0.412766	SubX	0	1
49	33	256.5	0.321275	SubX	0	1
50	33	258	0.333777	SubX	0	1
51	33	259.5	0.287765	SubX	0	1
52	33	261	0.257441	SubX	0	1
53	33	262.5	0.247529	SubX	0	1
54	33	264	0.228805	SubX	0	1
55	33	265.5	0.245799	SubX	0	1
56	33	267	0.202187	SubX	0	1
57	33	268.5	0.175768	SubX	0	1
58	33	270	0.0977461	SubX	0	1
59	33	271.5	0.0188824	SubX	0	1
60	33	273	-0.115391	SubX	0	0
61	33	274.5	-0.0683818	SubX	0	0
62	33	276	-0.0159449	SubX	0	0
63	33	277.5	-0.0149218	SubX	0	0
64	33	279	0.116613	SubX	0	1
65	33	280.5	0.37787	SubX	0	1
66	34.5	240	0.460691	SubX	0	1
67	34.5	241.5	0.424273	SubX	0	1
68	34.5	243	0.206735	SubX	0	1
69	34.5	244.5	-0.0235922	SubX	0	0
70	34.5	246	0.268202	SubX	0	1
71	34.5	247.5	0.44639	SubX	0	1
72	34.5	249	0.532991	SubX	0	1
73	34.5	250.5	0.436058	SubX	0	1
74	34.5	252	0.456976	SubX	0	1
75	34.5	253.5	0.245751	SubX	0	1
76	34.5	255	0.3625	SubX	0	1
77	34.5	256.5	0.301794	SubX	0	1
78	34.5	258	0.299353	SubX	0	1
79	34.5	259.5	0.283242	SubX	0	1
80	34.5	261	0.226214	SubX	0	1
81	34.5	262.5	0.203209	SubX	0	1
82	34.5	264	0.252019	SubX	0	1
83	34.5	265.5	0.317408	SubX	0	1
84	34.5	267	0.21363	SubX	0	1
85	34.5	268.5	0.231808	SubX	0	1
86	34.5	270	0.163877	SubX	0	1
87	34.5	271.5	0.101314	SubX	0	1
88	34.5	273	0.0494674	SubX	0	1
89	34.5	274.5	-0.0102657	SubX	0	0
90	34.5	276	-0.0179761	SubX	0	0
91	34.5	277.5	-0.0925475	SubX	0	0
92	34.5	279	-0.0187136	SubX	0	0
93	34.5	280.5	0.0359263	SubX	0	1
94	34.5	282	0.307726	SubX	0	1
95	36	238.5	0.474229	SubX	0	1
96	36	240	0.443274	SubX	0	1
97	36	241.5	0.372285	SubX	0	1
98	36	243	0.0710388	SubX	0	1
99	36	244.5	0.121494	SubX	0	1
100	36	246	0.295567	SubX	0	1
101	36	247.5	0.365102	SubX	0	1
102	36	249	0.491593	SubX	0	1
103	36	250.5	0.382672	SubX	0	1
104	36	252	0.3633	SubX	0	1
105	36	253.5	0.291193	SubX	0	1
106	36	255	0.371766	SubX	0	1
107	36	256.5	0.32346	SubX	0	1
108	36	258	0.444347	SubX	0	1
109	36	259.5	0.406609	SubX	0	1
110	36	261	0.21368	SubX	0	1
111	36	262.5	0.21521	SubX	0	1
112	36	264	0.255958	SubX	0	1
113	36	265.5	0.265021	SubX	0	1
114	36	267	0.243611	SubX	0	1
115	36	268.5	0.305445	SubX	0	1
116	36	270	0.215081	SubX	0	1
117	36	271.5	0.194386	SubX	0	1
118	36	273	0.0910836	SubX	0	1
119	36	274.5	0.042645	SubX	0	1
120	36	276	0.0246393	SubX	0	1
121	36	277.5	-0.0492248	SubX	0	0
122	36	279	-0.0433891	SubX	0	0
123	36	280.5	-0.0114022	SubX	0	0
124	36	282	0.0224053	SubX	0	1
125	36	283.5	0.163225	SubX	0	1
126	37.5	238.5	0.210259	SubX	0	1
127	37.5	240	0.293402	SubX	0	1
128	37.5	241.5	0.233633	SubX	0	1
129	37.5	243	0.0766988	SubX	0	1
130	37.5	244.5	0.21588	SubX	0	1
131	37.5	246	0.275704	SubX	0	1
132	37.5	247.5	0.307024	SubX	0	1
133	37.5	249	0.388203	SubX	0	1
134	37.5	250.5	0.333254	SubX	0	1
135	37.5	252	0.414084	SubX	0	1
136	37.5	253.5	0.387323	SubX	0	1
137	37.5	255	0.387819	SubX	0	1
138	37.5	256.5	0.311886	SubX	0	1
139	37.5	258	0.315775	SubX	0	1
140	37.5	259.5	0.237039	SubX	0	1
141	37.5	261	0.217225	SubX	0	1
142	37.5	262.5	0.254508	SubX	0	1
143	37.5	264	0.3061	SubX	0	1
144	37.5	265.5	0.323731	SubX	0	1
145	37.5	267	0.326691	SubX	0	1
146	37.5	268.5	0.343057	SubX	0	1
147	37.5	270	0.281151	SubX	0	1
148	37.5	271.5	0.232389	SubX	0	1
149	37.5	273	0.16264	SubX	0	1
150	37.5	274.5	0.132041	SubX	0	1
151	37.5	276	0.0572131	SubX	0	1
152	37.5	277.5	-0.0292504	SubX	0	0
153	37.5	279	0.0489944	SubX	0	1
154	37.5	280.5	0.0547279	SubX	0	1
155	37.5	282	-0.0822532	SubX	0	0
156	37.5	283.5	0.236483	SubX	0	1
157	39	237	0.149718	SubX	0	1
158	39	238.5	0.18729	SubX	0	1
159	39	240	0.0824664	SubX	0	1
160	39	241.5	0.112086	SubX	0	1
161	39	243	0.0801987	SubX	0	1
162	39	244.5	0.190728	SubX	0	1
163	39	246	0.262983	SubX	0	1
164	39	247.5	0.290383	SubX	0	1
165	39	249	0.383711	SubX	0	1
166	39	250.5	0.317314	SubX	0	1
167	39	252	0.204481	SubX	0	1
168	39	253.5	0.221124	SubX	0	1
169	39	255	0.23015	SubX	0	1
170	39	256.5	0.319666	SubX	0	1
171	39	258	0.295246	SubX	0	1
172	39	259.5	0.253369	SubX	0	1
173	39	261	0.243491	SubX	0	1
174	39	262.5	0.287142	SubX	0	1
175	39	264	0.324335	SubX	0	1
176	39	265.5	0.312939	SubX	0	1
177	39	267	0.333358	SubX	0	1
178	39	268.5	0.365109	SubX	0	1
179	39	270	0.290379	SubX	0	1
180	39	271.5	0.280492	SubX	0	1
181	39	273	0.241039	SubX	0	1
182	39	274.5	0.169956	SubX	0	1
183	39	276	0.134583	SubX	0	1
184	39	277.5	0.12985	SubX	0	1
185	39	279	0.136454	SubX	0	1
186	39	280.5	0.0885624	SubX	0	1
187	39	282	0.00302549	SubX	0	1
188	39	283.5	0.118451	SubX	0	1
189	39	285	0.425494	SubX	0	1
190	40.5	237	0.204841	SubX	0	1
191	40.5	238.5	0.20279	SubX	0	1
192	40.5	240	0.178463	SubX	0	1
193	40.5	241.5	0.258556	SubX	0	1
194	40.5	243	0.197691	SubX	0	1
195	40.5	244.5	0.27493	SubX	0	1
196	40.5	246	0.112118	SubX	0	1
197	40.5	247.5	-0.00907752	SubX	0	0
198	40.5	249	0.225088	SubX	0	1
199	40.5	250.5	0.287743	SubX	0	1
200	40.5	252	0.308123	SubX	0	1
201	40.5	253.5	0.366955	SubX	0	1
202	40.5	255	0.344361	SubX	0	1
203	40.5	256.5	0.283199	SubX	0	1
204	40.5	258	0.283448	SubX	0	1
205	40.5	259.5	0.295221	SubX	0	1
206	40.5	261	0.284508	SubX	0	1
207	40.5	262.5	0.306835	SubX	0	1
208	40.5	264	0.292749	SubX	0	1
209	40.5	265.5	0.306603	SubX	0	1
210	40.5	267	0.343413	SubX	0	1
211	40.5	268.5	0.305688	SubX	0	1
212	40.5	270	0.307068	SubX	0	1
213	40.5	271.5	0.29723	SubX	0	1
214	40.5	273	0.233997	SubX	0	1
215	40.5	274.5	0.184568	SubX	0	1
216	40.5	276	0.187606	SubX	0	1
217	40.5	277.5	0.173288	SubX	0	1
218	40.5	279	0.123626	SubX	0	1
219	40.5	280.5	0.0652709	SubX	0	1
220	40.5	282	0.0324325	SubX	0	1
221	40.5	283.5	-0.0674795	SubX	0	0
222	40.5	285	-0.000137882	SubX	0	0
223	40.5	286.5	0.313693	SubX	0	1
224	42	237	0.302168	SubX	0	1
225	42	238.5	0.253302	SubX	0	1
226	42	240	0.172387	SubX	0	1
227	42	241.5	0.165901	SubX	0	1
228	42	243	0.194445	SubX	0	1
229	42	244.5	0.206966	SubX	0	1
230	42	246	0.0700362	SubX	0	1
231	42	247.5	0.0251612	SubX	0	1
232	42	249	0.200572	SubX	0	1
233	42	250.5	0.312392	SubX	0	1
234	42	252	0.301157	SubX	0	1
235	42	253.5	0.254883	SubX	0	1
236	42	255	0.249089	SubX	0	1
237	42	256.5	0.24673	SubX	0	1
238	42	258	0.277933	SubX	0	1
239	42	259.5	0.320566	SubX	0	1
240	42	261	0.282524	SubX	0	1
241	42	262.5	0.298739	SubX	0	1
242	42	264	0.301313	SubX	0	1
243	42	265.5	0.320171	SubX	0	1
244	42	267	0.349087	SubX	0	1
245	42	268.5	0.342985	SubX	0	1
246	42	270	0.327656	SubX	0	1
247	42	271.5	0.27775	SubX	0	1
248	42	273	0.175662	SubX	0	1
249	42	274.5	0.125782	SubX	0	1
250	42	276	0.126535	SubX	0	1
251	42	277.5	0.114361	SubX	0	1
252	42	279	0.0978916	SubX	0	1
253	42	280.5	0.080858	SubX	0	1
254	42	282	0.15397	SubX	0	1
255	42	283.5	-0.0083019	SubX	0	0
256	42	285	0.0273487	SubX	0	1
257	42	286.5	0.0660315	SubX	0	1
258	42	288	0.120697	SubX	0	1
259	43.5	237	0.200415	SubX	0	1
260	43.5	238.5	0.330264	SubX	0	1
261	43.5	240	0.124611	SubX	0	1
262	43.5	241.5	0.16506	SubX	0	1
263	43.5	243	0.0831394	SubX	0	1
264	43.5	244.5	0.15553	SubX	0	1
265	43.5	246	0.0688624	SubX	0	1
266	43.5	247.5	0.0931029	SubX	0	1
267	43.5	249	0.199659	SubX	0	1
268	43.5	250.5	0.227023	SubX	0	1
269	43.5	252	0.305732	SubX	0	1
270	43.5	253.5	0.270505	SubX	0	1
271	43.5	255	0.22544	SubX	0	1
272	43.5	256.5	0.231877	SubX	0	1
273	43.5	258	0.247854	SubX	0	1
274	43.5	259.5	0.308196	SubX	0	1
275	43.5	261	0.298945	SubX	0	1
276	43.5	262.5	0.340039	SubX	0	1
277	43.5	264	0.335217	SubX	0	1
278	43.5	265.5	0.34478	SubX	0	1
279	43.5	267	0.353907	SubX	0	1
280	43.5	268.5	0.324549	SubX	0	1
281	43.5	270	0.285827	SubX	0	1
282	43.5	271.5	0.23279	SubX	0	1
283	43.5	273	0.123027	SubX	0	1
284	43.5	274.5	0.127107	SubX	0	1
285	43.5	276	0.0846319	SubX	0	1
286	43.5	277.5	0.052974	SubX	0	1
287	43.5	282	0.0891241	SubX	0	1
288	43.5	283.5	0.0888901	SubX	0	1
289	43.5	285	0.257872	SubX	0	1
290	43.5	286.5	0.11636	SubX	0	1
291	43.5	288	0.167493	SubX	0	1
292	43.5	289.5	0.322423	SubX	0	1
293	45	237	0.0634426	SubX	0	1
294	45	238.5	0.207458	SubX	0	1
295	45	240	0.170999	SubX	0	1
296	45	241.5	0.242258	SubX	0	1
297	45	243	0.202212	SubX	0	1
298	45	244.5	-0.0526538	SubX	0	0
299	45	246	0.0689725	SubX	0	1
300	45	247.5	0.251503	SubX	0	1
301	45	249	0.239183	SubX	0	1
302	45	250.5	0.204232	SubX	0	1
303	45	252	0.290435	SubX	0	1
304	45	253.5	0.291473	SubX	0	1
305	45	255	0.262992	SubX	0	1
306	45	256.5	0.268222	SubX	0	1
307	45	258	0.266418	SubX	0	1
308	45	259.5	0.333638	SubX	0	1
309	45	261	0.337196	SubX	0	1
310	45	262.5	0.33176	SubX	0	1
311	45	264	0.333816	SubX	0	1
312	45	265.5	0.362158	SubX	0	1
313	45	267	0.330352	SubX	0	1
314	45	268.5	0.289853	SubX	0	1
315	45	270	0.280397	SubX	0	1
316	45	271.5	0.230935	SubX	0	1
317	45	273	0.12961	SubX	0	1
318	45	274.5	0.114234	SubX	0	1
319	45	276	0.11201	SubX	0	1
320	45	286.5	0.15472	SubX	0	1
321	45	288	0.280256	SubX	0	1
322	45	289.5	0.208438	SubX	0	1
323	45	291	0.16599	SubX	0	1
324	45	292.5	0.329595	SubX	0	1
325	46.5	237	0.0449761	SubX	0	1
326	46.5	238.5	0.330733	SubX	0	1
327	46.5	240	0.162305	SubX	0	1
328	46.5	241.5	0.205764	SubX	0	1
329	46.5	243	0.208088	SubX	0	1
330	46.5	244.5	-0.00459515	SubX	0	0
331	46.5	246	0.0877899	SubX	0	1
332	46.5	247.5	0.229944	SubX	0	1
333	46.5	249	0.285613	SubX	0	1
334	46.5	250.5	0.297495	SubX	0	1
335	46.5	252	0.310605	SubX	0	1
336	46.5	253.5	0.317824	SubX	0	1
337	46.5	255	0.301936	SubX	0	1
338	46.5	256.5	0.281843	SubX	0	1
339	46.5	258	0.296346	SubX	0	1
340	46.5	259.5	0.365555	SubX	0	1
341	46.5	261	0.344344	SubX	0	1
342	46.5	262.5	0.327133	SubX	0	1
343	46.5	264	0.352059	SubX	0	1
344	46.5	265.5	0.336689	SubX	0	1
345	46.5	267	0.262587	SubX	0	1
346	46.5	268.5	0.252018	SubX	0	1
347	46.5	270	0.233576	SubX	0	1
348	46.5	271.5	0.21047	SubX	0	1
349	46.5	273	0.0780623	SubX	0	1
350	46.5	274.5	0.0636969	SubX	0	1
351	46.5	291	0.179807	SubX	0	1
352	48	237	0.243107	SubX	0	1
353	48	238.5	0.326019	SubX	0	1
354	48	240	0.129537	SubX	0	1
355	48	241.5	0.150848	SubX	0	1
356	48	243	0.188075	SubX	0	1
357	48	244.5	0.279589	SubX	0	1
358	48	246	0.22193	SubX	0	1
359	48	247.5	0.306852	SubX	0	1
360	48	249	0.282637	SubX	0	1
361	48	250.5	0.31364	SubX	0	1
362	48	252	0.32179	SubX	0	1
363	48	253.5	0.322139	SubX	0	1
364	48	255	0.291347	SubX	0	1
365	48	256.5	0.277168	SubX	0	1
366	48	258	0.270151	SubX	0	1
367	48	259.5	0.281497	SubX	0	1
368	48	261	0.28047	SubX	0	1
369	48	262.5	0.306847	SubX	0	1
370	48	264	0.315607	SubX	0	1
371	48	265.5	0.295917	SubX	0	1
372	48	267	0.291218	SubX	0	1
373	48	268.5	0.309157	SubX	0	1
374	48	270	0.257123	SubX	0	1
375	48	271.5	0.156947	SubX	0	1
376	25.5	279	0.39689	SubX	0.1	1
377	27	261	0.128199	SubX	0.1	1
378	27	262.5	0.175094	SubX	0.1	1
379	27	279	0.24701	SubX	0.1	1
380	28.5	261	0.0979604	SubX	0.1	0
381	28.5	262.5	0.128439	SubX	0.1	1
382	28.5	264	0.253933	SubX	0.1	1
383	28.5	277.5	0.338202	SubX	0.1	1
384	28.5	279	0.452148	SubX	0.1	1
385	30	256.5	0.493365	SubX	0.1	1
386	30	258	0.368126	SubX	0.1	1
387	30	259.5	0.0947239	SubX	0.1	0
388	30	261	0.123975	SubX	0.1	1
389	30	262.5	0.0674615	SubX	0.1	0
390	30	264	-0.0428053	SubX	0.1	0
391	30	265.5	0.122957	SubX	0.1	1
392	30	267	0.145944	SubX	0.1	1
393	30	268.5	0.0615808	SubX	0.1	0
394	30	270	0.32415	SubX	0.1	1
395	30	274.5	0.399327	SubX	0.1	1
396	30	276	0.362227	SubX	0.1	1
397	30	277.5	0.313403	SubX	0.1	1
398	31.5	249	0.405822	SubX	0.1	1
399	31.5	250.5	0.301715	SubX	0.1	1
400	31.5	255	0.404349	SubX	0.1	1
401	31.5	256.5	0.361919	SubX	0.1	1
402	31.5	258	0.343683	SubX	0.1	1
403	31.5	259.5	0.341042	SubX	0.1	1
404	31.5	261	0.28473	SubX	0.1	1
405	31.5	262.5	0.251272	SubX	0.1	1
406	31.5	264	0.179895	SubX	0.1	1
407	31.5	265.5	0.180944	SubX	0.1	1
408	31.5	267	0.114265	SubX	0.1	1
409	31.5	268.5	0.0648438	SubX	0.1	0
410	31.5	270	0.00122442	SubX	0.1	0
411	31.5	271.5	-0.00928723	SubX	0.1	0
412	31.5	273	0.00859214	SubX	0.1	0
413	31.5	274.5	-0.0543355	SubX	0.1	0
414	31.5	276	-0.12953	SubX	0.1	0
415	31.5	277.5	0.0362875	SubX	0.1	0
416	33	243	0.30235	SubX	0.1	1
417	33	244.5	0.22884	SubX	0.1	1
418	33	246	0.139485	SubX	0.1	1
419	33	247.5	0.152477	SubX	0.1	1
420	33	249	0.128189	SubX	0.1	1
421	33	250.5	0.376174	SubX	0.1	1
422	33	252	0.245076	SubX	0.1	1
423	33	253.5	0.204258	SubX	0.1	1
424	33	255	0.412766	SubX	0.1	1
425	33	256.5	0.321275	SubX	0.1	1
426	33	258	0.333777	SubX	0.1	1
427	33	259.5	0.287765	SubX	0.1	1
428	33	261	0.257441	SubX	0.1	1
429	33	262.5	0.247529	SubX	0.1	1
430	33	264	0.228805	SubX	0.1	1
431	33	265.5	0.245799	SubX	0.1	1
432	33	267	0.202187	SubX	0.1	1
433	33	268.5	0.175768	SubX	0.1	1
434	33	270	0.0977461	SubX	0.1	0
435	33	271.5	0.0188824	SubX	0.1	0
436	33	273	-0.115391	SubX	0.1	0
437	33	274.5	-0.0683818	SubX	0.1	0
438	33	276	-0.0159449	SubX	0.1	0
439	33	277.5	-0.0149218	SubX	0.1	0
440	33	279	0.116613	SubX	0.1	1
441	33	280.5	0.37787	SubX	0.1	1
442	34.5	240	0.460691	SubX	0.1	1
443	34.5	241.5	0.424273	SubX	0.1	1
444	34.5	243	0.206735	SubX	0.1	1
445	34.5	244.5	-0.0235922	SubX	0.1	0
446	34.5	246	0.268202	SubX	0.1	1
447	34.5	247.5	0.44639	SubX	0.1	1
448	34.5	249	0.532991	SubX	0.1	1
449	34.5	250.5	0.436058	SubX	0.1	1
450	34.5	252	0.456976	SubX	0.1	1
451	34.5	253.5	0.245751	SubX	0.1	1
452	34.5	255	0.3625	SubX	0.1	1
453	34.5	256.5	0.301794	SubX	0.1	1
454	34.5	258	0.299353	SubX	0.1	1
455	34.5	259.5	0.283242	SubX	0.1	1
456	34.5	261	0.226214	SubX	0.1	1
457	34.5	262.5	0.203209	SubX	0.1	1
458	34.5	264	0.252019	SubX	0.1	1
459	34.5	265.5	0.317408	SubX	0.1	1
460	34.5	267	0.21363	SubX	0.1	1
461	34.5	268.5	0.231808	SubX	0.1	1
462	34.5	270	0.163877	SubX	0.1	1
463	34.5	271.5	0.101314	SubX	0.1	1
464	34.5	273	0.0494674	SubX	0.1	0
465	34.5	274.5	-0.0102657	SubX	0.1	0
466	34.5	276	-0.0179761	SubX	0.1	0
467	34.5	277.5	-0.0925475	SubX	0.1	0
468	34.5	279	-0.0187136	SubX	0.1	0
469	34.5	280.5	0.0359263	SubX	0.1	0
470	34.5	282	0.307726	SubX	0.1	1
471	36	238.5	0.474229	SubX	0.1	1
472	36	240	0.443274	SubX	0.1	1
473	36	241.5	0.372285	SubX	0.1	1
474	36	243	0.0710388	SubX	0.1	0
475	36	244.5	0.121494	SubX	0.1	1
476	36	246	0.295567	SubX	0.1	1
477	36	247.5	0.365102	SubX	0.1	1
478	36	249	0.491593	SubX	0.1	1
479	36	250.5	0.382672	SubX	0.1	1
480	36	252	0.3633	SubX	0.1	1
481	36	253.5	0.291193	SubX	0.1	1
482	36	255	0.371766	SubX	0.1	1
483	36	256.5	0.32346	SubX	0.1	1
484	36	258	0.444347	SubX	0.1	1
485	36	259.5	0.406609	SubX	0.1	1
486	36	261	0.21368	SubX	0.1	1
487	36	262.5	0.21521	SubX	0.1	1
488	36	264	0.255958	SubX	0.1	1
489	36	265.5	0.265021	SubX	0.1	1
490	36	267	0.243611	SubX	0.1	1
491	36	268.5	0.305445	SubX	0.1	1
492	36	270	0.215081	SubX	0.1	1
493	36	271.5	0.194386	SubX	0.1	1
494	36	273	0.0910836	SubX	0.1	0
495	36	274.5	0.042645	SubX	0.1	0
496	36	276	0.0246393	SubX	0.1	0
497	36	277.5	-0.0492248	SubX	0.1	0
498	36	279	-0.0433891	SubX	0.1	0
499	36	280.5	-0.0114022	SubX	0.1	0
500	36	282	0.0224053	SubX	0.1	0
501	36	283.5	0.163225	SubX	0.1	1
502	37.5	238.5	0.210259	SubX	0.1	1
503	37.5	240	0.293402	SubX	0.1	1
504	37.5	241.5	0.233633	SubX	0.1	1
505	37.5	243	0.0766988	SubX	0.1	0
506	37.5	244.5	0.21588	SubX	0.1	1
507	37.5	246	0.275704	SubX	0.1	1
508	37.5	247.5	0.307024	SubX	0.1	1
509	37.5	249	0.388203	SubX	0.1	1
510	37.5	250.5	0.333254	SubX	0.1	1
511	37.5	252	0.414084	SubX	0.1	1
512	37.5	253.5	0.387323	SubX	0.1	1
513	37.5	255	0.387819	SubX	0.1	1
514	37.5	256.5	0.311886	SubX	0.1	1
515	37.5	258	0.315775	SubX	0.1	1
516	37.5	259.5	0.237039	SubX	0.1	1
517	37.5	261	0.217225	SubX	0.1	1
518	37.5	262.5	0.254508	SubX	0.1	1
519	37.5	264	0.3061	SubX	0.1	1
520	37.5	265.5	0.323731	SubX	0.1	1
521	37.5	267	0.326691	SubX	0.1	1
522	37.5	268.5	0.343057	SubX	0.1	1
523	37.5	270	0.281151	SubX	0.1	1
524	37.5	271.5	0.232389	SubX	0.1	1
525	37.5	273	0.16264	SubX	0.1	1
526	37.5	274.5	0.132041	SubX	0.1	1
527	37.5	276	0.0572131	SubX	0.1	0
528	37.5	277.5	-0.0292504	SubX	0.1	0
529	37.5	279	0.0489944	SubX	0.1	0
530	37.5	280.5	0.0547279	SubX	0.1	0
531	37.5	282	-0.0822532	SubX	0.1	0
532	37.5	283.5	0.236483	SubX	0.1	1
533	39	237	0.149718	SubX	0.1	1
534	39	238.5	0.18729	SubX	0.1	1
535	39	240	0.0824664	SubX	0.1	0
536	39	241.5	0.112086	SubX	0.1	1
537	39	243	0.0801987	SubX	0.1	0
538	39	244.5	0.190728	SubX	0.1	1
539	39	246	0.262983	SubX	0.1	1
540	39	247.5	0.290383	SubX	0.1	1
541	39	249	0.383711	SubX	0.1	1
542	39	250.5	0.317314	SubX	0.1	1
543	39	252	0.204481	SubX	0.1	1
544	39	253.5	0.221124	SubX	0.1	1
545	39	255	0.23015	SubX	0.1	1
546	39	256.5	0.319666	SubX	0.1	1
547	39	258	0.295246	SubX	0.1	1
548	39	259.5	0.253369	SubX	0.1	1
549	39	261	0.243491	SubX	0.1	1
550	39	262.5	0.287142	SubX	0.1	1
551	39	264	0.324335	SubX	0.1	1
552	39	265.5	0.312939	SubX	0.1	1
553	39	267	0.333358	SubX	0.1	1
554	39	268.5	0.365109	SubX	0.1	1
555	39	270	0.290379	SubX	0.1	1
556	39	271.5	0.280492	SubX	0.1	1
557	39	273	0.241039	SubX	0.1	1
558	39	274.5	0.169956	SubX	0.1	1
559	39	276	0.134583	SubX	0.1	1
560	39	277.5	0.12985	SubX	0.1	1
561	39	279	0.136454	SubX	0.1	1
562	39	280.5	0.0885624	SubX	0.1	0
563	39	282	0.00302549	SubX	0.1	0
564	39	283.5	0.118451	SubX	0.1	1
565	39	285	0.425494	SubX	0.1	1
566	40.5	237	0.204841	SubX	0.1	1
567	40.5	238.5	0.20279	SubX	0.1	1
568	40.5	240	0.178463	SubX	0.1	1
569	40.5	241.5	0.258556	SubX	0.1	1
570	40.5	243	0.197691	SubX	0.1	1
571	40.5	244.5	0.27493	SubX	0.1	1
572	40.5	246	0.112118	SubX	0.1	1
573	40.5	247.5	-0.00907752	SubX	0.1	0
574	40.5	249	0.225088	SubX	0.1	1
575	40.5	250.5	0.287743	SubX	0.1	1
576	40.5	252	0.308123	SubX	0.1	1
577	40.5	253.5	0.366955	SubX	0.1	1
578	40.5	255	0.344361	SubX	0.1	1
579	40.5	256.5	0.283199	SubX	0.1	1
580	40.5	258	0.283448	SubX	0.1	1
581	40.5	259.5	0.295221	SubX	0.1	1
582	40.5	261	0.284508	SubX	0.1	1
583	40.5	262.5	0.306835	SubX	0.1	1
584	40.5	264	0.292749	SubX	0.1	1
585	40.5	265.5	0.306603	SubX	0.1	1
586	40.5	267	0.343413	SubX	0.1	1
587	40.5	268.5	0.305688	SubX	0.1	1
588	40.5	270	0.307068	SubX	0.1	1
589	40.5	271.5	0.29723	SubX	0.1	1
590	40.5	273	0.233997	SubX	0.1	1
591	40.5	274.5	0.184568	SubX	0.1	1
592	40.5	276	0.187606	SubX	0.1	1
593	40.5	277.5	0.173288	SubX	0.1	1
594	40.5	279	0.123626	SubX	0.1	1
595	40.5	280.5	0.0652709	SubX	0.1	0
596	40.5	282	0.0324325	SubX	0.1	0
597	40.5	283.5	-0.0674795	SubX	0.1	0
598	40.5	285	-0.000137882	SubX	0.1	0
599	40.5	286.5	0.313693	SubX	0.1	1
600	42	237	0.302168	SubX	0.1	1
601	42	238.5	0.253302	SubX	0.1	1
602	42	240	0.172387	SubX	0.1	1
603	42	241.5	0.165901	SubX	0.1	1
604	42	243	0.194445	SubX	0.1	1
605	42	244.5	0.206966	SubX	0.1	1
606	42	246	0.0700362	SubX	0.1	0
607	42	247.5	0.0251612	SubX	0.1	0
608	42	249	0.200572	SubX	0.1	1
609	42	250.5	0.312392	SubX	0.1	1
610	42	252	0.301157	SubX	0.1	1
611	42	253.5	0.254883	SubX	0.1	1
612	42	255	0.249089	SubX	0.1	1
613	42	256.5	0.24673	SubX	0.1	1
614	42	258	0.277933	SubX	0.1	1
615	42	259.5	0.320566	SubX	0.1	1
616	42	261	0.282524	SubX	0.1	1
617	42	262.5	0.298739	SubX	0.1	1
618	42	264	0.301313	SubX	0.1	1
619	42	265.5	0.320171	SubX	0.1	1
620	42	267	0.349087	SubX	0.1	1
621	42	268.5	0.342985	SubX	0.1	1
622	42	270	0.327656	SubX	0.1	1
623	42	271.5	0.27775	SubX	0.1	1
624	42	273	0.175662	SubX	0.1	1
625	42	274.5	0.125782	SubX	0.1	1
626	42	276	0.126535	SubX	0.1	1
627	42	277.5	0.114361	SubX	0.1	1
628	42	279	0.0978916	SubX	0.1	0
629	42	280.5	0.080858	SubX	0.1	0
630	42	282	0.15397	SubX	0.1	1
631	42	283.5	-0.0083019	SubX	0.1	0
632	42	285	0.0273487	SubX	0.1	0
633	42	286.5	0.0660315	SubX	0.1	0
634	42	288	0.120697	SubX	0.1	1
635	43.5	237	0.200415	SubX	0.1	1
636	43.5	238.5	0.330264	SubX	0.1	1
637	43.5	240	0.124611	SubX	0.1	1
638	43.5	241.5	0.16506	SubX	0.1	1
639	43.5	243	0.0831394	SubX	0.1	0
640	43.5	244.5	0.15553	SubX	0.1	1
641	43.5	246	0.0688624	SubX	0.1	0
642	43.5	247.5	0.0931029	SubX	0.1	0
643	43.5	249	0.199659	SubX	0.1	1
644	43.5	250.5	0.227023	SubX	0.1	1
645	43.5	252	0.305732	SubX	0.1	1
646	43.5	253.5	0.270505	SubX	0.1	1
647	43.5	255	0.22544	SubX	0.1	1
648	43.5	256.5	0.231877	SubX	0.1	1
649	43.5	258	0.247854	SubX	0.1	1
650	43.5	259.5	0.308196	SubX	0.1	1
651	43.5	261	0.298945	SubX	0.1	1
652	43.5	262.5	0.340039	SubX	0.1	1
653	43.5	264	0.335217	SubX	0.1	1
654	43.5	265.5	0.34478	SubX	0.1	1
655	43.5	267	0.353907	SubX	0.1	1
656	43.5	268.5	0.324549	SubX	0.1	1
657	43.5	270	0.285827	SubX	0.1	1
658	43.5	271.5	0.23279	SubX	0.1	1
659	43.5	273	0.123027	SubX	0.1	1
660	43.5	274.5	0.127107	SubX	0.1	1
661	43.5	276	0.0846319	SubX	0.1	0
662	43.5	277.5	0.052974	SubX	0.1	0
663	43.5	282	0.0891241	SubX	0.1	0
664	43.5	283.5	0.0888901	SubX	0.1	0
665	43.5	285	0.257872	SubX	0.1	1
666	43.5	286.5	0.11636	SubX	0.1	1
667	43.5	288	0.167493	SubX	0.1	1
668	43.5	289.5	0.322423	SubX	0.1	1
669	45	237	0.0634426	SubX	0.1	0
670	45	238.5	0.207458	SubX	0.1	1
671	45	240	0.170999	SubX	0.1	1
672	45	241.5	0.242258	SubX	0.1	1
673	45	243	0.202212	SubX	0.1	1
674	45	244.5	-0.0526538	SubX	0.1	0
675	45	246	0.0689725	SubX	0.1	0
676	45	247.5	0.251503	SubX	0.1	1
677	45	249	0.239183	SubX	0.1	1
678	45	250.5	0.204232	SubX	0.1	1
679	45	252	0.290435	SubX	0.1	1
680	45	253.5	0.291473	SubX	0.1	1
681	45	255	0.262992	SubX	0.1	1
682	45	256.5	0.268222	SubX	0.1	1
683	45	258	0.266418	SubX	0.1	1
684	45	259.5	0.333638	SubX	0.1	1
685	45	261	0.337196	SubX	0.1	1
686	45	262.5	0.33176	SubX	0.1	1
687	45	264	0.333816	SubX	0.1	1
688	45	265.5	0.362158	SubX	0.1	1
689	45	267	0.330352	SubX	0.1	1
690	45	268.5	0.289853	SubX	0.1	1
691	45	270	0.280397	SubX	0.1	1
692	45	271.5	0.230935	SubX	0.1	1
693	45	273	0.12961	SubX	0.1	1
694	45	274.5	0.114234	SubX	0.1	1
695	45	276	0.11201	SubX	0.1	1
696	45	286.5	0.15472	SubX	0.1	1
697	45	288	0.280256	SubX	0.1	1
698	45	289.5	0.208438	SubX	0.1	1
699	45	291	0.16599	SubX	0.1	1
700	45	292.5	0.329595	SubX	0.1	1
701	46.5	237	0.0449761	SubX	0.1	0
702	46.5	238.5	0.330733	SubX	0.1	1
703	46.5	240	0.162305	SubX	0.1	1
704	46.5	241.5	0.205764	SubX	0.1	1
705	46.5	243	0.208088	SubX	0.1	1
706	46.5	244.5	-0.00459515	SubX	0.1	0
707	46.5	246	0.0877899	SubX	0.1	0
708	46.5	247.5	0.229944	SubX	0.1	1
709	46.5	249	0.285613	SubX	0.1	1
710	46.5	250.5	0.297495	SubX	0.1	1
711	46.5	252	0.310605	SubX	0.1	1
712	46.5	253.5	0.317824	SubX	0.1	1
713	46.5	255	0.301936	SubX	0.1	1
714	46.5	256.5	0.281843	SubX	0.1	1
715	46.5	258	0.296346	SubX	0.1	1
716	46.5	259.5	0.365555	SubX	0.1	1
717	46.5	261	0.344344	SubX	0.1	1
718	46.5	262.5	0.327133	SubX	0.1	1
719	46.5	264	0.352059	SubX	0.1	1
720	46.5	265.5	0.336689	SubX	0.1	1
721	46.5	267	0.262587	SubX	0.1	1
722	46.5	268.5	0.252018	SubX	0.1	1
723	46.5	270	0.233576	SubX	0.1	1
724	46.5	271.5	0.21047	SubX	0.1	1
725	46.5	273	0.0780623	SubX	0.1	0
726	46.5	274.5	0.0636969	SubX	0.1	0
727	46.5	291	0.179807	SubX	0.1	1
728	48	237	0.243107	SubX	0.1	1
729	48	238.5	0.326019	SubX	0.1	1
730	48	240	0.129537	SubX	0.1	1
731	48	241.5	0.150848	SubX	0.1	1
732	48	243	0.188075	SubX	0.1	1
733	48	244.5	0.279589	SubX	0.1	1
734	48	246	0.22193	SubX	0.1	1
735	48	247.5	0.306852	SubX	0.1	1
736	48	249	0.282637	SubX	0.1	1
737	48	250.5	0.31364	SubX	0.1	1
738	48	252	0.32179	SubX	0.1	1
739	48	253.5	0.322139	SubX	0.1	1
740	48	255	0.291347	SubX	0.1	1
741	48	256.5	0.277168	SubX	0.1	1
742	48	258	0.270151	SubX	0.1	1
743	48	259.5	0.281497	SubX	0.1	1
744	48	261	0.28047	SubX	0.1	1
745	48	262.5	0.306847	SubX	0.1	1
746	48	264	0.315607	SubX	0.1	1
747	48	265.5	0.295917	SubX	0.1	1
748	48	267	0.291218	SubX	0.1	1
749	48	268.5	0.309157	SubX	0.1	1
750	48	270	0.257123	SubX	0.1	1
751	48	271.5	0.156947	SubX	0.1	1
752	25.5	279	0.39689	SubX	0.2	1
753	27	261	0.128199	SubX	0.2	0
754	27	262.5	0.175094	SubX	0.2	0
755	27	279	0.24701	SubX	0.2	1
756	28.5	261	0.0979604	SubX	0.2	0
757	28.5	262.5	0.128439	SubX	0.2	0
758	28.5	264	0.253933	SubX	0.2	1
759	28.5	277.5	0.338202	SubX	0.2	1
760	28.5	279	0.452148	SubX	0.2	1
761	30	256.5	0.493365	SubX	0.2	1
762	30	258	0.368126	SubX	0.2	1
763	30	259.5	0.0947239	SubX	0.2	0
764	30	261	0.123975	SubX	0.2	0
765	30	262.5	0.0674615	SubX	0.2	0
766	30	264	-0.0428053	SubX	0.2	0
767	30	265.5	0.122957	SubX	0.2	0
768	30	267	0.145944	SubX	0.2	0
769	30	268.5	0.0615808	SubX	0.2	0
770	30	270	0.32415	SubX	0.2	1
771	30	274.5	0.399327	SubX	0.2	1
772	30	276	0.362227	SubX	0.2	1
773	30	277.5	0.313403	SubX	0.2	1
774	31.5	249	0.405822	SubX	0.2	1
775	31.5	250.5	0.301715	SubX	0.2	1
776	31.5	255	0.404349	SubX	0.2	1
777	31.5	256.5	0.361919	SubX	0.2	1
778	31.5	258	0.343683	SubX	0.2	1
779	31.5	259.5	0.341042	SubX	0.2	1
780	31.5	261	0.28473	SubX	0.2	1
781	31.5	262.5	0.251272	SubX	0.2	1
782	31.5	264	0.179895	SubX	0.2	0
783	31.5	265.5	0.180944	SubX	0.2	0
784	31.5	267	0.114265	SubX	0.2	0
785	31.5	268.5	0.0648438	SubX	0.2	0
786	31.5	270	0.00122442	SubX	0.2	0
787	31.5	271.5	-0.00928723	SubX	0.2	0
788	31.5	273	0.00859214	SubX	0.2	0
789	31.5	274.5	-0.0543355	SubX	0.2	0
790	31.5	276	-0.12953	SubX	0.2	0
791	31.5	277.5	0.0362875	SubX	0.2	0
792	33	243	0.30235	SubX	0.2	1
793	33	244.5	0.22884	SubX	0.2	1
794	33	246	0.139485	SubX	0.2	0
795	33	247.5	0.152477	SubX	0.2	0
796	33	249	0.128189	SubX	0.2	0
797	33	250.5	0.376174	SubX	0.2	1
798	33	252	0.245076	SubX	0.2	1
799	33	253.5	0.204258	SubX	0.2	1
800	33	255	0.412766	SubX	0.2	1
801	33	256.5	0.321275	SubX	0.2	1
802	33	258	0.333777	SubX	0.2	1
803	33	259.5	0.287765	SubX	0.2	1
804	33	261	0.257441	SubX	0.2	1
805	33	262.5	0.247529	SubX	0.2	1
806	33	264	0.228805	SubX	0.2	1
807	33	265.5	0.245799	SubX	0.2	1
808	33	267	0.202187	SubX	0.2	1
809	33	268.5	0.175768	SubX	0.2	0
810	33	270	0.0977461	SubX	0.2	0
811	33	271.5	0.0188824	SubX	0.2	0
812	33	273	-0.115391	SubX	0.2	0
813	33	274.5	-0.0683818	SubX	0.2	0
814	33	276	-0.0159449	SubX	0.2	0
815	33	277.5	-0.0149218	SubX	0.2	0
816	33	279	0.116613	SubX	0.2	0
817	33	280.5	0.37787	SubX	0.2	1
818	34.5	240	0.460691	SubX	0.2	1
819	34.5	241.5	0.424273	SubX	0.2	1
820	34.5	243	0.206735	SubX	0.2	1
821	34.5	244.5	-0.0235922	SubX	0.2	0
822	34.5	246	0.268202	SubX	0.2	1
823	34.5	247.5	0.44639	SubX	0.2	1
824	34.5	249	0.532991	SubX	0.2	1
825	34.5	250.5	0.436058	SubX	0.2	1
826	34.5	252	0.456976	SubX	0.2	1
827	34.5	253.5	0.245751	SubX	0.2	1
828	34.5	255	0.3625	SubX	0.2	1
829	34.5	256.5	0.301794	SubX	0.2	1
830	34.5	258	0.299353	SubX	0.2	1
831	34.5	259.5	0.283242	SubX	0.2	1
832	34.5	261	0.226214	SubX	0.2	1
833	34.5	262.5	0.203209	SubX	0.2	1
834	34.5	264	0.252019	SubX	0.2	1
835	34.5	265.5	0.317408	SubX	0.2	1
836	34.5	267	0.21363	SubX	0.2	1
837	34.5	268.5	0.231808	SubX	0.2	1
838	34.5	270	0.163877	SubX	0.2	0
839	34.5	271.5	0.101314	SubX	0.2	0
840	34.5	273	0.0494674	SubX	0.2	0
841	34.5	274.5	-0.0102657	SubX	0.2	0
842	34.5	276	-0.0179761	SubX	0.2	0
843	34.5	277.5	-0.0925475	SubX	0.2	0
844	34.5	279	-0.0187136	SubX	0.2	0
845	34.5	280.5	0.0359263	SubX	0.2	0
846	34.5	282	0.307726	SubX	0.2	1
847	36	238.5	0.474229	SubX	0.2	1
848	36	240	0.443274	SubX	0.2	1
849	36	241.5	0.372285	SubX	0.2	1
850	36	243	0.0710388	SubX	0.2	0
851	36	244.5	0.121494	SubX	0.2	0
852	36	246	0.295567	SubX	0.2	1
853	36	247.5	0.365102	SubX	0.2	1
854	36	249	0.491593	SubX	0.2	1
855	36	250.5	0.382672	SubX	0.2	1
856	36	252	0.3633	SubX	0.2	1
857	36	253.5	0.291193	SubX	0.2	1
858	36	255	0.371766	SubX	0.2	1
859	36	256.5	0.32346	SubX	0.2	1
860	36	258	0.444347	SubX	0.2	1
861	36	259.5	0.406609	SubX	0.2	1
862	36	261	0.21368	SubX	0.2	1
863	36	262.5	0.21521	SubX	0.2	1
864	36	264	0.255958	SubX	0.2	1
865	36	265.5	0.265021	SubX	0.2	1
866	36	267	0.243611	SubX	0.2	1
867	36	268.5	0.305445	SubX	0.2	1
868	36	270	0.215081	SubX	0.2	1
869	36	271.5	0.194386	SubX	0.2	0
870	36	273	0.0910836	SubX	0.2	0
871	36	274.5	0.042645	SubX	0.2	0
872	36	276	0.0246393	SubX	0.2	0
873	36	277.5	-0.0492248	SubX	0.2	0
874	36	279	-0.0433891	SubX	0.2	0
875	36	280.5	-0.0114022	SubX	0.2	0
876	36	282	0.0224053	SubX	0.2	0
877	36	283.5	0.163225	SubX	0.2	0
878	37.5	238.5	0.210259	SubX	0.2	1
879	37.5	240	0.293402	SubX	0.2	1
880	37.5	241.5	0.233633	SubX	0.2	1
881	37.5	243	0.0766988	SubX	0.2	0
882	37.5	244.5	0.21588	SubX	0.2	1
883	37.5	246	0.275704	SubX	0.2	1
884	37.5	247.5	0.307024	SubX	0.2	1
885	37.5	249	0.388203	SubX	0.2	1
886	37.5	250.5	0.333254	SubX	0.2	1
887	37.5	252	0.414084	SubX	0.2	1
888	37.5	253.5	0.387323	SubX	0.2	1
889	37.5	255	0.387819	SubX	0.2	1
890	37.5	256.5	0.311886	SubX	0.2	1
891	37.5	258	0.315775	SubX	0.2	1
892	37.5	259.5	0.237039	SubX	0.2	1
893	37.5	261	0.217225	SubX	0.2	1
894	37.5	262.5	0.254508	SubX	0.2	1
895	37.5	264	0.3061	SubX	0.2	1
896	37.5	265.5	0.323731	SubX	0.2	1
897	37.5	267	0.326691	SubX	0.2	1
898	37.5	268.5	0.343057	SubX	0.2	1
899	37.5	270	0.281151	SubX	0.2	1
900	37.5	271.5	0.232389	SubX	0.2	1
901	37.5	273	0.16264	SubX	0.2	0
902	37.5	274.5	0.132041	SubX	0.2	0
903	37.5	276	0.0572131	SubX	0.2	0
904	37.5	277.5	-0.0292504	SubX	0.2	0
905	37.5	279	0.0489944	SubX	0.2	0
906	37.5	280.5	0.0547279	SubX	0.2	0
907	37.5	282	-0.0822532	SubX	0.2	0
908	37.5	283.5	0.236483	SubX	0.2	1
909	39	237	0.149718	SubX	0.2	0
910	39	238.5	0.18729	SubX	0.2	0
911	39	240	0.0824664	SubX	0.2	0
912	39	241.5	0.112086	SubX	0.2	0
913	39	243	0.0801987	SubX	0.2	0
914	39	244.5	0.190728	SubX	0.2	0
915	39	246	0.262983	SubX	0.2	1
916	39	247.5	0.290383	SubX	0.2	1
917	39	249	0.383711	SubX	0.2	1
918	39	250.5	0.317314	SubX	0.2	1
919	39	252	0.204481	SubX	0.2	1
920	39	253.5	0.221124	SubX	0.2	1
921	39	255	0.23015	SubX	0.2	1
922	39	256.5	0.319666	SubX	0.2	1
923	39	258	0.295246	SubX	0.2	1
924	39	259.5	0.253369	SubX	0.2	1
925	39	261	0.243491	SubX	0.2	1
926	39	262.5	0.287142	SubX	0.2	1
927	39	264	0.324335	SubX	0.2	1
928	39	265.5	0.312939	SubX	0.2	1
929	39	267	0.333358	SubX	0.2	1
930	39	268.5	0.365109	SubX	0.2	1
931	39	270	0.290379	SubX	0.2	1
932	39	271.5	0.280492	SubX	0.2	1
933	39	273	0.241039	SubX	0.2	1
934	39	274.5	0.169956	SubX	0.2	0
935	39	276	0.134583	SubX	0.2	0
936	39	277.5	0.12985	SubX	0.2	0
937	39	279	0.136454	SubX	0.2	0
938	39	280.5	0.0885624	SubX	0.2	0
939	39	282	0.00302549	SubX	0.2	0
940	39	283.5	0.118451	SubX	0.2	0
941	39	285	0.425494	SubX	0.2	1
942	40.5	237	0.204841	SubX	0.2	1
943	40.5	238.5	0.20279	SubX	0.2	1
944	40.5	240	0.178463	SubX	0.2	0
945	40.5	241.5	0.258556	SubX	0.2	1
946	40.5	243	0.197691	SubX	0.2	0
947	40.5	244.5	0.27493	SubX	0.2	1
948	40.5	246	0.112118	SubX	0.2	0
949	40.5	247.5	-0.00907752	SubX	0.2	0
950	40.5	249	0.225088	SubX	0.2	1
951	40.5	250.5	0.287743	SubX	0.2	1
952	40.5	252	0.308123	SubX	0.2	1
953	40.5	253.5	0.366955	SubX	0.2	1
954	40.5	255	0.344361	SubX	0.2	1
955	40.5	256.5	0.283199	SubX	0.2	1
956	40.5	258	0.283448	SubX	0.2	1
957	40.5	259.5	0.295221	SubX	0.2	1
958	40.5	261	0.284508	SubX	0.2	1
959	40.5	262.5	0.306835	SubX	0.2	1
960	40.5	264	0.292749	SubX	0.2	1
961	40.5	265.5	0.306603	SubX	0.2	1
962	40.5	267	0.343413	SubX	0.2	1
963	40.5	268.5	0.305688	SubX	0.2	1
964	40.5	270	0.307068	SubX	0.2	1
965	40.5	271.5	0.29723	SubX	0.2	1
966	40.5	273	0.233997	SubX	0.2	1
967	40.5	274.5	0.184568	SubX	0.2	0
968	40.5	276	0.187606	SubX	0.2	0
969	40.5	277.5	0.173288	SubX	0.2	0
970	40.5	279	0.123626	SubX	0.2	0
971	40.5	280.5	0.0652709	SubX	0.2	0
972	40.5	282	0.0324325	SubX	0.2	0
973	40.5	283.5	-0.0674795	SubX	0.2	0
974	40.5	285	-0.000137882	SubX	0.2	0
975	40.5	286.5	0.313693	SubX	0.2	1
976	42	237	0.302168	SubX	0.2	1
977	42	238.5	0.253302	SubX	0.2	1
978	42	240	0.172387	SubX	0.2	0
979	42	241.5	0.165901	SubX	0.2	0
980	42	243	0.194445	SubX	0.2	0
981	42	244.5	0.206966	SubX	0.2	1
982	42	246	0.0700362	SubX	0.2	0
983	42	247.5	0.0251612	SubX	0.2	0
984	42	249	0.200572	SubX	0.2	1
985	42	250.5	0.312392	SubX	0.2	1
986	42	252	0.301157	SubX	0.2	1
987	42	253.5	0.254883	SubX	0.2	1
988	42	255	0.249089	SubX	0.2	1
989	42	256.5	0.24673	SubX	0.2	1
990	42	258	0.277933	SubX	0.2	1
991	42	259.5	0.320566	SubX	0.2	1
992	42	261	0.282524	SubX	0.2	1
993	42	262.5	0.298739	SubX	0.2	1
994	42	264	0.301313	SubX	0.2	1
995	42	265.5	0.320171	SubX	0.2	1
996	42	267	0.349087	SubX	0.2	1
997	42	268.5	0.342985	SubX	0.2	1
998	42	270	0.327656	SubX	0.2	1
999	42	271.5	0.27775	SubX	0.2	1
1000	42	273	0.175662	SubX	0.2	0
1001	42	274.5	0.125782	SubX	0.2	0
1002	42	276	0.126535	SubX	0.2	0
1003	42	277.5	0.114361	SubX	0.2	0
1004	42	279	0.0978916	SubX	0.2	0
1005	42	280.5	0.080858	SubX	0.2	0
1006	42	282	0.15397	SubX	0.2	0
1007	42	283.5	-0.0083019	SubX	0.2	0
1008	42	285	0.0273487	SubX	0.2	0
1009	42	286.5	0.0660315	SubX	0.2	0
1010	42	288	0.120697	SubX	0.2	0
1011	43.5	237	0.200415	SubX	0.2	1
1012	43.5	238.5	0.330264	SubX	0.2	1
1013	43.5	240	0.124611	SubX	0.2	0
1014	43.5	241.5	0.16506	SubX	0.2	0
1015	43.5	243	0.0831394	SubX	0.2	0
1016	43.5	244.5	0.15553	SubX	0.2	0
1017	43.5	246	0.0688624	SubX	0.2	0
1018	43.5	247.5	0.0931029	SubX	0.2	0
1019	43.5	249	0.199659	SubX	0.2	0
1020	43.5	250.5	0.227023	SubX	0.2	1
1021	43.5	252	0.305732	SubX	0.2	1
1022	43.5	253.5	0.270505	SubX	0.2	1
1023	43.5	255	0.22544	SubX	0.2	1
1024	43.5	256.5	0.231877	SubX	0.2	1
1025	43.5	258	0.247854	SubX	0.2	1
1026	43.5	259.5	0.308196	SubX	0.2	1
1027	43.5	261	0.298945	SubX	0.2	1
1028	43.5	262.5	0.340039	SubX	0.2	1
1029	43.5	264	0.335217	SubX	0.2	1
1030	43.5	265.5	0.34478	SubX	0.2	1
1031	43.5	267	0.353907	SubX	0.2	1
1032	43.5	268.5	0.324549	SubX	0.2	1
1033	43.5	270	0.285827	SubX	0.2	1
1034	43.5	271.5	0.23279	SubX	0.2	1
1035	43.5	273	0.123027	SubX	0.2	0
1036	43.5	274.5	0.127107	SubX	0.2	0
1037	43.5	276	0.0846319	SubX	0.2	0
1038	43.5	277.5	0.052974	SubX	0.2	0
1039	43.5	282	0.0891241	SubX	0.2	0
1040	43.5	283.5	0.0888901	SubX	0.2	0
1041	43.5	285	0.257872	SubX	0.2	1
1042	43.5	286.5	0.11636	SubX	0.2	0
1043	43.5	288	0.167493	SubX	0.2	0
1044	43.5	289.5	0.322423	SubX	0.2	1
1045	45	237	0.0634426	SubX	0.2	0
1046	45	238.5	0.207458	SubX	0.2	1
1047	45	240	0.170999	SubX	0.2	0
1048	45	241.5	0.242258	SubX	0.2	1
1049	45	243	0.202212	SubX	0.2	1
1050	45	244.5	-0.0526538	SubX	0.2	0
1051	45	246	0.0689725	SubX	0.2	0
1052	45	247.5	0.251503	SubX	0.2	1
1053	45	249	0.239183	SubX	0.2	1
1054	45	250.5	0.204232	SubX	0.2	1
1055	45	252	0.290435	SubX	0.2	1
1056	45	253.5	0.291473	SubX	0.2	1
1057	45	255	0.262992	SubX	0.2	1
1058	45	256.5	0.268222	SubX	0.2	1
1059	45	258	0.266418	SubX	0.2	1
1060	45	259.5	0.333638	SubX	0.2	1
1061	45	261	0.337196	SubX	0.2	1
1062	45	262.5	0.33176	SubX	0.2	1
1063	45	264	0.333816	SubX	0.2	1
1064	45	265.5	0.362158	SubX	0.2	1
1065	45	267	0.330352	SubX	0.2	1
1066	45	268.5	0.289853	SubX	0.2	1
1067	45	270	0.280397	SubX	0.2	1
1068	45	271.5	0.230935	SubX	0.2	1
1069	45	273	0.12961	SubX	0.2	0
1070	45	274.5	0.114234	SubX	0.2	0
1071	45	276	0.11201	SubX	0.2	0
1072	45	286.5	0.15472	SubX	0.2	0
1073	45	288	0.280256	SubX	0.2	1
1074	45	289.5	0.208438	SubX	0.2	1
1075	45	291	0.16599	SubX	0.2	0
1076	45	292.5	0.329595	SubX	0.2	1
1077	46.5	237	0.0449761	SubX	0.2	0
1078	46.5	238.5	0.330733	SubX	0.2	1
1079	46.5	240	0.162305	SubX	0.2	0
1080	46.5	241.5	0.205764	SubX	0.2	1
1081	46.5	243	0.208088	SubX	0.2	1
1082	46.5	244.5	-0.00459515	SubX	0.2	0
1083	46.5	246	0.0877899	SubX	0.2	0
1084	46.5	247.5	0.229944	SubX	0.2	1
1085	46.5	249	0.285613	SubX	0.2	1
1086	46.5	250.5	0.297495	SubX	0.2	1
1087	46.5	252	0.310605	SubX	0.2	1
1088	46.5	253.5	0.317824	SubX	0.2	1
1089	46.5	255	0.301936	SubX	0.2	1
1090	46.5	256.5	0.281843	SubX	0.2	1
1091	46.5	258	0.296346	SubX	0.2	1
1092	46.5	259.5	0.365555	SubX	0.2	1
1093	46.5	261	0.344344	SubX	0.2	1
1094	46.5	262.5	0.327133	SubX	0.2	1
1095	46.5	264	0.352059	SubX	0.2	1
1096	46.5	265.5	0.336689	SubX	0.2	1
1097	46.5	267	0.262587	SubX	0.2	1
1098	46.5	268.5	0.252018	SubX	0.2	1
1099	46.5	270	0.233576	SubX	0.2	1
1100	46.5	271.5	0.21047	SubX	0.2	1
1101	46.5	273	0.0780623	SubX	0.2	0
1102	46.5	274.5	0.0636969	SubX	0.2	0
1103	46.5	291	0.179807	SubX	0.2	0
1104	48	237	0.243107	SubX	0.2	1
1105	48	238.5	0.326019	SubX	0.2	1
1106	48	240	0.129537	SubX	0.2	0
1107	48	241.5	0.150848	SubX	0.2	0
1108	48	243	0.188075	SubX	0.2	0
1109	48	244.5	0.279589	SubX	0.2	1
1110	48	246	0.22193	SubX	0.2	1
1111	48	247.5	0.306852	SubX	0.2	1
1112	48	249	0.282637	SubX	0.2	1
1113	48	250.5	0.31364	SubX	0.2	1
1114	48	252	0.32179	SubX	0.2	1
1115	48	253.5	0.322139	SubX	0.2	1
1116	48	255	0.291347	SubX	0.2	1
1117	48	256.5	0.277168	SubX	0.2	1
1118	48	258	0.270151	SubX	0.2	1
1119	48	259.5	0.281497	SubX	0.2	1
1120	48	261	0.28047	SubX	0.2	1
1121	48	262.5	0.306847	SubX	0.2	1
1122	48	264	0.315607	SubX	0.2	1
1123	48	265.5	0.295917	SubX	0.2	1
1124	48	267	0.291218	SubX	0.2	1
1125	48	268.5	0.309157	SubX	0.2	1
1126	48	270	0.257123	SubX	0.2	1
1127	48	271.5	0.156947	SubX	0.2	0
1128	25.5	279	0.39689	SubX	0.3	1
1129	27	261	0.128199	SubX	0.3	0
1130	27	262.5	0.175094	SubX	0.3	0
1131	27	279	0.24701	SubX	0.3	0
1132	28.5	261	0.0979604	SubX	0.3	0
1133	28.5	262.5	0.128439	SubX	0.3	0
1134	28.5	264	0.253933	SubX	0.3	0
1135	28.5	277.5	0.338202	SubX	0.3	1
1136	28.5	279	0.452148	SubX	0.3	1
1137	30	256.5	0.493365	SubX	0.3	1
1138	30	258	0.368126	SubX	0.3	1
1139	30	259.5	0.0947239	SubX	0.3	0
1140	30	261	0.123975	SubX	0.3	0
1141	30	262.5	0.0674615	SubX	0.3	0
1142	30	264	-0.0428053	SubX	0.3	0
1143	30	265.5	0.122957	SubX	0.3	0
1144	30	267	0.145944	SubX	0.3	0
1145	30	268.5	0.0615808	SubX	0.3	0
1146	30	270	0.32415	SubX	0.3	1
1147	30	274.5	0.399327	SubX	0.3	1
1148	30	276	0.362227	SubX	0.3	1
1149	30	277.5	0.313403	SubX	0.3	1
1150	31.5	249	0.405822	SubX	0.3	1
1151	31.5	250.5	0.301715	SubX	0.3	1
1152	31.5	255	0.404349	SubX	0.3	1
1153	31.5	256.5	0.361919	SubX	0.3	1
1154	31.5	258	0.343683	SubX	0.3	1
1155	31.5	259.5	0.341042	SubX	0.3	1
1156	31.5	261	0.28473	SubX	0.3	0
1157	31.5	262.5	0.251272	SubX	0.3	0
1158	31.5	264	0.179895	SubX	0.3	0
1159	31.5	265.5	0.180944	SubX	0.3	0
1160	31.5	267	0.114265	SubX	0.3	0
1161	31.5	268.5	0.0648438	SubX	0.3	0
1162	31.5	270	0.00122442	SubX	0.3	0
1163	31.5	271.5	-0.00928723	SubX	0.3	0
1164	31.5	273	0.00859214	SubX	0.3	0
1165	31.5	274.5	-0.0543355	SubX	0.3	0
1166	31.5	276	-0.12953	SubX	0.3	0
1167	31.5	277.5	0.0362875	SubX	0.3	0
1168	33	243	0.30235	SubX	0.3	1
1169	33	244.5	0.22884	SubX	0.3	0
1170	33	246	0.139485	SubX	0.3	0
1171	33	247.5	0.152477	SubX	0.3	0
1172	33	249	0.128189	SubX	0.3	0
1173	33	250.5	0.376174	SubX	0.3	1
1174	33	252	0.245076	SubX	0.3	0
1175	33	253.5	0.204258	SubX	0.3	0
1176	33	255	0.412766	SubX	0.3	1
1177	33	256.5	0.321275	SubX	0.3	1
1178	33	258	0.333777	SubX	0.3	1
1179	33	259.5	0.287765	SubX	0.3	0
1180	33	261	0.257441	SubX	0.3	0
1181	33	262.5	0.247529	SubX	0.3	0
1182	33	264	0.228805	SubX	0.3	0
1183	33	265.5	0.245799	SubX	0.3	0
1184	33	267	0.202187	SubX	0.3	0
1185	33	268.5	0.175768	SubX	0.3	0
1186	33	270	0.0977461	SubX	0.3	0
1187	33	271.5	0.0188824	SubX	0.3	0
1188	33	273	-0.115391	SubX	0.3	0
1189	33	274.5	-0.0683818	SubX	0.3	0
1190	33	276	-0.0159449	SubX	0.3	0
1191	33	277.5	-0.0149218	SubX	0.3	0
1192	33	279	0.116613	SubX	0.3	0
1193	33	280.5	0.37787	SubX	0.3	1
1194	34.5	240	0.460691	SubX	0.3	1
1195	34.5	241.5	0.424273	SubX	0.3	1
1196	34.5	243	0.206735	SubX	0.3	0
1197	34.5	244.5	-0.0235922	SubX	0.3	0
1198	34.5	246	0.268202	SubX	0.3	0
1199	34.5	247.5	0.44639	SubX	0.3	1
1200	34.5	249	0.532991	SubX	0.3	1
1201	34.5	250.5	0.436058	SubX	0.3	1
1202	34.5	252	0.456976	SubX	0.3	1
1203	34.5	253.5	0.245751	SubX	0.3	0
1204	34.5	255	0.3625	SubX	0.3	1
1205	34.5	256.5	0.301794	SubX	0.3	1
1206	34.5	258	0.299353	SubX	0.3	0
1207	34.5	259.5	0.283242	SubX	0.3	0
1208	34.5	261	0.226214	SubX	0.3	0
1209	34.5	262.5	0.203209	SubX	0.3	0
1210	34.5	264	0.252019	SubX	0.3	0
1211	34.5	265.5	0.317408	SubX	0.3	1
1212	34.5	267	0.21363	SubX	0.3	0
1213	34.5	268.5	0.231808	SubX	0.3	0
1214	34.5	270	0.163877	SubX	0.3	0
1215	34.5	271.5	0.101314	SubX	0.3	0
1216	34.5	273	0.0494674	SubX	0.3	0
1217	34.5	274.5	-0.0102657	SubX	0.3	0
1218	34.5	276	-0.0179761	SubX	0.3	0
1219	34.5	277.5	-0.0925475	SubX	0.3	0
1220	34.5	279	-0.0187136	SubX	0.3	0
1221	34.5	280.5	0.0359263	SubX	0.3	0
1222	34.5	282	0.307726	SubX	0.3	1
1223	36	238.5	0.474229	SubX	0.3	1
1224	36	240	0.443274	SubX	0.3	1
1225	36	241.5	0.372285	SubX	0.3	1
1226	36	243	0.0710388	SubX	0.3	0
1227	36	244.5	0.121494	SubX	0.3	0
1228	36	246	0.295567	SubX	0.3	0
1229	36	247.5	0.365102	SubX	0.3	1
1230	36	249	0.491593	SubX	0.3	1
1231	36	250.5	0.382672	SubX	0.3	1
1232	36	252	0.3633	SubX	0.3	1
1233	36	253.5	0.291193	SubX	0.3	0
1234	36	255	0.371766	SubX	0.3	1
1235	36	256.5	0.32346	SubX	0.3	1
1236	36	258	0.444347	SubX	0.3	1
1237	36	259.5	0.406609	SubX	0.3	1
1238	36	261	0.21368	SubX	0.3	0
1239	36	262.5	0.21521	SubX	0.3	0
1240	36	264	0.255958	SubX	0.3	0
1241	36	265.5	0.265021	SubX	0.3	0
1242	36	267	0.243611	SubX	0.3	0
1243	36	268.5	0.305445	SubX	0.3	1
1244	36	270	0.215081	SubX	0.3	0
1245	36	271.5	0.194386	SubX	0.3	0
1246	36	273	0.0910836	SubX	0.3	0
1247	36	274.5	0.042645	SubX	0.3	0
1248	36	276	0.0246393	SubX	0.3	0
1249	36	277.5	-0.0492248	SubX	0.3	0
1250	36	279	-0.0433891	SubX	0.3	0
1251	36	280.5	-0.0114022	SubX	0.3	0
1252	36	282	0.0224053	SubX	0.3	0
1253	36	283.5	0.163225	SubX	0.3	0
1254	37.5	238.5	0.210259	SubX	0.3	0
1255	37.5	240	0.293402	SubX	0.3	0
1256	37.5	241.5	0.233633	SubX	0.3	0
1257	37.5	243	0.0766988	SubX	0.3	0
1258	37.5	244.5	0.21588	SubX	0.3	0
1259	37.5	246	0.275704	SubX	0.3	0
1260	37.5	247.5	0.307024	SubX	0.3	1
1261	37.5	249	0.388203	SubX	0.3	1
1262	37.5	250.5	0.333254	SubX	0.3	1
1263	37.5	252	0.414084	SubX	0.3	1
1264	37.5	253.5	0.387323	SubX	0.3	1
1265	37.5	255	0.387819	SubX	0.3	1
1266	37.5	256.5	0.311886	SubX	0.3	1
1267	37.5	258	0.315775	SubX	0.3	1
1268	37.5	259.5	0.237039	SubX	0.3	0
1269	37.5	261	0.217225	SubX	0.3	0
1270	37.5	262.5	0.254508	SubX	0.3	0
1271	37.5	264	0.3061	SubX	0.3	1
1272	37.5	265.5	0.323731	SubX	0.3	1
1273	37.5	267	0.326691	SubX	0.3	1
1274	37.5	268.5	0.343057	SubX	0.3	1
1275	37.5	270	0.281151	SubX	0.3	0
1276	37.5	271.5	0.232389	SubX	0.3	0
1277	37.5	273	0.16264	SubX	0.3	0
1278	37.5	274.5	0.132041	SubX	0.3	0
1279	37.5	276	0.0572131	SubX	0.3	0
1280	37.5	277.5	-0.0292504	SubX	0.3	0
1281	37.5	279	0.0489944	SubX	0.3	0
1282	37.5	280.5	0.0547279	SubX	0.3	0
1283	37.5	282	-0.0822532	SubX	0.3	0
1284	37.5	283.5	0.236483	SubX	0.3	0
1285	39	237	0.149718	SubX	0.3	0
1286	39	238.5	0.18729	SubX	0.3	0
1287	39	240	0.0824664	SubX	0.3	0
1288	39	241.5	0.112086	SubX	0.3	0
1289	39	243	0.0801987	SubX	0.3	0
1290	39	244.5	0.190728	SubX	0.3	0
1291	39	246	0.262983	SubX	0.3	0
1292	39	247.5	0.290383	SubX	0.3	0
1293	39	249	0.383711	SubX	0.3	1
1294	39	250.5	0.317314	SubX	0.3	1
1295	39	252	0.204481	SubX	0.3	0
1296	39	253.5	0.221124	SubX	0.3	0
1297	39	255	0.23015	SubX	0.3	0
1298	39	256.5	0.319666	SubX	0.3	1
1299	39	258	0.295246	SubX	0.3	0
1300	39	259.5	0.253369	SubX	0.3	0
1301	39	261	0.243491	SubX	0.3	0
1302	39	262.5	0.287142	SubX	0.3	0
1303	39	264	0.324335	SubX	0.3	1
1304	39	265.5	0.312939	SubX	0.3	1
1305	39	267	0.333358	SubX	0.3	1
1306	39	268.5	0.365109	SubX	0.3	1
1307	39	270	0.290379	SubX	0.3	0
1308	39	271.5	0.280492	SubX	0.3	0
1309	39	273	0.241039	SubX	0.3	0
1310	39	274.5	0.169956	SubX	0.3	0
1311	39	276	0.134583	SubX	0.3	0
1312	39	277.5	0.12985	SubX	0.3	0
1313	39	279	0.136454	SubX	0.3	0
1314	39	280.5	0.0885624	SubX	0.3	0
1315	39	282	0.00302549	SubX	0.3	0
1316	39	283.5	0.118451	SubX	0.3	0
1317	39	285	0.425494	SubX	0.3	1
1318	40.5	237	0.204841	SubX	0.3	0
1319	40.5	238.5	0.20279	SubX	0.3	0
1320	40.5	240	0.178463	SubX	0.3	0
1321	40.5	241.5	0.258556	SubX	0.3	0
1322	40.5	243	0.197691	SubX	0.3	0
1323	40.5	244.5	0.27493	SubX	0.3	0
1324	40.5	246	0.112118	SubX	0.3	0
1325	40.5	247.5	-0.00907752	SubX	0.3	0
1326	40.5	249	0.225088	SubX	0.3	0
1327	40.5	250.5	0.287743	SubX	0.3	0
1328	40.5	252	0.308123	SubX	0.3	1
1329	40.5	253.5	0.366955	SubX	0.3	1
1330	40.5	255	0.344361	SubX	0.3	1
1331	40.5	256.5	0.283199	SubX	0.3	0
1332	40.5	258	0.283448	SubX	0.3	0
1333	40.5	259.5	0.295221	SubX	0.3	0
1334	40.5	261	0.284508	SubX	0.3	0
1335	40.5	262.5	0.306835	SubX	0.3	1
1336	40.5	264	0.292749	SubX	0.3	0
1337	40.5	265.5	0.306603	SubX	0.3	1
1338	40.5	267	0.343413	SubX	0.3	1
1339	40.5	268.5	0.305688	SubX	0.3	1
1340	40.5	270	0.307068	SubX	0.3	1
1341	40.5	271.5	0.29723	SubX	0.3	0
1342	40.5	273	0.233997	SubX	0.3	0
1343	40.5	274.5	0.184568	SubX	0.3	0
1344	40.5	276	0.187606	SubX	0.3	0
1345	40.5	277.5	0.173288	SubX	0.3	0
1346	40.5	279	0.123626	SubX	0.3	0
1347	40.5	280.5	0.0652709	SubX	0.3	0
1348	40.5	282	0.0324325	SubX	0.3	0
1349	40.5	283.5	-0.0674795	SubX	0.3	0
1350	40.5	285	-0.000137882	SubX	0.3	0
1351	40.5	286.5	0.313693	SubX	0.3	1
1352	42	237	0.302168	SubX	0.3	1
1353	42	238.5	0.253302	SubX	0.3	0
1354	42	240	0.172387	SubX	0.3	0
1355	42	241.5	0.165901	SubX	0.3	0
1356	42	243	0.194445	SubX	0.3	0
1357	42	244.5	0.206966	SubX	0.3	0
1358	42	246	0.0700362	SubX	0.3	0
1359	42	247.5	0.0251612	SubX	0.3	0
1360	42	249	0.200572	SubX	0.3	0
1361	42	250.5	0.312392	SubX	0.3	1
1362	42	252	0.301157	SubX	0.3	1
1363	42	253.5	0.254883	SubX	0.3	0
1364	42	255	0.249089	SubX	0.3	0
1365	42	256.5	0.24673	SubX	0.3	0
1366	42	258	0.277933	SubX	0.3	0
1367	42	259.5	0.320566	SubX	0.3	1
1368	42	261	0.282524	SubX	0.3	0
1369	42	262.5	0.298739	SubX	0.3	0
1370	42	264	0.301313	SubX	0.3	1
1371	42	265.5	0.320171	SubX	0.3	1
1372	42	267	0.349087	SubX	0.3	1
1373	42	268.5	0.342985	SubX	0.3	1
1374	42	270	0.327656	SubX	0.3	1
1375	42	271.5	0.27775	SubX	0.3	0
1376	42	273	0.175662	SubX	0.3	0
1377	42	274.5	0.125782	SubX	0.3	0
1378	42	276	0.126535	SubX	0.3	0
1379	42	277.5	0.114361	SubX	0.3	0
1380	42	279	0.0978916	SubX	0.3	0
1381	42	280.5	0.080858	SubX	0.3	0
1382	42	282	0.15397	SubX	0.3	0
1383	42	283.5	-0.0083019	SubX	0.3	0
1384	42	285	0.0273487	SubX	0.3	0
1385	42	286.5	0.0660315	SubX	0.3	0
1386	42	288	0.120697	SubX	0.3	0
1387	43.5	237	0.200415	SubX	0.3	0
1388	43.5	238.5	0.330264	SubX	0.3	1
1389	43.5	240	0.124611	SubX	0.3	0
1390	43.5	241.5	0.16506	SubX	0.3	0
1391	43.5	243	0.0831394	SubX	0.3	0
1392	43.5	244.5	0.15553	SubX	0.3	0
1393	43.5	246	0.0688624	SubX	0.3	0
1394	43.5	247.5	0.0931029	SubX	0.3	0
1395	43.5	249	0.199659	SubX	0.3	0
1396	43.5	250.5	0.227023	SubX	0.3	0
1397	43.5	252	0.305732	SubX	0.3	1
1398	43.5	253.5	0.270505	SubX	0.3	0
1399	43.5	255	0.22544	SubX	0.3	0
1400	43.5	256.5	0.231877	SubX	0.3	0
1401	43.5	258	0.247854	SubX	0.3	0
1402	43.5	259.5	0.308196	SubX	0.3	1
1403	43.5	261	0.298945	SubX	0.3	0
1404	43.5	262.5	0.340039	SubX	0.3	1
1405	43.5	264	0.335217	SubX	0.3	1
1406	43.5	265.5	0.34478	SubX	0.3	1
1407	43.5	267	0.353907	SubX	0.3	1
1408	43.5	268.5	0.324549	SubX	0.3	1
1409	43.5	270	0.285827	SubX	0.3	0
1410	43.5	271.5	0.23279	SubX	0.3	0
1411	43.5	273	0.123027	SubX	0.3	0
1412	43.5	274.5	0.127107	SubX	0.3	0
1413	43.5	276	0.0846319	SubX	0.3	0
1414	43.5	277.5	0.052974	SubX	0.3	0
1415	43.5	282	0.0891241	SubX	0.3	0
1416	43.5	283.5	0.0888901	SubX	0.3	0
1417	43.5	285	0.257872	SubX	0.3	0
1418	43.5	286.5	0.11636	SubX	0.3	0
1419	43.5	288	0.167493	SubX	0.3	0
1420	43.5	289.5	0.322423	SubX	0.3	1
1421	45	237	0.0634426	SubX	0.3	0
1422	45	238.5	0.207458	SubX	0.3	0
1423	45	240	0.170999	SubX	0.3	0
1424	45	241.5	0.242258	SubX	0.3	0
1425	45	243	0.202212	SubX	0.3	0
1426	45	244.5	-0.0526538	SubX	0.3	0
1427	45	246	0.0689725	SubX	0.3	0
1428	45	247.5	0.251503	SubX	0.3	0
1429	45	249	0.239183	SubX	0.3	0
1430	45	250.5	0.204232	SubX	0.3	0
1431	45	252	0.290435	SubX	0.3	0
1432	45	253.5	0.291473	SubX	0.3	0
1433	45	255	0.262992	SubX	0.3	0
1434	45	256.5	0.268222	SubX	0.3	0
1435	45	258	0.266418	SubX	0.3	0
1436	45	259.5	0.333638	SubX	0.3	1
1437	45	261	0.337196	SubX	0.3	1
1438	45	262.5	0.33176	SubX	0.3	1
1439	45	264	0.333816	SubX	0.3	1
1440	45	265.5	0.362158	SubX	0.3	1
1441	45	267	0.330352	SubX	0.3	1
1442	45	268.5	0.289853	SubX	0.3	0
1443	45	270	0.280397	SubX	0.3	0
1444	45	271.5	0.230935	SubX	0.3	0
1445	45	273	0.12961	SubX	0.3	0
1446	45	274.5	0.114234	SubX	0.3	0
1447	45	276	0.11201	SubX	0.3	0
1448	45	286.5	0.15472	SubX	0.3	0
1449	45	288	0.280256	SubX	0.3	0
1450	45	289.5	0.208438	SubX	0.3	0
1451	45	291	0.16599	SubX	0.3	0
1452	45	292.5	0.329595	SubX	0.3	1
1453	46.5	237	0.0449761	SubX	0.3	0
1454	46.5	238.5	0.330733	SubX	0.3	1
1455	46.5	240	0.162305	SubX	0.3	0
1456	46.5	241.5	0.205764	SubX	0.3	0
1457	46.5	243	0.208088	SubX	0.3	0
1458	46.5	244.5	-0.00459515	SubX	0.3	0
1459	46.5	246	0.0877899	SubX	0.3	0
1460	46.5	247.5	0.229944	SubX	0.3	0
1461	46.5	249	0.285613	SubX	0.3	0
1462	46.5	250.5	0.297495	SubX	0.3	0
1463	46.5	252	0.310605	SubX	0.3	1
1464	46.5	253.5	0.317824	SubX	0.3	1
1465	46.5	255	0.301936	SubX	0.3	1
1466	46.5	256.5	0.281843	SubX	0.3	0
1467	46.5	258	0.296346	SubX	0.3	0
1468	46.5	259.5	0.365555	SubX	0.3	1
1469	46.5	261	0.344344	SubX	0.3	1
1470	46.5	262.5	0.327133	SubX	0.3	1
1471	46.5	264	0.352059	SubX	0.3	1
1472	46.5	265.5	0.336689	SubX	0.3	1
1473	46.5	267	0.262587	SubX	0.3	0
1474	46.5	268.5	0.252018	SubX	0.3	0
1475	46.5	270	0.233576	SubX	0.3	0
1476	46.5	271.5	0.21047	SubX	0.3	0
1477	46.5	273	0.0780623	SubX	0.3	0
1478	46.5	274.5	0.0636969	SubX	0.3	0
1479	46.5	291	0.179807	SubX	0.3	0
1480	48	237	0.243107	SubX	0.3	0
1481	48	238.5	0.326019	SubX	0.3	1
1482	48	240	0.129537	SubX	0.3	0
1483	48	241.5	0.150848	SubX	0.3	0
1484	48	243	0.188075	SubX	0.3	0
1485	48	244.5	0.279589	SubX	0.3	0
1486	48	246	0.22193	SubX	0.3	0
1487	48	247.5	0.306852	SubX	0.3	1
1488	48	249	0.282637	SubX	0.3	0
1489	48	250.5	0.31364	SubX	0.3	1
1490	48	252	0.32179	SubX	0.3	1
1491	48	253.5	0.322139	SubX	0.3	1
1492	48	255	0.291347	SubX	0.3	0
1493	48	256.5	0.277168	SubX	0.3	0
1494	48	258	0.270151	SubX	0.3	0
1495	48	259.5	0.281497	SubX	0.3	0
1496	48	261	0.28047	SubX	0.3	0
1497	48	262.5	0.306847	SubX	0.3	1
1498	48	264	0.315607	SubX	0.3	1
1499	48	265.5	0.295917	SubX	0.3	0
1500	48	267	0.291218	SubX	0.3	0
1501	48	268.5	0.309157	SubX	0.3	1
1502	48	270	0.257123	SubX	0.3	0
1503	48	271.5	0.156947	SubX	0.3	0
1504	25.5	279	0.39689	SubX	0.4	0
1505	27	261	0.128199	SubX	0.4	0
1506	27	262.5	0.175094	SubX	0.4	0
1507	27	279	0.24701	SubX	0.4	0
1508	28.5	261	0.0979604	SubX	0.4	0
1509	28.5	262.5	0.128439	SubX	0.4	0
1510	28.5	264	0.253933	SubX	0.4	0
1511	28.5	277.5	0.338202	SubX	0.4	0
1512	28.5	279	0.452148	SubX	0.4	1
1513	30	256.5	0.493365	SubX	0.4	1
1514	30	258	0.368126	SubX	0.4	0
1515	30	259.5	0.0947239	SubX	0.4	0
1516	30	261	0.123975	SubX	0.4	0
1517	30	262.5	0.0674615	SubX	0.4	0
1518	30	264	-0.0428053	SubX	0.4	0
1519	30	265.5	0.122957	SubX	0.4	0
1520	30	267	0.145944	SubX	0.4	0
1521	30	268.5	0.0615808	SubX	0.4	0
1522	30	270	0.32415	SubX	0.4	0
1523	30	274.5	0.399327	SubX	0.4	0
1524	30	276	0.362227	SubX	0.4	0
1525	30	277.5	0.313403	SubX	0.4	0
1526	31.5	249	0.405822	SubX	0.4	1
1527	31.5	250.5	0.301715	SubX	0.4	0
1528	31.5	255	0.404349	SubX	0.4	1
1529	31.5	256.5	0.361919	SubX	0.4	0
1530	31.5	258	0.343683	SubX	0.4	0
1531	31.5	259.5	0.341042	SubX	0.4	0
1532	31.5	261	0.28473	SubX	0.4	0
1533	31.5	262.5	0.251272	SubX	0.4	0
1534	31.5	264	0.179895	SubX	0.4	0
1535	31.5	265.5	0.180944	SubX	0.4	0
1536	31.5	267	0.114265	SubX	0.4	0
1537	31.5	268.5	0.0648438	SubX	0.4	0
1538	31.5	270	0.00122442	SubX	0.4	0
1539	31.5	271.5	-0.00928723	SubX	0.4	0
1540	31.5	273	0.00859214	SubX	0.4	0
1541	31.5	274.5	-0.0543355	SubX	0.4	0
1542	31.5	276	-0.12953	SubX	0.4	0
1543	31.5	277.5	0.0362875	SubX	0.4	0
1544	33	243	0.30235	SubX	0.4	0
1545	33	244.5	0.22884	SubX	0.4	0
1546	33	246	0.139485	SubX	0.4	0
1547	33	247.5	0.152477	SubX	0.4	0
1548	33	249	0.128189	SubX	0.4	0
1549	33	250.5	0.376174	SubX	0.4	0
1550	33	252	0.245076	SubX	0.4	0
1551	33	253.5	0.204258	SubX	0.4	0
1552	33	255	0.412766	SubX	0.4	1
1553	33	256.5	0.321275	SubX	0.4	0
1554	33	258	0.333777	SubX	0.4	0
1555	33	259.5	0.287765	SubX	0.4	0
1556	33	261	0.257441	SubX	0.4	0
1557	33	262.5	0.247529	SubX	0.4	0
1558	33	264	0.228805	SubX	0.4	0
1559	33	265.5	0.245799	SubX	0.4	0
1560	33	267	0.202187	SubX	0.4	0
1561	33	268.5	0.175768	SubX	0.4	0
1562	33	270	0.0977461	SubX	0.4	0
1563	33	271.5	0.0188824	SubX	0.4	0
1564	33	273	-0.115391	SubX	0.4	0
1565	33	274.5	-0.0683818	SubX	0.4	0
1566	33	276	-0.0159449	SubX	0.4	0
1567	33	277.5	-0.0149218	SubX	0.4	0
1568	33	279	0.116613	SubX	0.4	0
1569	33	280.5	0.37787	SubX	0.4	0
1570	34.5	240	0.460691	SubX	0.4	1
1571	34.5	241.5	0.424273	SubX	0.4	1
1572	34.5	243	0.206735	SubX	0.4	0
1573	34.5	244.5	-0.0235922	SubX	0.4	0
1574	34.5	246	0.268202	SubX	0.4	0
1575	34.5	247.5	0.44639	SubX	0.4	1
1576	34.5	249	0.532991	SubX	0.4	1
1577	34.5	250.5	0.436058	SubX	0.4	1
1578	34.5	252	0.456976	SubX	0.4	1
1579	34.5	253.5	0.245751	SubX	0.4	0
1580	34.5	255	0.3625	SubX	0.4	0
1581	34.5	256.5	0.301794	SubX	0.4	0
1582	34.5	258	0.299353	SubX	0.4	0
1583	34.5	259.5	0.283242	SubX	0.4	0
1584	34.5	261	0.226214	SubX	0.4	0
1585	34.5	262.5	0.203209	SubX	0.4	0
1586	34.5	264	0.252019	SubX	0.4	0
1587	34.5	265.5	0.317408	SubX	0.4	0
1588	34.5	267	0.21363	SubX	0.4	0
1589	34.5	268.5	0.231808	SubX	0.4	0
1590	34.5	270	0.163877	SubX	0.4	0
1591	34.5	271.5	0.101314	SubX	0.4	0
1592	34.5	273	0.0494674	SubX	0.4	0
1593	34.5	274.5	-0.0102657	SubX	0.4	0
1594	34.5	276	-0.0179761	SubX	0.4	0
1595	34.5	277.5	-0.0925475	SubX	0.4	0
1596	34.5	279	-0.0187136	SubX	0.4	0
1597	34.5	280.5	0.0359263	SubX	0.4	0
1598	34.5	282	0.307726	SubX	0.4	0
1599	36	238.5	0.474229	SubX	0.4	1
1600	36	240	0.443274	SubX	0.4	1
1601	36	241.5	0.372285	SubX	0.4	0
1602	36	243	0.0710388	SubX	0.4	0
1603	36	244.5	0.121494	SubX	0.4	0
1604	36	246	0.295567	SubX	0.4	0
1605	36	247.5	0.365102	SubX	0.4	0
1606	36	249	0.491593	SubX	0.4	1
1607	36	250.5	0.382672	SubX	0.4	0
1608	36	252	0.3633	SubX	0.4	0
1609	36	253.5	0.291193	SubX	0.4	0
1610	36	255	0.371766	SubX	0.4	0
1611	36	256.5	0.32346	SubX	0.4	0
1612	36	258	0.444347	SubX	0.4	1
1613	36	259.5	0.406609	SubX	0.4	1
1614	36	261	0.21368	SubX	0.4	0
1615	36	262.5	0.21521	SubX	0.4	0
1616	36	264	0.255958	SubX	0.4	0
1617	36	265.5	0.265021	SubX	0.4	0
1618	36	267	0.243611	SubX	0.4	0
1619	36	268.5	0.305445	SubX	0.4	0
1620	36	270	0.215081	SubX	0.4	0
1621	36	271.5	0.194386	SubX	0.4	0
1622	36	273	0.0910836	SubX	0.4	0
1623	36	274.5	0.042645	SubX	0.4	0
1624	36	276	0.0246393	SubX	0.4	0
1625	36	277.5	-0.0492248	SubX	0.4	0
1626	36	279	-0.0433891	SubX	0.4	0
1627	36	280.5	-0.0114022	SubX	0.4	0
1628	36	282	0.0224053	SubX	0.4	0
1629	36	283.5	0.163225	SubX	0.4	0
1630	37.5	238.5	0.210259	SubX	0.4	0
1631	37.5	240	0.293402	SubX	0.4	0
1632	37.5	241.5	0.233633	SubX	0.4	0
1633	37.5	243	0.0766988	SubX	0.4	0
1634	37.5	244.5	0.21588	SubX	0.4	0
1635	37.5	246	0.275704	SubX	0.4	0
1636	37.5	247.5	0.307024	SubX	0.4	0
1637	37.5	249	0.388203	SubX	0.4	0
1638	37.5	250.5	0.333254	SubX	0.4	0
1639	37.5	252	0.414084	SubX	0.4	1
1640	37.5	253.5	0.387323	SubX	0.4	0
1641	37.5	255	0.387819	SubX	0.4	0
1642	37.5	256.5	0.311886	SubX	0.4	0
1643	37.5	258	0.315775	SubX	0.4	0
1644	37.5	259.5	0.237039	SubX	0.4	0
1645	37.5	261	0.217225	SubX	0.4	0
1646	37.5	262.5	0.254508	SubX	0.4	0
1647	37.5	264	0.3061	SubX	0.4	0
1648	37.5	265.5	0.323731	SubX	0.4	0
1649	37.5	267	0.326691	SubX	0.4	0
1650	37.5	268.5	0.343057	SubX	0.4	0
1651	37.5	270	0.281151	SubX	0.4	0
1652	37.5	271.5	0.232389	SubX	0.4	0
1653	37.5	273	0.16264	SubX	0.4	0
1654	37.5	274.5	0.132041	SubX	0.4	0
1655	37.5	276	0.0572131	SubX	0.4	0
1656	37.5	277.5	-0.0292504	SubX	0.4	0
1657	37.5	279	0.0489944	SubX	0.4	0
1658	37.5	280.5	0.0547279	SubX	0.4	0
1659	37.5	282	-0.0822532	SubX	0.4	0
1660	37.5	283.5	0.236483	SubX	0.4	0
1661	39	237	0.149718	SubX	0.4	0
1662	39	238.5	0.18729	SubX	0.4	0
1663	39	240	0.0824664	SubX	0.4	0
1664	39	241.5	0.112086	SubX	0.4	0
1665	39	243	0.0801987	SubX	0.4	0
1666	39	244.5	0.190728	SubX	0.4	0
1667	39	246	0.262983	SubX	0.4	0
1668	39	247.5	0.290383	SubX	0.4	0
1669	39	249	0.383711	SubX	0.4	0
1670	39	250.5	0.317314	SubX	0.4	0
1671	39	252	0.204481	SubX	0.4	0
1672	39	253.5	0.221124	SubX	0.4	0
1673	39	255	0.23015	SubX	0.4	0
1674	39	256.5	0.319666	SubX	0.4	0
1675	39	258	0.295246	SubX	0.4	0
1676	39	259.5	0.253369	SubX	0.4	0
1677	39	261	0.243491	SubX	0.4	0
1678	39	262.5	0.287142	SubX	0.4	0
1679	39	264	0.324335	SubX	0.4	0
1680	39	265.5	0.312939	SubX	0.4	0
1681	39	267	0.333358	SubX	0.4	0
1682	39	268.5	0.365109	SubX	0.4	0
1683	39	270	0.290379	SubX	0.4	0
1684	39	271.5	0.280492	SubX	0.4	0
1685	39	273	0.241039	SubX	0.4	0
1686	39	274.5	0.169956	SubX	0.4	0
1687	39	276	0.134583	SubX	0.4	0
1688	39	277.5	0.12985	SubX	0.4	0
1689	39	279	0.136454	SubX	0.4	0
1690	39	280.5	0.0885624	SubX	0.4	0
1691	39	282	0.00302549	SubX	0.4	0
1692	39	283.5	0.118451	SubX	0.4	0
1693	39	285	0.425494	SubX	0.4	1
1694	40.5	237	0.204841	SubX	0.4	0
1695	40.5	238.5	0.20279	SubX	0.4	0
1696	40.5	240	0.178463	SubX	0.4	0
1697	40.5	241.5	0.258556	SubX	0.4	0
1698	40.5	243	0.197691	SubX	0.4	0
1699	40.5	244.5	0.27493	SubX	0.4	0
1700	40.5	246	0.112118	SubX	0.4	0
1701	40.5	247.5	-0.00907752	SubX	0.4	0
1702	40.5	249	0.225088	SubX	0.4	0
1703	40.5	250.5	0.287743	SubX	0.4	0
1704	40.5	252	0.308123	SubX	0.4	0
1705	40.5	253.5	0.366955	SubX	0.4	0
1706	40.5	255	0.344361	SubX	0.4	0
1707	40.5	256.5	0.283199	SubX	0.4	0
1708	40.5	258	0.283448	SubX	0.4	0
1709	40.5	259.5	0.295221	SubX	0.4	0
1710	40.5	261	0.284508	SubX	0.4	0
1711	40.5	262.5	0.306835	SubX	0.4	0
1712	40.5	264	0.292749	SubX	0.4	0
1713	40.5	265.5	0.306603	SubX	0.4	0
1714	40.5	267	0.343413	SubX	0.4	0
1715	40.5	268.5	0.305688	SubX	0.4	0
1716	40.5	270	0.307068	SubX	0.4	0
1717	40.5	271.5	0.29723	SubX	0.4	0
1718	40.5	273	0.233997	SubX	0.4	0
1719	40.5	274.5	0.184568	SubX	0.4	0
1720	40.5	276	0.187606	SubX	0.4	0
1721	40.5	277.5	0.173288	SubX	0.4	0
1722	40.5	279	0.123626	SubX	0.4	0
1723	40.5	280.5	0.0652709	SubX	0.4	0
1724	40.5	282	0.0324325	SubX	0.4	0
1725	40.5	283.5	-0.0674795	SubX	0.4	0
1726	40.5	285	-0.000137882	SubX	0.4	0
1727	40.5	286.5	0.313693	SubX	0.4	0
1728	42	237	0.302168	SubX	0.4	0
1729	42	238.5	0.253302	SubX	0.4	0
1730	42	240	0.172387	SubX	0.4	0
1731	42	241.5	0.165901	SubX	0.4	0
1732	42	243	0.194445	SubX	0.4	0
1733	42	244.5	0.206966	SubX	0.4	0
1734	42	246	0.0700362	SubX	0.4	0
1735	42	247.5	0.0251612	SubX	0.4	0
1736	42	249	0.200572	SubX	0.4	0
1737	42	250.5	0.312392	SubX	0.4	0
1738	42	252	0.301157	SubX	0.4	0
1739	42	253.5	0.254883	SubX	0.4	0
1740	42	255	0.249089	SubX	0.4	0
1741	42	256.5	0.24673	SubX	0.4	0
1742	42	258	0.277933	SubX	0.4	0
1743	42	259.5	0.320566	SubX	0.4	0
1744	42	261	0.282524	SubX	0.4	0
1745	42	262.5	0.298739	SubX	0.4	0
1746	42	264	0.301313	SubX	0.4	0
1747	42	265.5	0.320171	SubX	0.4	0
1748	42	267	0.349087	SubX	0.4	0
1749	42	268.5	0.342985	SubX	0.4	0
1750	42	270	0.327656	SubX	0.4	0
1751	42	271.5	0.27775	SubX	0.4	0
1752	42	273	0.175662	SubX	0.4	0
1753	42	274.5	0.125782	SubX	0.4	0
1754	42	276	0.126535	SubX	0.4	0
1755	42	277.5	0.114361	SubX	0.4	0
1756	42	279	0.0978916	SubX	0.4	0
1757	42	280.5	0.080858	SubX	0.4	0
1758	42	282	0.15397	SubX	0.4	0
1759	42	283.5	-0.0083019	SubX	0.4	0
1760	42	285	0.0273487	SubX	0.4	0
1761	42	286.5	0.0660315	SubX	0.4	0
1762	42	288	0.120697	SubX	0.4	0
1763	43.5	237	0.200415	SubX	0.4	0
1764	43.5	238.5	0.330264	SubX	0.4	0
1765	43.5	240	0.124611	SubX	0.4	0
1766	43.5	241.5	0.16506	SubX	0.4	0
1767	43.5	243	0.0831394	SubX	0.4	0
1768	43.5	244.5	0.15553	SubX	0.4	0
1769	43.5	246	0.0688624	SubX	0.4	0
1770	43.5	247.5	0.0931029	SubX	0.4	0
1771	43.5	249	0.199659	SubX	0.4	0
1772	43.5	250.5	0.227023	SubX	0.4	0
1773	43.5	252	0.305732	SubX	0.4	0
1774	43.5	253.5	0.270505	SubX	0.4	0
1775	43.5	255	0.22544	SubX	0.4	0
1776	43.5	256.5	0.231877	SubX	0.4	0
1777	43.5	258	0.247854	SubX	0.4	0
1778	43.5	259.5	0.308196	SubX	0.4	0
1779	43.5	261	0.298945	SubX	0.4	0
1780	43.5	262.5	0.340039	SubX	0.4	0
1781	43.5	264	0.335217	SubX	0.4	0
1782	43.5	265.5	0.34478	SubX	0.4	0
1783	43.5	267	0.353907	SubX	0.4	0
1784	43.5	268.5	0.324549	SubX	0.4	0
1785	43.5	270	0.285827	SubX	0.4	0
1786	43.5	271.5	0.23279	SubX	0.4	0
1787	43.5	273	0.123027	SubX	0.4	0
1788	43.5	274.5	0.127107	SubX	0.4	0
1789	43.5	276	0.0846319	SubX	0.4	0
1790	43.5	277.5	0.052974	SubX	0.4	0
1791	43.5	282	0.0891241	SubX	0.4	0
1792	43.5	283.5	0.0888901	SubX	0.4	0
1793	43.5	285	0.257872	SubX	0.4	0
1794	43.5	286.5	0.11636	SubX	0.4	0
1795	43.5	288	0.167493	SubX	0.4	0
1796	43.5	289.5	0.322423	SubX	0.4	0
1797	45	237	0.0634426	SubX	0.4	0
1798	45	238.5	0.207458	SubX	0.4	0
1799	45	240	0.170999	SubX	0.4	0
1800	45	241.5	0.242258	SubX	0.4	0
1801	45	243	0.202212	SubX	0.4	0
1802	45	244.5	-0.0526538	SubX	0.4	0
1803	45	246	0.0689725	SubX	0.4	0
1804	45	247.5	0.251503	SubX	0.4	0
1805	45	249	0.239183	SubX	0.4	0
1806	45	250.5	0.204232	SubX	0.4	0
1807	45	252	0.290435	SubX	0.4	0
1808	45	253.5	0.291473	SubX	0.4	0
1809	45	255	0.262992	SubX	0.4	0
1810	45	256.5	0.268222	SubX	0.4	0
1811	45	258	0.266418	SubX	0.4	0
1812	45	259.5	0.333638	SubX	0.4	0
1813	45	261	0.337196	SubX	0.4	0
1814	45	262.5	0.33176	SubX	0.4	0
1815	45	264	0.333816	SubX	0.4	0
1816	45	265.5	0.362158	SubX	0.4	0
1817	45	267	0.330352	SubX	0.4	0
1818	45	268.5	0.289853	SubX	0.4	0
1819	45	270	0.280397	SubX	0.4	0
1820	45	271.5	0.230935	SubX	0.4	0
1821	45	273	0.12961	SubX	0.4	0
1822	45	274.5	0.114234	SubX	0.4	0
1823	45	276	0.11201	SubX	0.4	0
1824	45	286.5	0.15472	SubX	0.4	0
1825	45	288	0.280256	SubX	0.4	0
1826	45	289.5	0.208438	SubX	0.4	0
1827	45	291	0.16599	SubX	0.4	0
1828	45	292.5	0.329595	SubX	0.4	0
1829	46.5	237	0.0449761	SubX	0.4	0
1830	46.5	238.5	0.330733	SubX	0.4	0
1831	46.5	240	0.162305	SubX	0.4	0
1832	46.5	241.5	0.205764	SubX	0.4	0
1833	46.5	243	0.208088	SubX	0.4	0
1834	46.5	244.5	-0.00459515	SubX	0.4	0
1835	46.5	246	0.0877899	SubX	0.4	0
1836	46.5	247.5	0.229944	SubX	0.4	0
1837	46.5	249	0.285613	SubX	0.4	0
1838	46.5	250.5	0.297495	SubX	0.4	0
1839	46.5	252	0.310605	SubX	0.4	0
1840	46.5	253.5	0.317824	SubX	0.4	0
1841	46.5	255	0.301936	SubX	0.4	0
1842	46.5	256.5	0.281843	SubX	0.4	0
1843	46.5	258	0.296346	SubX	0.4	0
1844	46.5	259.5	0.365555	SubX	0.4	0
1845	46.5	261	0.344344	SubX	0.4	0
1846	46.5	262.5	0.327133	SubX	0.4	0
1847	46.5	264	0.352059	SubX	0.4	0
1848	46.5	265.5	0.336689	SubX	0.4	0
1849	46.5	267	0.262587	SubX	0.4	0
1850	46.5	268.5	0.252018	SubX	0.4	0
1851	46.5	270	0.233576	SubX	0.4	0
1852	46.5	271.5	0.21047	SubX	0.4	0
1853	46.5	273	0.0780623	SubX	0.4	0
1854	46.5	274.5	0.0636969	SubX	0.4	0
1855	46.5	291	0.179807	SubX	0.4	0
1856	48	237	0.243107	SubX	0.4	0
1857	48	238.5	0.326019	SubX	0.4	0
1858	48	240	0.129537	SubX	0.4	0
1859	48	241.5	0.150848	SubX	0.4	0
1860	48	243	0.188075	SubX	0.4	0
1861	48	244.5	0.279589	SubX	0.4	0
1862	48	246	0.22193	SubX	0.4	0
1863	48	247.5	0.306852	SubX	0.4	0
1864	48	249	0.282637	SubX	0.4	0
1865	48	250.5	0.31364	SubX	0.4	0
1866	48	252	0.32179	SubX	0.4	0
1867	48	253.5	0.322139	SubX	0.4	0
1868	48	255	0.291347	SubX	0.4	0
1869	48	256.5	0.277168	SubX	0.4	0
1870	48	258	0.270151	SubX	0.4	0
1871	48	259.5	0.281497	SubX	0.4	0
1872	48	261	0.28047	SubX	0.4	0
1873	48	262.5	0.306847	SubX	0.4	0
1874	48	264	0.315607	SubX	0.4	0
1875	48	265.5	0.295917	SubX	0.4	0
1876	48	267	0.291218	SubX	0.4	0
1877	48	268.5	0.309157	SubX	0.4	0
1878	48	270	0.257123	SubX	0.4	0
1879	48	271.5	0.156947	SubX	0.4	0
1880	25.5	279	0.39689	SubX	0.5	0
1881	27	261	0.128199	SubX	0.5	0
1882	27	262.5	0.175094	SubX	0.5	0
1883	27	279	0.24701	SubX	0.5	0
1884	28.5	261	0.0979604	SubX	0.5	0
1885	28.5	262.5	0.128439	SubX	0.5	0
1886	28.5	264	0.253933	SubX	0.5	0
1887	28.5	277.5	0.338202	SubX	0.5	0
1888	28.5	279	0.452148	SubX	0.5	0
1889	30	256.5	0.493365	SubX	0.5	0
1890	30	258	0.368126	SubX	0.5	0
1891	30	259.5	0.0947239	SubX	0.5	0
1892	30	261	0.123975	SubX	0.5	0
1893	30	262.5	0.0674615	SubX	0.5	0
1894	30	264	-0.0428053	SubX	0.5	0
1895	30	265.5	0.122957	SubX	0.5	0
1896	30	267	0.145944	SubX	0.5	0
1897	30	268.5	0.0615808	SubX	0.5	0
1898	30	270	0.32415	SubX	0.5	0
1899	30	274.5	0.399327	SubX	0.5	0
1900	30	276	0.362227	SubX	0.5	0
1901	30	277.5	0.313403	SubX	0.5	0
1902	31.5	249	0.405822	SubX	0.5	0
1903	31.5	250.5	0.301715	SubX	0.5	0
1904	31.5	255	0.404349	SubX	0.5	0
1905	31.5	256.5	0.361919	SubX	0.5	0
1906	31.5	258	0.343683	SubX	0.5	0
1907	31.5	259.5	0.341042	SubX	0.5	0
1908	31.5	261	0.28473	SubX	0.5	0
1909	31.5	262.5	0.251272	SubX	0.5	0
1910	31.5	264	0.179895	SubX	0.5	0
1911	31.5	265.5	0.180944	SubX	0.5	0
1912	31.5	267	0.114265	SubX	0.5	0
1913	31.5	268.5	0.0648438	SubX	0.5	0
1914	31.5	270	0.00122442	SubX	0.5	0
1915	31.5	271.5	-0.00928723	SubX	0.5	0
1916	31.5	273	0.00859214	SubX	0.5	0
1917	31.5	274.5	-0.0543355	SubX	0.5	0
1918	31.5	276	-0.12953	SubX	0.5	0
1919	31.5	277.5	0.0362875	SubX	0.5	0
1920	33	243	0.30235	SubX	0.5	0
1921	33	244.5	0.22884	SubX	0.5	0
1922	33	246	0.139485	SubX	0.5	0
1923	33	247.5	0.152477	SubX	0.5	0
1924	33	249	0.128189	SubX	0.5	0
1925	33	250.5	0.376174	SubX	0.5	0
1926	33	252	0.245076	SubX	0.5	0
1927	33	253.5	0.204258	SubX	0.5	0
1928	33	255	0.412766	SubX	0.5	0
1929	33	256.5	0.321275	SubX	0.5	0
1930	33	258	0.333777	SubX	0.5	0
1931	33	259.5	0.287765	SubX	0.5	0
1932	33	261	0.257441	SubX	0.5	0
1933	33	262.5	0.247529	SubX	0.5	0
1934	33	264	0.228805	SubX	0.5	0
1935	33	265.5	0.245799	SubX	0.5	0
1936	33	267	0.202187	SubX	0.5	0
1937	33	268.5	0.175768	SubX	0.5	0
1938	33	270	0.0977461	SubX	0.5	0
1939	33	271.5	0.0188824	SubX	0.5	0
1940	33	273	-0.115391	SubX	0.5	0
1941	33	274.5	-0.0683818	SubX	0.5	0
1942	33	276	-0.0159449	SubX	0.5	0
1943	33	277.5	-0.0149218	SubX	0.5	0
1944	33	279	0.116613	SubX	0.5	0
1945	33	280.5	0.37787	SubX	0.5	0
1946	34.5	240	0.460691	SubX	0.5	0
1947	34.5	241.5	0.424273	SubX	0.5	0
1948	34.5	243	0.206735	SubX	0.5	0
1949	34.5	244.5	-0.0235922	SubX	0.5	0
1950	34.5	246	0.268202	SubX	0.5	0
1951	34.5	247.5	0.44639	SubX	0.5	0
1952	34.5	249	0.532991	SubX	0.5	1
1953	34.5	250.5	0.436058	SubX	0.5	0
1954	34.5	252	0.456976	SubX	0.5	0
1955	34.5	253.5	0.245751	SubX	0.5	0
1956	34.5	255	0.3625	SubX	0.5	0
1957	34.5	256.5	0.301794	SubX	0.5	0
1958	34.5	258	0.299353	SubX	0.5	0
1959	34.5	259.5	0.283242	SubX	0.5	0
1960	34.5	261	0.226214	SubX	0.5	0
1961	34.5	262.5	0.203209	SubX	0.5	0
1962	34.5	264	0.252019	SubX	0.5	0
1963	34.5	265.5	0.317408	SubX	0.5	0
1964	34.5	267	0.21363	SubX	0.5	0
1965	34.5	268.5	0.231808	SubX	0.5	0
1966	34.5	270	0.163877	SubX	0.5	0
1967	34.5	271.5	0.101314	SubX	0.5	0
1968	34.5	273	0.0494674	SubX	0.5	0
1969	34.5	274.5	-0.0102657	SubX	0.5	0
1970	34.5	276	-0.0179761	SubX	0.5	0
1971	34.5	277.5	-0.0925475	SubX	0.5	0
1972	34.5	279	-0.0187136	SubX	0.5	0
1973	34.5	280.5	0.0359263	SubX	0.5	0
1974	34.5	282	0.307726	SubX	0.5	0
1975	36	238.5	0.474229	SubX	0.5	0
1976	36	240	0.443274	SubX	0.5	0
1977	36	241.5	0.372285	SubX	0.5	0
1978	36	243	0.0710388	SubX	0.5	0
1979	36	244.5	0.121494	SubX	0.5	0
1980	36	246	0.295567	SubX	0.5	0
1981	36	247.5	0.365102	SubX	0.5	0
1982	36	249	0.491593	SubX	0.5	0
1983	36	250.5	0.382672	SubX	0.5	0
1984	36	252	0.3633	SubX	0.5	0
1985	36	253.5	0.291193	SubX	0.5	0
1986	36	255	0.371766	SubX	0.5	0
1987	36	256.5	0.32346	SubX	0.5	0
1988	36	258	0.444347	SubX	0.5	0
1989	36	259.5	0.406609	SubX	0.5	0
1990	36	261	0.21368	SubX	0.5	0
1991	36	262.5	0.21521	SubX	0.5	0
1992	36	264	0.255958	SubX	0.5	0
1993	36	265.5	0.265021	SubX	0.5	0
1994	36	267	0.243611	SubX	0.5	0
1995	36	268.5	0.305445	SubX	0.5	0
1996	36	270	0.215081	SubX	0.5	0
1997	36	271.5	0.194386	SubX	0.5	0
1998	36	273	0.0910836	SubX	0.5	0
[truncated: 5,897 more rows]

## Sheet: us_tmp2m_1.5x1.5_56w
	lat	lon	lat_lon_skill	model	skill_threshold	above_threshold
0	25.5	279	0.385907	SubX	0	1
1	27	261	-0.000687482	SubX	0	0
2	27	262.5	0.0839181	SubX	0	1
3	27	279	0.262158	SubX	0	1
4	28.5	261	0.000441741	SubX	0	1
5	28.5	262.5	0.0417674	SubX	0	1
6	28.5	264	0.197793	SubX	0	1
7	28.5	277.5	0.36327	SubX	0	1
8	28.5	279	0.462513	SubX	0	1
9	30	256.5	0.428085	SubX	0	1
10	30	258	0.206102	SubX	0	1
11	30	259.5	0.00999411	SubX	0	1
12	30	261	0.0647912	SubX	0	1
13	30	262.5	0.00529411	SubX	0	1
14	30	264	-0.0926735	SubX	0	0
15	30	265.5	0.0394396	SubX	0	1
16	30	267	0.0576426	SubX	0	1
17	30	268.5	0.0112293	SubX	0	1
18	30	270	0.252191	SubX	0	1
19	30	274.5	0.382327	SubX	0	1
20	30	276	0.360804	SubX	0	1
21	30	277.5	0.331306	SubX	0	1
22	31.5	249	0.347965	SubX	0	1
23	31.5	250.5	0.218023	SubX	0	1
24	31.5	255	0.271813	SubX	0	1
25	31.5	256.5	0.215804	SubX	0	1
26	31.5	258	0.1981	SubX	0	1
27	31.5	259.5	0.227968	SubX	0	1
28	31.5	261	0.176645	SubX	0	1
29	31.5	262.5	0.125827	SubX	0	1
30	31.5	264	0.103411	SubX	0	1
31	31.5	265.5	0.128399	SubX	0	1
32	31.5	267	0.0465404	SubX	0	1
33	31.5	268.5	0.00320163	SubX	0	1
34	31.5	270	-0.0252088	SubX	0	0
35	31.5	271.5	0.0170957	SubX	0	1
36	31.5	273	0.0854527	SubX	0	1
37	31.5	274.5	-0.0409133	SubX	0	0
38	31.5	276	-0.154245	SubX	0	0
39	31.5	277.5	0.0284826	SubX	0	1
40	33	243	0.264161	SubX	0	1
41	33	244.5	0.000535377	SubX	0	1
42	33	246	0.0163422	SubX	0	1
43	33	247.5	0.0197984	SubX	0	1
44	33	249	-0.0200429	SubX	0	0
45	33	250.5	0.259529	SubX	0	1
46	33	252	0.205376	SubX	0	1
47	33	253.5	-0.0285841	SubX	0	0
48	33	255	0.330089	SubX	0	1
49	33	256.5	0.235133	SubX	0	1
50	33	258	0.235022	SubX	0	1
51	33	259.5	0.203319	SubX	0	1
52	33	261	0.15834	SubX	0	1
53	33	262.5	0.116903	SubX	0	1
54	33	264	0.0999967	SubX	0	1
55	33	265.5	0.149053	SubX	0	1
56	33	267	0.117899	SubX	0	1
57	33	268.5	0.0887213	SubX	0	1
58	33	270	0.0518576	SubX	0	1
59	33	271.5	-0.000638022	SubX	0	0
60	33	273	-0.108984	SubX	0	0
61	33	274.5	-0.018521	SubX	0	0
62	33	276	0.0457375	SubX	0	1
63	33	277.5	0.0201649	SubX	0	1
64	33	279	0.205124	SubX	0	1
65	33	280.5	0.386428	SubX	0	1
66	34.5	240	0.467736	SubX	0	1
67	34.5	241.5	0.375181	SubX	0	1
68	34.5	243	0.172069	SubX	0	1
69	34.5	244.5	-0.144352	SubX	0	0
70	34.5	246	0.0776733	SubX	0	1
71	34.5	247.5	0.416892	SubX	0	1
72	34.5	249	0.491274	SubX	0	1
73	34.5	250.5	0.40513	SubX	0	1
74	34.5	252	0.412508	SubX	0	1
75	34.5	253.5	0.0266035	SubX	0	1
76	34.5	255	0.199326	SubX	0	1
77	34.5	256.5	0.205662	SubX	0	1
78	34.5	258	0.234775	SubX	0	1
79	34.5	259.5	0.190917	SubX	0	1
80	34.5	261	0.123042	SubX	0	1
81	34.5	262.5	0.0813145	SubX	0	1
82	34.5	264	0.117856	SubX	0	1
83	34.5	265.5	0.211257	SubX	0	1
84	34.5	267	0.106123	SubX	0	1
85	34.5	268.5	0.0953789	SubX	0	1
86	34.5	270	0.0423551	SubX	0	1
87	34.5	271.5	0.0615036	SubX	0	1
88	34.5	273	0.0477773	SubX	0	1
89	34.5	274.5	0.0255183	SubX	0	1
90	34.5	276	0.0650272	SubX	0	1
91	34.5	277.5	-0.0444235	SubX	0	0
92	34.5	279	0.00611679	SubX	0	1
93	34.5	280.5	0.108403	SubX	0	1
94	34.5	282	0.34808	SubX	0	1
95	36	238.5	0.440103	SubX	0	1
96	36	240	0.351516	SubX	0	1
97	36	241.5	0.320224	SubX	0	1
98	36	243	0.0140622	SubX	0	1
99	36	244.5	0.0178109	SubX	0	1
100	36	246	0.191097	SubX	0	1
101	36	247.5	0.348103	SubX	0	1
102	36	249	0.407051	SubX	0	1
103	36	250.5	0.335023	SubX	0	1
104	36	252	0.245086	SubX	0	1
105	36	253.5	0.244274	SubX	0	1
106	36	255	0.326507	SubX	0	1
107	36	256.5	0.207919	SubX	0	1
108	36	258	0.365829	SubX	0	1
109	36	259.5	0.323794	SubX	0	1
110	36	261	0.118909	SubX	0	1
111	36	262.5	0.0933823	SubX	0	1
112	36	264	0.114225	SubX	0	1
113	36	265.5	0.136532	SubX	0	1
114	36	267	0.146629	SubX	0	1
115	36	268.5	0.165691	SubX	0	1
116	36	270	0.0716415	SubX	0	1
117	36	271.5	0.0909541	SubX	0	1
118	36	273	0.0327755	SubX	0	1
119	36	274.5	0.0409523	SubX	0	1
120	36	276	0.0415208	SubX	0	1
121	36	277.5	0.0792753	SubX	0	1
122	36	279	-0.00870223	SubX	0	0
123	36	280.5	0.00457161	SubX	0	1
124	36	282	0.0547239	SubX	0	1
125	36	283.5	0.233611	SubX	0	1
126	37.5	238.5	0.041232	SubX	0	1
127	37.5	240	0.227612	SubX	0	1
128	37.5	241.5	0.179447	SubX	0	1
129	37.5	243	-0.0555312	SubX	0	0
130	37.5	244.5	0.112357	SubX	0	1
131	37.5	246	0.212689	SubX	0	1
132	37.5	247.5	0.290835	SubX	0	1
133	37.5	249	0.312708	SubX	0	1
134	37.5	250.5	0.275208	SubX	0	1
135	37.5	252	0.403736	SubX	0	1
136	37.5	253.5	0.387821	SubX	0	1
137	37.5	255	0.345636	SubX	0	1
138	37.5	256.5	0.22516	SubX	0	1
139	37.5	258	0.261601	SubX	0	1
140	37.5	259.5	0.165587	SubX	0	1
141	37.5	261	0.11638	SubX	0	1
142	37.5	262.5	0.134358	SubX	0	1
143	37.5	264	0.172846	SubX	0	1
144	37.5	265.5	0.171746	SubX	0	1
145	37.5	267	0.187973	SubX	0	1
146	37.5	268.5	0.215025	SubX	0	1
147	37.5	270	0.154703	SubX	0	1
148	37.5	271.5	0.107673	SubX	0	1
149	37.5	273	0.0620404	SubX	0	1
150	37.5	274.5	0.0703723	SubX	0	1
151	37.5	276	0.0311884	SubX	0	1
152	37.5	277.5	-0.0302729	SubX	0	0
153	37.5	279	0.108808	SubX	0	1
154	37.5	280.5	0.101017	SubX	0	1
155	37.5	282	-0.0279429	SubX	0	0
156	37.5	283.5	0.314422	SubX	0	1
157	39	237	0.0842963	SubX	0	1
158	39	238.5	0.0973332	SubX	0	1
159	39	240	0.190892	SubX	0	1
160	39	241.5	-0.0255418	SubX	0	0
161	39	243	0.0580648	SubX	0	1
162	39	244.5	0.139533	SubX	0	1
163	39	246	0.207469	SubX	0	1
164	39	247.5	0.246858	SubX	0	1
165	39	249	0.346128	SubX	0	1
166	39	250.5	0.228813	SubX	0	1
167	39	252	0.130438	SubX	0	1
168	39	253.5	0.268801	SubX	0	1
169	39	255	0.164034	SubX	0	1
170	39	256.5	0.2636	SubX	0	1
171	39	258	0.253038	SubX	0	1
172	39	259.5	0.192471	SubX	0	1
173	39	261	0.14976	SubX	0	1
174	39	262.5	0.158548	SubX	0	1
175	39	264	0.185341	SubX	0	1
176	39	265.5	0.156771	SubX	0	1
177	39	267	0.183837	SubX	0	1
178	39	268.5	0.225522	SubX	0	1
179	39	270	0.145497	SubX	0	1
180	39	271.5	0.142031	SubX	0	1
181	39	273	0.131561	SubX	0	1
182	39	274.5	0.0879081	SubX	0	1
183	39	276	0.0790776	SubX	0	1
184	39	277.5	0.0929958	SubX	0	1
185	39	279	0.119567	SubX	0	1
186	39	280.5	0.145222	SubX	0	1
187	39	282	0.0126271	SubX	0	1
188	39	283.5	0.112046	SubX	0	1
189	39	285	0.438155	SubX	0	1
190	40.5	237	0.228209	SubX	0	1
191	40.5	238.5	0.180433	SubX	0	1
192	40.5	240	0.102218	SubX	0	1
193	40.5	241.5	0.13934	SubX	0	1
194	40.5	243	0.125171	SubX	0	1
195	40.5	244.5	0.227144	SubX	0	1
196	40.5	246	0.0305878	SubX	0	1
197	40.5	247.5	-0.0557583	SubX	0	0
198	40.5	249	0.259553	SubX	0	1
199	40.5	250.5	0.23296	SubX	0	1
200	40.5	252	0.292547	SubX	0	1
201	40.5	253.5	0.368768	SubX	0	1
202	40.5	255	0.306113	SubX	0	1
203	40.5	256.5	0.240877	SubX	0	1
204	40.5	258	0.233976	SubX	0	1
205	40.5	259.5	0.221777	SubX	0	1
206	40.5	261	0.178555	SubX	0	1
207	40.5	262.5	0.177363	SubX	0	1
208	40.5	264	0.141846	SubX	0	1
209	40.5	265.5	0.139171	SubX	0	1
210	40.5	267	0.176119	SubX	0	1
211	40.5	268.5	0.131452	SubX	0	1
212	40.5	270	0.142383	SubX	0	1
213	40.5	271.5	0.140623	SubX	0	1
214	40.5	273	0.0937773	SubX	0	1
215	40.5	274.5	0.0625763	SubX	0	1
216	40.5	276	0.0934558	SubX	0	1
217	40.5	277.5	0.11784	SubX	0	1
218	40.5	279	0.101151	SubX	0	1
219	40.5	280.5	0.0454883	SubX	0	1
220	40.5	282	0.0679452	SubX	0	1
221	40.5	283.5	-0.0371781	SubX	0	0
222	40.5	285	0.0248443	SubX	0	1
223	40.5	286.5	0.283394	SubX	0	1
224	42	237	0.277553	SubX	0	1
225	42	238.5	0.193106	SubX	0	1
226	42	240	0.117118	SubX	0	1
227	42	241.5	0.104615	SubX	0	1
228	42	243	0.131262	SubX	0	1
229	42	244.5	0.172671	SubX	0	1
230	42	246	0.0295799	SubX	0	1
231	42	247.5	-0.00849838	SubX	0	0
232	42	249	0.170402	SubX	0	1
233	42	250.5	0.268037	SubX	0	1
234	42	252	0.273933	SubX	0	1
235	42	253.5	0.254133	SubX	0	1
236	42	255	0.223278	SubX	0	1
237	42	256.5	0.212524	SubX	0	1
238	42	258	0.220719	SubX	0	1
239	42	259.5	0.235138	SubX	0	1
240	42	261	0.15363	SubX	0	1
241	42	262.5	0.146564	SubX	0	1
242	42	264	0.134248	SubX	0	1
243	42	265.5	0.126621	SubX	0	1
244	42	267	0.148178	SubX	0	1
245	42	268.5	0.151648	SubX	0	1
246	42	270	0.154304	SubX	0	1
247	42	271.5	0.117734	SubX	0	1
248	42	273	0.014039	SubX	0	1
249	42	274.5	-0.00911465	SubX	0	0
250	42	276	0.0149415	SubX	0	1
251	42	277.5	-0.00863911	SubX	0	0
252	42	279	0.00500553	SubX	0	1
253	42	280.5	0.0348706	SubX	0	1
254	42	282	0.155264	SubX	0	1
255	42	283.5	-0.00963219	SubX	0	0
256	42	285	0.0366739	SubX	0	1
257	42	286.5	0.0962842	SubX	0	1
258	42	288	0.122442	SubX	0	1
259	43.5	237	0.170746	SubX	0	1
260	43.5	238.5	0.277988	SubX	0	1
261	43.5	240	0.0642718	SubX	0	1
262	43.5	241.5	0.0954362	SubX	0	1
263	43.5	243	-0.0372189	SubX	0	0
264	43.5	244.5	0.0858309	SubX	0	1
265	43.5	246	0.0228251	SubX	0	1
266	43.5	247.5	0.0493526	SubX	0	1
267	43.5	249	0.153294	SubX	0	1
268	43.5	250.5	0.210754	SubX	0	1
269	43.5	252	0.297913	SubX	0	1
270	43.5	253.5	0.254863	SubX	0	1
271	43.5	255	0.200457	SubX	0	1
272	43.5	256.5	0.173629	SubX	0	1
273	43.5	258	0.170455	SubX	0	1
274	43.5	259.5	0.198562	SubX	0	1
275	43.5	261	0.153708	SubX	0	1
276	43.5	262.5	0.185485	SubX	0	1
277	43.5	264	0.155668	SubX	0	1
278	43.5	265.5	0.140139	SubX	0	1
279	43.5	267	0.147321	SubX	0	1
280	43.5	268.5	0.134178	SubX	0	1
281	43.5	270	0.0991457	SubX	0	1
282	43.5	271.5	0.040063	SubX	0	1
283	43.5	273	-0.0280265	SubX	0	0
284	43.5	274.5	-0.013085	SubX	0	0
285	43.5	276	-0.0412919	SubX	0	0
286	43.5	277.5	-0.0525052	SubX	0	0
287	43.5	282	-0.00356848	SubX	0	0
288	43.5	283.5	0.0114827	SubX	0	1
289	43.5	285	0.203342	SubX	0	1
290	43.5	286.5	0.12147	SubX	0	1
291	43.5	288	0.169339	SubX	0	1
292	43.5	289.5	0.260234	SubX	0	1
293	45	237	0.00568643	SubX	0	1
294	45	238.5	0.147127	SubX	0	1
295	45	240	0.051125	SubX	0	1
296	45	241.5	0.213607	SubX	0	1
297	45	243	0.190634	SubX	0	1
298	45	244.5	0.0167593	SubX	0	1
299	45	246	0.0761193	SubX	0	1
300	45	247.5	0.231829	SubX	0	1
301	45	249	0.207511	SubX	0	1
302	45	250.5	0.181736	SubX	0	1
303	45	252	0.256358	SubX	0	1
304	45	253.5	0.227276	SubX	0	1
305	45	255	0.196127	SubX	0	1
306	45	256.5	0.177181	SubX	0	1
307	45	258	0.133635	SubX	0	1
308	45	259.5	0.177316	SubX	0	1
309	45	261	0.174377	SubX	0	1
310	45	262.5	0.165228	SubX	0	1
311	45	264	0.157078	SubX	0	1
312	45	265.5	0.159694	SubX	0	1
313	45	267	0.139282	SubX	0	1
314	45	268.5	0.0900063	SubX	0	1
315	45	270	0.0712136	SubX	0	1
316	45	271.5	0.031734	SubX	0	1
317	45	273	-0.0206479	SubX	0	0
318	45	274.5	-0.018614	SubX	0	0
319	45	276	-0.0180042	SubX	0	0
320	45	286.5	0.0611168	SubX	0	1
321	45	288	0.251379	SubX	0	1
322	45	289.5	0.13861	SubX	0	1
323	45	291	0.0488505	SubX	0	1
324	45	292.5	0.222683	SubX	0	1
325	46.5	237	-0.0120703	SubX	0	0
326	46.5	238.5	0.284659	SubX	0	1
327	46.5	240	-0.00663653	SubX	0	0
328	46.5	241.5	0.069771	SubX	0	1
329	46.5	243	0.151244	SubX	0	1
330	46.5	244.5	0.0222834	SubX	0	1
331	46.5	246	0.102623	SubX	0	1
332	46.5	247.5	0.200488	SubX	0	1
333	46.5	249	0.228874	SubX	0	1
334	46.5	250.5	0.22507	SubX	0	1
335	46.5	252	0.205464	SubX	0	1
336	46.5	253.5	0.191158	SubX	0	1
337	46.5	255	0.175717	SubX	0	1
338	46.5	256.5	0.14391	SubX	0	1
339	46.5	258	0.146197	SubX	0	1
340	46.5	259.5	0.213066	SubX	0	1
341	46.5	261	0.176609	SubX	0	1
342	46.5	262.5	0.155376	SubX	0	1
343	46.5	264	0.169276	SubX	0	1
344	46.5	265.5	0.134435	SubX	0	1
345	46.5	267	0.0731422	SubX	0	1
346	46.5	268.5	0.0744451	SubX	0	1
347	46.5	270	0.0551747	SubX	0	1
348	46.5	271.5	0.036122	SubX	0	1
349	46.5	273	-0.0720756	SubX	0	0
350	46.5	274.5	-0.0619718	SubX	0	0
351	46.5	291	0.0752714	SubX	0	1
352	48	237	0.217792	SubX	0	1
353	48	238.5	0.275818	SubX	0	1
354	48	240	0.0336039	SubX	0	1
355	48	241.5	0.049496	SubX	0	1
356	48	243	0.125602	SubX	0	1
357	48	244.5	0.202372	SubX	0	1
358	48	246	0.180651	SubX	0	1
359	48	247.5	0.228488	SubX	0	1
360	48	249	0.193551	SubX	0	1
361	48	250.5	0.177335	SubX	0	1
362	48	252	0.172415	SubX	0	1
363	48	253.5	0.176941	SubX	0	1
364	48	255	0.138476	SubX	0	1
365	48	256.5	0.12331	SubX	0	1
366	48	258	0.115091	SubX	0	1
367	48	259.5	0.123543	SubX	0	1
368	48	261	0.11125	SubX	0	1
369	48	262.5	0.123704	SubX	0	1
370	48	264	0.133449	SubX	0	1
371	48	265.5	0.0993559	SubX	0	1
372	48	267	0.0983111	SubX	0	1
373	48	268.5	0.127514	SubX	0	1
374	48	270	0.0758	SubX	0	1
375	48	271.5	0.00554711	SubX	0	1
376	25.5	279	0.385907	SubX	0.1	1
377	27	261	-0.000687482	SubX	0.1	0
378	27	262.5	0.0839181	SubX	0.1	0
379	27	279	0.262158	SubX	0.1	1
380	28.5	261	0.000441741	SubX	0.1	0
381	28.5	262.5	0.0417674	SubX	0.1	0
382	28.5	264	0.197793	SubX	0.1	1
383	28.5	277.5	0.36327	SubX	0.1	1
384	28.5	279	0.462513	SubX	0.1	1
385	30	256.5	0.428085	SubX	0.1	1
386	30	258	0.206102	SubX	0.1	1
387	30	259.5	0.00999411	SubX	0.1	0
388	30	261	0.0647912	SubX	0.1	0
389	30	262.5	0.00529411	SubX	0.1	0
390	30	264	-0.0926735	SubX	0.1	0
391	30	265.5	0.0394396	SubX	0.1	0
392	30	267	0.0576426	SubX	0.1	0
393	30	268.5	0.0112293	SubX	0.1	0
394	30	270	0.252191	SubX	0.1	1
395	30	274.5	0.382327	SubX	0.1	1
396	30	276	0.360804	SubX	0.1	1
397	30	277.5	0.331306	SubX	0.1	1
398	31.5	249	0.347965	SubX	0.1	1
399	31.5	250.5	0.218023	SubX	0.1	1
400	31.5	255	0.271813	SubX	0.1	1
401	31.5	256.5	0.215804	SubX	0.1	1
402	31.5	258	0.1981	SubX	0.1	1
403	31.5	259.5	0.227968	SubX	0.1	1
404	31.5	261	0.176645	SubX	0.1	1
405	31.5	262.5	0.125827	SubX	0.1	1
406	31.5	264	0.103411	SubX	0.1	1
407	31.5	265.5	0.128399	SubX	0.1	1
408	31.5	267	0.0465404	SubX	0.1	0
409	31.5	268.5	0.00320163	SubX	0.1	0
410	31.5	270	-0.0252088	SubX	0.1	0
411	31.5	271.5	0.0170957	SubX	0.1	0
412	31.5	273	0.0854527	SubX	0.1	0
413	31.5	274.5	-0.0409133	SubX	0.1	0
414	31.5	276	-0.154245	SubX	0.1	0
415	31.5	277.5	0.0284826	SubX	0.1	0
416	33	243	0.264161	SubX	0.1	1
417	33	244.5	0.000535377	SubX	0.1	0
418	33	246	0.0163422	SubX	0.1	0
419	33	247.5	0.0197984	SubX	0.1	0
420	33	249	-0.0200429	SubX	0.1	0
421	33	250.5	0.259529	SubX	0.1	1
422	33	252	0.205376	SubX	0.1	1
423	33	253.5	-0.0285841	SubX	0.1	0
424	33	255	0.330089	SubX	0.1	1
425	33	256.5	0.235133	SubX	0.1	1
426	33	258	0.235022	SubX	0.1	1
427	33	259.5	0.203319	SubX	0.1	1
428	33	261	0.15834	SubX	0.1	1
429	33	262.5	0.116903	SubX	0.1	1
430	33	264	0.0999967	SubX	0.1	0
431	33	265.5	0.149053	SubX	0.1	1
432	33	267	0.117899	SubX	0.1	1
433	33	268.5	0.0887213	SubX	0.1	0
434	33	270	0.0518576	SubX	0.1	0
435	33	271.5	-0.000638022	SubX	0.1	0
436	33	273	-0.108984	SubX	0.1	0
437	33	274.5	-0.018521	SubX	0.1	0
438	33	276	0.0457375	SubX	0.1	0
439	33	277.5	0.0201649	SubX	0.1	0
440	33	279	0.205124	SubX	0.1	1
441	33	280.5	0.386428	SubX	0.1	1
442	34.5	240	0.467736	SubX	0.1	1
443	34.5	241.5	0.375181	SubX	0.1	1
444	34.5	243	0.172069	SubX	0.1	1
445	34.5	244.5	-0.144352	SubX	0.1	0
446	34.5	246	0.0776733	SubX	0.1	0
447	34.5	247.5	0.416892	SubX	0.1	1
448	34.5	249	0.491274	SubX	0.1	1
449	34.5	250.5	0.40513	SubX	0.1	1
450	34.5	252	0.412508	SubX	0.1	1
451	34.5	253.5	0.0266035	SubX	0.1	0
452	34.5	255	0.199326	SubX	0.1	1
453	34.5	256.5	0.205662	SubX	0.1	1
454	34.5	258	0.234775	SubX	0.1	1
455	34.5	259.5	0.190917	SubX	0.1	1
456	34.5	261	0.123042	SubX	0.1	1
457	34.5	262.5	0.0813145	SubX	0.1	0
458	34.5	264	0.117856	SubX	0.1	1
459	34.5	265.5	0.211257	SubX	0.1	1
460	34.5	267	0.106123	SubX	0.1	1
461	34.5	268.5	0.0953789	SubX	0.1	0
462	34.5	270	0.0423551	SubX	0.1	0
463	34.5	271.5	0.0615036	SubX	0.1	0
464	34.5	273	0.0477773	SubX	0.1	0
465	34.5	274.5	0.0255183	SubX	0.1	0
466	34.5	276	0.0650272	SubX	0.1	0
467	34.5	277.5	-0.0444235	SubX	0.1	0
468	34.5	279	0.00611679	SubX	0.1	0
469	34.5	280.5	0.108403	SubX	0.1	1
470	34.5	282	0.34808	SubX	0.1	1
471	36	238.5	0.440103	SubX	0.1	1
472	36	240	0.351516	SubX	0.1	1
473	36	241.5	0.320224	SubX	0.1	1
474	36	243	0.0140622	SubX	0.1	0
475	36	244.5	0.0178109	SubX	0.1	0
476	36	246	0.191097	SubX	0.1	1
477	36	247.5	0.348103	SubX	0.1	1
478	36	249	0.407051	SubX	0.1	1
479	36	250.5	0.335023	SubX	0.1	1
480	36	252	0.245086	SubX	0.1	1
481	36	253.5	0.244274	SubX	0.1	1
482	36	255	0.326507	SubX	0.1	1
483	36	256.5	0.207919	SubX	0.1	1
484	36	258	0.365829	SubX	0.1	1
485	36	259.5	0.323794	SubX	0.1	1
486	36	261	0.118909	SubX	0.1	1
487	36	262.5	0.0933823	SubX	0.1	0
488	36	264	0.114225	SubX	0.1	1
489	36	265.5	0.136532	SubX	0.1	1
490	36	267	0.146629	SubX	0.1	1
491	36	268.5	0.165691	SubX	0.1	1
492	36	270	0.0716415	SubX	0.1	0
493	36	271.5	0.0909541	SubX	0.1	0
494	36	273	0.0327755	SubX	0.1	0
495	36	274.5	0.0409523	SubX	0.1	0
496	36	276	0.0415208	SubX	0.1	0
497	36	277.5	0.0792753	SubX	0.1	0
498	36	279	-0.00870223	SubX	0.1	0
499	36	280.5	0.00457161	SubX	0.1	0
500	36	282	0.0547239	SubX	0.1	0
501	36	283.5	0.233611	SubX	0.1	1
502	37.5	238.5	0.041232	SubX	0.1	0
503	37.5	240	0.227612	SubX	0.1	1
504	37.5	241.5	0.179447	SubX	0.1	1
505	37.5	243	-0.0555312	SubX	0.1	0
506	37.5	244.5	0.112357	SubX	0.1	1
507	37.5	246	0.212689	SubX	0.1	1
508	37.5	247.5	0.290835	SubX	0.1	1
509	37.5	249	0.312708	SubX	0.1	1
510	37.5	250.5	0.275208	SubX	0.1	1
511	37.5	252	0.403736	SubX	0.1	1
512	37.5	253.5	0.387821	SubX	0.1	1
513	37.5	255	0.345636	SubX	0.1	1
514	37.5	256.5	0.22516	SubX	0.1	1
515	37.5	258	0.261601	SubX	0.1	1
516	37.5	259.5	0.165587	SubX	0.1	1
517	37.5	261	0.11638	SubX	0.1	1
518	37.5	262.5	0.134358	SubX	0.1	1
519	37.5	264	0.172846	SubX	0.1	1
520	37.5	265.5	0.171746	SubX	0.1	1
521	37.5	267	0.187973	SubX	0.1	1
522	37.5	268.5	0.215025	SubX	0.1	1
523	37.5	270	0.154703	SubX	0.1	1
524	37.5	271.5	0.107673	SubX	0.1	1
525	37.5	273	0.0620404	SubX	0.1	0
526	37.5	274.5	0.0703723	SubX	0.1	0
527	37.5	276	0.0311884	SubX	0.1	0
528	37.5	277.5	-0.0302729	SubX	0.1	0
529	37.5	279	0.108808	SubX	0.1	1
530	37.5	280.5	0.101017	SubX	0.1	1
531	37.5	282	-0.0279429	SubX	0.1	0
532	37.5	283.5	0.314422	SubX	0.1	1
533	39	237	0.0842963	SubX	0.1	0
534	39	238.5	0.0973332	SubX	0.1	0
535	39	240	0.190892	SubX	0.1	1
536	39	241.5	-0.0255418	SubX	0.1	0
537	39	243	0.0580648	SubX	0.1	0
538	39	244.5	0.139533	SubX	0.1	1
539	39	246	0.207469	SubX	0.1	1
540	39	247.5	0.246858	SubX	0.1	1
541	39	249	0.346128	SubX	0.1	1
542	39	250.5	0.228813	SubX	0.1	1
543	39	252	0.130438	SubX	0.1	1
544	39	253.5	0.268801	SubX	0.1	1
545	39	255	0.164034	SubX	0.1	1
546	39	256.5	0.2636	SubX	0.1	1
547	39	258	0.253038	SubX	0.1	1
548	39	259.5	0.192471	SubX	0.1	1
549	39	261	0.14976	SubX	0.1	1
550	39	262.5	0.158548	SubX	0.1	1
551	39	264	0.185341	SubX	0.1	1
552	39	265.5	0.156771	SubX	0.1	1
553	39	267	0.183837	SubX	0.1	1
554	39	268.5	0.225522	SubX	0.1	1
555	39	270	0.145497	SubX	0.1	1
556	39	271.5	0.142031	SubX	0.1	1
557	39	273	0.131561	SubX	0.1	1
558	39	274.5	0.0879081	SubX	0.1	0
559	39	276	0.0790776	SubX	0.1	0
560	39	277.5	0.0929958	SubX	0.1	0
561	39	279	0.119567	SubX	0.1	1
562	39	280.5	0.145222	SubX	0.1	1
563	39	282	0.0126271	SubX	0.1	0
564	39	283.5	0.112046	SubX	0.1	1
565	39	285	0.438155	SubX	0.1	1
566	40.5	237	0.228209	SubX	0.1	1
567	40.5	238.5	0.180433	SubX	0.1	1
568	40.5	240	0.102218	SubX	0.1	1
569	40.5	241.5	0.13934	SubX	0.1	1
570	40.5	243	0.125171	SubX	0.1	1
571	40.5	244.5	0.227144	SubX	0.1	1
572	40.5	246	0.0305878	SubX	0.1	0
573	40.5	247.5	-0.0557583	SubX	0.1	0
574	40.5	249	0.259553	SubX	0.1	1
575	40.5	250.5	0.23296	SubX	0.1	1
576	40.5	252	0.292547	SubX	0.1	1
577	40.5	253.5	0.368768	SubX	0.1	1
578	40.5	255	0.306113	SubX	0.1	1
579	40.5	256.5	0.240877	SubX	0.1	1
580	40.5	258	0.233976	SubX	0.1	1
581	40.5	259.5	0.221777	SubX	0.1	1
582	40.5	261	0.178555	SubX	0.1	1
583	40.5	262.5	0.177363	SubX	0.1	1
584	40.5	264	0.141846	SubX	0.1	1
585	40.5	265.5	0.139171	SubX	0.1	1
586	40.5	267	0.176119	SubX	0.1	1
587	40.5	268.5	0.131452	SubX	0.1	1
588	40.5	270	0.142383	SubX	0.1	1
589	40.5	271.5	0.140623	SubX	0.1	1
590	40.5	273	0.0937773	SubX	0.1	0
591	40.5	274.5	0.0625763	SubX	0.1	0
592	40.5	276	0.0934558	SubX	0.1	0
593	40.5	277.5	0.11784	SubX	0.1	1
594	40.5	279	0.101151	SubX	0.1	1
595	40.5	280.5	0.0454883	SubX	0.1	0
596	40.5	282	0.0679452	SubX	0.1	0
597	40.5	283.5	-0.0371781	SubX	0.1	0
598	40.5	285	0.0248443	SubX	0.1	0
599	40.5	286.5	0.283394	SubX	0.1	1
600	42	237	0.277553	SubX	0.1	1
601	42	238.5	0.193106	SubX	0.1	1
602	42	240	0.117118	SubX	0.1	1
603	42	241.5	0.104615	SubX	0.1	1
604	42	243	0.131262	SubX	0.1	1
605	42	244.5	0.172671	SubX	0.1	1
606	42	246	0.0295799	SubX	0.1	0
607	42	247.5	-0.00849838	SubX	0.1	0
608	42	249	0.170402	SubX	0.1	1
609	42	250.5	0.268037	SubX	0.1	1
610	42	252	0.273933	SubX	0.1	1
611	42	253.5	0.254133	SubX	0.1	1
612	42	255	0.223278	SubX	0.1	1
613	42	256.5	0.212524	SubX	0.1	1
614	42	258	0.220719	SubX	0.1	1
615	42	259.5	0.235138	SubX	0.1	1
616	42	261	0.15363	SubX	0.1	1
617	42	262.5	0.146564	SubX	0.1	1
618	42	264	0.134248	SubX	0.1	1
619	42	265.5	0.126621	SubX	0.1	1
620	42	267	0.148178	SubX	0.1	1
621	42	268.5	0.151648	SubX	0.1	1
622	42	270	0.154304	SubX	0.1	1
623	42	271.5	0.117734	SubX	0.1	1
624	42	273	0.014039	SubX	0.1	0
625	42	274.5	-0.00911465	SubX	0.1	0
626	42	276	0.0149415	SubX	0.1	0
627	42	277.5	-0.00863911	SubX	0.1	0
628	42	279	0.00500553	SubX	0.1	0
629	42	280.5	0.0348706	SubX	0.1	0
630	42	282	0.155264	SubX	0.1	1
631	42	283.5	-0.00963219	SubX	0.1	0
632	42	285	0.0366739	SubX	0.1	0
633	42	286.5	0.0962842	SubX	0.1	0
634	42	288	0.122442	SubX	0.1	1
635	43.5	237	0.170746	SubX	0.1	1
636	43.5	238.5	0.277988	SubX	0.1	1
637	43.5	240	0.0642718	SubX	0.1	0
638	43.5	241.5	0.0954362	SubX	0.1	0
639	43.5	243	-0.0372189	SubX	0.1	0
640	43.5	244.5	0.0858309	SubX	0.1	0
641	43.5	246	0.0228251	SubX	0.1	0
642	43.5	247.5	0.0493526	SubX	0.1	0
643	43.5	249	0.153294	SubX	0.1	1
644	43.5	250.5	0.210754	SubX	0.1	1
645	43.5	252	0.297913	SubX	0.1	1
646	43.5	253.5	0.254863	SubX	0.1	1
647	43.5	255	0.200457	SubX	0.1	1
648	43.5	256.5	0.173629	SubX	0.1	1
649	43.5	258	0.170455	SubX	0.1	1
650	43.5	259.5	0.198562	SubX	0.1	1
651	43.5	261	0.153708	SubX	0.1	1
652	43.5	262.5	0.185485	SubX	0.1	1
653	43.5	264	0.155668	SubX	0.1	1
654	43.5	265.5	0.140139	SubX	0.1	1
655	43.5	267	0.147321	SubX	0.1	1
656	43.5	268.5	0.134178	SubX	0.1	1
657	43.5	270	0.0991457	SubX	0.1	0
658	43.5	271.5	0.040063	SubX	0.1	0
659	43.5	273	-0.0280265	SubX	0.1	0
660	43.5	274.5	-0.013085	SubX	0.1	0
661	43.5	276	-0.0412919	SubX	0.1	0
662	43.5	277.5	-0.0525052	SubX	0.1	0
663	43.5	282	-0.00356848	SubX	0.1	0
664	43.5	283.5	0.0114827	SubX	0.1	0
665	43.5	285	0.203342	SubX	0.1	1
666	43.5	286.5	0.12147	SubX	0.1	1
667	43.5	288	0.169339	SubX	0.1	1
668	43.5	289.5	0.260234	SubX	0.1	1
669	45	237	0.00568643	SubX	0.1	0
670	45	238.5	0.147127	SubX	0.1	1
671	45	240	0.051125	SubX	0.1	0
672	45	241.5	0.213607	SubX	0.1	1
673	45	243	0.190634	SubX	0.1	1
674	45	244.5	0.0167593	SubX	0.1	0
675	45	246	0.0761193	SubX	0.1	0
676	45	247.5	0.231829	SubX	0.1	1
677	45	249	0.207511	SubX	0.1	1
678	45	250.5	0.181736	SubX	0.1	1
679	45	252	0.256358	SubX	0.1	1
680	45	253.5	0.227276	SubX	0.1	1
681	45	255	0.196127	SubX	0.1	1
682	45	256.5	0.177181	SubX	0.1	1
683	45	258	0.133635	SubX	0.1	1
684	45	259.5	0.177316	SubX	0.1	1
685	45	261	0.174377	SubX	0.1	1
686	45	262.5	0.165228	SubX	0.1	1
687	45	264	0.157078	SubX	0.1	1
688	45	265.5	0.159694	SubX	0.1	1
689	45	267	0.139282	SubX	0.1	1
690	45	268.5	0.0900063	SubX	0.1	0
691	45	270	0.0712136	SubX	0.1	0
692	45	271.5	0.031734	SubX	0.1	0
693	45	273	-0.0206479	SubX	0.1	0
694	45	274.5	-0.018614	SubX	0.1	0
695	45	276	-0.0180042	SubX	0.1	0
696	45	286.5	0.0611168	SubX	0.1	0
697	45	288	0.251379	SubX	0.1	1
698	45	289.5	0.13861	SubX	0.1	1
699	45	291	0.0488505	SubX	0.1	0
700	45	292.5	0.222683	SubX	0.1	1
701	46.5	237	-0.0120703	SubX	0.1	0
702	46.5	238.5	0.284659	SubX	0.1	1
703	46.5	240	-0.00663653	SubX	0.1	0
704	46.5	241.5	0.069771	SubX	0.1	0
705	46.5	243	0.151244	SubX	0.1	1
706	46.5	244.5	0.0222834	SubX	0.1	0
707	46.5	246	0.102623	SubX	0.1	1
708	46.5	247.5	0.200488	SubX	0.1	1
709	46.5	249	0.228874	SubX	0.1	1
710	46.5	250.5	0.22507	SubX	0.1	1
711	46.5	252	0.205464	SubX	0.1	1
712	46.5	253.5	0.191158	SubX	0.1	1
713	46.5	255	0.175717	SubX	0.1	1
714	46.5	256.5	0.14391	SubX	0.1	1
715	46.5	258	0.146197	SubX	0.1	1
716	46.5	259.5	0.213066	SubX	0.1	1
717	46.5	261	0.176609	SubX	0.1	1
718	46.5	262.5	0.155376	SubX	0.1	1
719	46.5	264	0.169276	SubX	0.1	1
720	46.5	265.5	0.134435	SubX	0.1	1
721	46.5	267	0.0731422	SubX	0.1	0
722	46.5	268.5	0.0744451	SubX	0.1	0
723	46.5	270	0.0551747	SubX	0.1	0
724	46.5	271.5	0.036122	SubX	0.1	0
725	46.5	273	-0.0720756	SubX	0.1	0
726	46.5	274.5	-0.0619718	SubX	0.1	0
727	46.5	291	0.0752714	SubX	0.1	0
728	48	237	0.217792	SubX	0.1	1
729	48	238.5	0.275818	SubX	0.1	1
730	48	240	0.0336039	SubX	0.1	0
731	48	241.5	0.049496	SubX	0.1	0
732	48	243	0.125602	SubX	0.1	1
733	48	244.5	0.202372	SubX	0.1	1
734	48	246	0.180651	SubX	0.1	1
735	48	247.5	0.228488	SubX	0.1	1
736	48	249	0.193551	SubX	0.1	1
737	48	250.5	0.177335	SubX	0.1	1
738	48	252	0.172415	SubX	0.1	1
739	48	253.5	0.176941	SubX	0.1	1
740	48	255	0.138476	SubX	0.1	1
741	48	256.5	0.12331	SubX	0.1	1
742	48	258	0.115091	SubX	0.1	1
743	48	259.5	0.123543	SubX	0.1	1
744	48	261	0.11125	SubX	0.1	1
745	48	262.5	0.123704	SubX	0.1	1
746	48	264	0.133449	SubX	0.1	1
747	48	265.5	0.0993559	SubX	0.1	0
748	48	267	0.0983111	SubX	0.1	0
749	48	268.5	0.127514	SubX	0.1	1
750	48	270	0.0758	SubX	0.1	0
751	48	271.5	0.00554711	SubX	0.1	0
752	25.5	279	0.385907	SubX	0.2	1
753	27	261	-0.000687482	SubX	0.2	0
754	27	262.5	0.0839181	SubX	0.2	0
755	27	279	0.262158	SubX	0.2	1
756	28.5	261	0.000441741	SubX	0.2	0
757	28.5	262.5	0.0417674	SubX	0.2	0
758	28.5	264	0.197793	SubX	0.2	0
759	28.5	277.5	0.36327	SubX	0.2	1
760	28.5	279	0.462513	SubX	0.2	1
761	30	256.5	0.428085	SubX	0.2	1
762	30	258	0.206102	SubX	0.2	1
763	30	259.5	0.00999411	SubX	0.2	0
764	30	261	0.0647912	SubX	0.2	0
765	30	262.5	0.00529411	SubX	0.2	0
766	30	264	-0.0926735	SubX	0.2	0
767	30	265.5	0.0394396	SubX	0.2	0
768	30	267	0.0576426	SubX	0.2	0
769	30	268.5	0.0112293	SubX	0.2	0
770	30	270	0.252191	SubX	0.2	1
771	30	274.5	0.382327	SubX	0.2	1
772	30	276	0.360804	SubX	0.2	1
773	30	277.5	0.331306	SubX	0.2	1
774	31.5	249	0.347965	SubX	0.2	1
775	31.5	250.5	0.218023	SubX	0.2	1
776	31.5	255	0.271813	SubX	0.2	1
777	31.5	256.5	0.215804	SubX	0.2	1
778	31.5	258	0.1981	SubX	0.2	0
779	31.5	259.5	0.227968	SubX	0.2	1
780	31.5	261	0.176645	SubX	0.2	0
781	31.5	262.5	0.125827	SubX	0.2	0
782	31.5	264	0.103411	SubX	0.2	0
783	31.5	265.5	0.128399	SubX	0.2	0
784	31.5	267	0.0465404	SubX	0.2	0
785	31.5	268.5	0.00320163	SubX	0.2	0
786	31.5	270	-0.0252088	SubX	0.2	0
787	31.5	271.5	0.0170957	SubX	0.2	0
788	31.5	273	0.0854527	SubX	0.2	0
789	31.5	274.5	-0.0409133	SubX	0.2	0
790	31.5	276	-0.154245	SubX	0.2	0
791	31.5	277.5	0.0284826	SubX	0.2	0
792	33	243	0.264161	SubX	0.2	1
793	33	244.5	0.000535377	SubX	0.2	0
794	33	246	0.0163422	SubX	0.2	0
795	33	247.5	0.0197984	SubX	0.2	0
796	33	249	-0.0200429	SubX	0.2	0
797	33	250.5	0.259529	SubX	0.2	1
798	33	252	0.205376	SubX	0.2	1
799	33	253.5	-0.0285841	SubX	0.2	0
800	33	255	0.330089	SubX	0.2	1
801	33	256.5	0.235133	SubX	0.2	1
802	33	258	0.235022	SubX	0.2	1
803	33	259.5	0.203319	SubX	0.2	1
804	33	261	0.15834	SubX	0.2	0
805	33	262.5	0.116903	SubX	0.2	0
806	33	264	0.0999967	SubX	0.2	0
807	33	265.5	0.149053	SubX	0.2	0
808	33	267	0.117899	SubX	0.2	0
809	33	268.5	0.0887213	SubX	0.2	0
810	33	270	0.0518576	SubX	0.2	0
811	33	271.5	-0.000638022	SubX	0.2	0
812	33	273	-0.108984	SubX	0.2	0
813	33	274.5	-0.018521	SubX	0.2	0
814	33	276	0.0457375	SubX	0.2	0
815	33	277.5	0.0201649	SubX	0.2	0
816	33	279	0.205124	SubX	0.2	1
817	33	280.5	0.386428	SubX	0.2	1
818	34.5	240	0.467736	SubX	0.2	1
819	34.5	241.5	0.375181	SubX	0.2	1
820	34.5	243	0.172069	SubX	0.2	0
821	34.5	244.5	-0.144352	SubX	0.2	0
822	34.5	246	0.0776733	SubX	0.2	0
823	34.5	247.5	0.416892	SubX	0.2	1
824	34.5	249	0.491274	SubX	0.2	1
825	34.5	250.5	0.40513	SubX	0.2	1
826	34.5	252	0.412508	SubX	0.2	1
827	34.5	253.5	0.0266035	SubX	0.2	0
828	34.5	255	0.199326	SubX	0.2	0
829	34.5	256.5	0.205662	SubX	0.2	1
830	34.5	258	0.234775	SubX	0.2	1
831	34.5	259.5	0.190917	SubX	0.2	0
832	34.5	261	0.123042	SubX	0.2	0
833	34.5	262.5	0.0813145	SubX	0.2	0
834	34.5	264	0.117856	SubX	0.2	0
835	34.5	265.5	0.211257	SubX	0.2	1
836	34.5	267	0.106123	SubX	0.2	0
837	34.5	268.5	0.0953789	SubX	0.2	0
838	34.5	270	0.0423551	SubX	0.2	0
839	34.5	271.5	0.0615036	SubX	0.2	0
840	34.5	273	0.0477773	SubX	0.2	0
841	34.5	274.5	0.0255183	SubX	0.2	0
842	34.5	276	0.0650272	SubX	0.2	0
843	34.5	277.5	-0.0444235	SubX	0.2	0
844	34.5	279	0.00611679	SubX	0.2	0
845	34.5	280.5	0.108403	SubX	0.2	0
846	34.5	282	0.34808	SubX	0.2	1
847	36	238.5	0.440103	SubX	0.2	1
848	36	240	0.351516	SubX	0.2	1
849	36	241.5	0.320224	SubX	0.2	1
850	36	243	0.0140622	SubX	0.2	0
851	36	244.5	0.0178109	SubX	0.2	0
852	36	246	0.191097	SubX	0.2	0
853	36	247.5	0.348103	SubX	0.2	1
854	36	249	0.407051	SubX	0.2	1
855	36	250.5	0.335023	SubX	0.2	1
856	36	252	0.245086	SubX	0.2	1
857	36	253.5	0.244274	SubX	0.2	1
858	36	255	0.326507	SubX	0.2	1
859	36	256.5	0.207919	SubX	0.2	1
860	36	258	0.365829	SubX	0.2	1
861	36	259.5	0.323794	SubX	0.2	1
862	36	261	0.118909	SubX	0.2	0
863	36	262.5	0.0933823	SubX	0.2	0
864	36	264	0.114225	SubX	0.2	0
865	36	265.5	0.136532	SubX	0.2	0
866	36	267	0.146629	SubX	0.2	0
867	36	268.5	0.165691	SubX	0.2	0
868	36	270	0.0716415	SubX	0.2	0
869	36	271.5	0.0909541	SubX	0.2	0
870	36	273	0.0327755	SubX	0.2	0
871	36	274.5	0.0409523	SubX	0.2	0
872	36	276	0.0415208	SubX	0.2	0
873	36	277.5	0.0792753	SubX	0.2	0
874	36	279	-0.00870223	SubX	0.2	0
875	36	280.5	0.00457161	SubX	0.2	0
876	36	282	0.0547239	SubX	0.2	0
877	36	283.5	0.233611	SubX	0.2	1
878	37.5	238.5	0.041232	SubX	0.2	0
879	37.5	240	0.227612	SubX	0.2	1
880	37.5	241.5	0.179447	SubX	0.2	0
881	37.5	243	-0.0555312	SubX	0.2	0
882	37.5	244.5	0.112357	SubX	0.2	0
883	37.5	246	0.212689	SubX	0.2	1
884	37.5	247.5	0.290835	SubX	0.2	1
885	37.5	249	0.312708	SubX	0.2	1
886	37.5	250.5	0.275208	SubX	0.2	1
887	37.5	252	0.403736	SubX	0.2	1
888	37.5	253.5	0.387821	SubX	0.2	1
889	37.5	255	0.345636	SubX	0.2	1
890	37.5	256.5	0.22516	SubX	0.2	1
891	37.5	258	0.261601	SubX	0.2	1
892	37.5	259.5	0.165587	SubX	0.2	0
893	37.5	261	0.11638	SubX	0.2	0
894	37.5	262.5	0.134358	SubX	0.2	0
895	37.5	264	0.172846	SubX	0.2	0
896	37.5	265.5	0.171746	SubX	0.2	0
897	37.5	267	0.187973	SubX	0.2	0
898	37.5	268.5	0.215025	SubX	0.2	1
899	37.5	270	0.154703	SubX	0.2	0
900	37.5	271.5	0.107673	SubX	0.2	0
901	37.5	273	0.0620404	SubX	0.2	0
902	37.5	274.5	0.0703723	SubX	0.2	0
903	37.5	276	0.0311884	SubX	0.2	0
904	37.5	277.5	-0.0302729	SubX	0.2	0
905	37.5	279	0.108808	SubX	0.2	0
906	37.5	280.5	0.101017	SubX	0.2	0
907	37.5	282	-0.0279429	SubX	0.2	0
908	37.5	283.5	0.314422	SubX	0.2	1
909	39	237	0.0842963	SubX	0.2	0
910	39	238.5	0.0973332	SubX	0.2	0
911	39	240	0.190892	SubX	0.2	0
912	39	241.5	-0.0255418	SubX	0.2	0
913	39	243	0.0580648	SubX	0.2	0
914	39	244.5	0.139533	SubX	0.2	0
915	39	246	0.207469	SubX	0.2	1
916	39	247.5	0.246858	SubX	0.2	1
917	39	249	0.346128	SubX	0.2	1
918	39	250.5	0.228813	SubX	0.2	1
919	39	252	0.130438	SubX	0.2	0
920	39	253.5	0.268801	SubX	0.2	1
921	39	255	0.164034	SubX	0.2	0
922	39	256.5	0.2636	SubX	0.2	1
923	39	258	0.253038	SubX	0.2	1
924	39	259.5	0.192471	SubX	0.2	0
925	39	261	0.14976	SubX	0.2	0
926	39	262.5	0.158548	SubX	0.2	0
927	39	264	0.185341	SubX	0.2	0
928	39	265.5	0.156771	SubX	0.2	0
929	39	267	0.183837	SubX	0.2	0
930	39	268.5	0.225522	SubX	0.2	1
931	39	270	0.145497	SubX	0.2	0
932	39	271.5	0.142031	SubX	0.2	0
933	39	273	0.131561	SubX	0.2	0
934	39	274.5	0.0879081	SubX	0.2	0
935	39	276	0.0790776	SubX	0.2	0
936	39	277.5	0.0929958	SubX	0.2	0
937	39	279	0.119567	SubX	0.2	0
938	39	280.5	0.145222	SubX	0.2	0
939	39	282	0.0126271	SubX	0.2	0
940	39	283.5	0.112046	SubX	0.2	0
941	39	285	0.438155	SubX	0.2	1
942	40.5	237	0.228209	SubX	0.2	1
943	40.5	238.5	0.180433	SubX	0.2	0
944	40.5	240	0.102218	SubX	0.2	0
945	40.5	241.5	0.13934	SubX	0.2	0
946	40.5	243	0.125171	SubX	0.2	0
947	40.5	244.5	0.227144	SubX	0.2	1
948	40.5	246	0.0305878	SubX	0.2	0
949	40.5	247.5	-0.0557583	SubX	0.2	0
950	40.5	249	0.259553	SubX	0.2	1
951	40.5	250.5	0.23296	SubX	0.2	1
952	40.5	252	0.292547	SubX	0.2	1
953	40.5	253.5	0.368768	SubX	0.2	1
954	40.5	255	0.306113	SubX	0.2	1
955	40.5	256.5	0.240877	SubX	0.2	1
956	40.5	258	0.233976	SubX	0.2	1
957	40.5	259.5	0.221777	SubX	0.2	1
958	40.5	261	0.178555	SubX	0.2	0
959	40.5	262.5	0.177363	SubX	0.2	0
960	40.5	264	0.141846	SubX	0.2	0
961	40.5	265.5	0.139171	SubX	0.2	0
962	40.5	267	0.176119	SubX	0.2	0
963	40.5	268.5	0.131452	SubX	0.2	0
964	40.5	270	0.142383	SubX	0.2	0
965	40.5	271.5	0.140623	SubX	0.2	0
966	40.5	273	0.0937773	SubX	0.2	0
967	40.5	274.5	0.0625763	SubX	0.2	0
968	40.5	276	0.0934558	SubX	0.2	0
969	40.5	277.5	0.11784	SubX	0.2	0
970	40.5	279	0.101151	SubX	0.2	0
971	40.5	280.5	0.0454883	SubX	0.2	0
972	40.5	282	0.0679452	SubX	0.2	0
973	40.5	283.5	-0.0371781	SubX	0.2	0
974	40.5	285	0.0248443	SubX	0.2	0
975	40.5	286.5	0.283394	SubX	0.2	1
976	42	237	0.277553	SubX	0.2	1
977	42	238.5	0.193106	SubX	0.2	0
978	42	240	0.117118	SubX	0.2	0
979	42	241.5	0.104615	SubX	0.2	0
980	42	243	0.131262	SubX	0.2	0
981	42	244.5	0.172671	SubX	0.2	0
982	42	246	0.0295799	SubX	0.2	0
983	42	247.5	-0.00849838	SubX	0.2	0
984	42	249	0.170402	SubX	0.2	0
985	42	250.5	0.268037	SubX	0.2	1
986	42	252	0.273933	SubX	0.2	1
987	42	253.5	0.254133	SubX	0.2	1
988	42	255	0.223278	SubX	0.2	1
989	42	256.5	0.212524	SubX	0.2	1
990	42	258	0.220719	SubX	0.2	1
991	42	259.5	0.235138	SubX	0.2	1
992	42	261	0.15363	SubX	0.2	0
993	42	262.5	0.146564	SubX	0.2	0
994	42	264	0.134248	SubX	0.2	0
995	42	265.5	0.126621	SubX	0.2	0
996	42	267	0.148178	SubX	0.2	0
997	42	268.5	0.151648	SubX	0.2	0
998	42	270	0.154304	SubX	0.2	0
999	42	271.5	0.117734	SubX	0.2	0
1000	42	273	0.014039	SubX	0.2	0
1001	42	274.5	-0.00911465	SubX	0.2	0
1002	42	276	0.0149415	SubX	0.2	0
1003	42	277.5	-0.00863911	SubX	0.2	0
1004	42	279	0.00500553	SubX	0.2	0
1005	42	280.5	0.0348706	SubX	0.2	0
1006	42	282	0.155264	SubX	0.2	0
1007	42	283.5	-0.00963219	SubX	0.2	0
1008	42	285	0.0366739	SubX	0.2	0
1009	42	286.5	0.0962842	SubX	0.2	0
1010	42	288	0.122442	SubX	0.2	0
1011	43.5	237	0.170746	SubX	0.2	0
1012	43.5	238.5	0.277988	SubX	0.2	1
1013	43.5	240	0.0642718	SubX	0.2	0
1014	43.5	241.5	0.0954362	SubX	0.2	0
1015	43.5	243	-0.0372189	SubX	0.2	0
1016	43.5	244.5	0.0858309	SubX	0.2	0
1017	43.5	246	0.0228251	SubX	0.2	0
1018	43.5	247.5	0.0493526	SubX	0.2	0
1019	43.5	249	0.153294	SubX	0.2	0
1020	43.5	250.5	0.210754	SubX	0.2	1
1021	43.5	252	0.297913	SubX	0.2	1
1022	43.5	253.5	0.254863	SubX	0.2	1
1023	43.5	255	0.200457	SubX	0.2	1
1024	43.5	256.5	0.173629	SubX	0.2	0
1025	43.5	258	0.170455	SubX	0.2	0
1026	43.5	259.5	0.198562	SubX	0.2	0
1027	43.5	261	0.153708	SubX	0.2	0
1028	43.5	262.5	0.185485	SubX	0.2	0
1029	43.5	264	0.155668	SubX	0.2	0
1030	43.5	265.5	0.140139	SubX	0.2	0
1031	43.5	267	0.147321	SubX	0.2	0
1032	43.5	268.5	0.134178	SubX	0.2	0
1033	43.5	270	0.0991457	SubX	0.2	0
1034	43.5	271.5	0.040063	SubX	0.2	0
1035	43.5	273	-0.0280265	SubX	0.2	0
1036	43.5	274.5	-0.013085	SubX	0.2	0
1037	43.5	276	-0.0412919	SubX	0.2	0
1038	43.5	277.5	-0.0525052	SubX	0.2	0
1039	43.5	282	-0.00356848	SubX	0.2	0
1040	43.5	283.5	0.0114827	SubX	0.2	0
1041	43.5	285	0.203342	SubX	0.2	1
1042	43.5	286.5	0.12147	SubX	0.2	0
1043	43.5	288	0.169339	SubX	0.2	0
1044	43.5	289.5	0.260234	SubX	0.2	1
1045	45	237	0.00568643	SubX	0.2	0
1046	45	238.5	0.147127	SubX	0.2	0
1047	45	240	0.051125	SubX	0.2	0
1048	45	241.5	0.213607	SubX	0.2	1
1049	45	243	0.190634	SubX	0.2	0
1050	45	244.5	0.0167593	SubX	0.2	0
1051	45	246	0.0761193	SubX	0.2	0
1052	45	247.5	0.231829	SubX	0.2	1
1053	45	249	0.207511	SubX	0.2	1
1054	45	250.5	0.181736	SubX	0.2	0
1055	45	252	0.256358	SubX	0.2	1
1056	45	253.5	0.227276	SubX	0.2	1
1057	45	255	0.196127	SubX	0.2	0
1058	45	256.5	0.177181	SubX	0.2	0
1059	45	258	0.133635	SubX	0.2	0
1060	45	259.5	0.177316	SubX	0.2	0
1061	45	261	0.174377	SubX	0.2	0
1062	45	262.5	0.165228	SubX	0.2	0
1063	45	264	0.157078	SubX	0.2	0
1064	45	265.5	0.159694	SubX	0.2	0
1065	45	267	0.139282	SubX	0.2	0
1066	45	268.5	0.0900063	SubX	0.2	0
1067	45	270	0.0712136	SubX	0.2	0
1068	45	271.5	0.031734	SubX	0.2	0
1069	45	273	-0.0206479	SubX	0.2	0
1070	45	274.5	-0.018614	SubX	0.2	0
1071	45	276	-0.0180042	SubX	0.2	0
1072	45	286.5	0.0611168	SubX	0.2	0
1073	45	288	0.251379	SubX	0.2	1
1074	45	289.5	0.13861	SubX	0.2	0
1075	45	291	0.0488505	SubX	0.2	0
1076	45	292.5	0.222683	SubX	0.2	1
1077	46.5	237	-0.0120703	SubX	0.2	0
1078	46.5	238.5	0.284659	SubX	0.2	1
1079	46.5	240	-0.00663653	SubX	0.2	0
1080	46.5	241.5	0.069771	SubX	0.2	0
1081	46.5	243	0.151244	SubX	0.2	0
1082	46.5	244.5	0.0222834	SubX	0.2	0
1083	46.5	246	0.102623	SubX	0.2	0
1084	46.5	247.5	0.200488	SubX	0.2	1
1085	46.5	249	0.228874	SubX	0.2	1
1086	46.5	250.5	0.22507	SubX	0.2	1
1087	46.5	252	0.205464	SubX	0.2	1
1088	46.5	253.5	0.191158	SubX	0.2	0
1089	46.5	255	0.175717	SubX	0.2	0
1090	46.5	256.5	0.14391	SubX	0.2	0
1091	46.5	258	0.146197	SubX	0.2	0
1092	46.5	259.5	0.213066	SubX	0.2	1
1093	46.5	261	0.176609	SubX	0.2	0
1094	46.5	262.5	0.155376	SubX	0.2	0
1095	46.5	264	0.169276	SubX	0.2	0
1096	46.5	265.5	0.134435	SubX	0.2	0
1097	46.5	267	0.0731422	SubX	0.2	0
1098	46.5	268.5	0.0744451	SubX	0.2	0
1099	46.5	270	0.0551747	SubX	0.2	0
1100	46.5	271.5	0.036122	SubX	0.2	0
1101	46.5	273	-0.0720756	SubX	0.2	0
1102	46.5	274.5	-0.0619718	SubX	0.2	0
1103	46.5	291	0.0752714	SubX	0.2	0
1104	48	237	0.217792	SubX	0.2	1
1105	48	238.5	0.275818	SubX	0.2	1
1106	48	240	0.0336039	SubX	0.2	0
1107	48	241.5	0.049496	SubX	0.2	0
1108	48	243	0.125602	SubX	0.2	0
1109	48	244.5	0.202372	SubX	0.2	1
1110	48	246	0.180651	SubX	0.2	0
1111	48	247.5	0.228488	SubX	0.2	1
1112	48	249	0.193551	SubX	0.2	0
1113	48	250.5	0.177335	SubX	0.2	0
1114	48	252	0.172415	SubX	0.2	0
1115	48	253.5	0.176941	SubX	0.2	0
1116	48	255	0.138476	SubX	0.2	0
1117	48	256.5	0.12331	SubX	0.2	0
1118	48	258	0.115091	SubX	0.2	0
1119	48	259.5	0.123543	SubX	0.2	0
1120	48	261	0.11125	SubX	0.2	0
1121	48	262.5	0.123704	SubX	0.2	0
1122	48	264	0.133449	SubX	0.2	0
1123	48	265.5	0.0993559	SubX	0.2	0
1124	48	267	0.0983111	SubX	0.2	0
1125	48	268.5	0.127514	SubX	0.2	0
1126	48	270	0.0758	SubX	0.2	0
1127	48	271.5	0.00554711	SubX	0.2	0
1128	25.5	279	0.385907	SubX	0.3	1
1129	27	261	-0.000687482	SubX	0.3	0
1130	27	262.5	0.0839181	SubX	0.3	0
1131	27	279	0.262158	SubX	0.3	0
1132	28.5	261	0.000441741	SubX	0.3	0
1133	28.5	262.5	0.0417674	SubX	0.3	0
1134	28.5	264	0.197793	SubX	0.3	0
1135	28.5	277.5	0.36327	SubX	0.3	1
1136	28.5	279	0.462513	SubX	0.3	1
1137	30	256.5	0.428085	SubX	0.3	1
1138	30	258	0.206102	SubX	0.3	0
1139	30	259.5	0.00999411	SubX	0.3	0
1140	30	261	0.0647912	SubX	0.3	0
1141	30	262.5	0.00529411	SubX	0.3	0
1142	30	264	-0.0926735	SubX	0.3	0
1143	30	265.5	0.0394396	SubX	0.3	0
1144	30	267	0.0576426	SubX	0.3	0
1145	30	268.5	0.0112293	SubX	0.3	0
1146	30	270	0.252191	SubX	0.3	0
1147	30	274.5	0.382327	SubX	0.3	1
1148	30	276	0.360804	SubX	0.3	1
1149	30	277.5	0.331306	SubX	0.3	1
1150	31.5	249	0.347965	SubX	0.3	1
1151	31.5	250.5	0.218023	SubX	0.3	0
1152	31.5	255	0.271813	SubX	0.3	0
1153	31.5	256.5	0.215804	SubX	0.3	0
1154	31.5	258	0.1981	SubX	0.3	0
1155	31.5	259.5	0.227968	SubX	0.3	0
1156	31.5	261	0.176645	SubX	0.3	0
1157	31.5	262.5	0.125827	SubX	0.3	0
1158	31.5	264	0.103411	SubX	0.3	0
1159	31.5	265.5	0.128399	SubX	0.3	0
1160	31.5	267	0.0465404	SubX	0.3	0
1161	31.5	268.5	0.00320163	SubX	0.3	0
1162	31.5	270	-0.0252088	SubX	0.3	0
1163	31.5	271.5	0.0170957	SubX	0.3	0
1164	31.5	273	0.0854527	SubX	0.3	0
1165	31.5	274.5	-0.0409133	SubX	0.3	0
1166	31.5	276	-0.154245	SubX	0.3	0
1167	31.5	277.5	0.0284826	SubX	0.3	0
1168	33	243	0.264161	SubX	0.3	0
1169	33	244.5	0.000535377	SubX	0.3	0
1170	33	246	0.0163422	SubX	0.3	0
1171	33	247.5	0.0197984	SubX	0.3	0
1172	33	249	-0.0200429	SubX	0.3	0
1173	33	250.5	0.259529	SubX	0.3	0
1174	33	252	0.205376	SubX	0.3	0
1175	33	253.5	-0.0285841	SubX	0.3	0
1176	33	255	0.330089	SubX	0.3	1
1177	33	256.5	0.235133	SubX	0.3	0
1178	33	258	0.235022	SubX	0.3	0
1179	33	259.5	0.203319	SubX	0.3	0
1180	33	261	0.15834	SubX	0.3	0
1181	33	262.5	0.116903	SubX	0.3	0
1182	33	264	0.0999967	SubX	0.3	0
1183	33	265.5	0.149053	SubX	0.3	0
1184	33	267	0.117899	SubX	0.3	0
1185	33	268.5	0.0887213	SubX	0.3	0
1186	33	270	0.0518576	SubX	0.3	0
1187	33	271.5	-0.000638022	SubX	0.3	0
1188	33	273	-0.108984	SubX	0.3	0
1189	33	274.5	-0.018521	SubX	0.3	0
1190	33	276	0.0457375	SubX	0.3	0
1191	33	277.5	0.0201649	SubX	0.3	0
1192	33	279	0.205124	SubX	0.3	0
1193	33	280.5	0.386428	SubX	0.3	1
1194	34.5	240	0.467736	SubX	0.3	1
1195	34.5	241.5	0.375181	SubX	0.3	1
1196	34.5	243	0.172069	SubX	0.3	0
1197	34.5	244.5	-0.144352	SubX	0.3	0
1198	34.5	246	0.0776733	SubX	0.3	0
1199	34.5	247.5	0.416892	SubX	0.3	1
1200	34.5	249	0.491274	SubX	0.3	1
1201	34.5	250.5	0.40513	SubX	0.3	1
1202	34.5	252	0.412508	SubX	0.3	1
1203	34.5	253.5	0.0266035	SubX	0.3	0
1204	34.5	255	0.199326	SubX	0.3	0
1205	34.5	256.5	0.205662	SubX	0.3	0
1206	34.5	258	0.234775	SubX	0.3	0
1207	34.5	259.5	0.190917	SubX	0.3	0
1208	34.5	261	0.123042	SubX	0.3	0
1209	34.5	262.5	0.0813145	SubX	0.3	0
1210	34.5	264	0.117856	SubX	0.3	0
1211	34.5	265.5	0.211257	SubX	0.3	0
1212	34.5	267	0.106123	SubX	0.3	0
1213	34.5	268.5	0.0953789	SubX	0.3	0
1214	34.5	270	0.0423551	SubX	0.3	0
1215	34.5	271.5	0.0615036	SubX	0.3	0
1216	34.5	273	0.0477773	SubX	0.3	0
1217	34.5	274.5	0.0255183	SubX	0.3	0
1218	34.5	276	0.0650272	SubX	0.3	0
1219	34.5	277.5	-0.0444235	SubX	0.3	0
1220	34.5	279	0.00611679	SubX	0.3	0
1221	34.5	280.5	0.108403	SubX	0.3	0
1222	34.5	282	0.34808	SubX	0.3	1
1223	36	238.5	0.440103	SubX	0.3	1
1224	36	240	0.351516	SubX	0.3	1
1225	36	241.5	0.320224	SubX	0.3	1
1226	36	243	0.0140622	SubX	0.3	0
1227	36	244.5	0.0178109	SubX	0.3	0
1228	36	246	0.191097	SubX	0.3	0
1229	36	247.5	0.348103	SubX	0.3	1
1230	36	249	0.407051	SubX	0.3	1
1231	36	250.5	0.335023	SubX	0.3	1
1232	36	252	0.245086	SubX	0.3	0
1233	36	253.5	0.244274	SubX	0.3	0
1234	36	255	0.326507	SubX	0.3	1
1235	36	256.5	0.207919	SubX	0.3	0
1236	36	258	0.365829	SubX	0.3	1
1237	36	259.5	0.323794	SubX	0.3	1
1238	36	261	0.118909	SubX	0.3	0
1239	36	262.5	0.0933823	SubX	0.3	0
1240	36	264	0.114225	SubX	0.3	0
1241	36	265.5	0.136532	SubX	0.3	0
1242	36	267	0.146629	SubX	0.3	0
1243	36	268.5	0.165691	SubX	0.3	0
1244	36	270	0.0716415	SubX	0.3	0
1245	36	271.5	0.0909541	SubX	0.3	0
1246	36	273	0.0327755	SubX	0.3	0
1247	36	274.5	0.0409523	SubX	0.3	0
1248	36	276	0.0415208	SubX	0.3	0
1249	36	277.5	0.0792753	SubX	0.3	0
1250	36	279	-0.00870223	SubX	0.3	0
1251	36	280.5	0.00457161	SubX	0.3	0
1252	36	282	0.0547239	SubX	0.3	0
1253	36	283.5	0.233611	SubX	0.3	0
1254	37.5	238.5	0.041232	SubX	0.3	0
1255	37.5	240	0.227612	SubX	0.3	0
1256	37.5	241.5	0.179447	SubX	0.3	0
1257	37.5	243	-0.0555312	SubX	0.3	0
1258	37.5	244.5	0.112357	SubX	0.3	0
1259	37.5	246	0.212689	SubX	0.3	0
1260	37.5	247.5	0.290835	SubX	0.3	0
1261	37.5	249	0.312708	SubX	0.3	1
1262	37.5	250.5	0.275208	SubX	0.3	0
1263	37.5	252	0.403736	SubX	0.3	1
1264	37.5	253.5	0.387821	SubX	0.3	1
1265	37.5	255	0.345636	SubX	0.3	1
1266	37.5	256.5	0.22516	SubX	0.3	0
1267	37.5	258	0.261601	SubX	0.3	0
1268	37.5	259.5	0.165587	SubX	0.3	0
1269	37.5	261	0.11638	SubX	0.3	0
1270	37.5	262.5	0.134358	SubX	0.3	0
1271	37.5	264	0.172846	SubX	0.3	0
1272	37.5	265.5	0.171746	SubX	0.3	0
1273	37.5	267	0.187973	SubX	0.3	0
1274	37.5	268.5	0.215025	SubX	0.3	0
1275	37.5	270	0.154703	SubX	0.3	0
1276	37.5	271.5	0.107673	SubX	0.3	0
1277	37.5	273	0.0620404	SubX	0.3	0
1278	37.5	274.5	0.0703723	SubX	0.3	0
1279	37.5	276	0.0311884	SubX	0.3	0
1280	37.5	277.5	-0.0302729	SubX	0.3	0
1281	37.5	279	0.108808	SubX	0.3	0
1282	37.5	280.5	0.101017	SubX	0.3	0
1283	37.5	282	-0.0279429	SubX	0.3	0
1284	37.5	283.5	0.314422	SubX	0.3	1
1285	39	237	0.0842963	SubX	0.3	0
1286	39	238.5	0.0973332	SubX	0.3	0
1287	39	240	0.190892	SubX	0.3	0
1288	39	241.5	-0.0255418	SubX	0.3	0
1289	39	243	0.0580648	SubX	0.3	0
1290	39	244.5	0.139533	SubX	0.3	0
1291	39	246	0.207469	SubX	0.3	0
1292	39	247.5	0.246858	SubX	0.3	0
1293	39	249	0.346128	SubX	0.3	1
1294	39	250.5	0.228813	SubX	0.3	0
1295	39	252	0.130438	SubX	0.3	0
1296	39	253.5	0.268801	SubX	0.3	0
1297	39	255	0.164034	SubX	0.3	0
1298	39	256.5	0.2636	SubX	0.3	0
1299	39	258	0.253038	SubX	0.3	0
1300	39	259.5	0.192471	SubX	0.3	0
1301	39	261	0.14976	SubX	0.3	0
1302	39	262.5	0.158548	SubX	0.3	0
1303	39	264	0.185341	SubX	0.3	0
1304	39	265.5	0.156771	SubX	0.3	0
1305	39	267	0.183837	SubX	0.3	0
1306	39	268.5	0.225522	SubX	0.3	0
1307	39	270	0.145497	SubX	0.3	0
1308	39	271.5	0.142031	SubX	0.3	0
1309	39	273	0.131561	SubX	0.3	0
1310	39	274.5	0.0879081	SubX	0.3	0
1311	39	276	0.0790776	SubX	0.3	0
1312	39	277.5	0.0929958	SubX	0.3	0
1313	39	279	0.119567	SubX	0.3	0
1314	39	280.5	0.145222	SubX	0.3	0
1315	39	282	0.0126271	SubX	0.3	0
1316	39	283.5	0.112046	SubX	0.3	0
1317	39	285	0.438155	SubX	0.3	1
1318	40.5	237	0.228209	SubX	0.3	0
1319	40.5	238.5	0.180433	SubX	0.3	0
1320	40.5	240	0.102218	SubX	0.3	0
1321	40.5	241.5	0.13934	SubX	0.3	0
1322	40.5	243	0.125171	SubX	0.3	0
1323	40.5	244.5	0.227144	SubX	0.3	0
1324	40.5	246	0.0305878	SubX	0.3	0
1325	40.5	247.5	-0.0557583	SubX	0.3	0
1326	40.5	249	0.259553	SubX	0.3	0
1327	40.5	250.5	0.23296	SubX	0.3	0
1328	40.5	252	0.292547	SubX	0.3	0
1329	40.5	253.5	0.368768	SubX	0.3	1
1330	40.5	255	0.306113	SubX	0.3	1
1331	40.5	256.5	0.240877	SubX	0.3	0
1332	40.5	258	0.233976	SubX	0.3	0
1333	40.5	259.5	0.221777	SubX	0.3	0
1334	40.5	261	0.178555	SubX	0.3	0
1335	40.5	262.5	0.177363	SubX	0.3	0
1336	40.5	264	0.141846	SubX	0.3	0
1337	40.5	265.5	0.139171	SubX	0.3	0
1338	40.5	267	0.176119	SubX	0.3	0
1339	40.5	268.5	0.131452	SubX	0.3	0
1340	40.5	270	0.142383	SubX	0.3	0
1341	40.5	271.5	0.140623	SubX	0.3	0
1342	40.5	273	0.0937773	SubX	0.3	0
1343	40.5	274.5	0.0625763	SubX	0.3	0
1344	40.5	276	0.0934558	SubX	0.3	0
1345	40.5	277.5	0.11784	SubX	0.3	0
1346	40.5	279	0.101151	SubX	0.3	0
1347	40.5	280.5	0.0454883	SubX	0.3	0
1348	40.5	282	0.0679452	SubX	0.3	0
1349	40.5	283.5	-0.0371781	SubX	0.3	0
1350	40.5	285	0.0248443	SubX	0.3	0
1351	40.5	286.5	0.283394	SubX	0.3	0
1352	42	237	0.277553	SubX	0.3	0
1353	42	238.5	0.193106	SubX	0.3	0
1354	42	240	0.117118	SubX	0.3	0
1355	42	241.5	0.104615	SubX	0.3	0
1356	42	243	0.131262	SubX	0.3	0
1357	42	244.5	0.172671	SubX	0.3	0
1358	42	246	0.0295799	SubX	0.3	0
1359	42	247.5	-0.00849838	SubX	0.3	0
1360	42	249	0.170402	SubX	0.3	0
1361	42	250.5	0.268037	SubX	0.3	0
1362	42	252	0.273933	SubX	0.3	0
1363	42	253.5	0.254133	SubX	0.3	0
1364	42	255	0.223278	SubX	0.3	0
1365	42	256.5	0.212524	SubX	0.3	0
1366	42	258	0.220719	SubX	0.3	0
1367	42	259.5	0.235138	SubX	0.3	0
1368	42	261	0.15363	SubX	0.3	0
1369	42	262.5	0.146564	SubX	0.3	0
1370	42	264	0.134248	SubX	0.3	0
1371	42	265.5	0.126621	SubX	0.3	0
1372	42	267	0.148178	SubX	0.3	0
1373	42	268.5	0.151648	SubX	0.3	0
1374	42	270	0.154304	SubX	0.3	0
1375	42	271.5	0.117734	SubX	0.3	0
1376	42	273	0.014039	SubX	0.3	0
1377	42	274.5	-0.00911465	SubX	0.3	0
1378	42	276	0.0149415	SubX	0.3	0
1379	42	277.5	-0.00863911	SubX	0.3	0
1380	42	279	0.00500553	SubX	0.3	0
1381	42	280.5	0.0348706	SubX	0.3	0
1382	42	282	0.155264	SubX	0.3	0
1383	42	283.5	-0.00963219	SubX	0.3	0
1384	42	285	0.0366739	SubX	0.3	0
1385	42	286.5	0.0962842	SubX	0.3	0
1386	42	288	0.122442	SubX	0.3	0
1387	43.5	237	0.170746	SubX	0.3	0
1388	43.5	238.5	0.277988	SubX	0.3	0
1389	43.5	240	0.0642718	SubX	0.3	0
1390	43.5	241.5	0.0954362	SubX	0.3	0
1391	43.5	243	-0.0372189	SubX	0.3	0
1392	43.5	244.5	0.0858309	SubX	0.3	0
1393	43.5	246	0.0228251	SubX	0.3	0
1394	43.5	247.5	0.0493526	SubX	0.3	0
1395	43.5	249	0.153294	SubX	0.3	0
1396	43.5	250.5	0.210754	SubX	0.3	0
1397	43.5	252	0.297913	SubX	0.3	0
1398	43.5	253.5	0.254863	SubX	0.3	0
1399	43.5	255	0.200457	SubX	0.3	0
1400	43.5	256.5	0.173629	SubX	0.3	0
1401	43.5	258	0.170455	SubX	0.3	0
1402	43.5	259.5	0.198562	SubX	0.3	0
1403	43.5	261	0.153708	SubX	0.3	0
1404	43.5	262.5	0.185485	SubX	0.3	0
1405	43.5	264	0.155668	SubX	0.3	0
1406	43.5	265.5	0.140139	SubX	0.3	0
1407	43.5	267	0.147321	SubX	0.3	0
1408	43.5	268.5	0.134178	SubX	0.3	0
1409	43.5	270	0.0991457	SubX	0.3	0
1410	43.5	271.5	0.040063	SubX	0.3	0
1411	43.5	273	-0.0280265	SubX	0.3	0
1412	43.5	274.5	-0.013085	SubX	0.3	0
1413	43.5	276	-0.0412919	SubX	0.3	0
1414	43.5	277.5	-0.0525052	SubX	0.3	0
1415	43.5	282	-0.00356848	SubX	0.3	0
1416	43.5	283.5	0.0114827	SubX	0.3	0
1417	43.5	285	0.203342	SubX	0.3	0
1418	43.5	286.5	0.12147	SubX	0.3	0
1419	43.5	288	0.169339	SubX	0.3	0
1420	43.5	289.5	0.260234	SubX	0.3	0
1421	45	237	0.00568643	SubX	0.3	0
1422	45	238.5	0.147127	SubX	0.3	0
1423	45	240	0.051125	SubX	0.3	0
1424	45	241.5	0.213607	SubX	0.3	0
1425	45	243	0.190634	SubX	0.3	0
1426	45	244.5	0.0167593	SubX	0.3	0
1427	45	246	0.0761193	SubX	0.3	0
1428	45	247.5	0.231829	SubX	0.3	0
1429	45	249	0.207511	SubX	0.3	0
1430	45	250.5	0.181736	SubX	0.3	0
1431	45	252	0.256358	SubX	0.3	0
1432	45	253.5	0.227276	SubX	0.3	0
1433	45	255	0.196127	SubX	0.3	0
1434	45	256.5	0.177181	SubX	0.3	0
1435	45	258	0.133635	SubX	0.3	0
1436	45	259.5	0.177316	SubX	0.3	0
1437	45	261	0.174377	SubX	0.3	0
1438	45	262.5	0.165228	SubX	0.3	0
1439	45	264	0.157078	SubX	0.3	0
1440	45	265.5	0.159694	SubX	0.3	0
1441	45	267	0.139282	SubX	0.3	0
1442	45	268.5	0.0900063	SubX	0.3	0
1443	45	270	0.0712136	SubX	0.3	0
1444	45	271.5	0.031734	SubX	0.3	0
1445	45	273	-0.0206479	SubX	0.3	0
1446	45	274.5	-0.018614	SubX	0.3	0
1447	45	276	-0.0180042	SubX	0.3	0
1448	45	286.5	0.0611168	SubX	0.3	0
1449	45	288	0.251379	SubX	0.3	0
1450	45	289.5	0.13861	SubX	0.3	0
1451	45	291	0.0488505	SubX	0.3	0
1452	45	292.5	0.222683	SubX	0.3	0
1453	46.5	237	-0.0120703	SubX	0.3	0
1454	46.5	238.5	0.284659	SubX	0.3	0
1455	46.5	240	-0.00663653	SubX	0.3	0
1456	46.5	241.5	0.069771	SubX	0.3	0
1457	46.5	243	0.151244	SubX	0.3	0
1458	46.5	244.5	0.0222834	SubX	0.3	0
1459	46.5	246	0.102623	SubX	0.3	0
1460	46.5	247.5	0.200488	SubX	0.3	0
1461	46.5	249	0.228874	SubX	0.3	0
1462	46.5	250.5	0.22507	SubX	0.3	0
1463	46.5	252	0.205464	SubX	0.3	0
1464	46.5	253.5	0.191158	SubX	0.3	0
1465	46.5	255	0.175717	SubX	0.3	0
1466	46.5	256.5	0.14391	SubX	0.3	0
1467	46.5	258	0.146197	SubX	0.3	0
1468	46.5	259.5	0.213066	SubX	0.3	0
1469	46.5	261	0.176609	SubX	0.3	0
1470	46.5	262.5	0.155376	SubX	0.3	0
1471	46.5	264	0.169276	SubX	0.3	0
1472	46.5	265.5	0.134435	SubX	0.3	0
1473	46.5	267	0.0731422	SubX	0.3	0
1474	46.5	268.5	0.0744451	SubX	0.3	0
1475	46.5	270	0.0551747	SubX	0.3	0
1476	46.5	271.5	0.036122	SubX	0.3	0
1477	46.5	273	-0.0720756	SubX	0.3	0
1478	46.5	274.5	-0.0619718	SubX	0.3	0
1479	46.5	291	0.0752714	SubX	0.3	0
1480	48	237	0.217792	SubX	0.3	0
1481	48	238.5	0.275818	SubX	0.3	0
1482	48	240	0.0336039	SubX	0.3	0
1483	48	241.5	0.049496	SubX	0.3	0
1484	48	243	0.125602	SubX	0.3	0
1485	48	244.5	0.202372	SubX	0.3	0
1486	48	246	0.180651	SubX	0.3	0
1487	48	247.5	0.228488	SubX	0.3	0
1488	48	249	0.193551	SubX	0.3	0
1489	48	250.5	0.177335	SubX	0.3	0
1490	48	252	0.172415	SubX	0.3	0
1491	48	253.5	0.176941	SubX	0.3	0
1492	48	255	0.138476	SubX	0.3	0
1493	48	256.5	0.12331	SubX	0.3	0
1494	48	258	0.115091	SubX	0.3	0
1495	48	259.5	0.123543	SubX	0.3	0
1496	48	261	0.11125	SubX	0.3	0
1497	48	262.5	0.123704	SubX	0.3	0
1498	48	264	0.133449	SubX	0.3	0
1499	48	265.5	0.0993559	SubX	0.3	0
1500	48	267	0.0983111	SubX	0.3	0
1501	48	268.5	0.127514	SubX	0.3	0
1502	48	270	0.0758	SubX	0.3	0
1503	48	271.5	0.00554711	SubX	0.3	0
1504	25.5	279	0.385907	SubX	0.4	0
1505	27	261	-0.000687482	SubX	0.4	0
1506	27	262.5	0.0839181	SubX	0.4	0
1507	27	279	0.262158	SubX	0.4	0
1508	28.5	261	0.000441741	SubX	0.4	0
1509	28.5	262.5	0.0417674	SubX	0.4	0
1510	28.5	264	0.197793	SubX	0.4	0
1511	28.5	277.5	0.36327	SubX	0.4	0
1512	28.5	279	0.462513	SubX	0.4	1
1513	30	256.5	0.428085	SubX	0.4	1
1514	30	258	0.206102	SubX	0.4	0
1515	30	259.5	0.00999411	SubX	0.4	0
1516	30	261	0.0647912	SubX	0.4	0
1517	30	262.5	0.00529411	SubX	0.4	0
1518	30	264	-0.0926735	SubX	0.4	0
1519	30	265.5	0.0394396	SubX	0.4	0
1520	30	267	0.0576426	SubX	0.4	0
1521	30	268.5	0.0112293	SubX	0.4	0
1522	30	270	0.252191	SubX	0.4	0
1523	30	274.5	0.382327	SubX	0.4	0
1524	30	276	0.360804	SubX	0.4	0
1525	30	277.5	0.331306	SubX	0.4	0
1526	31.5	249	0.347965	SubX	0.4	0
1527	31.5	250.5	0.218023	SubX	0.4	0
1528	31.5	255	0.271813	SubX	0.4	0
1529	31.5	256.5	0.215804	SubX	0.4	0
1530	31.5	258	0.1981	SubX	0.4	0
1531	31.5	259.5	0.227968	SubX	0.4	0
1532	31.5	261	0.176645	SubX	0.4	0
1533	31.5	262.5	0.125827	SubX	0.4	0
1534	31.5	264	0.103411	SubX	0.4	0
1535	31.5	265.5	0.128399	SubX	0.4	0
1536	31.5	267	0.0465404	SubX	0.4	0
1537	31.5	268.5	0.00320163	SubX	0.4	0
1538	31.5	270	-0.0252088	SubX	0.4	0
1539	31.5	271.5	0.0170957	SubX	0.4	0
1540	31.5	273	0.0854527	SubX	0.4	0
1541	31.5	274.5	-0.0409133	SubX	0.4	0
1542	31.5	276	-0.154245	SubX	0.4	0
1543	31.5	277.5	0.0284826	SubX	0.4	0
1544	33	243	0.264161	SubX	0.4	0
1545	33	244.5	0.000535377	SubX	0.4	0
1546	33	246	0.0163422	SubX	0.4	0
1547	33	247.5	0.0197984	SubX	0.4	0
1548	33	249	-0.0200429	SubX	0.4	0
1549	33	250.5	0.259529	SubX	0.4	0
1550	33	252	0.205376	SubX	0.4	0
1551	33	253.5	-0.0285841	SubX	0.4	0
1552	33	255	0.330089	SubX	0.4	0
1553	33	256.5	0.235133	SubX	0.4	0
1554	33	258	0.235022	SubX	0.4	0
1555	33	259.5	0.203319	SubX	0.4	0
1556	33	261	0.15834	SubX	0.4	0
1557	33	262.5	0.116903	SubX	0.4	0
1558	33	264	0.0999967	SubX	0.4	0
1559	33	265.5	0.149053	SubX	0.4	0
1560	33	267	0.117899	SubX	0.4	0
1561	33	268.5	0.0887213	SubX	0.4	0
1562	33	270	0.0518576	SubX	0.4	0
1563	33	271.5	-0.000638022	SubX	0.4	0
1564	33	273	-0.108984	SubX	0.4	0
1565	33	274.5	-0.018521	SubX	0.4	0
1566	33	276	0.0457375	SubX	0.4	0
1567	33	277.5	0.0201649	SubX	0.4	0
1568	33	279	0.205124	SubX	0.4	0
1569	33	280.5	0.386428	SubX	0.4	0
1570	34.5	240	0.467736	SubX	0.4	1
1571	34.5	241.5	0.375181	SubX	0.4	0
1572	34.5	243	0.172069	SubX	0.4	0
1573	34.5	244.5	-0.144352	SubX	0.4	0
1574	34.5	246	0.0776733	SubX	0.4	0
1575	34.5	247.5	0.416892	SubX	0.4	1
1576	34.5	249	0.491274	SubX	0.4	1
1577	34.5	250.5	0.40513	SubX	0.4	1
1578	34.5	252	0.412508	SubX	0.4	1
1579	34.5	253.5	0.0266035	SubX	0.4	0
1580	34.5	255	0.199326	SubX	0.4	0
1581	34.5	256.5	0.205662	SubX	0.4	0
1582	34.5	258	0.234775	SubX	0.4	0
1583	34.5	259.5	0.190917	SubX	0.4	0
1584	34.5	261	0.123042	SubX	0.4	0
1585	34.5	262.5	0.0813145	SubX	0.4	0
1586	34.5	264	0.117856	SubX	0.4	0
1587	34.5	265.5	0.211257	SubX	0.4	0
1588	34.5	267	0.106123	SubX	0.4	0
1589	34.5	268.5	0.0953789	SubX	0.4	0
1590	34.5	270	0.0423551	SubX	0.4	0
1591	34.5	271.5	0.0615036	SubX	0.4	0
1592	34.5	273	0.0477773	SubX	0.4	0
1593	34.5	274.5	0.0255183	SubX	0.4	0
1594	34.5	276	0.0650272	SubX	0.4	0
1595	34.5	277.5	-0.0444235	SubX	0.4	0
1596	34.5	279	0.00611679	SubX	0.4	0
1597	34.5	280.5	0.108403	SubX	0.4	0
1598	34.5	282	0.34808	SubX	0.4	0
1599	36	238.5	0.440103	SubX	0.4	1
1600	36	240	0.351516	SubX	0.4	0
1601	36	241.5	0.320224	SubX	0.4	0
1602	36	243	0.0140622	SubX	0.4	0
1603	36	244.5	0.0178109	SubX	0.4	0
1604	36	246	0.191097	SubX	0.4	0
1605	36	247.5	0.348103	SubX	0.4	0
1606	36	249	0.407051	SubX	0.4	1
1607	36	250.5	0.335023	SubX	0.4	0
1608	36	252	0.245086	SubX	0.4	0
1609	36	253.5	0.244274	SubX	0.4	0
1610	36	255	0.326507	SubX	0.4	0
1611	36	256.5	0.207919	SubX	0.4	0
1612	36	258	0.365829	SubX	0.4	0
1613	36	259.5	0.323794	SubX	0.4	0
1614	36	261	0.118909	SubX	0.4	0
1615	36	262.5	0.0933823	SubX	0.4	0
1616	36	264	0.114225	SubX	0.4	0
1617	36	265.5	0.136532	SubX	0.4	0
1618	36	267	0.146629	SubX	0.4	0
1619	36	268.5	0.165691	SubX	0.4	0
1620	36	270	0.0716415	SubX	0.4	0
1621	36	271.5	0.0909541	SubX	0.4	0
1622	36	273	0.0327755	SubX	0.4	0
1623	36	274.5	0.0409523	SubX	0.4	0
1624	36	276	0.0415208	SubX	0.4	0
1625	36	277.5	0.0792753	SubX	0.4	0
1626	36	279	-0.00870223	SubX	0.4	0
1627	36	280.5	0.00457161	SubX	0.4	0
1628	36	282	0.0547239	SubX	0.4	0
1629	36	283.5	0.233611	SubX	0.4	0
1630	37.5	238.5	0.041232	SubX	0.4	0
1631	37.5	240	0.227612	SubX	0.4	0
1632	37.5	241.5	0.179447	SubX	0.4	0
1633	37.5	243	-0.0555312	SubX	0.4	0
1634	37.5	244.5	0.112357	SubX	0.4	0
1635	37.5	246	0.212689	SubX	0.4	0
1636	37.5	247.5	0.290835	SubX	0.4	0
1637	37.5	249	0.312708	SubX	0.4	0
1638	37.5	250.5	0.275208	SubX	0.4	0
1639	37.5	252	0.403736	SubX	0.4	1
1640	37.5	253.5	0.387821	SubX	0.4	0
1641	37.5	255	0.345636	SubX	0.4	0
1642	37.5	256.5	0.22516	SubX	0.4	0
1643	37.5	258	0.261601	SubX	0.4	0
1644	37.5	259.5	0.165587	SubX	0.4	0
1645	37.5	261	0.11638	SubX	0.4	0
1646	37.5	262.5	0.134358	SubX	0.4	0
1647	37.5	264	0.172846	SubX	0.4	0
1648	37.5	265.5	0.171746	SubX	0.4	0
1649	37.5	267	0.187973	SubX	0.4	0
1650	37.5	268.5	0.215025	SubX	0.4	0
1651	37.5	270	0.154703	SubX	0.4	0
1652	37.5	271.5	0.107673	SubX	0.4	0
1653	37.5	273	0.0620404	SubX	0.4	0
1654	37.5	274.5	0.0703723	SubX	0.4	0
1655	37.5	276	0.0311884	SubX	0.4	0
1656	37.5	277.5	-0.0302729	SubX	0.4	0
1657	37.5	279	0.108808	SubX	0.4	0
1658	37.5	280.5	0.101017	SubX	0.4	0
1659	37.5	282	-0.0279429	SubX	0.4	0
1660	37.5	283.5	0.314422	SubX	0.4	0
1661	39	237	0.0842963	SubX	0.4	0
1662	39	238.5	0.0973332	SubX	0.4	0
1663	39	240	0.190892	SubX	0.4	0
1664	39	241.5	-0.0255418	SubX	0.4	0
1665	39	243	0.0580648	SubX	0.4	0
1666	39	244.5	0.139533	SubX	0.4	0
1667	39	246	0.207469	SubX	0.4	0
1668	39	247.5	0.246858	SubX	0.4	0
1669	39	249	0.346128	SubX	0.4	0
1670	39	250.5	0.228813	SubX	0.4	0
1671	39	252	0.130438	SubX	0.4	0
1672	39	253.5	0.268801	SubX	0.4	0
1673	39	255	0.164034	SubX	0.4	0
1674	39	256.5	0.2636	SubX	0.4	0
1675	39	258	0.253038	SubX	0.4	0
1676	39	259.5	0.192471	SubX	0.4	0
1677	39	261	0.14976	SubX	0.4	0
1678	39	262.5	0.158548	SubX	0.4	0
1679	39	264	0.185341	SubX	0.4	0
1680	39	265.5	0.156771	SubX	0.4	0
1681	39	267	0.183837	SubX	0.4	0
1682	39	268.5	0.225522	SubX	0.4	0
1683	39	270	0.145497	SubX	0.4	0
1684	39	271.5	0.142031	SubX	0.4	0
1685	39	273	0.131561	SubX	0.4	0
1686	39	274.5	0.0879081	SubX	0.4	0
1687	39	276	0.0790776	SubX	0.4	0
1688	39	277.5	0.0929958	SubX	0.4	0
1689	39	279	0.119567	SubX	0.4	0
1690	39	280.5	0.145222	SubX	0.4	0
1691	39	282	0.0126271	SubX	0.4	0
1692	39	283.5	0.112046	SubX	0.4	0
1693	39	285	0.438155	SubX	0.4	1
1694	40.5	237	0.228209	SubX	0.4	0
1695	40.5	238.5	0.180433	SubX	0.4	0
1696	40.5	240	0.102218	SubX	0.4	0
1697	40.5	241.5	0.13934	SubX	0.4	0
1698	40.5	243	0.125171	SubX	0.4	0
1699	40.5	244.5	0.227144	SubX	0.4	0
1700	40.5	246	0.0305878	SubX	0.4	0
1701	40.5	247.5	-0.0557583	SubX	0.4	0
1702	40.5	249	0.259553	SubX	0.4	0
1703	40.5	250.5	0.23296	SubX	0.4	0
1704	40.5	252	0.292547	SubX	0.4	0
1705	40.5	253.5	0.368768	SubX	0.4	0
1706	40.5	255	0.306113	SubX	0.4	0
1707	40.5	256.5	0.240877	SubX	0.4	0
1708	40.5	258	0.233976	SubX	0.4	0
1709	40.5	259.5	0.221777	SubX	0.4	0
1710	40.5	261	0.178555	SubX	0.4	0
1711	40.5	262.5	0.177363	SubX	0.4	0
1712	40.5	264	0.141846	SubX	0.4	0
1713	40.5	265.5	0.139171	SubX	0.4	0
1714	40.5	267	0.176119	SubX	0.4	0
1715	40.5	268.5	0.131452	SubX	0.4	0
1716	40.5	270	0.142383	SubX	0.4	0
1717	40.5	271.5	0.140623	SubX	0.4	0
1718	40.5	273	0.0937773	SubX	0.4	0
1719	40.5	274.5	0.0625763	SubX	0.4	0
1720	40.5	276	0.0934558	SubX	0.4	0
1721	40.5	277.5	0.11784	SubX	0.4	0
1722	40.5	279	0.101151	SubX	0.4	0
1723	40.5	280.5	0.0454883	SubX	0.4	0
1724	40.5	282	0.0679452	SubX	0.4	0
1725	40.5	283.5	-0.0371781	SubX	0.4	0
1726	40.5	285	0.0248443	SubX	0.4	0
1727	40.5	286.5	0.283394	SubX	0.4	0
1728	42	237	0.277553	SubX	0.4	0
1729	42	238.5	0.193106	SubX	0.4	0
1730	42	240	0.117118	SubX	0.4	0
1731	42	241.5	0.104615	SubX	0.4	0
1732	42	243	0.131262	SubX	0.4	0
1733	42	244.5	0.172671	SubX	0.4	0
1734	42	246	0.0295799	SubX	0.4	0
1735	42	247.5	-0.00849838	SubX	0.4	0
1736	42	249	0.170402	SubX	0.4	0
1737	42	250.5	0.268037	SubX	0.4	0
1738	42	252	0.273933	SubX	0.4	0
1739	42	253.5	0.254133	SubX	0.4	0
1740	42	255	0.223278	SubX	0.4	0
1741	42	256.5	0.212524	SubX	0.4	0
1742	42	258	0.220719	SubX	0.4	0
1743	42	259.5	0.235138	SubX	0.4	0
1744	42	261	0.15363	SubX	0.4	0
1745	42	262.5	0.146564	SubX	0.4	0
1746	42	264	0.134248	SubX	0.4	0
1747	42	265.5	0.126621	SubX	0.4	0
1748	42	267	0.148178	SubX	0.4	0
1749	42	268.5	0.151648	SubX	0.4	0
1750	42	270	0.154304	SubX	0.4	0
1751	42	271.5	0.117734	SubX	0.4	0
1752	42	273	0.014039	SubX	0.4	0
1753	42	274.5	-0.00911465	SubX	0.4	0
1754	42	276	0.0149415	SubX	0.4	0
1755	42	277.5	-0.00863911	SubX	0.4	0
1756	42	279	0.00500553	SubX	0.4	0
1757	42	280.5	0.0348706	SubX	0.4	0
1758	42	282	0.155264	SubX	0.4	0
1759	42	283.5	-0.00963219	SubX	0.4	0
1760	42	285	0.0366739	SubX	0.4	0
1761	42	286.5	0.0962842	SubX	0.4	0
1762	42	288	0.122442	SubX	0.4	0
1763	43.5	237	0.170746	SubX	0.4	0
1764	43.5	238.5	0.277988	SubX	0.4	0
1765	43.5	240	0.0642718	SubX	0.4	0
1766	43.5	241.5	0.0954362	SubX	0.4	0
1767	43.5	243	-0.0372189	SubX	0.4	0
1768	43.5	244.5	0.0858309	SubX	0.4	0
1769	43.5	246	0.0228251	SubX	0.4	0
1770	43.5	247.5	0.0493526	SubX	0.4	0
1771	43.5	249	0.153294	SubX	0.4	0
1772	43.5	250.5	0.210754	SubX	0.4	0
1773	43.5	252	0.297913	SubX	0.4	0
1774	43.5	253.5	0.254863	SubX	0.4	0
1775	43.5	255	0.200457	SubX	0.4	0
1776	43.5	256.5	0.173629	SubX	0.4	0
1777	43.5	258	0.170455	SubX	0.4	0
1778	43.5	259.5	0.198562	SubX	0.4	0
1779	43.5	261	0.153708	SubX	0.4	0
1780	43.5	262.5	0.185485	SubX	0.4	0
1781	43.5	264	0.155668	SubX	0.4	0
1782	43.5	265.5	0.140139	SubX	0.4	0
1783	43.5	267	0.147321	SubX	0.4	0
1784	43.5	268.5	0.134178	SubX	0.4	0
1785	43.5	270	0.0991457	SubX	0.4	0
1786	43.5	271.5	0.040063	SubX	0.4	0
1787	43.5	273	-0.0280265	SubX	0.4	0
1788	43.5	274.5	-0.013085	SubX	0.4	0
1789	43.5	276	-0.0412919	SubX	0.4	0
1790	43.5	277.5	-0.0525052	SubX	0.4	0
1791	43.5	282	-0.00356848	SubX	0.4	0
1792	43.5	283.5	0.0114827	SubX	0.4	0
1793	43.5	285	0.203342	SubX	0.4	0
1794	43.5	286.5	0.12147	SubX	0.4	0
1795	43.5	288	0.169339	SubX	0.4	0
1796	43.5	289.5	0.260234	SubX	0.4	0
1797	45	237	0.00568643	SubX	0.4	0
1798	45	238.5	0.147127	SubX	0.4	0
1799	45	240	0.051125	SubX	0.4	0
1800	45	241.5	0.213607	SubX	0.4	0
1801	45	243	0.190634	SubX	0.4	0
1802	45	244.5	0.0167593	SubX	0.4	0
1803	45	246	0.0761193	SubX	0.4	0
1804	45	247.5	0.231829	SubX	0.4	0
1805	45	249	0.207511	SubX	0.4	0
1806	45	250.5	0.181736	SubX	0.4	0
1807	45	252	0.256358	SubX	0.4	0
1808	45	253.5	0.227276	SubX	0.4	0
1809	45	255	0.196127	SubX	0.4	0
1810	45	256.5	0.177181	SubX	0.4	0
1811	45	258	0.133635	SubX	0.4	0
1812	45	259.5	0.177316	SubX	0.4	0
1813	45	261	0.174377	SubX	0.4	0
1814	45	262.5	0.165228	SubX	0.4	0
1815	45	264	0.157078	SubX	0.4	0
1816	45	265.5	0.159694	SubX	0.4	0
1817	45	267	0.139282	SubX	0.4	0
1818	45	268.5	0.0900063	SubX	0.4	0
1819	45	270	0.0712136	SubX	0.4	0
1820	45	271.5	0.031734	SubX	0.4	0
1821	45	273	-0.0206479	SubX	0.4	0
1822	45	274.5	-0.018614	SubX	0.4	0
1823	45	276	-0.0180042	SubX	0.4	0
1824	45	286.5	0.0611168	SubX	0.4	0
1825	45	288	0.251379	SubX	0.4	0
1826	45	289.5	0.13861	SubX	0.4	0
1827	45	291	0.0488505	SubX	0.4	0
1828	45	292.5	0.222683	SubX	0.4	0
1829	46.5	237	-0.0120703	SubX	0.4	0
1830	46.5	238.5	0.284659	SubX	0.4	0
1831	46.5	240	-0.00663653	SubX	0.4	0
1832	46.5	241.5	0.069771	SubX	0.4	0
1833	46.5	243	0.151244	SubX	0.4	0
1834	46.5	244.5	0.0222834	SubX	0.4	0
1835	46.5	246	0.102623	SubX	0.4	0
1836	46.5	247.5	0.200488	SubX	0.4	0
1837	46.5	249	0.228874	SubX	0.4	0
1838	46.5	250.5	0.22507	SubX	0.4	0
1839	46.5	252	0.205464	SubX	0.4	0
1840	46.5	253.5	0.191158	SubX	0.4	0
1841	46.5	255	0.175717	SubX	0.4	0
1842	46.5	256.5	0.14391	SubX	0.4	0
1843	46.5	258	0.146197	SubX	0.4	0
1844	46.5	259.5	0.213066	SubX	0.4	0
1845	46.5	261	0.176609	SubX	0.4	0
1846	46.5	262.5	0.155376	SubX	0.4	0
1847	46.5	264	0.169276	SubX	0.4	0
1848	46.5	265.5	0.134435	SubX	0.4	0
1849	46.5	267	0.0731422	SubX	0.4	0
1850	46.5	268.5	0.0744451	SubX	0.4	0
1851	46.5	270	0.0551747	SubX	0.4	0
1852	46.5	271.5	0.036122	SubX	0.4	0
1853	46.5	273	-0.0720756	SubX	0.4	0
1854	46.5	274.5	-0.0619718	SubX	0.4	0
1855	46.5	291	0.0752714	SubX	0.4	0
1856	48	237	0.217792	SubX	0.4	0
1857	48	238.5	0.275818	SubX	0.4	0
1858	48	240	0.0336039	SubX	0.4	0
1859	48	241.5	0.049496	SubX	0.4	0
1860	48	243	0.125602	SubX	0.4	0
1861	48	244.5	0.202372	SubX	0.4	0
1862	48	246	0.180651	SubX	0.4	0
1863	48	247.5	0.228488	SubX	0.4	0
1864	48	249	0.193551	SubX	0.4	0
1865	48	250.5	0.177335	SubX	0.4	0
1866	48	252	0.172415	SubX	0.4	0
1867	48	253.5	0.176941	SubX	0.4	0
1868	48	255	0.138476	SubX	0.4	0
1869	48	256.5	0.12331	SubX	0.4	0
1870	48	258	0.115091	SubX	0.4	0
1871	48	259.5	0.123543	SubX	0.4	0
1872	48	261	0.11125	SubX	0.4	0
1873	48	262.5	0.123704	SubX	0.4	0
1874	48	264	0.133449	SubX	0.4	0
1875	48	265.5	0.0993559	SubX	0.4	0
1876	48	267	0.0983111	SubX	0.4	0
1877	48	268.5	0.127514	SubX	0.4	0
1878	48	270	0.0758	SubX	0.4	0
1879	48	271.5	0.00554711	SubX	0.4	0
1880	25.5	279	0.385907	SubX	0.5	0
1881	27	261	-0.000687482	SubX	0.5	0
1882	27	262.5	0.0839181	SubX	0.5	0
1883	27	279	0.262158	SubX	0.5	0
1884	28.5	261	0.000441741	SubX	0.5	0
1885	28.5	262.5	0.0417674	SubX	0.5	0
1886	28.5	264	0.197793	SubX	0.5	0
1887	28.5	277.5	0.36327	SubX	0.5	0
1888	28.5	279	0.462513	SubX	0.5	0
1889	30	256.5	0.428085	SubX	0.5	0
1890	30	258	0.206102	SubX	0.5	0
1891	30	259.5	0.00999411	SubX	0.5	0
1892	30	261	0.0647912	SubX	0.5	0
1893	30	262.5	0.00529411	SubX	0.5	0
1894	30	264	-0.0926735	SubX	0.5	0
1895	30	265.5	0.0394396	SubX	0.5	0
1896	30	267	0.0576426	SubX	0.5	0
1897	30	268.5	0.0112293	SubX	0.5	0
1898	30	270	0.252191	SubX	0.5	0
1899	30	274.5	0.382327	SubX	0.5	0
1900	30	276	0.360804	SubX	0.5	0
1901	30	277.5	0.331306	SubX	0.5	0
1902	31.5	249	0.347965	SubX	0.5	0
1903	31.5	250.5	0.218023	SubX	0.5	0
1904	31.5	255	0.271813	SubX	0.5	0
1905	31.5	256.5	0.215804	SubX	0.5	0
1906	31.5	258	0.1981	SubX	0.5	0
1907	31.5	259.5	0.227968	SubX	0.5	0
1908	31.5	261	0.176645	SubX	0.5	0
1909	31.5	262.5	0.125827	SubX	0.5	0
1910	31.5	264	0.103411	SubX	0.5	0
1911	31.5	265.5	0.128399	SubX	0.5	0
1912	31.5	267	0.0465404	SubX	0.5	0
1913	31.5	268.5	0.00320163	SubX	0.5	0
1914	31.5	270	-0.0252088	SubX	0.5	0
1915	31.5	271.5	0.0170957	SubX	0.5	0
1916	31.5	273	0.0854527	SubX	0.5	0
1917	31.5	274.5	-0.0409133	SubX	0.5	0
1918	31.5	276	-0.154245	SubX	0.5	0
1919	31.5	277.5	0.0284826	SubX	0.5	0
1920	33	243	0.264161	SubX	0.5	0
1921	33	244.5	0.000535377	SubX	0.5	0
1922	33	246	0.0163422	SubX	0.5	0
1923	33	247.5	0.0197984	SubX	0.5	0
1924	33	249	-0.0200429	SubX	0.5	0
1925	33	250.5	0.259529	SubX	0.5	0
1926	33	252	0.205376	SubX	0.5	0
1927	33	253.5	-0.0285841	SubX	0.5	0
1928	33	255	0.330089	SubX	0.5	0
1929	33	256.5	0.235133	SubX	0.5	0
1930	33	258	0.235022	SubX	0.5	0
1931	33	259.5	0.203319	SubX	0.5	0
1932	33	261	0.15834	SubX	0.5	0
1933	33	262.5	0.116903	SubX	0.5	0
1934	33	264	0.0999967	SubX	0.5	0
1935	33	265.5	0.149053	SubX	0.5	0
1936	33	267	0.117899	SubX	0.5	0
1937	33	268.5	0.0887213	SubX	0.5	0
1938	33	270	0.0518576	SubX	0.5	0
1939	33	271.5	-0.000638022	SubX	0.5	0
1940	33	273	-0.108984	SubX	0.5	0
1941	33	274.5	-0.018521	SubX	0.5	0
1942	33	276	0.0457375	SubX	0.5	0
1943	33	277.5	0.0201649	SubX	0.5	0
1944	33	279	0.205124	SubX	0.5	0
1945	33	280.5	0.386428	SubX	0.5	0
1946	34.5	240	0.467736	SubX	0.5	0
1947	34.5	241.5	0.375181	SubX	0.5	0
1948	34.5	243	0.172069	SubX	0.5	0
1949	34.5	244.5	-0.144352	SubX	0.5	0
1950	34.5	246	0.0776733	SubX	0.5	0
1951	34.5	247.5	0.416892	SubX	0.5	0
1952	34.5	249	0.491274	SubX	0.5	0
1953	34.5	250.5	0.40513	SubX	0.5	0
1954	34.5	252	0.412508	SubX	0.5	0
1955	34.5	253.5	0.0266035	SubX	0.5	0
1956	34.5	255	0.199326	SubX	0.5	0
1957	34.5	256.5	0.205662	SubX	0.5	0
1958	34.5	258	0.234775	SubX	0.5	0
1959	34.5	259.5	0.190917	SubX	0.5	0
1960	34.5	261	0.123042	SubX	0.5	0
1961	34.5	262.5	0.0813145	SubX	0.5	0
1962	34.5	264	0.117856	SubX	0.5	0
1963	34.5	265.5	0.211257	SubX	0.5	0
1964	34.5	267	0.106123	SubX	0.5	0
1965	34.5	268.5	0.0953789	SubX	0.5	0
1966	34.5	270	0.0423551	SubX	0.5	0
1967	34.5	271.5	0.0615036	SubX	0.5	0
1968	34.5	273	0.0477773	SubX	0.5	0
1969	34.5	274.5	0.0255183	SubX	0.5	0
1970	34.5	276	0.0650272	SubX	0.5	0
1971	34.5	277.5	-0.0444235	SubX	0.5	0
1972	34.5	279	0.00611679	SubX	0.5	0
1973	34.5	280.5	0.108403	SubX	0.5	0
1974	34.5	282	0.34808	SubX	0.5	0
1975	36	238.5	0.440103	SubX	0.5	0
1976	36	240	0.351516	SubX	0.5	0
1977	36	241.5	0.320224	SubX	0.5	0
1978	36	243	0.0140622	SubX	0.5	0
1979	36	244.5	0.0178109	SubX	0.5	0
1980	36	246	0.191097	SubX	0.5	0
1981	36	247.5	0.348103	SubX	0.5	0
1982	36	249	0.407051	SubX	0.5	0
1983	36	250.5	0.335023	SubX	0.5	0
1984	36	252	0.245086	SubX	0.5	0
1985	36	253.5	0.244274	SubX	0.5	0
1986	36	255	0.326507	SubX	0.5	0
1987	36	256.5	0.207919	SubX	0.5	0
1988	36	258	0.365829	SubX	0.5	0
1989	36	259.5	0.323794	SubX	0.5	0
1990	36	261	0.118909	SubX	0.5	0
1991	36	262.5	0.0933823	SubX	0.5	0
1992	36	264	0.114225	SubX	0.5	0
1993	36	265.5	0.136532	SubX	0.5	0
1994	36	267	0.146629	SubX	0.5	0
1995	36	268.5	0.165691	SubX	0.5	0
1996	36	270	0.0716415	SubX	0.5	0
1997	36	271.5	0.0909541	SubX	0.5	0
1998	36	273	0.0327755	SubX	0.5	0
[truncated: 5,897 more rows]
