# Supplementary material for: Adaptive bias correction for improved subseasonal forecasting
Source: Nat Commun. 2023 Jun 15;14:3482. doi: 10.1038/s41467-023-38874-y (PMC10272189; doi:10.1038/s41467-023-38874-y)
Supplement: Supplementary file 3 — Source data [file 41467_2023_38874_MOESM3_ESM.zip › fig_s7-average_bss.xlsx]

## Sheet: us_precip_1.5x1.5_56w
	start_date	bss	model	quarter
0	2018-01-02	-0.129592	ECMWF	DJF
1	2018-01-05	-0.0250769	ECMWF	DJF
2	2018-01-09	0.185837	ECMWF	DJF
3	2018-01-12	0.165546	ECMWF	DJF
4	2018-01-16	-0.173711	ECMWF	DJF
5	2018-01-19	-0.25943	ECMWF	DJF
6	2018-01-23	-0.269778	ECMWF	DJF
7	2018-01-26	-0.179285	ECMWF	DJF
8	2018-01-30	-0.0681296	ECMWF	DJF
9	2018-02-02	-0.112852	ECMWF	DJF
10	2018-02-06	0.038054	ECMWF	DJF
11	2018-02-09	0.042119	ECMWF	DJF
12	2018-02-13	0.143324	ECMWF	DJF
13	2018-02-16	0.0997681	ECMWF	DJF
14	2018-02-20	0.0752989	ECMWF	DJF
15	2018-02-23	-0.00148809	ECMWF	DJF
16	2018-02-27	-0.270895	ECMWF	DJF
17	2018-03-02	-0.171538	ECMWF	MAM
18	2018-03-06	-0.126958	ECMWF	MAM
19	2018-03-09	-0.216509	ECMWF	MAM
20	2018-03-13	-0.0785757	ECMWF	MAM
21	2018-03-16	0.0793359	ECMWF	MAM
22	2018-03-20	-0.0138453	ECMWF	MAM
23	2018-03-23	0.0982455	ECMWF	MAM
24	2018-03-27	0.0295736	ECMWF	MAM
25	2018-03-30	-0.0790288	ECMWF	MAM
26	2018-04-03	-0.0406119	ECMWF	MAM
27	2018-04-06	0.0609772	ECMWF	MAM
28	2018-04-10	-0.028697	ECMWF	MAM
29	2018-04-13	0.00727458	ECMWF	MAM
30	2018-04-17	-0.351548	ECMWF	MAM
31	2018-04-20	-0.2282	ECMWF	MAM
32	2018-04-24	-0.156701	ECMWF	MAM
33	2018-04-27	-0.199778	ECMWF	MAM
34	2018-05-01	-0.0852256	ECMWF	MAM
35	2018-05-04	-0.0347979	ECMWF	MAM
36	2018-05-08	-0.0111784	ECMWF	MAM
37	2018-05-11	0.0394152	ECMWF	MAM
38	2018-05-15	-0.130512	ECMWF	MAM
39	2018-05-18	-0.0794884	ECMWF	MAM
40	2018-05-22	-0.0448472	ECMWF	MAM
41	2018-05-25	0.0310067	ECMWF	MAM
42	2018-05-29	0.174986	ECMWF	MAM
43	2018-06-01	0.214926	ECMWF	JJA
44	2018-06-05	0.060494	ECMWF	JJA
45	2018-06-08	-0.0809121	ECMWF	JJA
46	2018-06-12	0.00354569	ECMWF	JJA
47	2018-06-15	-0.0114518	ECMWF	JJA
48	2018-06-19	0.0658187	ECMWF	JJA
49	2018-06-22	0.0154978	ECMWF	JJA
50	2018-06-26	-0.0583056	ECMWF	JJA
51	2018-06-29	-0.147463	ECMWF	JJA
52	2018-07-03	-0.024984	ECMWF	JJA
53	2018-07-06	-0.154537	ECMWF	JJA
54	2018-07-10	-0.00712198	ECMWF	JJA
55	2018-07-13	0.0992789	ECMWF	JJA
56	2018-07-17	0.0760341	ECMWF	JJA
57	2018-07-20	0.0789617	ECMWF	JJA
58	2018-07-24	0.0599081	ECMWF	JJA
59	2018-07-27	0.0641752	ECMWF	JJA
60	2018-07-31	0.0923152	ECMWF	JJA
61	2018-08-03	-0.0548697	ECMWF	JJA
62	2018-08-07	-0.116482	ECMWF	JJA
63	2018-08-10	-0.078948	ECMWF	JJA
64	2018-08-14	-0.0590548	ECMWF	JJA
65	2018-08-17	-0.0735072	ECMWF	JJA
66	2018-08-21	-0.0949355	ECMWF	JJA
67	2018-08-24	-0.13155	ECMWF	JJA
68	2018-08-28	-0.0209762	ECMWF	JJA
69	2018-08-31	-0.0693066	ECMWF	JJA
70	2018-09-04	-0.118221	ECMWF	SON
71	2018-09-07	-0.0366662	ECMWF	SON
72	2018-09-11	-0.0591643	ECMWF	SON
73	2018-09-14	-0.0600332	ECMWF	SON
74	2018-09-18	-0.0119352	ECMWF	SON
75	2018-09-21	-0.0584303	ECMWF	SON
76	2018-09-25	-0.0678237	ECMWF	SON
77	2018-09-28	-0.107766	ECMWF	SON
78	2018-10-02	-0.0198143	ECMWF	SON
79	2018-10-05	0.0439769	ECMWF	SON
80	2018-10-09	-0.0564437	ECMWF	SON
81	2018-10-12	-0.115716	ECMWF	SON
82	2018-10-16	-0.083315	ECMWF	SON
83	2018-10-19	0.00964193	ECMWF	SON
84	2018-10-23	-0.0192502	ECMWF	SON
85	2018-10-26	0.128819	ECMWF	SON
86	2018-10-30	0.119467	ECMWF	SON
87	2018-11-02	0.0280434	ECMWF	SON
88	2018-11-06	-0.135346	ECMWF	SON
89	2018-11-09	-0.207135	ECMWF	SON
90	2018-11-13	-0.194186	ECMWF	SON
91	2018-11-16	-0.194635	ECMWF	SON
92	2018-11-20	-0.0361438	ECMWF	SON
93	2018-11-23	-0.0183165	ECMWF	SON
94	2018-11-27	0.111448	ECMWF	SON
95	2018-11-30	0.00415225	ECMWF	SON
96	2018-12-04	-0.399878	ECMWF	DJF
97	2018-12-07	-0.399614	ECMWF	DJF
98	2018-12-11	-0.0771265	ECMWF	DJF
99	2018-12-14	0.0678445	ECMWF	DJF
100	2018-12-18	0.254719	ECMWF	DJF
101	2018-12-21	0.256476	ECMWF	DJF
102	2018-12-25	0.252516	ECMWF	DJF
103	2018-12-28	0.0865196	ECMWF	DJF
104	2019-01-01	0.075997	ECMWF	DJF
105	2019-01-04	-0.18469	ECMWF	DJF
106	2019-01-08	0.104435	ECMWF	DJF
107	2019-01-11	0.129723	ECMWF	DJF
108	2019-01-15	0.191876	ECMWF	DJF
109	2019-01-18	0.110275	ECMWF	DJF
110	2019-01-22	0.11974	ECMWF	DJF
111	2019-01-25	0.206931	ECMWF	DJF
112	2019-01-29	0.171072	ECMWF	DJF
113	2019-02-01	0.179632	ECMWF	DJF
114	2019-02-05	0.152574	ECMWF	DJF
115	2019-02-08	0.119062	ECMWF	DJF
116	2019-02-12	0.152516	ECMWF	DJF
117	2019-02-15	0.135066	ECMWF	DJF
118	2019-02-19	0.112797	ECMWF	DJF
119	2019-02-22	0.0119051	ECMWF	DJF
120	2019-02-26	-0.0787717	ECMWF	DJF
121	2019-03-01	0.130473	ECMWF	MAM
122	2019-03-05	0.134474	ECMWF	MAM
123	2019-03-08	0.121695	ECMWF	MAM
124	2019-03-12	-0.206545	ECMWF	MAM
125	2019-03-15	-0.704076	ECMWF	MAM
126	2019-03-19	-0.342031	ECMWF	MAM
127	2019-03-22	-0.276774	ECMWF	MAM
128	2019-03-26	-0.273194	ECMWF	MAM
129	2019-03-29	-0.128446	ECMWF	MAM
130	2019-04-02	0.114915	ECMWF	MAM
131	2019-04-05	0.182679	ECMWF	MAM
132	2019-04-09	0.227003	ECMWF	MAM
133	2019-04-12	0.173815	ECMWF	MAM
134	2019-04-16	0.0790853	ECMWF	MAM
135	2019-04-19	0.081866	ECMWF	MAM
136	2019-04-23	-0.0315424	ECMWF	MAM
137	2019-04-26	0.0535866	ECMWF	MAM
138	2019-04-30	0.107647	ECMWF	MAM
139	2019-05-03	-0.0233154	ECMWF	MAM
140	2019-05-07	0.178664	ECMWF	MAM
141	2019-05-10	0.200931	ECMWF	MAM
142	2019-05-14	0.209959	ECMWF	MAM
143	2019-05-17	0.157632	ECMWF	MAM
144	2019-05-21	0.0153737	ECMWF	MAM
145	2019-05-24	-0.0525952	ECMWF	MAM
146	2019-05-28	-0.0582772	ECMWF	MAM
147	2019-05-31	-0.0665533	ECMWF	MAM
148	2019-06-04	-0.064769	ECMWF	JJA
149	2019-06-07	0.00863641	ECMWF	JJA
150	2019-06-11	-0.0113301	ECMWF	JJA
151	2019-06-14	0.0636882	ECMWF	JJA
152	2019-06-18	0.0869296	ECMWF	JJA
153	2019-06-21	0.0654411	ECMWF	JJA
154	2019-06-25	0.120124	ECMWF	JJA
155	2019-06-28	-0.0481536	ECMWF	JJA
156	2019-07-02	0.0568689	ECMWF	JJA
157	2019-07-05	0.0493388	ECMWF	JJA
158	2019-07-09	0.0913719	ECMWF	JJA
159	2019-07-12	0.0890378	ECMWF	JJA
160	2019-07-16	-0.00364403	ECMWF	JJA
161	2019-07-19	-0.01308	ECMWF	JJA
162	2019-07-23	-0.0190311	ECMWF	JJA
163	2019-07-26	-0.0917022	ECMWF	JJA
164	2019-07-30	-0.236198	ECMWF	JJA
165	2019-08-02	-0.232022	ECMWF	JJA
166	2019-08-06	-0.16321	ECMWF	JJA
167	2019-08-09	-0.169297	ECMWF	JJA
168	2019-08-13	-0.0539078	ECMWF	JJA
169	2019-08-16	-0.0664575	ECMWF	JJA
170	2019-08-20	0.0223958	ECMWF	JJA
171	2019-08-23	0.0264484	ECMWF	JJA
172	2019-08-27	0.0021894	ECMWF	JJA
173	2019-08-30	0.0588768	ECMWF	JJA
174	2019-09-03	-0.117941	ECMWF	SON
175	2019-09-06	-0.0688106	ECMWF	SON
176	2019-09-10	0.0379803	ECMWF	SON
177	2019-09-13	0.00636463	ECMWF	SON
178	2019-09-17	-0.00578736	ECMWF	SON
179	2019-09-20	0.0511741	ECMWF	SON
180	2019-09-24	0.0369023	ECMWF	SON
181	2019-09-27	0.00940643	ECMWF	SON
182	2019-10-01	0.0100577	ECMWF	SON
183	2019-10-04	0.00307633	ECMWF	SON
184	2019-10-08	0.0384252	ECMWF	SON
185	2019-10-11	-0.0242472	ECMWF	SON
186	2019-10-15	-0.15269	ECMWF	SON
187	2019-10-18	-0.0483285	ECMWF	SON
188	2019-10-22	-0.0250762	ECMWF	SON
189	2019-10-25	-0.0285791	ECMWF	SON
190	2019-10-29	0.00333626	ECMWF	SON
191	2019-11-01	-0.181661	ECMWF	SON
192	2019-11-05	-0.150033	ECMWF	SON
193	2019-11-08	-0.223984	ECMWF	SON
194	2019-11-12	-0.342993	ECMWF	SON
195	2019-11-15	0.0368971	ECMWF	SON
196	2019-11-19	0.147059	ECMWF	SON
197	2019-11-22	0.0995911	ECMWF	SON
198	2019-11-26	0.027331	ECMWF	SON
199	2019-11-29	0.0987441	ECMWF	SON
200	2019-12-03	0.093084	ECMWF	DJF
201	2019-12-06	0.0226113	ECMWF	DJF
202	2019-12-10	-0.274307	ECMWF	DJF
203	2019-12-13	-0.295502	ECMWF	DJF
204	2019-12-17	0.0729446	ECMWF	DJF
205	2019-12-20	0.0493876	ECMWF	DJF
206	2019-12-24	0.0850621	ECMWF	DJF
207	2019-12-27	0.133713	ECMWF	DJF
208	2019-12-31	0.0213458	ECMWF	DJF
209	2020-01-03	0.0203729	ECMWF	DJF
210	2020-01-07	0.124524	ECMWF	DJF
211	2020-01-10	0.0917317	ECMWF	DJF
212	2020-01-14	0.160451	ECMWF	DJF
213	2020-01-17	0.0436649	ECMWF	DJF
214	2020-01-21	-0.305562	ECMWF	DJF
215	2020-01-24	-0.222854	ECMWF	DJF
216	2020-01-28	-0.0757853	ECMWF	DJF
217	2020-01-31	0.0710935	ECMWF	DJF
218	2020-02-04	0.0632278	ECMWF	DJF
219	2020-02-07	0.122248	ECMWF	DJF
220	2020-02-11	-0.218461	ECMWF	DJF
221	2020-02-14	-0.275517	ECMWF	DJF
222	2020-02-18	-0.189642	ECMWF	DJF
223	2020-02-21	-0.336768	ECMWF	DJF
224	2020-02-25	-0.472103	ECMWF	DJF
225	2020-02-28	-0.415013	ECMWF	DJF
226	2020-03-03	-0.161701	ECMWF	MAM
227	2020-03-06	-0.214986	ECMWF	MAM
228	2020-03-10	0.0257828	ECMWF	MAM
229	2020-03-13	0.0659194	ECMWF	MAM
230	2020-03-17	0.0963947	ECMWF	MAM
231	2020-03-20	0.145611	ECMWF	MAM
232	2020-03-24	0.0574218	ECMWF	MAM
233	2020-03-27	0.0807262	ECMWF	MAM
234	2020-03-31	0.0203376	ECMWF	MAM
235	2020-04-03	-0.23037	ECMWF	MAM
236	2020-04-07	-0.0854192	ECMWF	MAM
237	2020-04-10	-0.267477	ECMWF	MAM
238	2020-04-14	-0.190055	ECMWF	MAM
239	2020-04-17	0.0674515	ECMWF	MAM
240	2020-04-21	-0.112503	ECMWF	MAM
241	2020-04-24	-0.0855536	ECMWF	MAM
242	2020-04-28	-0.244922	ECMWF	MAM
243	2020-05-01	-0.237382	ECMWF	MAM
244	2020-05-05	-0.192879	ECMWF	MAM
245	2020-05-08	-0.0203921	ECMWF	MAM
246	2020-05-12	0.118974	ECMWF	MAM
247	2020-05-15	0.0787979	ECMWF	MAM
248	2020-05-19	-0.077024	ECMWF	MAM
249	2020-05-22	-0.00418417	ECMWF	MAM
250	2020-05-26	-0.107479	ECMWF	MAM
251	2020-05-29	-0.0230749	ECMWF	MAM
252	2020-06-02	-0.0610121	ECMWF	JJA
253	2020-06-05	-0.0838111	ECMWF	JJA
254	2020-06-09	-0.110626	ECMWF	JJA
255	2020-06-12	-0.126794	ECMWF	JJA
256	2020-06-16	-0.0458712	ECMWF	JJA
257	2020-06-19	-0.0261832	ECMWF	JJA
258	2020-06-23	-0.153986	ECMWF	JJA
259	2020-06-26	-0.121524	ECMWF	JJA
260	2020-06-30	-0.10183	ECMWF	JJA
261	2020-07-03	-0.0546941	ECMWF	JJA
262	2020-07-07	-0.0769203	ECMWF	JJA
263	2020-07-10	-0.101403	ECMWF	JJA
264	2020-07-14	-0.103023	ECMWF	JJA
265	2020-07-17	-0.130738	ECMWF	JJA
266	2020-07-21	-0.145726	ECMWF	JJA
267	2020-07-24	0.0321158	ECMWF	JJA
268	2020-07-28	0.0768419	ECMWF	JJA
269	2020-07-31	0.122988	ECMWF	JJA
270	2020-08-04	0.0587953	ECMWF	JJA
271	2020-08-07	0.0277463	ECMWF	JJA
272	2020-08-11	0.112495	ECMWF	JJA
273	2020-08-14	-0.00265576	ECMWF	JJA
274	2020-08-18	0.0442874	ECMWF	JJA
275	2020-08-21	0.0928921	ECMWF	JJA
276	2020-08-25	-0.0388913	ECMWF	JJA
277	2020-08-28	0.0635395	ECMWF	JJA
278	2020-09-01	-0.0579896	ECMWF	SON
279	2020-09-04	0.0649578	ECMWF	SON
280	2020-09-08	0.0880246	ECMWF	SON
281	2020-09-11	0.173444	ECMWF	SON
282	2020-09-15	-0.00747813	ECMWF	SON
283	2020-09-18	-0.0833818	ECMWF	SON
284	2020-09-22	0.119726	ECMWF	SON
285	2020-09-25	0.145851	ECMWF	SON
286	2020-09-29	-0.0336015	ECMWF	SON
287	2020-10-02	0.0557809	ECMWF	SON
288	2020-10-06	0.0958987	ECMWF	SON
289	2020-10-09	0.075361	ECMWF	SON
290	2020-10-13	0.128111	ECMWF	SON
291	2020-10-16	0.00558275	ECMWF	SON
292	2020-10-20	0.0120607	ECMWF	SON
293	2020-10-23	-0.150114	ECMWF	SON
294	2020-10-27	-0.0953588	ECMWF	SON
295	2020-10-30	-0.142971	ECMWF	SON
296	2020-11-03	-0.00306849	ECMWF	SON
297	2020-11-06	-0.0467197	ECMWF	SON
298	2020-11-10	-0.171149	ECMWF	SON
299	2020-11-13	-0.0626057	ECMWF	SON
300	2020-11-17	-0.317951	ECMWF	SON
301	2020-11-20	-0.22821	ECMWF	SON
302	2020-11-24	-0.105864	ECMWF	SON
303	2020-11-27	-0.430435	ECMWF	SON
304	2020-12-01	-0.342326	ECMWF	DJF
305	2020-12-04	-0.388139	ECMWF	DJF
306	2020-12-08	-0.322851	ECMWF	DJF
307	2020-12-11	-0.153281	ECMWF	DJF
308	2020-12-15	-0.21	ECMWF	DJF
309	2020-12-18	0.095228	ECMWF	DJF
310	2020-12-22	0.171265	ECMWF	DJF
311	2020-12-25	0.00824586	ECMWF	DJF
312	2020-12-29	-0.19079	ECMWF	DJF
313	2021-01-01	-0.280721	ECMWF	DJF
314	2021-01-05	-0.426663	ECMWF	DJF
315	2021-01-08	-0.872395	ECMWF	DJF
316	2021-01-12	-0.476107	ECMWF	DJF
317	2021-01-15	-0.277441	ECMWF	DJF
318	2021-01-19	-0.348179	ECMWF	DJF
319	2021-01-22	-0.215216	ECMWF	DJF
320	2021-01-26	-0.00807656	ECMWF	DJF
321	2021-01-29	-0.25838	ECMWF	DJF
322	2021-02-02	-0.259019	ECMWF	DJF
323	2021-02-05	-0.17185	ECMWF	DJF
324	2021-02-09	-0.518781	ECMWF	DJF
325	2021-02-12	-0.330566	ECMWF	DJF
326	2021-02-16	-0.0776569	ECMWF	DJF
327	2021-02-19	-0.202081	ECMWF	DJF
328	2021-02-23	-0.784018	ECMWF	DJF
329	2021-02-26	-0.510632	ECMWF	DJF
330	2021-03-02	-0.25377	ECMWF	MAM
331	2021-03-05	-0.0687911	ECMWF	MAM
332	2021-03-09	-0.191191	ECMWF	MAM
333	2021-03-12	-0.121196	ECMWF	MAM
334	2021-03-16	-0.0191468	ECMWF	MAM
335	2021-03-19	-0.0397821	ECMWF	MAM
336	2021-03-23	-0.127193	ECMWF	MAM
337	2021-03-26	0.0101623	ECMWF	MAM
338	2021-03-30	-0.0622837	ECMWF	MAM
339	2021-04-02	-0.0821816	ECMWF	MAM
340	2021-04-06	-0.000374672	ECMWF	MAM
341	2021-04-09	-0.168224	ECMWF	MAM
342	2021-04-13	-0.23227	ECMWF	MAM
343	2021-04-16	-0.256545	ECMWF	MAM
344	2021-04-20	-0.10489	ECMWF	MAM
345	2021-04-23	-0.071474	ECMWF	MAM
346	2021-04-27	0.0322665	ECMWF	MAM
347	2021-04-30	0.0283577	ECMWF	MAM
348	2021-05-04	-0.149691	ECMWF	MAM
349	2021-05-07	-0.0818251	ECMWF	MAM
350	2021-05-11	-0.0816929	ECMWF	MAM
351	2021-05-14	-0.00135272	ECMWF	MAM
352	2021-05-18	-0.0171907	ECMWF	MAM
353	2021-05-21	-0.0465135	ECMWF	MAM
354	2021-05-25	-0.0589515	ECMWF	MAM
355	2021-05-28	-0.0830659	ECMWF	MAM
356	2021-06-01	0.0162568	ECMWF	JJA
357	2021-06-04	0.0983202	ECMWF	JJA
358	2021-06-08	0.0543445	ECMWF	JJA
359	2021-06-11	0.0171608	ECMWF	JJA
360	2021-06-15	-0.107297	ECMWF	JJA
361	2021-06-18	-0.235507	ECMWF	JJA
362	2021-06-22	-0.205038	ECMWF	JJA
363	2021-06-25	-0.188597	ECMWF	JJA
364	2021-06-29	-0.104157	ECMWF	JJA
365	2021-07-02	-0.0585916	ECMWF	JJA
366	2021-07-06	0.0108923	ECMWF	JJA
367	2021-07-09	-0.0460068	ECMWF	JJA
368	2021-07-13	0.0171333	ECMWF	JJA
369	2021-07-16	-0.00579655	ECMWF	JJA
370	2021-07-20	-0.197899	ECMWF	JJA
371	2021-07-23	-0.30704	ECMWF	JJA
372	2021-07-27	-0.285728	ECMWF	JJA
373	2021-07-30	-0.147391	ECMWF	JJA
374	2021-08-03	-0.0796191	ECMWF	JJA
375	2021-08-06	0.0498128	ECMWF	JJA
376	2021-08-10	-0.0145162	ECMWF	JJA
377	2021-08-13	0.0500701	ECMWF	JJA
378	2021-08-17	-0.105591	ECMWF	JJA
379	2021-08-20	-0.0315568	ECMWF	JJA
380	2021-08-24	0.0814119	ECMWF	JJA
381	2021-08-27	0.0989544	ECMWF	JJA
382	2021-08-31	0.0383947	ECMWF	JJA
383	2021-09-03	0.034807	ECMWF	SON
384	2021-09-07	-0.00169608	ECMWF	SON
385	2021-09-10	-0.0634356	ECMWF	SON
386	2021-09-14	-0.0616685	ECMWF	SON
387	2021-09-17	-0.0874147	ECMWF	SON
388	2021-09-21	-0.038947	ECMWF	SON
389	2021-09-24	-0.0913053	ECMWF	SON
390	2021-09-28	-0.143813	ECMWF	SON
391	2021-10-01	-0.167537	ECMWF	SON
392	2021-10-05	-0.135931	ECMWF	SON
393	2021-10-08	0.00276642	ECMWF	SON
394	2021-10-12	0.136568	ECMWF	SON
395	2021-10-15	0.0374507	ECMWF	SON
396	2021-10-19	0.0314263	ECMWF	SON
397	2021-10-22	0.0114337	ECMWF	SON
398	2021-10-26	-0.071418	ECMWF	SON
399	2021-10-29	-0.179905	ECMWF	SON
400	2021-11-02	0.000960462	ECMWF	SON
401	2021-11-05	-0.0338021	ECMWF	SON
402	2021-11-09	-0.234588	ECMWF	SON
403	2021-11-12	-0.384243	ECMWF	SON
404	2021-11-16	-0.332847	ECMWF	SON
405	2021-11-19	-0.28275	ECMWF	SON
406	2021-11-23	-0.106608	ECMWF	SON
407	2021-11-26	-0.158395	ECMWF	SON
408	2021-11-30	0.161334	ECMWF	SON
409	2021-12-03	0.258257	ECMWF	DJF
410	2021-12-07	0.155188	ECMWF	DJF
411	2021-12-10	0.152006	ECMWF	DJF
412	2021-12-14	0.0672896	ECMWF	DJF
413	2021-12-17	-0.0245065	ECMWF	DJF
414	2021-12-21	-0.00460502	ECMWF	DJF
415	2021-12-24	0.0720261	ECMWF	DJF
416	2021-12-28	0.00617016	ECMWF	DJF
417	2021-12-31	-0.118146	ECMWF	DJF
0	2018-01-02	0.0241321	ABC-ECMWF	DJF
1	2018-01-05	0.0576062	ABC-ECMWF	DJF
2	2018-01-09	0.0811463	ABC-ECMWF	DJF
3	2018-01-12	0.0760655	ABC-ECMWF	DJF
4	2018-01-16	0.0391534	ABC-ECMWF	DJF
5	2018-01-19	0.00269902	ABC-ECMWF	DJF
6	2018-01-23	0.0102072	ABC-ECMWF	DJF
7	2018-01-26	0.0838622	ABC-ECMWF	DJF
8	2018-01-30	0.0268529	ABC-ECMWF	DJF
9	2018-02-02	0.0363458	ABC-ECMWF	DJF
10	2018-02-06	0.0788155	ABC-ECMWF	DJF
11	2018-02-09	0.0350692	ABC-ECMWF	DJF
12	2018-02-13	0.0647258	ABC-ECMWF	DJF
13	2018-02-16	0.0924738	ABC-ECMWF	DJF
14	2018-02-20	0.0591743	ABC-ECMWF	DJF
15	2018-02-23	0.00154248	ABC-ECMWF	DJF
16	2018-02-27	0.0144821	ABC-ECMWF	DJF
17	2018-03-02	0.0317272	ABC-ECMWF	MAM
18	2018-03-06	0.0230191	ABC-ECMWF	MAM
19	2018-03-09	0.039287	ABC-ECMWF	MAM
20	2018-03-13	0.00699224	ABC-ECMWF	MAM
21	2018-03-16	0.0159594	ABC-ECMWF	MAM
22	2018-03-20	0.0342171	ABC-ECMWF	MAM
23	2018-03-23	0.0895435	ABC-ECMWF	MAM
24	2018-03-27	0.0760422	ABC-ECMWF	MAM
25	2018-03-30	0.0375764	ABC-ECMWF	MAM
26	2018-04-03	0.00289137	ABC-ECMWF	MAM
27	2018-04-06	0.0475297	ABC-ECMWF	MAM
28	2018-04-10	0.0794736	ABC-ECMWF	MAM
29	2018-04-13	0.0298087	ABC-ECMWF	MAM
30	2018-04-17	-0.00863821	ABC-ECMWF	MAM
31	2018-04-20	-0.0110229	ABC-ECMWF	MAM
32	2018-04-24	0.0563225	ABC-ECMWF	MAM
33	2018-04-27	0.044252	ABC-ECMWF	MAM
34	2018-05-01	-0.0113411	ABC-ECMWF	MAM
35	2018-05-04	-0.00461355	ABC-ECMWF	MAM
36	2018-05-08	0.00345757	ABC-ECMWF	MAM
37	2018-05-11	0.0391405	ABC-ECMWF	MAM
38	2018-05-15	-0.0165349	ABC-ECMWF	MAM
39	2018-05-18	-0.0363373	ABC-ECMWF	MAM
40	2018-05-22	-0.0245422	ABC-ECMWF	MAM
41	2018-05-25	0.0521949	ABC-ECMWF	MAM
42	2018-05-29	0.10855	ABC-ECMWF	MAM
43	2018-06-01	0.145979	ABC-ECMWF	JJA
44	2018-06-05	0.0278519	ABC-ECMWF	JJA
45	2018-06-08	-0.0837798	ABC-ECMWF	JJA
46	2018-06-12	-0.019313	ABC-ECMWF	JJA
47	2018-06-15	0.0267889	ABC-ECMWF	JJA
48	2018-06-19	0.00360586	ABC-ECMWF	JJA
49	2018-06-22	-0.0778686	ABC-ECMWF	JJA
50	2018-06-26	-0.0533473	ABC-ECMWF	JJA
51	2018-06-29	-0.11382	ABC-ECMWF	JJA
52	2018-07-03	-0.0372871	ABC-ECMWF	JJA
53	2018-07-06	-0.0519822	ABC-ECMWF	JJA
54	2018-07-10	0.0291667	ABC-ECMWF	JJA
55	2018-07-13	-0.00262188	ABC-ECMWF	JJA
56	2018-07-17	0.00411034	ABC-ECMWF	JJA
57	2018-07-20	0.0356372	ABC-ECMWF	JJA
58	2018-07-24	0.00424182	ABC-ECMWF	JJA
59	2018-07-27	0.0656531	ABC-ECMWF	JJA
60	2018-07-31	0.0578022	ABC-ECMWF	JJA
61	2018-08-03	0.0215922	ABC-ECMWF	JJA
62	2018-08-07	0.00864097	ABC-ECMWF	JJA
63	2018-08-10	-0.00149286	ABC-ECMWF	JJA
64	2018-08-14	0.00500982	ABC-ECMWF	JJA
65	2018-08-17	-0.0479435	ABC-ECMWF	JJA
66	2018-08-21	-0.0348006	ABC-ECMWF	JJA
67	2018-08-24	-0.102661	ABC-ECMWF	JJA
68	2018-08-28	0.0330468	ABC-ECMWF	JJA
69	2018-08-31	-0.00672191	ABC-ECMWF	JJA
70	2018-09-04	-0.0215997	ABC-ECMWF	SON
71	2018-09-07	0.0668997	ABC-ECMWF	SON
72	2018-09-11	-0.00345126	ABC-ECMWF	SON
73	2018-09-14	0.00319575	ABC-ECMWF	SON
74	2018-09-18	0.0604632	ABC-ECMWF	SON
75	2018-09-21	0.0603158	ABC-ECMWF	SON
76	2018-09-25	0.0697967	ABC-ECMWF	SON
77	2018-09-28	0.0366084	ABC-ECMWF	SON
78	2018-10-02	0.00565588	ABC-ECMWF	SON
79	2018-10-05	0.0177308	ABC-ECMWF	SON
80	2018-10-09	-0.0101714	ABC-ECMWF	SON
81	2018-10-12	-0.033491	ABC-ECMWF	SON
82	2018-10-16	0.0131782	ABC-ECMWF	SON
83	2018-10-19	0.0212498	ABC-ECMWF	SON
84	2018-10-23	0.0228962	ABC-ECMWF	SON
85	2018-10-26	0.015477	ABC-ECMWF	SON
86	2018-10-30	0.0680165	ABC-ECMWF	SON
87	2018-11-02	0.0374323	ABC-ECMWF	SON
88	2018-11-06	0.0129456	ABC-ECMWF	SON
89	2018-11-09	-0.0461694	ABC-ECMWF	SON
90	2018-11-13	-0.0175808	ABC-ECMWF	SON
91	2018-11-16	0.000807895	ABC-ECMWF	SON
92	2018-11-20	-0.0389516	ABC-ECMWF	SON
93	2018-11-23	-0.0310037	ABC-ECMWF	SON
94	2018-11-27	0.120608	ABC-ECMWF	SON
95	2018-11-30	0.0771411	ABC-ECMWF	SON
96	2018-12-04	-0.0839691	ABC-ECMWF	DJF
97	2018-12-07	-0.0608238	ABC-ECMWF	DJF
98	2018-12-11	0.0702449	ABC-ECMWF	DJF
99	2018-12-14	0.0536182	ABC-ECMWF	DJF
100	2018-12-18	0.104838	ABC-ECMWF	DJF
101	2018-12-21	0.0704759	ABC-ECMWF	DJF
102	2018-12-25	0.0544552	ABC-ECMWF	DJF
103	2018-12-28	0.0375947	ABC-ECMWF	DJF
104	2019-01-01	0.0588036	ABC-ECMWF	DJF
105	2019-01-04	-0.0158315	ABC-ECMWF	DJF
106	2019-01-08	0.0864904	ABC-ECMWF	DJF
107	2019-01-11	0.0527161	ABC-ECMWF	DJF
108	2019-01-15	0.0359249	ABC-ECMWF	DJF
109	2019-01-18	0.018614	ABC-ECMWF	DJF
110	2019-01-22	0.0402116	ABC-ECMWF	DJF
111	2019-01-25	0.0952803	ABC-ECMWF	DJF
112	2019-01-29	0.078063	ABC-ECMWF	DJF
113	2019-02-01	0.0585197	ABC-ECMWF	DJF
114	2019-02-05	0.0178496	ABC-ECMWF	DJF
115	2019-02-08	-0.0257722	ABC-ECMWF	DJF
116	2019-02-12	-0.0258783	ABC-ECMWF	DJF
117	2019-02-15	-0.0163358	ABC-ECMWF	DJF
118	2019-02-19	0.00990981	ABC-ECMWF	DJF
119	2019-02-22	-0.0130619	ABC-ECMWF	DJF
120	2019-02-26	-0.0200646	ABC-ECMWF	DJF
121	2019-03-01	-0.0058469	ABC-ECMWF	MAM
122	2019-03-05	0.0199608	ABC-ECMWF	MAM
123	2019-03-08	0.0177109	ABC-ECMWF	MAM
124	2019-03-12	-0.0216564	ABC-ECMWF	MAM
125	2019-03-15	-0.13007	ABC-ECMWF	MAM
126	2019-03-19	-0.0347239	ABC-ECMWF	MAM
127	2019-03-22	-0.00931859	ABC-ECMWF	MAM
128	2019-03-26	-0.0463551	ABC-ECMWF	MAM
129	2019-03-29	-0.0176064	ABC-ECMWF	MAM
130	2019-04-02	0.0789693	ABC-ECMWF	MAM
131	2019-04-05	0.122568	ABC-ECMWF	MAM
132	2019-04-09	0.117764	ABC-ECMWF	MAM
133	2019-04-12	0.112655	ABC-ECMWF	MAM
134	2019-04-16	0.0768254	ABC-ECMWF	MAM
135	2019-04-19	0.0594182	ABC-ECMWF	MAM
136	2019-04-23	0.0290639	ABC-ECMWF	MAM
137	2019-04-26	0.0420963	ABC-ECMWF	MAM
138	2019-04-30	0.0653446	ABC-ECMWF	MAM
139	2019-05-03	0.0829274	ABC-ECMWF	MAM
140	2019-05-07	0.102624	ABC-ECMWF	MAM
141	2019-05-10	0.149778	ABC-ECMWF	MAM
142	2019-05-14	0.126868	ABC-ECMWF	MAM
143	2019-05-17	0.0893734	ABC-ECMWF	MAM
144	2019-05-21	0.0628623	ABC-ECMWF	MAM
145	2019-05-24	0.0187197	ABC-ECMWF	MAM
146	2019-05-28	-0.0574881	ABC-ECMWF	MAM
147	2019-05-31	-0.0718323	ABC-ECMWF	MAM
148	2019-06-04	-0.144614	ABC-ECMWF	JJA
149	2019-06-07	-0.0857806	ABC-ECMWF	JJA
150	2019-06-11	-0.0855432	ABC-ECMWF	JJA
151	2019-06-14	0.00345222	ABC-ECMWF	JJA
152	2019-06-18	-0.0972319	ABC-ECMWF	JJA
153	2019-06-21	-0.123952	ABC-ECMWF	JJA
154	2019-06-25	-0.144492	ABC-ECMWF	JJA
155	2019-06-28	-0.174421	ABC-ECMWF	JJA
156	2019-07-02	-0.133851	ABC-ECMWF	JJA
157	2019-07-05	-0.106655	ABC-ECMWF	JJA
158	2019-07-09	-0.0458475	ABC-ECMWF	JJA
159	2019-07-12	0.0775761	ABC-ECMWF	JJA
160	2019-07-16	0.0146879	ABC-ECMWF	JJA
161	2019-07-19	0.0263029	ABC-ECMWF	JJA
162	2019-07-23	-0.026624	ABC-ECMWF	JJA
163	2019-07-26	0.0329651	ABC-ECMWF	JJA
164	2019-07-30	-0.136351	ABC-ECMWF	JJA
165	2019-08-02	-0.128066	ABC-ECMWF	JJA
166	2019-08-06	-0.0804333	ABC-ECMWF	JJA
167	2019-08-09	-0.0448162	ABC-ECMWF	JJA
168	2019-08-13	-0.0248669	ABC-ECMWF	JJA
169	2019-08-16	0.03541	ABC-ECMWF	JJA
170	2019-08-20	0.0433023	ABC-ECMWF	JJA
171	2019-08-23	0.0214359	ABC-ECMWF	JJA
172	2019-08-27	0.0175694	ABC-ECMWF	JJA
173	2019-08-30	0.0434656	ABC-ECMWF	JJA
174	2019-09-03	-0.0778358	ABC-ECMWF	SON
175	2019-09-06	-0.0544991	ABC-ECMWF	SON
176	2019-09-10	-0.00357446	ABC-ECMWF	SON
177	2019-09-13	0.0100333	ABC-ECMWF	SON
178	2019-09-17	0.0231496	ABC-ECMWF	SON
179	2019-09-20	0.0288874	ABC-ECMWF	SON
180	2019-09-24	0.0118781	ABC-ECMWF	SON
181	2019-09-27	0.0360907	ABC-ECMWF	SON
182	2019-10-01	-0.0170997	ABC-ECMWF	SON
183	2019-10-04	-0.0308162	ABC-ECMWF	SON
184	2019-10-08	0.0529339	ABC-ECMWF	SON
185	2019-10-11	-0.016466	ABC-ECMWF	SON
186	2019-10-15	-0.03502	ABC-ECMWF	SON
187	2019-10-18	0.00115367	ABC-ECMWF	SON
188	2019-10-22	-0.0504631	ABC-ECMWF	SON
189	2019-10-25	-0.0255762	ABC-ECMWF	SON
190	2019-10-29	0.0477235	ABC-ECMWF	SON
191	2019-11-01	0.0285485	ABC-ECMWF	SON
192	2019-11-05	-0.0023012	ABC-ECMWF	SON
193	2019-11-08	-0.0325586	ABC-ECMWF	SON
194	2019-11-12	-0.0419175	ABC-ECMWF	SON
195	2019-11-15	0.0371405	ABC-ECMWF	SON
196	2019-11-19	0.0199941	ABC-ECMWF	SON
197	2019-11-22	0.019859	ABC-ECMWF	SON
198	2019-11-26	-0.0538837	ABC-ECMWF	SON
199	2019-11-29	0.0104404	ABC-ECMWF	SON
200	2019-12-03	0.0592799	ABC-ECMWF	DJF
201	2019-12-06	0.0606767	ABC-ECMWF	DJF
202	2019-12-10	0.00136882	ABC-ECMWF	DJF
203	2019-12-13	-0.0443894	ABC-ECMWF	DJF
204	2019-12-17	-0.00782355	ABC-ECMWF	DJF
205	2019-12-20	0.0315069	ABC-ECMWF	DJF
206	2019-12-24	0.0190227	ABC-ECMWF	DJF
207	2019-12-27	0.0435057	ABC-ECMWF	DJF
208	2019-12-31	0.0749172	ABC-ECMWF	DJF
209	2020-01-03	0.13001	ABC-ECMWF	DJF
210	2020-01-07	0.0746135	ABC-ECMWF	DJF
211	2020-01-10	0.0406416	ABC-ECMWF	DJF
212	2020-01-14	0.0333606	ABC-ECMWF	DJF
213	2020-01-17	-0.00407552	ABC-ECMWF	DJF
214	2020-01-21	-0.00986082	ABC-ECMWF	DJF
215	2020-01-24	0.0442944	ABC-ECMWF	DJF
216	2020-01-28	0.0729957	ABC-ECMWF	DJF
217	2020-01-31	0.0530637	ABC-ECMWF	DJF
218	2020-02-04	0.0477548	ABC-ECMWF	DJF
219	2020-02-07	0.118116	ABC-ECMWF	DJF
220	2020-02-11	0.00930839	ABC-ECMWF	DJF
221	2020-02-14	0.0298068	ABC-ECMWF	DJF
222	2020-02-18	0.036389	ABC-ECMWF	DJF
223	2020-02-21	-0.0476611	ABC-ECMWF	DJF
224	2020-02-25	-0.0672021	ABC-ECMWF	DJF
225	2020-02-28	-0.083208	ABC-ECMWF	DJF
226	2020-03-03	-0.0222368	ABC-ECMWF	MAM
227	2020-03-06	-0.0745296	ABC-ECMWF	MAM
228	2020-03-10	-0.0287586	ABC-ECMWF	MAM
229	2020-03-13	0.00834599	ABC-ECMWF	MAM
230	2020-03-17	0.0286975	ABC-ECMWF	MAM
231	2020-03-20	0.0849908	ABC-ECMWF	MAM
232	2020-03-24	0.0867636	ABC-ECMWF	MAM
233	2020-03-27	0.0689906	ABC-ECMWF	MAM
234	2020-03-31	0.110165	ABC-ECMWF	MAM
235	2020-04-03	0.0505274	ABC-ECMWF	MAM
236	2020-04-07	0.0590947	ABC-ECMWF	MAM
237	2020-04-10	0.0288655	ABC-ECMWF	MAM
238	2020-04-14	0.0258343	ABC-ECMWF	MAM
239	2020-04-17	0.114009	ABC-ECMWF	MAM
240	2020-04-21	-0.0052912	ABC-ECMWF	MAM
241	2020-04-24	-0.00899133	ABC-ECMWF	MAM
242	2020-04-28	-0.0594191	ABC-ECMWF	MAM
243	2020-05-01	-0.070031	ABC-ECMWF	MAM
244	2020-05-05	-0.050018	ABC-ECMWF	MAM
245	2020-05-08	0.01536	ABC-ECMWF	MAM
246	2020-05-12	0.0827106	ABC-ECMWF	MAM
247	2020-05-15	0.0597393	ABC-ECMWF	MAM
248	2020-05-19	-0.0548003	ABC-ECMWF	MAM
249	2020-05-22	-0.014293	ABC-ECMWF	MAM
250	2020-05-26	-0.0871966	ABC-ECMWF	MAM
251	2020-05-29	-0.00704328	ABC-ECMWF	MAM
252	2020-06-02	-0.115113	ABC-ECMWF	JJA
253	2020-06-05	-0.130506	ABC-ECMWF	JJA
254	2020-06-09	-0.261908	ABC-ECMWF	JJA
255	2020-06-12	-0.264465	ABC-ECMWF	JJA
256	2020-06-16	-0.041722	ABC-ECMWF	JJA
257	2020-06-19	0.0493043	ABC-ECMWF	JJA
258	2020-06-23	-0.104533	ABC-ECMWF	JJA
259	2020-06-26	-0.0494931	ABC-ECMWF	JJA
260	2020-06-30	-0.109484	ABC-ECMWF	JJA
261	2020-07-03	0.0111667	ABC-ECMWF	JJA
262	2020-07-07	0.0350681	ABC-ECMWF	JJA
263	2020-07-10	0.0220638	ABC-ECMWF	JJA
264	2020-07-14	-0.0149918	ABC-ECMWF	JJA
265	2020-07-17	-0.00707855	ABC-ECMWF	JJA
266	2020-07-21	0.00435073	ABC-ECMWF	JJA
267	2020-07-24	0.0663341	ABC-ECMWF	JJA
268	2020-07-28	0.102464	ABC-ECMWF	JJA
269	2020-07-31	0.118795	ABC-ECMWF	JJA
270	2020-08-04	0.0840888	ABC-ECMWF	JJA
271	2020-08-07	0.0861704	ABC-ECMWF	JJA
272	2020-08-11	0.134919	ABC-ECMWF	JJA
273	2020-08-14	0.0721983	ABC-ECMWF	JJA
274	2020-08-18	0.0794592	ABC-ECMWF	JJA
275	2020-08-21	0.07718	ABC-ECMWF	JJA
276	2020-08-25	0.0667692	ABC-ECMWF	JJA
277	2020-08-28	0.0802119	ABC-ECMWF	JJA
278	2020-09-01	-0.02932	ABC-ECMWF	SON
279	2020-09-04	0.0239667	ABC-ECMWF	SON
280	2020-09-08	0.0415415	ABC-ECMWF	SON
281	2020-09-11	0.109943	ABC-ECMWF	SON
282	2020-09-15	-0.0203148	ABC-ECMWF	SON
283	2020-09-18	-0.0167378	ABC-ECMWF	SON
284	2020-09-22	0.00452359	ABC-ECMWF	SON
285	2020-09-25	-0.0663272	ABC-ECMWF	SON
286	2020-09-29	0.0226083	ABC-ECMWF	SON
287	2020-10-02	0.0493368	ABC-ECMWF	SON
288	2020-10-06	0.0713736	ABC-ECMWF	SON
289	2020-10-09	0.0854164	ABC-ECMWF	SON
290	2020-10-13	0.0486221	ABC-ECMWF	SON
291	2020-10-16	-0.0231164	ABC-ECMWF	SON
292	2020-10-20	0.011086	ABC-ECMWF	SON
293	2020-10-23	-0.0514928	ABC-ECMWF	SON
294	2020-10-27	0.000236279	ABC-ECMWF	SON
295	2020-10-30	0.0373939	ABC-ECMWF	SON
296	2020-11-03	0.0239753	ABC-ECMWF	SON
297	2020-11-06	0.0159344	ABC-ECMWF	SON
298	2020-11-10	0.036481	ABC-ECMWF	SON
299	2020-11-13	0.0414803	ABC-ECMWF	SON
300	2020-11-17	0.0125248	ABC-ECMWF	SON
301	2020-11-20	0.00633669	ABC-ECMWF	SON
302	2020-11-24	0.0344806	ABC-ECMWF	SON
303	2020-11-27	-0.0113271	ABC-ECMWF	SON
304	2020-12-01	-0.0839171	ABC-ECMWF	DJF
305	2020-12-04	-0.121966	ABC-ECMWF	DJF
306	2020-12-08	-0.055516	ABC-ECMWF	DJF
307	2020-12-11	0.00260953	ABC-ECMWF	DJF
308	2020-12-15	-0.0219463	ABC-ECMWF	DJF
309	2020-12-18	0.084685	ABC-ECMWF	DJF
310	2020-12-22	0.0299132	ABC-ECMWF	DJF
311	2020-12-25	0.0302453	ABC-ECMWF	DJF
312	2020-12-29	-0.0286095	ABC-ECMWF	DJF
313	2021-01-01	-0.0415902	ABC-ECMWF	DJF
314	2021-01-05	-0.0782305	ABC-ECMWF	DJF
315	2021-01-08	-0.22843	ABC-ECMWF	DJF
316	2021-01-12	-0.0468912	ABC-ECMWF	DJF
317	2021-01-15	-0.0606994	ABC-ECMWF	DJF
318	2021-01-19	-0.139708	ABC-ECMWF	DJF
319	2021-01-22	-0.0588273	ABC-ECMWF	DJF
320	2021-01-26	0.0818288	ABC-ECMWF	DJF
321	2021-01-29	0.07052	ABC-ECMWF	DJF
322	2021-02-02	0.0337789	ABC-ECMWF	DJF
323	2021-02-05	0.0434183	ABC-ECMWF	DJF
324	2021-02-09	-0.127255	ABC-ECMWF	DJF
325	2021-02-12	-0.0248406	ABC-ECMWF	DJF
326	2021-02-16	0.0976734	ABC-ECMWF	DJF
327	2021-02-19	0.0229735	ABC-ECMWF	DJF
328	2021-02-23	-0.0758072	ABC-ECMWF	DJF
329	2021-02-26	-0.0513315	ABC-ECMWF	DJF
330	2021-03-02	-0.0164723	ABC-ECMWF	MAM
331	2021-03-05	-0.0200637	ABC-ECMWF	MAM
332	2021-03-09	-0.0580252	ABC-ECMWF	MAM
333	2021-03-12	-0.0602594	ABC-ECMWF	MAM
334	2021-03-16	0.0114764	ABC-ECMWF	MAM
335	2021-03-19	-0.0141721	ABC-ECMWF	MAM
336	2021-03-23	-0.0226557	ABC-ECMWF	MAM
337	2021-03-26	0.0140629	ABC-ECMWF	MAM
338	2021-03-30	-0.0202946	ABC-ECMWF	MAM
339	2021-04-02	-0.0141644	ABC-ECMWF	MAM
340	2021-04-06	0.0149437	ABC-ECMWF	MAM
341	2021-04-09	0.0526208	ABC-ECMWF	MAM
342	2021-04-13	0.0151767	ABC-ECMWF	MAM
343	2021-04-16	-0.0380017	ABC-ECMWF	MAM
344	2021-04-20	-0.0143542	ABC-ECMWF	MAM
345	2021-04-23	-0.0434147	ABC-ECMWF	MAM
346	2021-04-27	0.00952232	ABC-ECMWF	MAM
347	2021-04-30	0.0123536	ABC-ECMWF	MAM
348	2021-05-04	-0.0262833	ABC-ECMWF	MAM
349	2021-05-07	-0.0533123	ABC-ECMWF	MAM
350	2021-05-11	-0.0529511	ABC-ECMWF	MAM
351	2021-05-14	-0.0144144	ABC-ECMWF	MAM
352	2021-05-18	-0.0179589	ABC-ECMWF	MAM
353	2021-05-21	-0.0221297	ABC-ECMWF	MAM
354	2021-05-25	-0.0221552	ABC-ECMWF	MAM
355	2021-05-28	-0.0504739	ABC-ECMWF	MAM
356	2021-06-01	-0.00638843	ABC-ECMWF	JJA
357	2021-06-04	-0.00145794	ABC-ECMWF	JJA
358	2021-06-08	-0.0325376	ABC-ECMWF	JJA
359	2021-06-11	0.0665621	ABC-ECMWF	JJA
360	2021-06-15	0.0252414	ABC-ECMWF	JJA
361	2021-06-18	-0.0607867	ABC-ECMWF	JJA
362	2021-06-22	0.0191061	ABC-ECMWF	JJA
363	2021-06-25	-0.0543743	ABC-ECMWF	JJA
364	2021-06-29	-0.00624095	ABC-ECMWF	JJA
365	2021-07-02	-0.00275574	ABC-ECMWF	JJA
366	2021-07-06	0.0435522	ABC-ECMWF	JJA
367	2021-07-09	0.0626472	ABC-ECMWF	JJA
368	2021-07-13	0.0554554	ABC-ECMWF	JJA
369	2021-07-16	0.00763744	ABC-ECMWF	JJA
370	2021-07-20	-0.133523	ABC-ECMWF	JJA
371	2021-07-23	-0.191053	ABC-ECMWF	JJA
372	2021-07-27	-0.128465	ABC-ECMWF	JJA
373	2021-07-30	-0.0767061	ABC-ECMWF	JJA
374	2021-08-03	0.0663413	ABC-ECMWF	JJA
375	2021-08-06	0.0378449	ABC-ECMWF	JJA
376	2021-08-10	0.0235961	ABC-ECMWF	JJA
377	2021-08-13	0.0441366	ABC-ECMWF	JJA
378	2021-08-17	-0.0495131	ABC-ECMWF	JJA
379	2021-08-20	-0.0157074	ABC-ECMWF	JJA
380	2021-08-24	0.101042	ABC-ECMWF	JJA
381	2021-08-27	0.141787	ABC-ECMWF	JJA
382	2021-08-31	0.116692	ABC-ECMWF	JJA
383	2021-09-03	0.0060203	ABC-ECMWF	SON
384	2021-09-07	0.0312359	ABC-ECMWF	SON
385	2021-09-10	0.0236286	ABC-ECMWF	SON
386	2021-09-14	0.000297796	ABC-ECMWF	SON
387	2021-09-17	0.00890764	ABC-ECMWF	SON
388	2021-09-21	0.1081	ABC-ECMWF	SON
389	2021-09-24	0.0502391	ABC-ECMWF	SON
390	2021-09-28	-0.0202016	ABC-ECMWF	SON
391	2021-10-01	-0.0831693	ABC-ECMWF	SON
392	2021-10-05	-0.0470034	ABC-ECMWF	SON
393	2021-10-08	0.00249021	ABC-ECMWF	SON
394	2021-10-12	0.0427543	ABC-ECMWF	SON
395	2021-10-15	0.0217463	ABC-ECMWF	SON
396	2021-10-19	-0.0171204	ABC-ECMWF	SON
397	2021-10-22	0.00409275	ABC-ECMWF	SON
398	2021-10-26	0.0332055	ABC-ECMWF	SON
399	2021-10-29	0.00185245	ABC-ECMWF	SON
400	2021-11-02	0.108464	ABC-ECMWF	SON
401	2021-11-05	0.0654698	ABC-ECMWF	SON
402	2021-11-09	-0.0365034	ABC-ECMWF	SON
403	2021-11-12	-0.0445806	ABC-ECMWF	SON
404	2021-11-16	0.0255587	ABC-ECMWF	SON
405	2021-11-19	0.0730926	ABC-ECMWF	SON
406	2021-11-23	0.0929456	ABC-ECMWF	SON
407	2021-11-26	0.116189	ABC-ECMWF	SON
408	2021-11-30	0.141096	ABC-ECMWF	SON
409	2021-12-03	0.127976	ABC-ECMWF	DJF
410	2021-12-07	0.121079	ABC-ECMWF	DJF
411	2021-12-10	0.127905	ABC-ECMWF	DJF
412	2021-12-14	0.0832969	ABC-ECMWF	DJF
413	2021-12-17	0.0409548	ABC-ECMWF	DJF
414	2021-12-21	-0.0272541	ABC-ECMWF	DJF
415	2021-12-24	-0.00191564	ABC-ECMWF	DJF
416	2021-12-28	0.0514112	ABC-ECMWF	DJF
417	2021-12-31	0.00210822	ABC-ECMWF	DJF
