# Supplementary material for: Adaptive bias correction for improved subseasonal forecasting
Source: Nat Commun. 2023 Jun 15;14:3482. doi: 10.1038/s41467-023-38874-y (PMC10272189; doi:10.1038/s41467-023-38874-y)
Supplement: Supplementary file 3 — Source data [file 41467_2023_38874_MOESM3_ESM.zip › fig_s9-average_bss_baselines.xlsx]

## Sheet: us_precip_1.5x1.5_56w
	start_date	bss	model	quarter
0	2018-01-02	0.00495335	QM-ECMWF	DJF
1	2018-01-05	-0.0519222	QM-ECMWF	DJF
2	2018-01-09	0.0849041	QM-ECMWF	DJF
3	2018-01-12	0.0774622	QM-ECMWF	DJF
4	2018-01-16	-0.0490416	QM-ECMWF	DJF
5	2018-01-19	-0.404719	QM-ECMWF	DJF
6	2018-01-23	-0.364543	QM-ECMWF	DJF
7	2018-01-26	-0.0775901	QM-ECMWF	DJF
8	2018-01-30	-0.0294096	QM-ECMWF	DJF
9	2018-02-02	-0.231254	QM-ECMWF	DJF
10	2018-02-06	0.0479332	QM-ECMWF	DJF
11	2018-02-09	-0.284107	QM-ECMWF	DJF
12	2018-02-13	-0.0973317	QM-ECMWF	DJF
13	2018-02-16	-0.381201	QM-ECMWF	DJF
14	2018-02-20	-0.112931	QM-ECMWF	DJF
15	2018-02-23	-0.39714	QM-ECMWF	DJF
16	2018-02-27	-0.191905	QM-ECMWF	DJF
17	2018-03-02	-0.383252	QM-ECMWF	MAM
18	2018-03-06	-0.136061	QM-ECMWF	MAM
19	2018-03-09	-0.335392	QM-ECMWF	MAM
20	2018-03-13	-0.164603	QM-ECMWF	MAM
21	2018-03-16	0.0205124	QM-ECMWF	MAM
22	2018-03-20	-0.168794	QM-ECMWF	MAM
23	2018-03-23	-0.0134252	QM-ECMWF	MAM
24	2018-03-27	-0.0929043	QM-ECMWF	MAM
25	2018-03-30	-0.105097	QM-ECMWF	MAM
26	2018-04-03	-0.274906	QM-ECMWF	MAM
27	2018-04-06	-0.142222	QM-ECMWF	MAM
28	2018-04-10	-0.0439765	QM-ECMWF	MAM
29	2018-04-13	-0.158473	QM-ECMWF	MAM
30	2018-04-17	-0.152256	QM-ECMWF	MAM
31	2018-04-20	0.0319394	QM-ECMWF	MAM
32	2018-04-24	-0.0294241	QM-ECMWF	MAM
33	2018-04-27	-0.0903581	QM-ECMWF	MAM
34	2018-05-01	-0.0620332	QM-ECMWF	MAM
35	2018-05-04	-0.0065465	QM-ECMWF	MAM
36	2018-05-08	-0.14835	QM-ECMWF	MAM
37	2018-05-11	-0.186597	QM-ECMWF	MAM
38	2018-05-15	-0.267703	QM-ECMWF	MAM
39	2018-05-18	-0.193365	QM-ECMWF	MAM
40	2018-05-22	-0.192114	QM-ECMWF	MAM
41	2018-05-25	0.072194	QM-ECMWF	MAM
42	2018-05-29	0.0737395	QM-ECMWF	MAM
43	2018-06-01	0.00226775	QM-ECMWF	JJA
44	2018-06-05	-0.248998	QM-ECMWF	JJA
45	2018-06-08	-0.369579	QM-ECMWF	JJA
46	2018-06-12	-0.154996	QM-ECMWF	JJA
47	2018-06-15	-0.290502	QM-ECMWF	JJA
48	2018-06-19	-0.354848	QM-ECMWF	JJA
49	2018-06-22	-0.465108	QM-ECMWF	JJA
50	2018-06-26	-0.758281	QM-ECMWF	JJA
51	2018-06-29	-0.232199	QM-ECMWF	JJA
52	2018-07-03	-0.00645239	QM-ECMWF	JJA
53	2018-07-06	-0.0660562	QM-ECMWF	JJA
54	2018-07-10	0.0641938	QM-ECMWF	JJA
55	2018-07-13	-0.00971537	QM-ECMWF	JJA
56	2018-07-17	-0.242253	QM-ECMWF	JJA
57	2018-07-20	-0.107998	QM-ECMWF	JJA
58	2018-07-24	-0.129329	QM-ECMWF	JJA
59	2018-07-27	-0.361505	QM-ECMWF	JJA
60	2018-07-31	-0.479058	QM-ECMWF	JJA
61	2018-08-03	-0.273197	QM-ECMWF	JJA
62	2018-08-07	-0.283482	QM-ECMWF	JJA
63	2018-08-10	-0.215689	QM-ECMWF	JJA
64	2018-08-14	-0.156552	QM-ECMWF	JJA
65	2018-08-17	-0.120366	QM-ECMWF	JJA
66	2018-08-21	-0.467568	QM-ECMWF	JJA
67	2018-08-24	-0.454171	QM-ECMWF	JJA
68	2018-08-28	-0.224516	QM-ECMWF	JJA
69	2018-08-31	-0.480268	QM-ECMWF	JJA
70	2018-09-04	-0.79961	QM-ECMWF	SON
71	2018-09-07	-0.398368	QM-ECMWF	SON
72	2018-09-11	-0.638727	QM-ECMWF	SON
73	2018-09-14	-0.290275	QM-ECMWF	SON
74	2018-09-18	-0.409165	QM-ECMWF	SON
75	2018-09-21	0.0447365	QM-ECMWF	SON
76	2018-09-25	-0.111714	QM-ECMWF	SON
77	2018-09-28	-0.130367	QM-ECMWF	SON
78	2018-10-02	0.0384927	QM-ECMWF	SON
79	2018-10-05	0.236602	QM-ECMWF	SON
80	2018-10-09	-0.0816702	QM-ECMWF	SON
81	2018-10-12	-0.553638	QM-ECMWF	SON
82	2018-10-16	-0.609046	QM-ECMWF	SON
83	2018-10-19	-0.0172087	QM-ECMWF	SON
84	2018-10-23	-0.199498	QM-ECMWF	SON
85	2018-10-26	0.103748	QM-ECMWF	SON
86	2018-10-30	-0.0357578	QM-ECMWF	SON
87	2018-11-02	-0.328327	QM-ECMWF	SON
88	2018-11-06	-0.240172	QM-ECMWF	SON
89	2018-11-09	0.144446	QM-ECMWF	SON
90	2018-11-13	-0.196359	QM-ECMWF	SON
91	2018-11-16	-0.155088	QM-ECMWF	SON
92	2018-11-20	-0.178809	QM-ECMWF	SON
93	2018-11-23	-0.285747	QM-ECMWF	SON
94	2018-11-27	0.0477083	QM-ECMWF	SON
95	2018-11-30	-0.123788	QM-ECMWF	SON
96	2018-12-04	-0.271315	QM-ECMWF	DJF
97	2018-12-07	-0.596068	QM-ECMWF	DJF
98	2018-12-11	0.105753	QM-ECMWF	DJF
99	2018-12-14	-0.0543297	QM-ECMWF	DJF
100	2018-12-18	0.213303	QM-ECMWF	DJF
101	2018-12-21	0.0937836	QM-ECMWF	DJF
102	2018-12-25	0.0551982	QM-ECMWF	DJF
103	2018-12-28	-0.231874	QM-ECMWF	DJF
104	2019-01-01	-0.0300104	QM-ECMWF	DJF
105	2019-01-04	-0.21469	QM-ECMWF	DJF
106	2019-01-08	-0.0839241	QM-ECMWF	DJF
107	2019-01-11	-0.21754	QM-ECMWF	DJF
108	2019-01-15	-0.0882448	QM-ECMWF	DJF
109	2019-01-18	-0.397682	QM-ECMWF	DJF
110	2019-01-22	-0.0823695	QM-ECMWF	DJF
111	2019-01-25	-0.0560982	QM-ECMWF	DJF
112	2019-01-29	-0.157367	QM-ECMWF	DJF
113	2019-02-01	-0.248157	QM-ECMWF	DJF
114	2019-02-05	-0.311553	QM-ECMWF	DJF
115	2019-02-08	-0.257634	QM-ECMWF	DJF
116	2019-02-12	-0.289895	QM-ECMWF	DJF
117	2019-02-15	-0.0773784	QM-ECMWF	DJF
118	2019-02-19	-0.0731252	QM-ECMWF	DJF
119	2019-02-22	0.0663297	QM-ECMWF	DJF
120	2019-02-26	-0.113767	QM-ECMWF	DJF
121	2019-03-01	-0.138587	QM-ECMWF	MAM
122	2019-03-05	-0.09317	QM-ECMWF	MAM
123	2019-03-08	-0.149497	QM-ECMWF	MAM
124	2019-03-12	-0.288309	QM-ECMWF	MAM
125	2019-03-15	-0.598692	QM-ECMWF	MAM
126	2019-03-19	-0.700241	QM-ECMWF	MAM
127	2019-03-22	-0.415938	QM-ECMWF	MAM
128	2019-03-26	-0.530389	QM-ECMWF	MAM
129	2019-03-29	-0.296025	QM-ECMWF	MAM
130	2019-04-02	0.00885375	QM-ECMWF	MAM
131	2019-04-05	0.00693013	QM-ECMWF	MAM
132	2019-04-09	-0.0294725	QM-ECMWF	MAM
133	2019-04-12	0.0858897	QM-ECMWF	MAM
134	2019-04-16	-0.0970671	QM-ECMWF	MAM
135	2019-04-19	0.0187489	QM-ECMWF	MAM
136	2019-04-23	-0.435767	QM-ECMWF	MAM
137	2019-04-26	-0.0337514	QM-ECMWF	MAM
138	2019-04-30	0.16775	QM-ECMWF	MAM
139	2019-05-03	-0.116565	QM-ECMWF	MAM
140	2019-05-07	0.150802	QM-ECMWF	MAM
141	2019-05-10	0.325295	QM-ECMWF	MAM
142	2019-05-14	0.191163	QM-ECMWF	MAM
143	2019-05-17	0.25713	QM-ECMWF	MAM
144	2019-05-21	-0.00866623	QM-ECMWF	MAM
145	2019-05-24	-0.133234	QM-ECMWF	MAM
146	2019-05-28	-0.23022	QM-ECMWF	MAM
147	2019-05-31	-0.712021	QM-ECMWF	MAM
148	2019-06-04	-0.655394	QM-ECMWF	JJA
149	2019-06-07	-0.492863	QM-ECMWF	JJA
150	2019-06-11	-0.194948	QM-ECMWF	JJA
151	2019-06-14	-0.0280582	QM-ECMWF	JJA
152	2019-06-18	-0.403308	QM-ECMWF	JJA
153	2019-06-21	-0.461557	QM-ECMWF	JJA
154	2019-06-25	-0.767728	QM-ECMWF	JJA
155	2019-06-28	-1.04776	QM-ECMWF	JJA
156	2019-07-02	-0.593719	QM-ECMWF	JJA
157	2019-07-05	-0.662573	QM-ECMWF	JJA
158	2019-07-09	-0.0773629	QM-ECMWF	JJA
159	2019-07-12	-0.42867	QM-ECMWF	JJA
160	2019-07-16	-0.538343	QM-ECMWF	JJA
161	2019-07-19	-0.798567	QM-ECMWF	JJA
162	2019-07-23	-0.261272	QM-ECMWF	JJA
163	2019-07-26	-0.91971	QM-ECMWF	JJA
164	2019-07-30	-0.0796878	QM-ECMWF	JJA
165	2019-08-02	-0.0238971	QM-ECMWF	JJA
166	2019-08-06	-0.0739506	QM-ECMWF	JJA
167	2019-08-09	0.0128196	QM-ECMWF	JJA
168	2019-08-13	-0.119357	QM-ECMWF	JJA
169	2019-08-16	-0.290911	QM-ECMWF	JJA
170	2019-08-20	-0.113101	QM-ECMWF	JJA
171	2019-08-23	-0.114997	QM-ECMWF	JJA
172	2019-08-27	-0.139184	QM-ECMWF	JJA
173	2019-08-30	-0.0367668	QM-ECMWF	JJA
174	2019-09-03	-0.319949	QM-ECMWF	SON
175	2019-09-06	-0.0924294	QM-ECMWF	SON
176	2019-09-10	-0.25165	QM-ECMWF	SON
177	2019-09-13	-0.177573	QM-ECMWF	SON
178	2019-09-17	-0.217089	QM-ECMWF	SON
179	2019-09-20	-0.410605	QM-ECMWF	SON
180	2019-09-24	-0.10704	QM-ECMWF	SON
181	2019-09-27	-0.335992	QM-ECMWF	SON
182	2019-10-01	-0.532067	QM-ECMWF	SON
183	2019-10-04	-0.120606	QM-ECMWF	SON
184	2019-10-08	0.0536066	QM-ECMWF	SON
185	2019-10-11	0.0151776	QM-ECMWF	SON
186	2019-10-15	-0.277838	QM-ECMWF	SON
187	2019-10-18	-0.334301	QM-ECMWF	SON
188	2019-10-22	-0.0347631	QM-ECMWF	SON
189	2019-10-25	-0.107798	QM-ECMWF	SON
190	2019-10-29	-0.0486908	QM-ECMWF	SON
191	2019-11-01	-0.102635	QM-ECMWF	SON
192	2019-11-05	0.0667687	QM-ECMWF	SON
193	2019-11-08	-0.0520609	QM-ECMWF	SON
194	2019-11-12	-0.424898	QM-ECMWF	SON
195	2019-11-15	-0.135878	QM-ECMWF	SON
196	2019-11-19	-0.145913	QM-ECMWF	SON
197	2019-11-22	-0.239553	QM-ECMWF	SON
198	2019-11-26	-0.265259	QM-ECMWF	SON
199	2019-11-29	-0.211712	QM-ECMWF	SON
200	2019-12-03	-0.0271604	QM-ECMWF	DJF
201	2019-12-06	-0.0314648	QM-ECMWF	DJF
202	2019-12-10	-0.307677	QM-ECMWF	DJF
203	2019-12-13	-0.422435	QM-ECMWF	DJF
204	2019-12-17	0.0185855	QM-ECMWF	DJF
205	2019-12-20	-0.493093	QM-ECMWF	DJF
206	2019-12-24	-0.120843	QM-ECMWF	DJF
207	2019-12-27	-0.108949	QM-ECMWF	DJF
208	2019-12-31	-0.00742763	QM-ECMWF	DJF
209	2020-01-03	0.0799862	QM-ECMWF	DJF
210	2020-01-07	-0.173543	QM-ECMWF	DJF
211	2020-01-10	-0.261351	QM-ECMWF	DJF
212	2020-01-14	-0.0934012	QM-ECMWF	DJF
213	2020-01-17	-0.199242	QM-ECMWF	DJF
214	2020-01-21	-0.309766	QM-ECMWF	DJF
215	2020-01-24	-0.256945	QM-ECMWF	DJF
216	2020-01-28	-0.14364	QM-ECMWF	DJF
217	2020-01-31	0.0275063	QM-ECMWF	DJF
218	2020-02-04	-0.00949403	QM-ECMWF	DJF
219	2020-02-07	-0.0641398	QM-ECMWF	DJF
220	2020-02-11	-0.054331	QM-ECMWF	DJF
221	2020-02-14	0.0102506	QM-ECMWF	DJF
222	2020-02-18	-0.0156553	QM-ECMWF	DJF
223	2020-02-21	-0.3187	QM-ECMWF	DJF
224	2020-02-25	-0.203472	QM-ECMWF	DJF
225	2020-02-28	-0.402056	QM-ECMWF	DJF
226	2020-03-03	-0.0129597	QM-ECMWF	MAM
227	2020-03-06	-0.4351	QM-ECMWF	MAM
228	2020-03-10	-0.249241	QM-ECMWF	MAM
229	2020-03-13	-0.10523	QM-ECMWF	MAM
230	2020-03-17	-0.280336	QM-ECMWF	MAM
231	2020-03-20	-0.083053	QM-ECMWF	MAM
232	2020-03-24	0.100542	QM-ECMWF	MAM
233	2020-03-27	0.0161391	QM-ECMWF	MAM
234	2020-03-31	0.0212324	QM-ECMWF	MAM
235	2020-04-03	-0.203625	QM-ECMWF	MAM
236	2020-04-07	0.0562049	QM-ECMWF	MAM
237	2020-04-10	-0.189069	QM-ECMWF	MAM
238	2020-04-14	0.0354699	QM-ECMWF	MAM
239	2020-04-17	0.037231	QM-ECMWF	MAM
240	2020-04-21	0.0722099	QM-ECMWF	MAM
241	2020-04-24	0.0199665	QM-ECMWF	MAM
242	2020-04-28	-0.294291	QM-ECMWF	MAM
243	2020-05-01	-0.496898	QM-ECMWF	MAM
244	2020-05-05	-0.420168	QM-ECMWF	MAM
245	2020-05-08	-0.199946	QM-ECMWF	MAM
246	2020-05-12	0.0307916	QM-ECMWF	MAM
247	2020-05-15	0.185056	QM-ECMWF	MAM
248	2020-05-19	-0.204954	QM-ECMWF	MAM
249	2020-05-22	0.00260513	QM-ECMWF	MAM
250	2020-05-26	-0.208799	QM-ECMWF	MAM
251	2020-05-29	-0.25332	QM-ECMWF	MAM
252	2020-06-02	-0.228024	QM-ECMWF	JJA
253	2020-06-05	-0.233897	QM-ECMWF	JJA
254	2020-06-09	-0.432197	QM-ECMWF	JJA
255	2020-06-12	-0.536957	QM-ECMWF	JJA
256	2020-06-16	-0.231579	QM-ECMWF	JJA
257	2020-06-19	-0.270674	QM-ECMWF	JJA
258	2020-06-23	-0.368021	QM-ECMWF	JJA
259	2020-06-26	-0.254894	QM-ECMWF	JJA
260	2020-06-30	-0.398458	QM-ECMWF	JJA
261	2020-07-03	-0.638328	QM-ECMWF	JJA
262	2020-07-07	-0.750745	QM-ECMWF	JJA
263	2020-07-10	-0.446631	QM-ECMWF	JJA
264	2020-07-14	-0.346441	QM-ECMWF	JJA
265	2020-07-17	-0.183577	QM-ECMWF	JJA
266	2020-07-21	-0.213098	QM-ECMWF	JJA
267	2020-07-24	0.0301726	QM-ECMWF	JJA
268	2020-07-28	-0.382835	QM-ECMWF	JJA
269	2020-07-31	-0.264149	QM-ECMWF	JJA
270	2020-08-04	-0.275039	QM-ECMWF	JJA
271	2020-08-07	-0.413045	QM-ECMWF	JJA
272	2020-08-11	-0.26314	QM-ECMWF	JJA
273	2020-08-14	-0.629752	QM-ECMWF	JJA
274	2020-08-18	-0.525707	QM-ECMWF	JJA
275	2020-08-21	-0.11133	QM-ECMWF	JJA
276	2020-08-25	-0.497262	QM-ECMWF	JJA
277	2020-08-28	-0.156311	QM-ECMWF	JJA
278	2020-09-01	-0.335023	QM-ECMWF	SON
279	2020-09-04	-0.309536	QM-ECMWF	SON
280	2020-09-08	-0.368307	QM-ECMWF	SON
281	2020-09-11	0.0263446	QM-ECMWF	SON
282	2020-09-15	0.00903732	QM-ECMWF	SON
283	2020-09-18	-0.575515	QM-ECMWF	SON
284	2020-09-22	0.131405	QM-ECMWF	SON
285	2020-09-25	-0.0409649	QM-ECMWF	SON
286	2020-09-29	-0.462404	QM-ECMWF	SON
287	2020-10-02	-0.468977	QM-ECMWF	SON
288	2020-10-06	-0.114691	QM-ECMWF	SON
289	2020-10-09	-0.31172	QM-ECMWF	SON
290	2020-10-13	-0.145422	QM-ECMWF	SON
291	2020-10-16	-0.255697	QM-ECMWF	SON
292	2020-10-20	-0.275849	QM-ECMWF	SON
293	2020-10-23	-0.27013	QM-ECMWF	SON
294	2020-10-27	-0.08759	QM-ECMWF	SON
295	2020-10-30	-0.267937	QM-ECMWF	SON
296	2020-11-03	0.0723892	QM-ECMWF	SON
297	2020-11-06	0.00710782	QM-ECMWF	SON
298	2020-11-10	-0.114842	QM-ECMWF	SON
299	2020-11-13	-0.00856865	QM-ECMWF	SON
300	2020-11-17	-0.374608	QM-ECMWF	SON
301	2020-11-20	-0.26283	QM-ECMWF	SON
302	2020-11-24	0.0341069	QM-ECMWF	SON
303	2020-11-27	-0.38298	QM-ECMWF	SON
304	2020-12-01	-0.301246	QM-ECMWF	DJF
305	2020-12-04	-0.0811462	QM-ECMWF	DJF
306	2020-12-08	-0.219432	QM-ECMWF	DJF
307	2020-12-11	-0.327476	QM-ECMWF	DJF
308	2020-12-15	-0.606948	QM-ECMWF	DJF
309	2020-12-18	-0.225347	QM-ECMWF	DJF
310	2020-12-22	-0.0816308	QM-ECMWF	DJF
311	2020-12-25	-0.431461	QM-ECMWF	DJF
312	2020-12-29	-0.906769	QM-ECMWF	DJF
313	2021-01-01	-0.425504	QM-ECMWF	DJF
314	2021-01-05	-0.266168	QM-ECMWF	DJF
315	2021-01-08	-1.26375	QM-ECMWF	DJF
316	2021-01-12	-1.25489	QM-ECMWF	DJF
317	2021-01-15	-0.837393	QM-ECMWF	DJF
318	2021-01-19	-0.673606	QM-ECMWF	DJF
319	2021-01-22	-0.469641	QM-ECMWF	DJF
320	2021-01-26	-0.0748244	QM-ECMWF	DJF
321	2021-01-29	-0.329037	QM-ECMWF	DJF
322	2021-02-02	-0.213424	QM-ECMWF	DJF
323	2021-02-05	-0.346159	QM-ECMWF	DJF
324	2021-02-09	-0.69181	QM-ECMWF	DJF
325	2021-02-12	-0.552612	QM-ECMWF	DJF
326	2021-02-16	-0.163491	QM-ECMWF	DJF
327	2021-02-19	-0.0647266	QM-ECMWF	DJF
328	2021-02-23	-1.17135	QM-ECMWF	DJF
329	2021-02-26	-0.62273	QM-ECMWF	DJF
330	2021-03-02	-0.421895	QM-ECMWF	MAM
331	2021-03-05	-0.210596	QM-ECMWF	MAM
332	2021-03-09	-0.475825	QM-ECMWF	MAM
333	2021-03-12	-0.375128	QM-ECMWF	MAM
334	2021-03-16	-0.244505	QM-ECMWF	MAM
335	2021-03-19	-0.016139	QM-ECMWF	MAM
336	2021-03-23	-0.0924739	QM-ECMWF	MAM
337	2021-03-26	0.137733	QM-ECMWF	MAM
338	2021-03-30	0.0486092	QM-ECMWF	MAM
339	2021-04-02	0.147939	QM-ECMWF	MAM
340	2021-04-06	0.0189044	QM-ECMWF	MAM
341	2021-04-09	0.00155871	QM-ECMWF	MAM
342	2021-04-13	0.0764379	QM-ECMWF	MAM
343	2021-04-16	-0.130443	QM-ECMWF	MAM
344	2021-04-20	-0.0867818	QM-ECMWF	MAM
345	2021-04-23	0.0183613	QM-ECMWF	MAM
346	2021-04-27	0.0891899	QM-ECMWF	MAM
347	2021-04-30	0.0519181	QM-ECMWF	MAM
348	2021-05-04	-0.337351	QM-ECMWF	MAM
349	2021-05-07	-0.0379768	QM-ECMWF	MAM
350	2021-05-11	-0.246401	QM-ECMWF	MAM
351	2021-05-14	-0.118867	QM-ECMWF	MAM
352	2021-05-18	-0.216606	QM-ECMWF	MAM
353	2021-05-21	-0.0041746	QM-ECMWF	MAM
354	2021-05-25	-0.00616941	QM-ECMWF	MAM
355	2021-05-28	0.0308225	QM-ECMWF	MAM
356	2021-06-01	-0.162816	QM-ECMWF	JJA
357	2021-06-04	-0.130135	QM-ECMWF	JJA
358	2021-06-08	-0.448875	QM-ECMWF	JJA
359	2021-06-11	-0.363731	QM-ECMWF	JJA
360	2021-06-15	-0.222291	QM-ECMWF	JJA
361	2021-06-18	-0.361752	QM-ECMWF	JJA
362	2021-06-22	-0.294365	QM-ECMWF	JJA
363	2021-06-25	-0.319499	QM-ECMWF	JJA
364	2021-06-29	-0.0564232	QM-ECMWF	JJA
365	2021-07-02	-0.129415	QM-ECMWF	JJA
366	2021-07-06	0.0575499	QM-ECMWF	JJA
367	2021-07-09	-0.144329	QM-ECMWF	JJA
368	2021-07-13	0.0419992	QM-ECMWF	JJA
369	2021-07-16	-0.0469786	QM-ECMWF	JJA
370	2021-07-20	-0.35593	QM-ECMWF	JJA
371	2021-07-23	-0.433034	QM-ECMWF	JJA
372	2021-07-27	-0.420024	QM-ECMWF	JJA
373	2021-07-30	-0.279353	QM-ECMWF	JJA
374	2021-08-03	-0.270429	QM-ECMWF	JJA
375	2021-08-06	-0.0718371	QM-ECMWF	JJA
376	2021-08-10	-0.103973	QM-ECMWF	JJA
377	2021-08-13	-0.118653	QM-ECMWF	JJA
378	2021-08-17	-0.3095	QM-ECMWF	JJA
379	2021-08-20	-0.214094	QM-ECMWF	JJA
380	2021-08-24	-0.110857	QM-ECMWF	JJA
381	2021-08-27	0.034745	QM-ECMWF	JJA
382	2021-08-31	-0.117263	QM-ECMWF	JJA
383	2021-09-03	-0.00101274	QM-ECMWF	SON
384	2021-09-07	-0.244973	QM-ECMWF	SON
385	2021-09-10	-0.25825	QM-ECMWF	SON
386	2021-09-14	-0.447898	QM-ECMWF	SON
387	2021-09-17	-0.159385	QM-ECMWF	SON
388	2021-09-21	-0.188962	QM-ECMWF	SON
389	2021-09-24	-0.236799	QM-ECMWF	SON
390	2021-09-28	-0.180872	QM-ECMWF	SON
391	2021-10-01	-0.240775	QM-ECMWF	SON
392	2021-10-05	-0.243873	QM-ECMWF	SON
393	2021-10-08	-0.173028	QM-ECMWF	SON
394	2021-10-12	-0.0421903	QM-ECMWF	SON
395	2021-10-15	-0.138799	QM-ECMWF	SON
396	2021-10-19	-0.0201669	QM-ECMWF	SON
397	2021-10-22	-0.199338	QM-ECMWF	SON
398	2021-10-26	-0.149455	QM-ECMWF	SON
399	2021-10-29	-8.85611e-05	QM-ECMWF	SON
400	2021-11-02	0.199636	QM-ECMWF	SON
401	2021-11-05	0.051786	QM-ECMWF	SON
402	2021-11-09	-0.00296309	QM-ECMWF	SON
403	2021-11-12	-0.059501	QM-ECMWF	SON
404	2021-11-16	0.232923	QM-ECMWF	SON
405	2021-11-19	-0.120489	QM-ECMWF	SON
406	2021-11-23	0.240921	QM-ECMWF	SON
407	2021-11-26	0.00700895	QM-ECMWF	SON
408	2021-11-30	0.132222	QM-ECMWF	SON
409	2021-12-03	0.0476121	QM-ECMWF	DJF
410	2021-12-07	0.0804669	QM-ECMWF	DJF
411	2021-12-10	0.0961475	QM-ECMWF	DJF
412	2021-12-14	-0.00669664	QM-ECMWF	DJF
413	2021-12-17	0.0878299	QM-ECMWF	DJF
414	2021-12-21	-0.126375	QM-ECMWF	DJF
415	2021-12-24	0.15278	QM-ECMWF	DJF
416	2021-12-28	-0.0859886	QM-ECMWF	DJF
417	2021-12-31	-0.292236	QM-ECMWF	DJF
0	2018-01-02	0.0773374	LOESS-ECMWF	DJF
1	2018-01-05	0.0341672	LOESS-ECMWF	DJF
2	2018-01-09	0.133052	LOESS-ECMWF	DJF
3	2018-01-12	0.0740695	LOESS-ECMWF	DJF
4	2018-01-16	0.041142	LOESS-ECMWF	DJF
5	2018-01-19	-0.132775	LOESS-ECMWF	DJF
6	2018-01-23	-0.0532378	LOESS-ECMWF	DJF
7	2018-01-26	0.0279392	LOESS-ECMWF	DJF
8	2018-01-30	0.0267532	LOESS-ECMWF	DJF
9	2018-02-02	-0.0230446	LOESS-ECMWF	DJF
10	2018-02-06	0.0665313	LOESS-ECMWF	DJF
11	2018-02-09	0.000614983	LOESS-ECMWF	DJF
12	2018-02-13	0.0125816	LOESS-ECMWF	DJF
13	2018-02-16	0.162688	LOESS-ECMWF	DJF
14	2018-02-20	-0.00349477	LOESS-ECMWF	DJF
15	2018-02-23	-0.0138808	LOESS-ECMWF	DJF
16	2018-02-27	-0.0257757	LOESS-ECMWF	DJF
17	2018-03-02	0.12441	LOESS-ECMWF	MAM
18	2018-03-06	0.0424821	LOESS-ECMWF	MAM
19	2018-03-09	-0.142148	LOESS-ECMWF	MAM
20	2018-03-13	-0.0812591	LOESS-ECMWF	MAM
21	2018-03-16	0.0294037	LOESS-ECMWF	MAM
22	2018-03-20	0.0163201	LOESS-ECMWF	MAM
23	2018-03-23	-0.0343717	LOESS-ECMWF	MAM
24	2018-03-27	0.0141898	LOESS-ECMWF	MAM
25	2018-03-30	0.0804933	LOESS-ECMWF	MAM
26	2018-04-03	0.0976998	LOESS-ECMWF	MAM
27	2018-04-06	-0.0979099	LOESS-ECMWF	MAM
28	2018-04-10	0.0263795	LOESS-ECMWF	MAM
29	2018-04-13	-0.0154814	LOESS-ECMWF	MAM
30	2018-04-17	0.0345105	LOESS-ECMWF	MAM
31	2018-04-20	-0.0179313	LOESS-ECMWF	MAM
32	2018-04-24	-0.0511828	LOESS-ECMWF	MAM
33	2018-04-27	-0.00358209	LOESS-ECMWF	MAM
34	2018-05-01	-0.192609	LOESS-ECMWF	MAM
35	2018-05-04	-0.0245776	LOESS-ECMWF	MAM
36	2018-05-08	-0.0175834	LOESS-ECMWF	MAM
37	2018-05-11	-0.0854229	LOESS-ECMWF	MAM
38	2018-05-15	-0.289672	LOESS-ECMWF	MAM
39	2018-05-18	0.0648768	LOESS-ECMWF	MAM
40	2018-05-22	-0.109204	LOESS-ECMWF	MAM
41	2018-05-25	0.102146	LOESS-ECMWF	MAM
42	2018-05-29	-0.00723151	LOESS-ECMWF	MAM
43	2018-06-01	-0.127338	LOESS-ECMWF	JJA
44	2018-06-05	-0.167677	LOESS-ECMWF	JJA
45	2018-06-08	-0.0756404	LOESS-ECMWF	JJA
46	2018-06-12	-0.0177656	LOESS-ECMWF	JJA
47	2018-06-15	0.0522097	LOESS-ECMWF	JJA
48	2018-06-19	-0.104109	LOESS-ECMWF	JJA
49	2018-06-22	0.0308917	LOESS-ECMWF	JJA
50	2018-06-26	-0.139587	LOESS-ECMWF	JJA
51	2018-06-29	-0.291949	LOESS-ECMWF	JJA
52	2018-07-03	0.0269192	LOESS-ECMWF	JJA
53	2018-07-06	-0.0464364	LOESS-ECMWF	JJA
54	2018-07-10	0.164305	LOESS-ECMWF	JJA
55	2018-07-13	-0.215046	LOESS-ECMWF	JJA
56	2018-07-17	-0.410018	LOESS-ECMWF	JJA
57	2018-07-20	-0.204988	LOESS-ECMWF	JJA
58	2018-07-24	-0.503026	LOESS-ECMWF	JJA
59	2018-07-27	-0.20938	LOESS-ECMWF	JJA
60	2018-07-31	-0.135609	LOESS-ECMWF	JJA
61	2018-08-03	-0.094747	LOESS-ECMWF	JJA
62	2018-08-07	-0.026049	LOESS-ECMWF	JJA
63	2018-08-10	-0.0599211	LOESS-ECMWF	JJA
64	2018-08-14	-0.134907	LOESS-ECMWF	JJA
65	2018-08-17	-0.0478457	LOESS-ECMWF	JJA
66	2018-08-21	-0.267593	LOESS-ECMWF	JJA
67	2018-08-24	-0.269777	LOESS-ECMWF	JJA
68	2018-08-28	-0.146314	LOESS-ECMWF	JJA
69	2018-08-31	-0.316146	LOESS-ECMWF	JJA
70	2018-09-04	-0.118185	LOESS-ECMWF	SON
71	2018-09-07	-0.0469122	LOESS-ECMWF	SON
72	2018-09-11	-0.17768	LOESS-ECMWF	SON
73	2018-09-14	-0.124259	LOESS-ECMWF	SON
74	2018-09-18	-0.0173642	LOESS-ECMWF	SON
75	2018-09-21	-0.055989	LOESS-ECMWF	SON
76	2018-09-25	0.0782883	LOESS-ECMWF	SON
77	2018-09-28	-0.0200428	LOESS-ECMWF	SON
78	2018-10-02	0.105636	LOESS-ECMWF	SON
79	2018-10-05	-0.118779	LOESS-ECMWF	SON
80	2018-10-09	-0.09615	LOESS-ECMWF	SON
81	2018-10-12	-0.203311	LOESS-ECMWF	SON
82	2018-10-16	0.0115267	LOESS-ECMWF	SON
83	2018-10-19	0.144955	LOESS-ECMWF	SON
84	2018-10-23	0.0427124	LOESS-ECMWF	SON
85	2018-10-26	-0.221587	LOESS-ECMWF	SON
86	2018-10-30	-0.0138993	LOESS-ECMWF	SON
87	2018-11-02	-0.147641	LOESS-ECMWF	SON
88	2018-11-06	-0.0591838	LOESS-ECMWF	SON
89	2018-11-09	-0.0982238	LOESS-ECMWF	SON
90	2018-11-13	-0.00897798	LOESS-ECMWF	SON
91	2018-11-16	0.0997872	LOESS-ECMWF	SON
92	2018-11-20	-0.122388	LOESS-ECMWF	SON
93	2018-11-23	-0.0194514	LOESS-ECMWF	SON
94	2018-11-27	0.0138582	LOESS-ECMWF	SON
95	2018-11-30	0.054518	LOESS-ECMWF	SON
96	2018-12-04	-0.321013	LOESS-ECMWF	DJF
97	2018-12-07	-0.246163	LOESS-ECMWF	DJF
98	2018-12-11	0.151722	LOESS-ECMWF	DJF
99	2018-12-14	-0.0106214	LOESS-ECMWF	DJF
100	2018-12-18	0.250881	LOESS-ECMWF	DJF
101	2018-12-21	-0.0647706	LOESS-ECMWF	DJF
102	2018-12-25	0.0233548	LOESS-ECMWF	DJF
103	2018-12-28	0.0418574	LOESS-ECMWF	DJF
104	2019-01-01	-0.173146	LOESS-ECMWF	DJF
105	2019-01-04	-0.150886	LOESS-ECMWF	DJF
106	2019-01-08	0.0213747	LOESS-ECMWF	DJF
107	2019-01-11	0.0637609	LOESS-ECMWF	DJF
108	2019-01-15	0.109324	LOESS-ECMWF	DJF
109	2019-01-18	0.0692847	LOESS-ECMWF	DJF
110	2019-01-22	-0.0722997	LOESS-ECMWF	DJF
111	2019-01-25	0.190882	LOESS-ECMWF	DJF
112	2019-01-29	0.0321094	LOESS-ECMWF	DJF
113	2019-02-01	0.0141494	LOESS-ECMWF	DJF
114	2019-02-05	-0.0985267	LOESS-ECMWF	DJF
115	2019-02-08	-0.094846	LOESS-ECMWF	DJF
116	2019-02-12	-0.0164353	LOESS-ECMWF	DJF
117	2019-02-15	-0.0284804	LOESS-ECMWF	DJF
118	2019-02-19	-0.011742	LOESS-ECMWF	DJF
119	2019-02-22	-0.0221383	LOESS-ECMWF	DJF
120	2019-02-26	-0.0819608	LOESS-ECMWF	DJF
121	2019-03-01	-0.0453462	LOESS-ECMWF	MAM
122	2019-03-05	-0.0721531	LOESS-ECMWF	MAM
123	2019-03-08	-0.0278497	LOESS-ECMWF	MAM
124	2019-03-12	-0.293131	LOESS-ECMWF	MAM
125	2019-03-15	-0.205387	LOESS-ECMWF	MAM
126	2019-03-19	-0.210067	LOESS-ECMWF	MAM
127	2019-03-22	-0.0566792	LOESS-ECMWF	MAM
128	2019-03-26	-0.113256	LOESS-ECMWF	MAM
129	2019-03-29	-0.0334412	LOESS-ECMWF	MAM
130	2019-04-02	-0.0471599	LOESS-ECMWF	MAM
131	2019-04-05	0.139486	LOESS-ECMWF	MAM
132	2019-04-09	0.0884891	LOESS-ECMWF	MAM
133	2019-04-12	0.115912	LOESS-ECMWF	MAM
134	2019-04-16	-0.20582	LOESS-ECMWF	MAM
135	2019-04-19	0.0770194	LOESS-ECMWF	MAM
136	2019-04-23	-0.0185274	LOESS-ECMWF	MAM
137	2019-04-26	0.0762933	LOESS-ECMWF	MAM
138	2019-04-30	0.0313757	LOESS-ECMWF	MAM
139	2019-05-03	0.079866	LOESS-ECMWF	MAM
140	2019-05-07	0.0689502	LOESS-ECMWF	MAM
141	2019-05-10	0.205477	LOESS-ECMWF	MAM
142	2019-05-14	0.304463	LOESS-ECMWF	MAM
143	2019-05-17	0.141539	LOESS-ECMWF	MAM
144	2019-05-21	0.134173	LOESS-ECMWF	MAM
145	2019-05-24	-0.0250983	LOESS-ECMWF	MAM
146	2019-05-28	0.0219556	LOESS-ECMWF	MAM
147	2019-05-31	-0.149973	LOESS-ECMWF	MAM
148	2019-06-04	-0.167509	LOESS-ECMWF	JJA
149	2019-06-07	-0.0347431	LOESS-ECMWF	JJA
150	2019-06-11	0.03956	LOESS-ECMWF	JJA
151	2019-06-14	0.0465114	LOESS-ECMWF	JJA
152	2019-06-18	-0.0204823	LOESS-ECMWF	JJA
153	2019-06-21	-0.190839	LOESS-ECMWF	JJA
154	2019-06-25	-0.580899	LOESS-ECMWF	JJA
155	2019-06-28	-0.560559	LOESS-ECMWF	JJA
156	2019-07-02	-0.284514	LOESS-ECMWF	JJA
157	2019-07-05	-0.258743	LOESS-ECMWF	JJA
158	2019-07-09	-0.0363296	LOESS-ECMWF	JJA
159	2019-07-12	-0.153469	LOESS-ECMWF	JJA
160	2019-07-16	-0.530358	LOESS-ECMWF	JJA
161	2019-07-19	-0.04315	LOESS-ECMWF	JJA
162	2019-07-23	-0.173044	LOESS-ECMWF	JJA
163	2019-07-26	-0.166669	LOESS-ECMWF	JJA
164	2019-07-30	0.00972979	LOESS-ECMWF	JJA
165	2019-08-02	0.0332528	LOESS-ECMWF	JJA
166	2019-08-06	0.0134208	LOESS-ECMWF	JJA
167	2019-08-09	-0.0259558	LOESS-ECMWF	JJA
168	2019-08-13	-0.0293604	LOESS-ECMWF	JJA
169	2019-08-16	-0.0756388	LOESS-ECMWF	JJA
170	2019-08-20	-0.0658194	LOESS-ECMWF	JJA
171	2019-08-23	-0.0146817	LOESS-ECMWF	JJA
172	2019-08-27	-0.101926	LOESS-ECMWF	JJA
173	2019-08-30	0.0255498	LOESS-ECMWF	JJA
174	2019-09-03	-0.150178	LOESS-ECMWF	SON
175	2019-09-06	-0.0989767	LOESS-ECMWF	SON
176	2019-09-10	-0.150126	LOESS-ECMWF	SON
177	2019-09-13	-0.0249386	LOESS-ECMWF	SON
178	2019-09-17	-0.173178	LOESS-ECMWF	SON
179	2019-09-20	-0.0158051	LOESS-ECMWF	SON
180	2019-09-24	-0.322789	LOESS-ECMWF	SON
181	2019-09-27	-0.0765207	LOESS-ECMWF	SON
182	2019-10-01	-0.39575	LOESS-ECMWF	SON
183	2019-10-04	-0.0289986	LOESS-ECMWF	SON
184	2019-10-08	-0.024294	LOESS-ECMWF	SON
185	2019-10-11	-0.00765974	LOESS-ECMWF	SON
186	2019-10-15	0.0368506	LOESS-ECMWF	SON
187	2019-10-18	-0.0255376	LOESS-ECMWF	SON
188	2019-10-22	0.0116689	LOESS-ECMWF	SON
189	2019-10-25	-0.015591	LOESS-ECMWF	SON
190	2019-10-29	-0.0455818	LOESS-ECMWF	SON
191	2019-11-01	0.0159525	LOESS-ECMWF	SON
192	2019-11-05	0.0955616	LOESS-ECMWF	SON
193	2019-11-08	-0.00559946	LOESS-ECMWF	SON
194	2019-11-12	-0.125883	LOESS-ECMWF	SON
195	2019-11-15	0.0571178	LOESS-ECMWF	SON
196	2019-11-19	-0.0246	LOESS-ECMWF	SON
197	2019-11-22	-0.0131871	LOESS-ECMWF	SON
198	2019-11-26	-0.114369	LOESS-ECMWF	SON
199	2019-11-29	-0.0126296	LOESS-ECMWF	SON
200	2019-12-03	0.0532565	LOESS-ECMWF	DJF
201	2019-12-06	0.0573225	LOESS-ECMWF	DJF
202	2019-12-10	0.0261326	LOESS-ECMWF	DJF
203	2019-12-13	-0.0761814	LOESS-ECMWF	DJF
204	2019-12-17	-0.00317607	LOESS-ECMWF	DJF
205	2019-12-20	-0.0124122	LOESS-ECMWF	DJF
206	2019-12-24	0.0185385	LOESS-ECMWF	DJF
207	2019-12-27	0.0466534	LOESS-ECMWF	DJF
208	2019-12-31	-0.008038	LOESS-ECMWF	DJF
209	2020-01-03	0.147428	LOESS-ECMWF	DJF
210	2020-01-07	0.138496	LOESS-ECMWF	DJF
211	2020-01-10	-0.0302863	LOESS-ECMWF	DJF
212	2020-01-14	0.0556741	LOESS-ECMWF	DJF
213	2020-01-17	-0.0364941	LOESS-ECMWF	DJF
214	2020-01-21	-0.110556	LOESS-ECMWF	DJF
215	2020-01-24	0.00584227	LOESS-ECMWF	DJF
216	2020-01-28	-0.00177548	LOESS-ECMWF	DJF
217	2020-01-31	0.0401735	LOESS-ECMWF	DJF
218	2020-02-04	0.0305317	LOESS-ECMWF	DJF
219	2020-02-07	0.0609537	LOESS-ECMWF	DJF
220	2020-02-11	-0.0319543	LOESS-ECMWF	DJF
221	2020-02-14	0.0800305	LOESS-ECMWF	DJF
222	2020-02-18	0.0672992	LOESS-ECMWF	DJF
223	2020-02-21	-0.036591	LOESS-ECMWF	DJF
224	2020-02-25	-0.0661142	LOESS-ECMWF	DJF
225	2020-02-28	-0.0803627	LOESS-ECMWF	DJF
226	2020-03-03	0.00848933	LOESS-ECMWF	MAM
227	2020-03-06	-0.180098	LOESS-ECMWF	MAM
228	2020-03-10	-0.0882984	LOESS-ECMWF	MAM
229	2020-03-13	-0.0428801	LOESS-ECMWF	MAM
230	2020-03-17	-0.0635319	LOESS-ECMWF	MAM
231	2020-03-20	0.0188156	LOESS-ECMWF	MAM
232	2020-03-24	0.13855	LOESS-ECMWF	MAM
233	2020-03-27	0.140624	LOESS-ECMWF	MAM
234	2020-03-31	0.0946345	LOESS-ECMWF	MAM
235	2020-04-03	-0.0472521	LOESS-ECMWF	MAM
236	2020-04-07	0.0461486	LOESS-ECMWF	MAM
237	2020-04-10	-0.0478115	LOESS-ECMWF	MAM
238	2020-04-14	0.0171046	LOESS-ECMWF	MAM
239	2020-04-17	0.175699	LOESS-ECMWF	MAM
240	2020-04-21	0.0467696	LOESS-ECMWF	MAM
241	2020-04-24	0.0823638	LOESS-ECMWF	MAM
242	2020-04-28	-0.0875728	LOESS-ECMWF	MAM
243	2020-05-01	-0.111972	LOESS-ECMWF	MAM
244	2020-05-05	-0.152849	LOESS-ECMWF	MAM
245	2020-05-08	0.00926914	LOESS-ECMWF	MAM
246	2020-05-12	0.111851	LOESS-ECMWF	MAM
247	2020-05-15	0.0851808	LOESS-ECMWF	MAM
248	2020-05-19	-0.0430421	LOESS-ECMWF	MAM
249	2020-05-22	0.0429875	LOESS-ECMWF	MAM
250	2020-05-26	-0.0604651	LOESS-ECMWF	MAM
251	2020-05-29	-0.0205299	LOESS-ECMWF	MAM
252	2020-06-02	-0.0935348	LOESS-ECMWF	JJA
253	2020-06-05	-0.0749228	LOESS-ECMWF	JJA
254	2020-06-09	-0.215106	LOESS-ECMWF	JJA
255	2020-06-12	-0.109219	LOESS-ECMWF	JJA
256	2020-06-16	-0.0491037	LOESS-ECMWF	JJA
257	2020-06-19	-0.0203061	LOESS-ECMWF	JJA
258	2020-06-23	-0.200258	LOESS-ECMWF	JJA
259	2020-06-26	-0.169837	LOESS-ECMWF	JJA
260	2020-06-30	-0.248807	LOESS-ECMWF	JJA
261	2020-07-03	-0.339853	LOESS-ECMWF	JJA
262	2020-07-07	-0.412969	LOESS-ECMWF	JJA
263	2020-07-10	-0.163401	LOESS-ECMWF	JJA
264	2020-07-14	-0.15724	LOESS-ECMWF	JJA
265	2020-07-17	-0.0448847	LOESS-ECMWF	JJA
266	2020-07-21	-0.0578923	LOESS-ECMWF	JJA
267	2020-07-24	0.0982062	LOESS-ECMWF	JJA
268	2020-07-28	0.0698608	LOESS-ECMWF	JJA
269	2020-07-31	0.105797	LOESS-ECMWF	JJA
270	2020-08-04	0.0247859	LOESS-ECMWF	JJA
271	2020-08-07	0.0010927	LOESS-ECMWF	JJA
272	2020-08-11	0.0938897	LOESS-ECMWF	JJA
273	2020-08-14	-0.00898662	LOESS-ECMWF	JJA
274	2020-08-18	-0.0436356	LOESS-ECMWF	JJA
275	2020-08-21	0.0928572	LOESS-ECMWF	JJA
276	2020-08-25	-0.116322	LOESS-ECMWF	JJA
277	2020-08-28	0.0984844	LOESS-ECMWF	JJA
278	2020-09-01	-0.0386705	LOESS-ECMWF	SON
279	2020-09-04	-0.0163045	LOESS-ECMWF	SON
280	2020-09-08	0.0341332	LOESS-ECMWF	SON
281	2020-09-11	0.161466	LOESS-ECMWF	SON
282	2020-09-15	0.0188063	LOESS-ECMWF	SON
283	2020-09-18	-0.116318	LOESS-ECMWF	SON
284	2020-09-22	0.136285	LOESS-ECMWF	SON
285	2020-09-25	0.0790343	LOESS-ECMWF	SON
286	2020-09-29	-0.0559167	LOESS-ECMWF	SON
287	2020-10-02	-0.0600764	LOESS-ECMWF	SON
288	2020-10-06	-0.0168446	LOESS-ECMWF	SON
289	2020-10-09	0.0563146	LOESS-ECMWF	SON
290	2020-10-13	0.052158	LOESS-ECMWF	SON
291	2020-10-16	-0.0186851	LOESS-ECMWF	SON
292	2020-10-20	-0.0158129	LOESS-ECMWF	SON
293	2020-10-23	-0.129353	LOESS-ECMWF	SON
294	2020-10-27	-0.0224579	LOESS-ECMWF	SON
295	2020-10-30	-0.0275998	LOESS-ECMWF	SON
296	2020-11-03	0.0487647	LOESS-ECMWF	SON
297	2020-11-06	0.0283993	LOESS-ECMWF	SON
298	2020-11-10	0.0379282	LOESS-ECMWF	SON
299	2020-11-13	0.0535459	LOESS-ECMWF	SON
300	2020-11-17	0.0467128	LOESS-ECMWF	SON
301	2020-11-20	0.015683	LOESS-ECMWF	SON
302	2020-11-24	0.0800441	LOESS-ECMWF	SON
303	2020-11-27	-0.0279132	LOESS-ECMWF	SON
304	2020-12-01	-0.0520787	LOESS-ECMWF	DJF
305	2020-12-04	-0.102536	LOESS-ECMWF	DJF
306	2020-12-08	-0.126088	LOESS-ECMWF	DJF
307	2020-12-11	-0.0632126	LOESS-ECMWF	DJF
308	2020-12-15	-0.126808	LOESS-ECMWF	DJF
309	2020-12-18	0.0323615	LOESS-ECMWF	DJF
310	2020-12-22	0.03261	LOESS-ECMWF	DJF
311	2020-12-25	-0.0792173	LOESS-ECMWF	DJF
312	2020-12-29	-0.199902	LOESS-ECMWF	DJF
313	2021-01-01	-0.0943255	LOESS-ECMWF	DJF
314	2021-01-05	-0.0712321	LOESS-ECMWF	DJF
315	2021-01-08	-0.417104	LOESS-ECMWF	DJF
316	2021-01-12	-0.217609	LOESS-ECMWF	DJF
317	2021-01-15	-0.181092	LOESS-ECMWF	DJF
318	2021-01-19	-0.236223	LOESS-ECMWF	DJF
319	2021-01-22	-0.0652576	LOESS-ECMWF	DJF
320	2021-01-26	0.085168	LOESS-ECMWF	DJF
321	2021-01-29	0.0721466	LOESS-ECMWF	DJF
322	2021-02-02	0.0239586	LOESS-ECMWF	DJF
323	2021-02-05	0.0233544	LOESS-ECMWF	DJF
324	2021-02-09	-0.254055	LOESS-ECMWF	DJF
325	2021-02-12	-0.0891307	LOESS-ECMWF	DJF
326	2021-02-16	0.0812523	LOESS-ECMWF	DJF
327	2021-02-19	0.0671268	LOESS-ECMWF	DJF
328	2021-02-23	-0.244353	LOESS-ECMWF	DJF
329	2021-02-26	-0.133108	LOESS-ECMWF	DJF
330	2021-03-02	-0.0782065	LOESS-ECMWF	MAM
331	2021-03-05	-0.0438747	LOESS-ECMWF	MAM
332	2021-03-09	-0.181096	LOESS-ECMWF	MAM
333	2021-03-12	-0.126082	LOESS-ECMWF	MAM
334	2021-03-16	-0.0397728	LOESS-ECMWF	MAM
335	2021-03-19	0.000903786	LOESS-ECMWF	MAM
336	2021-03-23	-0.0185524	LOESS-ECMWF	MAM
337	2021-03-26	0.11463	LOESS-ECMWF	MAM
338	2021-03-30	0.0458845	LOESS-ECMWF	MAM
339	2021-04-02	0.0624865	LOESS-ECMWF	MAM
340	2021-04-06	0.0490159	LOESS-ECMWF	MAM
341	2021-04-09	0.0456683	LOESS-ECMWF	MAM
342	2021-04-13	0.0297251	LOESS-ECMWF	MAM
343	2021-04-16	-0.0825726	LOESS-ECMWF	MAM
344	2021-04-20	-0.0134852	LOESS-ECMWF	MAM
345	2021-04-23	-0.0121878	LOESS-ECMWF	MAM
346	2021-04-27	0.0663652	LOESS-ECMWF	MAM
347	2021-04-30	0.0563698	LOESS-ECMWF	MAM
348	2021-05-04	-0.0380844	LOESS-ECMWF	MAM
349	2021-05-07	-0.0422066	LOESS-ECMWF	MAM
350	2021-05-11	-0.106305	LOESS-ECMWF	MAM
351	2021-05-14	-0.00915044	LOESS-ECMWF	MAM
352	2021-05-18	0.000470319	LOESS-ECMWF	MAM
353	2021-05-21	-0.00903445	LOESS-ECMWF	MAM
354	2021-05-25	0.0169506	LOESS-ECMWF	MAM
355	2021-05-28	-0.0101555	LOESS-ECMWF	MAM
356	2021-06-01	0.0437522	LOESS-ECMWF	JJA
357	2021-06-04	0.0601195	LOESS-ECMWF	JJA
358	2021-06-08	-0.0549655	LOESS-ECMWF	JJA
359	2021-06-11	-0.0147526	LOESS-ECMWF	JJA
360	2021-06-15	-0.17917	LOESS-ECMWF	JJA
361	2021-06-18	-0.133216	LOESS-ECMWF	JJA
362	2021-06-22	-0.160988	LOESS-ECMWF	JJA
363	2021-06-25	-0.165057	LOESS-ECMWF	JJA
364	2021-06-29	0.00182796	LOESS-ECMWF	JJA
365	2021-07-02	-0.0180221	LOESS-ECMWF	JJA
366	2021-07-06	0.13373	LOESS-ECMWF	JJA
367	2021-07-09	0.0470588	LOESS-ECMWF	JJA
368	2021-07-13	0.107805	LOESS-ECMWF	JJA
369	2021-07-16	0.0530829	LOESS-ECMWF	JJA
370	2021-07-20	-0.163758	LOESS-ECMWF	JJA
371	2021-07-23	-0.25918	LOESS-ECMWF	JJA
372	2021-07-27	-0.239738	LOESS-ECMWF	JJA
373	2021-07-30	-0.154287	LOESS-ECMWF	JJA
374	2021-08-03	-0.0777115	LOESS-ECMWF	JJA
375	2021-08-06	-0.0267388	LOESS-ECMWF	JJA
376	2021-08-10	-0.022692	LOESS-ECMWF	JJA
377	2021-08-13	0.0566421	LOESS-ECMWF	JJA
378	2021-08-17	-0.0703339	LOESS-ECMWF	JJA
379	2021-08-20	-0.0307149	LOESS-ECMWF	JJA
380	2021-08-24	0.0588067	LOESS-ECMWF	JJA
381	2021-08-27	0.0803205	LOESS-ECMWF	JJA
382	2021-08-31	0.0560282	LOESS-ECMWF	JJA
383	2021-09-03	-0.000729417	LOESS-ECMWF	SON
384	2021-09-07	-0.0285454	LOESS-ECMWF	SON
385	2021-09-10	0.00757186	LOESS-ECMWF	SON
386	2021-09-14	-0.0521984	LOESS-ECMWF	SON
387	2021-09-17	-0.0530325	LOESS-ECMWF	SON
388	2021-09-21	0.0292497	LOESS-ECMWF	SON
389	2021-09-24	-0.055227	LOESS-ECMWF	SON
390	2021-09-28	-0.0920623	LOESS-ECMWF	SON
391	2021-10-01	-0.140599	LOESS-ECMWF	SON
392	2021-10-05	-0.0921748	LOESS-ECMWF	SON
393	2021-10-08	0.000593428	LOESS-ECMWF	SON
394	2021-10-12	0.123578	LOESS-ECMWF	SON
395	2021-10-15	0.0663752	LOESS-ECMWF	SON
396	2021-10-19	0.0339567	LOESS-ECMWF	SON
397	2021-10-22	0.0239022	LOESS-ECMWF	SON
398	2021-10-26	0.0141243	LOESS-ECMWF	SON
399	2021-10-29	0.0440149	LOESS-ECMWF	SON
400	2021-11-02	0.211391	LOESS-ECMWF	SON
401	2021-11-05	0.178851	LOESS-ECMWF	SON
402	2021-11-09	0.0779299	LOESS-ECMWF	SON
403	2021-11-12	0.0112111	LOESS-ECMWF	SON
404	2021-11-16	0.221822	LOESS-ECMWF	SON
405	2021-11-19	0.206908	LOESS-ECMWF	SON
406	2021-11-23	0.215652	LOESS-ECMWF	SON
407	2021-11-26	0.119403	LOESS-ECMWF	SON
408	2021-11-30	0.158355	LOESS-ECMWF	SON
409	2021-12-03	0.159799	LOESS-ECMWF	DJF
410	2021-12-07	0.13923	LOESS-ECMWF	DJF
411	2021-12-10	0.19182	LOESS-ECMWF	DJF
412	2021-12-14	0.122587	LOESS-ECMWF	DJF
413	2021-12-17	0.0703883	LOESS-ECMWF	DJF
414	2021-12-21	0.000633144	LOESS-ECMWF	DJF
415	2021-12-24	0.0599516	LOESS-ECMWF	DJF
416	2021-12-28	0.0259475	LOESS-ECMWF	DJF
417	2021-12-31	-0.065672	LOESS-ECMWF	DJF
0	2018-01-02	0.0241321	ABC-ECMWF	DJF
1	2018-01-05	0.0576062	ABC-ECMWF	DJF
2	2018-01-09	0.0811463	ABC-ECMWF	DJF
3	2018-01-12	0.0760655	ABC-ECMWF	DJF
4	2018-01-16	0.0391534	ABC-ECMWF	DJF
5	2018-01-19	0.00269902	ABC-ECMWF	DJF
6	2018-01-23	0.0102072	ABC-ECMWF	DJF
7	2018-01-26	0.0838622	ABC-ECMWF	DJF
8	2018-01-30	0.0268529	ABC-ECMWF	DJF
9	2018-02-02	0.0363458	ABC-ECMWF	DJF
10	2018-02-06	0.0788155	ABC-ECMWF	DJF
11	2018-02-09	0.0350692	ABC-ECMWF	DJF
12	2018-02-13	0.0647258	ABC-ECMWF	DJF
13	2018-02-16	0.0924738	ABC-ECMWF	DJF
14	2018-02-20	0.0591743	ABC-ECMWF	DJF
15	2018-02-23	0.00154248	ABC-ECMWF	DJF
16	2018-02-27	0.0144821	ABC-ECMWF	DJF
17	2018-03-02	0.0317272	ABC-ECMWF	MAM
18	2018-03-06	0.0230191	ABC-ECMWF	MAM
19	2018-03-09	0.039287	ABC-ECMWF	MAM
20	2018-03-13	0.00699224	ABC-ECMWF	MAM
21	2018-03-16	0.0159594	ABC-ECMWF	MAM
22	2018-03-20	0.0342171	ABC-ECMWF	MAM
23	2018-03-23	0.0895435	ABC-ECMWF	MAM
24	2018-03-27	0.0760422	ABC-ECMWF	MAM
25	2018-03-30	0.0375764	ABC-ECMWF	MAM
26	2018-04-03	0.00289137	ABC-ECMWF	MAM
27	2018-04-06	0.0475297	ABC-ECMWF	MAM
28	2018-04-10	0.0794736	ABC-ECMWF	MAM
29	2018-04-13	0.0298087	ABC-ECMWF	MAM
30	2018-04-17	-0.00863821	ABC-ECMWF	MAM
31	2018-04-20	-0.0110229	ABC-ECMWF	MAM
32	2018-04-24	0.0563225	ABC-ECMWF	MAM
33	2018-04-27	0.044252	ABC-ECMWF	MAM
34	2018-05-01	-0.0113411	ABC-ECMWF	MAM
35	2018-05-04	-0.00461355	ABC-ECMWF	MAM
36	2018-05-08	0.00345757	ABC-ECMWF	MAM
37	2018-05-11	0.0391405	ABC-ECMWF	MAM
38	2018-05-15	-0.0165349	ABC-ECMWF	MAM
39	2018-05-18	-0.0363373	ABC-ECMWF	MAM
40	2018-05-22	-0.0245422	ABC-ECMWF	MAM
41	2018-05-25	0.0521949	ABC-ECMWF	MAM
42	2018-05-29	0.10855	ABC-ECMWF	MAM
43	2018-06-01	0.145979	ABC-ECMWF	JJA
44	2018-06-05	0.0278519	ABC-ECMWF	JJA
45	2018-06-08	-0.0837798	ABC-ECMWF	JJA
46	2018-06-12	-0.019313	ABC-ECMWF	JJA
47	2018-06-15	0.0267889	ABC-ECMWF	JJA
48	2018-06-19	0.00360586	ABC-ECMWF	JJA
49	2018-06-22	-0.0778686	ABC-ECMWF	JJA
50	2018-06-26	-0.0533473	ABC-ECMWF	JJA
51	2018-06-29	-0.11382	ABC-ECMWF	JJA
52	2018-07-03	-0.0372871	ABC-ECMWF	JJA
53	2018-07-06	-0.0519822	ABC-ECMWF	JJA
54	2018-07-10	0.0291667	ABC-ECMWF	JJA
55	2018-07-13	-0.00262188	ABC-ECMWF	JJA
56	2018-07-17	0.00411034	ABC-ECMWF	JJA
57	2018-07-20	0.0356372	ABC-ECMWF	JJA
58	2018-07-24	0.00424182	ABC-ECMWF	JJA
59	2018-07-27	0.0656531	ABC-ECMWF	JJA
60	2018-07-31	0.0578022	ABC-ECMWF	JJA
61	2018-08-03	0.0215922	ABC-ECMWF	JJA
62	2018-08-07	0.00864097	ABC-ECMWF	JJA
63	2018-08-10	-0.00149286	ABC-ECMWF	JJA
64	2018-08-14	0.00500982	ABC-ECMWF	JJA
65	2018-08-17	-0.0479435	ABC-ECMWF	JJA
66	2018-08-21	-0.0348006	ABC-ECMWF	JJA
67	2018-08-24	-0.102661	ABC-ECMWF	JJA
68	2018-08-28	0.0330468	ABC-ECMWF	JJA
69	2018-08-31	-0.00672191	ABC-ECMWF	JJA
70	2018-09-04	-0.0215997	ABC-ECMWF	SON
71	2018-09-07	0.0668997	ABC-ECMWF	SON
72	2018-09-11	-0.00345126	ABC-ECMWF	SON
73	2018-09-14	0.00319575	ABC-ECMWF	SON
74	2018-09-18	0.0604632	ABC-ECMWF	SON
75	2018-09-21	0.0603158	ABC-ECMWF	SON
76	2018-09-25	0.0697967	ABC-ECMWF	SON
77	2018-09-28	0.0366084	ABC-ECMWF	SON
78	2018-10-02	0.00565588	ABC-ECMWF	SON
79	2018-10-05	0.0177308	ABC-ECMWF	SON
80	2018-10-09	-0.0101714	ABC-ECMWF	SON
81	2018-10-12	-0.033491	ABC-ECMWF	SON
82	2018-10-16	0.0131782	ABC-ECMWF	SON
83	2018-10-19	0.0212498	ABC-ECMWF	SON
84	2018-10-23	0.0228962	ABC-ECMWF	SON
85	2018-10-26	0.015477	ABC-ECMWF	SON
86	2018-10-30	0.0680165	ABC-ECMWF	SON
87	2018-11-02	0.0374323	ABC-ECMWF	SON
88	2018-11-06	0.0129456	ABC-ECMWF	SON
89	2018-11-09	-0.0461694	ABC-ECMWF	SON
90	2018-11-13	-0.0175808	ABC-ECMWF	SON
91	2018-11-16	0.000807895	ABC-ECMWF	SON
92	2018-11-20	-0.0389516	ABC-ECMWF	SON
93	2018-11-23	-0.0310037	ABC-ECMWF	SON
94	2018-11-27	0.120608	ABC-ECMWF	SON
95	2018-11-30	0.0771411	ABC-ECMWF	SON
96	2018-12-04	-0.0839691	ABC-ECMWF	DJF
97	2018-12-07	-0.0608238	ABC-ECMWF	DJF
98	2018-12-11	0.0702449	ABC-ECMWF	DJF
99	2018-12-14	0.0536182	ABC-ECMWF	DJF
100	2018-12-18	0.104838	ABC-ECMWF	DJF
101	2018-12-21	0.0704759	ABC-ECMWF	DJF
102	2018-12-25	0.0544552	ABC-ECMWF	DJF
103	2018-12-28	0.0375947	ABC-ECMWF	DJF
104	2019-01-01	0.0588036	ABC-ECMWF	DJF
105	2019-01-04	-0.0158315	ABC-ECMWF	DJF
106	2019-01-08	0.0864904	ABC-ECMWF	DJF
107	2019-01-11	0.0527161	ABC-ECMWF	DJF
108	2019-01-15	0.0359249	ABC-ECMWF	DJF
109	2019-01-18	0.018614	ABC-ECMWF	DJF
110	2019-01-22	0.0402116	ABC-ECMWF	DJF
111	2019-01-25	0.0952803	ABC-ECMWF	DJF
112	2019-01-29	0.078063	ABC-ECMWF	DJF
113	2019-02-01	0.0585197	ABC-ECMWF	DJF
114	2019-02-05	0.0178496	ABC-ECMWF	DJF
115	2019-02-08	-0.0257722	ABC-ECMWF	DJF
116	2019-02-12	-0.0258783	ABC-ECMWF	DJF
117	2019-02-15	-0.0163358	ABC-ECMWF	DJF
118	2019-02-19	0.00990981	ABC-ECMWF	DJF
119	2019-02-22	-0.0130619	ABC-ECMWF	DJF
120	2019-02-26	-0.0200646	ABC-ECMWF	DJF
121	2019-03-01	-0.0058469	ABC-ECMWF	MAM
122	2019-03-05	0.0199608	ABC-ECMWF	MAM
123	2019-03-08	0.0177109	ABC-ECMWF	MAM
124	2019-03-12	-0.0216564	ABC-ECMWF	MAM
125	2019-03-15	-0.13007	ABC-ECMWF	MAM
126	2019-03-19	-0.0347239	ABC-ECMWF	MAM
127	2019-03-22	-0.00931859	ABC-ECMWF	MAM
128	2019-03-26	-0.0463551	ABC-ECMWF	MAM
129	2019-03-29	-0.0176064	ABC-ECMWF	MAM
130	2019-04-02	0.0789693	ABC-ECMWF	MAM
131	2019-04-05	0.122568	ABC-ECMWF	MAM
132	2019-04-09	0.117764	ABC-ECMWF	MAM
133	2019-04-12	0.112655	ABC-ECMWF	MAM
134	2019-04-16	0.0768254	ABC-ECMWF	MAM
135	2019-04-19	0.0594182	ABC-ECMWF	MAM
136	2019-04-23	0.0290639	ABC-ECMWF	MAM
137	2019-04-26	0.0420963	ABC-ECMWF	MAM
138	2019-04-30	0.0653446	ABC-ECMWF	MAM
139	2019-05-03	0.0829274	ABC-ECMWF	MAM
140	2019-05-07	0.102624	ABC-ECMWF	MAM
141	2019-05-10	0.149778	ABC-ECMWF	MAM
142	2019-05-14	0.126868	ABC-ECMWF	MAM
143	2019-05-17	0.0893734	ABC-ECMWF	MAM
144	2019-05-21	0.0628623	ABC-ECMWF	MAM
145	2019-05-24	0.0187197	ABC-ECMWF	MAM
146	2019-05-28	-0.0574881	ABC-ECMWF	MAM
147	2019-05-31	-0.0718323	ABC-ECMWF	MAM
148	2019-06-04	-0.144614	ABC-ECMWF	JJA
149	2019-06-07	-0.0857806	ABC-ECMWF	JJA
150	2019-06-11	-0.0855432	ABC-ECMWF	JJA
151	2019-06-14	0.00345222	ABC-ECMWF	JJA
152	2019-06-18	-0.0972319	ABC-ECMWF	JJA
153	2019-06-21	-0.123952	ABC-ECMWF	JJA
154	2019-06-25	-0.144492	ABC-ECMWF	JJA
155	2019-06-28	-0.174421	ABC-ECMWF	JJA
156	2019-07-02	-0.133851	ABC-ECMWF	JJA
157	2019-07-05	-0.106655	ABC-ECMWF	JJA
158	2019-07-09	-0.0458475	ABC-ECMWF	JJA
159	2019-07-12	0.0775761	ABC-ECMWF	JJA
160	2019-07-16	0.0146879	ABC-ECMWF	JJA
161	2019-07-19	0.0263029	ABC-ECMWF	JJA
162	2019-07-23	-0.026624	ABC-ECMWF	JJA
163	2019-07-26	0.0329651	ABC-ECMWF	JJA
164	2019-07-30	-0.136351	ABC-ECMWF	JJA
165	2019-08-02	-0.128066	ABC-ECMWF	JJA
166	2019-08-06	-0.0804333	ABC-ECMWF	JJA
167	2019-08-09	-0.0448162	ABC-ECMWF	JJA
168	2019-08-13	-0.0248669	ABC-ECMWF	JJA
169	2019-08-16	0.03541	ABC-ECMWF	JJA
170	2019-08-20	0.0433023	ABC-ECMWF	JJA
171	2019-08-23	0.0214359	ABC-ECMWF	JJA
172	2019-08-27	0.0175694	ABC-ECMWF	JJA
173	2019-08-30	0.0434656	ABC-ECMWF	JJA
174	2019-09-03	-0.0778358	ABC-ECMWF	SON
175	2019-09-06	-0.0544991	ABC-ECMWF	SON
176	2019-09-10	-0.00357446	ABC-ECMWF	SON
177	2019-09-13	0.0100333	ABC-ECMWF	SON
178	2019-09-17	0.0231496	ABC-ECMWF	SON
179	2019-09-20	0.0288874	ABC-ECMWF	SON
180	2019-09-24	0.0118781	ABC-ECMWF	SON
181	2019-09-27	0.0360907	ABC-ECMWF	SON
182	2019-10-01	-0.0170997	ABC-ECMWF	SON
183	2019-10-04	-0.0308162	ABC-ECMWF	SON
184	2019-10-08	0.0529339	ABC-ECMWF	SON
185	2019-10-11	-0.016466	ABC-ECMWF	SON
186	2019-10-15	-0.03502	ABC-ECMWF	SON
187	2019-10-18	0.00115367	ABC-ECMWF	SON
188	2019-10-22	-0.0504631	ABC-ECMWF	SON
189	2019-10-25	-0.0255762	ABC-ECMWF	SON
190	2019-10-29	0.0477235	ABC-ECMWF	SON
191	2019-11-01	0.0285485	ABC-ECMWF	SON
192	2019-11-05	-0.0023012	ABC-ECMWF	SON
193	2019-11-08	-0.0325586	ABC-ECMWF	SON
194	2019-11-12	-0.0419175	ABC-ECMWF	SON
195	2019-11-15	0.0371405	ABC-ECMWF	SON
196	2019-11-19	0.0199941	ABC-ECMWF	SON
197	2019-11-22	0.019859	ABC-ECMWF	SON
198	2019-11-26	-0.0538837	ABC-ECMWF	SON
199	2019-11-29	0.0104404	ABC-ECMWF	SON
200	2019-12-03	0.0592799	ABC-ECMWF	DJF
201	2019-12-06	0.0606767	ABC-ECMWF	DJF
202	2019-12-10	0.00136882	ABC-ECMWF	DJF
203	2019-12-13	-0.0443894	ABC-ECMWF	DJF
204	2019-12-17	-0.00782355	ABC-ECMWF	DJF
205	2019-12-20	0.0315069	ABC-ECMWF	DJF
206	2019-12-24	0.0190227	ABC-ECMWF	DJF
207	2019-12-27	0.0435057	ABC-ECMWF	DJF
208	2019-12-31	0.0749172	ABC-ECMWF	DJF
209	2020-01-03	0.13001	ABC-ECMWF	DJF
210	2020-01-07	0.0746135	ABC-ECMWF	DJF
211	2020-01-10	0.0406416	ABC-ECMWF	DJF
212	2020-01-14	0.0333606	ABC-ECMWF	DJF
213	2020-01-17	-0.00407552	ABC-ECMWF	DJF
214	2020-01-21	-0.00986082	ABC-ECMWF	DJF
215	2020-01-24	0.0442944	ABC-ECMWF	DJF
216	2020-01-28	0.0729957	ABC-ECMWF	DJF
217	2020-01-31	0.0530637	ABC-ECMWF	DJF
218	2020-02-04	0.0477548	ABC-ECMWF	DJF
219	2020-02-07	0.118116	ABC-ECMWF	DJF
220	2020-02-11	0.00930839	ABC-ECMWF	DJF
221	2020-02-14	0.0298068	ABC-ECMWF	DJF
222	2020-02-18	0.036389	ABC-ECMWF	DJF
223	2020-02-21	-0.0476611	ABC-ECMWF	DJF
224	2020-02-25	-0.0672021	ABC-ECMWF	DJF
225	2020-02-28	-0.083208	ABC-ECMWF	DJF
226	2020-03-03	-0.0222368	ABC-ECMWF	MAM
227	2020-03-06	-0.0745296	ABC-ECMWF	MAM
228	2020-03-10	-0.0287586	ABC-ECMWF	MAM
229	2020-03-13	0.00834599	ABC-ECMWF	MAM
230	2020-03-17	0.0286975	ABC-ECMWF	MAM
231	2020-03-20	0.0849908	ABC-ECMWF	MAM
232	2020-03-24	0.0867636	ABC-ECMWF	MAM
233	2020-03-27	0.0689906	ABC-ECMWF	MAM
234	2020-03-31	0.110165	ABC-ECMWF	MAM
235	2020-04-03	0.0505274	ABC-ECMWF	MAM
236	2020-04-07	0.0590947	ABC-ECMWF	MAM
237	2020-04-10	0.0288655	ABC-ECMWF	MAM
238	2020-04-14	0.0258343	ABC-ECMWF	MAM
239	2020-04-17	0.114009	ABC-ECMWF	MAM
240	2020-04-21	-0.0052912	ABC-ECMWF	MAM
241	2020-04-24	-0.00899133	ABC-ECMWF	MAM
242	2020-04-28	-0.0594191	ABC-ECMWF	MAM
243	2020-05-01	-0.070031	ABC-ECMWF	MAM
244	2020-05-05	-0.050018	ABC-ECMWF	MAM
245	2020-05-08	0.01536	ABC-ECMWF	MAM
246	2020-05-12	0.0827106	ABC-ECMWF	MAM
247	2020-05-15	0.0597393	ABC-ECMWF	MAM
248	2020-05-19	-0.0548003	ABC-ECMWF	MAM
249	2020-05-22	-0.014293	ABC-ECMWF	MAM
250	2020-05-26	-0.0871966	ABC-ECMWF	MAM
251	2020-05-29	-0.00704328	ABC-ECMWF	MAM
252	2020-06-02	-0.115113	ABC-ECMWF	JJA
253	2020-06-05	-0.130506	ABC-ECMWF	JJA
254	2020-06-09	-0.261908	ABC-ECMWF	JJA
255	2020-06-12	-0.264465	ABC-ECMWF	JJA
256	2020-06-16	-0.041722	ABC-ECMWF	JJA
257	2020-06-19	0.0493043	ABC-ECMWF	JJA
258	2020-06-23	-0.104533	ABC-ECMWF	JJA
259	2020-06-26	-0.0494931	ABC-ECMWF	JJA
260	2020-06-30	-0.109484	ABC-ECMWF	JJA
261	2020-07-03	0.0111667	ABC-ECMWF	JJA
262	2020-07-07	0.0350681	ABC-ECMWF	JJA
263	2020-07-10	0.0220638	ABC-ECMWF	JJA
264	2020-07-14	-0.0149918	ABC-ECMWF	JJA
265	2020-07-17	-0.00707855	ABC-ECMWF	JJA
266	2020-07-21	0.00435073	ABC-ECMWF	JJA
267	2020-07-24	0.0663341	ABC-ECMWF	JJA
268	2020-07-28	0.102464	ABC-ECMWF	JJA
269	2020-07-31	0.118795	ABC-ECMWF	JJA
270	2020-08-04	0.0840888	ABC-ECMWF	JJA
271	2020-08-07	0.0861704	ABC-ECMWF	JJA
272	2020-08-11	0.134919	ABC-ECMWF	JJA
273	2020-08-14	0.0721983	ABC-ECMWF	JJA
274	2020-08-18	0.0794592	ABC-ECMWF	JJA
275	2020-08-21	0.07718	ABC-ECMWF	JJA
276	2020-08-25	0.0667692	ABC-ECMWF	JJA
277	2020-08-28	0.0802119	ABC-ECMWF	JJA
278	2020-09-01	-0.02932	ABC-ECMWF	SON
279	2020-09-04	0.0239667	ABC-ECMWF	SON
280	2020-09-08	0.0415415	ABC-ECMWF	SON
281	2020-09-11	0.109943	ABC-ECMWF	SON
282	2020-09-15	-0.0203148	ABC-ECMWF	SON
283	2020-09-18	-0.0167378	ABC-ECMWF	SON
284	2020-09-22	0.00452359	ABC-ECMWF	SON
285	2020-09-25	-0.0663272	ABC-ECMWF	SON
286	2020-09-29	0.0226083	ABC-ECMWF	SON
287	2020-10-02	0.0493368	ABC-ECMWF	SON
288	2020-10-06	0.0713736	ABC-ECMWF	SON
289	2020-10-09	0.0854164	ABC-ECMWF	SON
290	2020-10-13	0.0486221	ABC-ECMWF	SON
291	2020-10-16	-0.0231164	ABC-ECMWF	SON
292	2020-10-20	0.011086	ABC-ECMWF	SON
293	2020-10-23	-0.0514928	ABC-ECMWF	SON
294	2020-10-27	0.000236279	ABC-ECMWF	SON
295	2020-10-30	0.0373939	ABC-ECMWF	SON
296	2020-11-03	0.0239753	ABC-ECMWF	SON
297	2020-11-06	0.0159344	ABC-ECMWF	SON
298	2020-11-10	0.036481	ABC-ECMWF	SON
299	2020-11-13	0.0414803	ABC-ECMWF	SON
300	2020-11-17	0.0125248	ABC-ECMWF	SON
301	2020-11-20	0.00633669	ABC-ECMWF	SON
302	2020-11-24	0.0344806	ABC-ECMWF	SON
303	2020-11-27	-0.0113271	ABC-ECMWF	SON
304	2020-12-01	-0.0839171	ABC-ECMWF	DJF
305	2020-12-04	-0.121966	ABC-ECMWF	DJF
306	2020-12-08	-0.055516	ABC-ECMWF	DJF
307	2020-12-11	0.00260953	ABC-ECMWF	DJF
308	2020-12-15	-0.0219463	ABC-ECMWF	DJF
309	2020-12-18	0.084685	ABC-ECMWF	DJF
310	2020-12-22	0.0299132	ABC-ECMWF	DJF
311	2020-12-25	0.0302453	ABC-ECMWF	DJF
312	2020-12-29	-0.0286095	ABC-ECMWF	DJF
313	2021-01-01	-0.0415902	ABC-ECMWF	DJF
314	2021-01-05	-0.0782305	ABC-ECMWF	DJF
315	2021-01-08	-0.22843	ABC-ECMWF	DJF
316	2021-01-12	-0.0468912	ABC-ECMWF	DJF
317	2021-01-15	-0.0606994	ABC-ECMWF	DJF
318	2021-01-19	-0.139708	ABC-ECMWF	DJF
319	2021-01-22	-0.0588273	ABC-ECMWF	DJF
320	2021-01-26	0.0818288	ABC-ECMWF	DJF
321	2021-01-29	0.07052	ABC-ECMWF	DJF
322	2021-02-02	0.0337789	ABC-ECMWF	DJF
323	2021-02-05	0.0434183	ABC-ECMWF	DJF
324	2021-02-09	-0.127255	ABC-ECMWF	DJF
325	2021-02-12	-0.0248406	ABC-ECMWF	DJF
326	2021-02-16	0.0976734	ABC-ECMWF	DJF
327	2021-02-19	0.0229735	ABC-ECMWF	DJF
328	2021-02-23	-0.0758072	ABC-ECMWF	DJF
329	2021-02-26	-0.0513315	ABC-ECMWF	DJF
330	2021-03-02	-0.0164723	ABC-ECMWF	MAM
331	2021-03-05	-0.0200637	ABC-ECMWF	MAM
332	2021-03-09	-0.0580252	ABC-ECMWF	MAM
333	2021-03-12	-0.0602594	ABC-ECMWF	MAM
334	2021-03-16	0.0114764	ABC-ECMWF	MAM
335	2021-03-19	-0.0141721	ABC-ECMWF	MAM
336	2021-03-23	-0.0226557	ABC-ECMWF	MAM
337	2021-03-26	0.0140629	ABC-ECMWF	MAM
338	2021-03-30	-0.0202946	ABC-ECMWF	MAM
339	2021-04-02	-0.0141644	ABC-ECMWF	MAM
340	2021-04-06	0.0149437	ABC-ECMWF	MAM
341	2021-04-09	0.0526208	ABC-ECMWF	MAM
342	2021-04-13	0.0151767	ABC-ECMWF	MAM
343	2021-04-16	-0.0380017	ABC-ECMWF	MAM
344	2021-04-20	-0.0143542	ABC-ECMWF	MAM
345	2021-04-23	-0.0434147	ABC-ECMWF	MAM
346	2021-04-27	0.00952232	ABC-ECMWF	MAM
347	2021-04-30	0.0123536	ABC-ECMWF	MAM
348	2021-05-04	-0.0262833	ABC-ECMWF	MAM
349	2021-05-07	-0.0533123	ABC-ECMWF	MAM
350	2021-05-11	-0.0529511	ABC-ECMWF	MAM
351	2021-05-14	-0.0144144	ABC-ECMWF	MAM
352	2021-05-18	-0.0179589	ABC-ECMWF	MAM
353	2021-05-21	-0.0221297	ABC-ECMWF	MAM
354	2021-05-25	-0.0221552	ABC-ECMWF	MAM
355	2021-05-28	-0.0504739	ABC-ECMWF	MAM
356	2021-06-01	-0.00638843	ABC-ECMWF	JJA
357	2021-06-04	-0.00145794	ABC-ECMWF	JJA
358	2021-06-08	-0.0325376	ABC-ECMWF	JJA
359	2021-06-11	0.0665621	ABC-ECMWF	JJA
360	2021-06-15	0.0252414	ABC-ECMWF	JJA
361	2021-06-18	-0.0607867	ABC-ECMWF	JJA
362	2021-06-22	0.0191061	ABC-ECMWF	JJA
363	2021-06-25	-0.0543743	ABC-ECMWF	JJA
364	2021-06-29	-0.00624095	ABC-ECMWF	JJA
365	2021-07-02	-0.00275574	ABC-ECMWF	JJA
366	2021-07-06	0.0435522	ABC-ECMWF	JJA
367	2021-07-09	0.0626472	ABC-ECMWF	JJA
368	2021-07-13	0.0554554	ABC-ECMWF	JJA
369	2021-07-16	0.00763744	ABC-ECMWF	JJA
370	2021-07-20	-0.133523	ABC-ECMWF	JJA
371	2021-07-23	-0.191053	ABC-ECMWF	JJA
372	2021-07-27	-0.128465	ABC-ECMWF	JJA
373	2021-07-30	-0.0767061	ABC-ECMWF	JJA
374	2021-08-03	0.0663413	ABC-ECMWF	JJA
375	2021-08-06	0.0378449	ABC-ECMWF	JJA
376	2021-08-10	0.0235961	ABC-ECMWF	JJA
377	2021-08-13	0.0441366	ABC-ECMWF	JJA
378	2021-08-17	-0.0495131	ABC-ECMWF	JJA
379	2021-08-20	-0.0157074	ABC-ECMWF	JJA
380	2021-08-24	0.101042	ABC-ECMWF	JJA
381	2021-08-27	0.141787	ABC-ECMWF	JJA
382	2021-08-31	0.116692	ABC-ECMWF	JJA
383	2021-09-03	0.0060203	ABC-ECMWF	SON
384	2021-09-07	0.0312359	ABC-ECMWF	SON
385	2021-09-10	0.0236286	ABC-ECMWF	SON
386	2021-09-14	0.000297796	ABC-ECMWF	SON
387	2021-09-17	0.00890764	ABC-ECMWF	SON
388	2021-09-21	0.1081	ABC-ECMWF	SON
389	2021-09-24	0.0502391	ABC-ECMWF	SON
390	2021-09-28	-0.0202016	ABC-ECMWF	SON
391	2021-10-01	-0.0831693	ABC-ECMWF	SON
392	2021-10-05	-0.0470034	ABC-ECMWF	SON
393	2021-10-08	0.00249021	ABC-ECMWF	SON
394	2021-10-12	0.0427543	ABC-ECMWF	SON
395	2021-10-15	0.0217463	ABC-ECMWF	SON
396	2021-10-19	-0.0171204	ABC-ECMWF	SON
397	2021-10-22	0.00409275	ABC-ECMWF	SON
398	2021-10-26	0.0332055	ABC-ECMWF	SON
399	2021-10-29	0.00185245	ABC-ECMWF	SON
400	2021-11-02	0.108464	ABC-ECMWF	SON
401	2021-11-05	0.0654698	ABC-ECMWF	SON
402	2021-11-09	-0.0365034	ABC-ECMWF	SON
403	2021-11-12	-0.0445806	ABC-ECMWF	SON
404	2021-11-16	0.0255587	ABC-ECMWF	SON
405	2021-11-19	0.0730926	ABC-ECMWF	SON
406	2021-11-23	0.0929456	ABC-ECMWF	SON
407	2021-11-26	0.116189	ABC-ECMWF	SON
408	2021-11-30	0.141096	ABC-ECMWF	SON
409	2021-12-03	0.127976	ABC-ECMWF	DJF
410	2021-12-07	0.121079	ABC-ECMWF	DJF
411	2021-12-10	0.127905	ABC-ECMWF	DJF
412	2021-12-14	0.0832969	ABC-ECMWF	DJF
413	2021-12-17	0.0409548	ABC-ECMWF	DJF
414	2021-12-21	-0.0272541	ABC-ECMWF	DJF
415	2021-12-24	-0.00191564	ABC-ECMWF	DJF
416	2021-12-28	0.0514112	ABC-ECMWF	DJF
417	2021-12-31	0.00210822	ABC-ECMWF	DJF
